# Supplementary material for: Comparative meta-RNA-seq of the vaginal microbiota and differential expression by Lactobacillus iners in health and dysbiosis
Source: Microbiome. 2013 Apr 12;1:12. doi: 10.1186/2049-2618-1-12 (PMC3971606; doi:10.1186/2049-2618-1-12)
Supplement: Additional file 2: Table S8 — Summary for Lactobacillus iners refseqs. [file 2049-2618-1-12-S2.xls]

## Sheet: expression_sorted_refseqann_Dsa
Table S8. Summary for Lactobacillus iners refseqs
refseq_id	annotation	no_seqs	no_strains	expression.among.q50	expression.within.N.q50	expression.within.B.q50	expression.sample.N4_total.q50	expression.sample.N30_total.q50	expression.sample.B27_total.q50	expression.sample.B31_total.q50	difference.between.q50	difference.within.q50	effect.q50	criteria.significance	criteria.significant	criteria.meaning	criteria.meaningful	sig.both	chr	start	stop	expression.D.q50
HMPREF9223_1088|AEPX01000013|F|357497|358858|DNA-directed	DNA-directed DNA replication initiator protein	13	12	2.645	2.654	2.261	2.709	2.625	1.706	2.754	-0.453	1.046	-0.461	0.361	FALSE	0.461	FALSE	FALSE	core	1	1	7.692
LINAB1_0002|LINAB1_0002|DNA	DNA polymerase sliding clamp subunit	13	12	4.723	4.829	4.318	4.69	4.899	3.917	4.736	-0.4	0.819	-0.516	0.164	FALSE	0.516	FALSE	FALSE	core	2	2	8.609
LINAB1_0003|LINAB1_0003|S4	S4 family RNA binding protein	12	12	1.228	1.515	0.879	1.577	1.486	0.604	1.142	-0.653	0.566	-1.222	0.04	FALSE	1.222	FALSE	FALSE	core	3	3	5.107
LINAB1_0004|LINAB1_0004|recombination	recombination protein F	14	12	4.296	4.868	3.955	4.771	4.918	3.754	4.135	-0.876	0.382	-2.419	0	TRUE	2.419	TRUE	TRUE	core	4	4	8.627
LINAB1_0005|LINAB1_0005|DNA	DNA gyrase subunit B	14	12	5.169	5.248	4.662	5.079	5.331	4.087	5.2	-0.453	1.114	-0.41	0.221	FALSE	0.41	FALSE	FALSE	core	5	5	9.265
LINAB1_0006|LINAB1_0006|DNA	DNA topoisomerase (ATP-hydrolyzing)	13	12	5.363	5.363	5.341	5.486	5.295	4.644	6.05	-0.107	1.406	-0.076	0.5	FALSE	0.076	FALSE	FALSE	core	6	6	9.827
LINAB1_0007|LINAB1_0007|30S	30S ribosomal protein S6	12	12	5.455	4.854	5.855	4.919	4.82	5.911	5.786	0.988	0.158	6.298	0	TRUE	6.298	TRUE	TRUE	core	7	7	9.094
LINAB1_0008|LINAB1_0008|single-stranded	single-stranded DNA-binding protein	12	12	5.938	5.631	6.415	5.517	5.688	6.122	6.731	0.873	0.61	1.466	0	TRUE	1.466	FALSE	FALSE	core	8	8	9.87
LINAB1_0009|LINAB1_0009|30S	30S ribosomal protein S18	12	12	3.044	2.641	3.197	2.886	2.51	3.082	3.324	0.533	0.381	1.382	0.051	FALSE	1.382	FALSE	FALSE	core	9	9	7.896
LINAB1_0010|LINAB1_0010|DHH	DHH family phosphoesterase	13	12	3.453	3.404	3.694	3.129	3.529	3.403	3.989	0.402	0.609	0.661	0.248	FALSE	0.661	FALSE	FALSE	core	10	10	7.191
LINAB1_0011|LINAB1_0011|50S	50S ribosomal protein L9	12	12	1.516	1.516	1.359	1.782	1.386	0.786	1.834	-0.329	1.054	-0.324	0.392	FALSE	0.324	FALSE	FALSE	core	11	11	4.674
LINAB1_0012|LINAB1_0012|replicative	replicative DNA helicase	12	12	3.743	3.743	3.665	3.472	3.857	3.003	4.27	0.154	1.266	0.131	0.498	FALSE	0.131	FALSE	FALSE	core	12	12	7.536
LINAB1_0022|LINAB1_0022|Mg2+	Mg2+ transporter	12	12	0.637	0.643	0.635	1.064	0.411	0.621	0.653	-0.015	0.667	-0.036	0.488	FALSE	0.036	FALSE	FALSE	core	13	13	3.617
LINAB1_0027|LINAB1_0027|6-phosphogluconate	6-phosphogluconate dehydrogenase	12	12	4.759	4.759	4.409	4.261	4.944	3.663	5.125	-0.049	1.461	-0.035	0.499	FALSE	0.035	FALSE	FALSE	core	14	14	7.359
LINAB1_0028|LINAB1_0028|voltage-gated	voltage-gated chloride channel family protein	13	12	2.914	3.05	2.617	2.831	3.148	2.257	2.94	-0.334	0.689	-0.509	0.184	FALSE	0.509	FALSE	FALSE	core	15	15	6.425
LINAB1_0029|LINAB1_0029|major	major facilitator superfamily permease	12	12	1.232	1.133	1.286	0.087	1.476	1.084	1.478	0.261	1.393	0.301	0.373	FALSE	0.301	FALSE	FALSE	core	16	16	5.656
LINAB1_0030|LINAB1_0030|NCS2	NCS2 family nucleobase:cation symporter-2	14	12	1.072	1.236	1.038	0.85	1.406	1.06	1.011	-0.187	0.555	-0.369	0.35	FALSE	0.369	FALSE	FALSE	core	17	17	5.001
LINAB1_0031|LINAB1_0031|ABC	ABC superfamily ATP binding cassette transporter, binding protein	12	12	4.047	5.204	2.87	4.866	5.377	2.263	3.396	-2.206	1.134	-2.059	0	TRUE	2.059	TRUE	TRUE	core	18	18	6.287
LINAB1_0032|LINAB1_0032|ABC	ABC superfamily ATP binding cassette transporter, binding protein	12	12	5.576	5.827	4.97	5.17	6.304	4.149	5.775	-0.702	1.627	-0.45	0.25	FALSE	0.45	FALSE	FALSE	core	19	19	7.488
HMPREF9223_1121|AEPX01000013|F|392418|393956|sugar	sugar ABC superfamily ATP binding cassette transporter, ABC protein	14	12	3.845	4.105	3.533	3.181	4.615	2.951	4.071	-0.458	1.441	-0.325	0.282	FALSE	0.325	FALSE	FALSE	core	20	20	6.28
LINAB1_0035|LINAB1_0035|ABC	ABC superfamily ATP binding cassette transporter, membrane protein	14	12	3.223	3.413	2.875	2.46	3.918	2.2	3.518	-0.366	1.467	-0.246	0.29	FALSE	0.246	FALSE	FALSE	core	21	21	6.463
LINAB1_0036|LINAB1_0036|ABC	ABC superfamily ATP binding cassette transporter, membrane protein	13	12	3.03	3.642	2.626	2.638	4.036	2.056	3.135	-0.809	1.392	-0.58	0.25	FALSE	0.58	FALSE	FALSE	core	22	22	6.492
LINAB1_0037|LINAB1_0037|Ferrochelatase|[380387:381344]	Ferrochelatase	14	12	1.194	1.194	1.466	0.567	1.417	0.697	2.054	0.501	1.386	0.356	0.348	FALSE	0.356	FALSE	FALSE	core	23	23	5.395
LINAB1_0038|LINAB1_0038|dipeptide/tripeptide	dipeptide/tripeptide transport protein	12	12	3.022	1.927	3.505	0.853	2.322	3.513	3.495	1.575	1.469	1.501	0	TRUE	1.501	TRUE	TRUE	core	24	24	7.671
LINAB1_0039|LINAB1_0039|glucosamine-6-P	glucosamine-6-P isomerase	12	12	2.04	2.059	1.542	2.425	1.869	0.817	2.174	-0.716	1.359	-0.559	0.287	FALSE	0.559	FALSE	FALSE	core	25	25	5.517
LINAB1_0040|LINAB1_0040|deoxyadenosine	deoxyadenosine kinase	13	12	2.442	2.442	2.553	2.211	2.536	2.118	2.996	0.282	0.883	0.323	0.41	FALSE	0.323	FALSE	FALSE	core	26	26	5.612
LINAB1_0041|LINAB1_0041|deoxynucleoside	deoxynucleoside kinase	12	12	2.95	2.905	3.115	2.422	3.107	2.855	3.424	0.355	0.694	0.528	0.256	FALSE	0.528	FALSE	FALSE	core	27	27	6.092
LINAB1_0042|LINAB1_0042|NCS2	NCS2 family nucleobase:cation symporter-2	13	12	3.143	3.092	3.188	3.646	2.672	2.992	3.382	0.084	0.972	0.114	0.485	FALSE	0.114	FALSE	FALSE	core	28	28	7.455
HMPREF0520_0243|NZ_ACLN01000004|R|14668|14015|conserved	conserved hypothetical protein	12	12	2.158	1.504	2.289	1.841	1.325	2.332	2.243	0.776	0.519	1.485	0.031	FALSE	1.485	FALSE	FALSE	core	29	29	6.918
LINAB1_0044|LINAB1_0044|Na-H	Na-H antiporter	14	12	1.126	0.938	1.411	0.972	0.923	1.132	1.675	0.471	0.584	0.855	0.135	FALSE	0.855	FALSE	FALSE	core	30	30	6.095
HMPREF9223_1132|AEPX01000013|R|404969|404412|CBS	CBS domain protein	12	12	-1.094	-1.33	-0.705	-1.681	-1.181	-1.179	-0.286	0.663	1.067	0.641	0.216	FALSE	0.641	FALSE	FALSE	core	31	31	3.871
LINAB1_0046|LINAB1_0046|hypothetical	hypothetical protein	16	12	3.887	5.057	2.794	5.227	4.957	2.812	2.774	-2.279	0.27	-8.586	0	TRUE	8.586	TRUE	TRUE	core	32	32	7.996
LINAB1_0048|LINAB1_0048|D-alanine--D-alanyl	D-alanine--D-alanyl carrier protein ligase	14	12	4.786	5.182	4.762	4.732	5.438	4.796	4.72	-0.395	0.711	-0.63	0.294	FALSE	0.63	FALSE	FALSE	core	33	33	9.6
HMPREF9223_1136|AEPX01000013|F|408266|409483|D-alanine	D-alanine transfer protein DltB	15	12	4.888	5.225	4.683	5.01	5.326	4.537	4.841	-0.481	0.353	-1.37	0.018	FALSE	1.37	FALSE	FALSE	core	34	34	9.062
HMPREF9211_1296|AEHQ01000036|F|80957|81253|D-alanine--poly(phosphoribitol)	D-alanine--poly(phosphoribitol) ligase, subunit 2	12	12	1.963	2.019	1.923	1.842	2.092	1.819	2.025	-0.077	0.333	-0.244	0.387	FALSE	0.244	FALSE	FALSE	core	35	35	5.435
LINAB1_0051|LINAB1_0051|DltD	DltD precursor	13	12	5.289	5.528	5.152	5.656	5.453	5.176	5.122	-0.385	0.205	-2.096	0	TRUE	2.096	TRUE	TRUE	core	36	36	10.087
LINAB1_0052|LINAB1_0052|ABC	ABC superfamily ATP binding cassette transporter, membrane protein, possible antimicrobial efflux	12	12	2.154	2.154	1.951	2.111	2.177	0.495	3.196	-0.016	2.704	-0.004	0.5	FALSE	0.004	FALSE	FALSE	core	37	37	6.739
LINAB1_0054|LINAB1_0054|ABC	ABC superfamily ATP binding cassette transporter, ABC protein, possible antimicrobial efflux	14	12	0.026	0.026	0.506	-0.692	0.278	-1.075	1.74	1.037	2.82	0.371	0.426	FALSE	0.371	FALSE	FALSE	core	38	38	4.722
LINAB1_0055|LINAB1_0055|amino	amino acid transporter	13	12	1.126	0.057	1.346	0.849	-0.42	1.192	1.495	1.245	1.261	1.071	0.06	FALSE	1.071	FALSE	FALSE	core	39	39	6.444
LINAB1_0056|LINAB1_0056|appr-1-p	appr-1-p processing (Macro) domain protein	12	12	0.248	0.503	-0.18	0.119	0.664	-0.884	0.296	-0.591	1.228	-0.516	0.188	FALSE	0.516	FALSE	FALSE	core	40	40	4.812
LINAB1_0057|LINAB1_0057|transposase	transposase protein	13	12	0.452	0.574	-0.005	0.282	0.696	-0.615	0.546	-0.423	1.191	-0.384	0.254	FALSE	0.384	FALSE	FALSE	core	41	41	5.284
HMPREF9223_0257|AEPX01000006|R|92627|91638|PTS	PTS family mannose porter, IIAB component	12	12	5.561	4.131	7.167	4.581	3.793	6.247	8.102	2.927	1.854	1.599	0	TRUE	1.599	TRUE	TRUE	core	42	42	10.32
LINAB1_0059|LINAB1_0059|PTS	PTS system,mannose/fructose/N-acetylgalactosamine-specific IIC component	12	12	5.879	4.482	7.635	4.636	4.394	6.824	8.463	3.018	1.639	1.882	0	TRUE	1.882	TRUE	TRUE	core	43	43	10.571
LINAB1_0060|LINAB1_0060|PTS	PTS system, mannose/fructose/N-acetylgalactosamine-specific IID component	12	12	5.814	4.345	7.278	4.845	3.95	6.516	8.058	2.826	1.543	1.87	0	TRUE	1.87	TRUE	TRUE	core	44	44	11.173
HMPREF9223_0254|AEPX01000006|R|89875|89501|conserved	conserved hypothetical protein	12	12	4.017	2.836	5.581	3.319	2.545	4.232	6.916	2.546	2.683	0.969	0	TRUE	0.969	FALSE	FALSE	core	45	45	9.278
HMPREF9213_1280|AEHO01000019|R|89280|87898|putative	putative proline-specific permease ProY	12	12	1.455	1.179	1.569	1.275	1.137	1.496	1.65	0.386	0.315	1.274	0.108	FALSE	1.274	FALSE	FALSE	core	46	46	6.483
HMPREF9223_0252|AEPX01000006|R|87594|85981|ABC	ABC superfamily ATP binding cassette transporter ABC protein	16	12	0.174	0.174	-1.285	-0.373	0.378	-6.57	1.412	-0.71	7.973	-0.125	0.5	FALSE	0.125	FALSE	FALSE	core	47	47	7.276
LINAB1_0065|LINAB1_0065|asparagine	asparagine synthetase AsnA	12	12	2.149	0.169	3.386	0.609	-0.056	2.636	4.096	3.044	1.465	2.085	0	TRUE	2.085	TRUE	TRUE	core	48	48	6.558
HMPREF9223_0250|AEPX01000006|R|84144|83233|DMT	DMT superfamily drug/metabolite transporter	13	12	0.926	0.608	1.128	0.851	0.486	0.941	1.313	0.493	0.512	0.965	0.146	FALSE	0.965	FALSE	FALSE	core	49	49	5.115
LINAB1_0067|LINAB1_0067|conserved	conserved hypothetical protein	12	12	0.187	0.67	0.053	1.353	0.275	0.029	0.073	-0.648	1.083	-0.873	0.109	FALSE	0.873	FALSE	FALSE	core	50	50	10.59
LINAB1_0068|LINAB1_0068|DNA-entry	DNA-entry nuclease	14	12	1.253	0.24	1.639	-1.641	0.723	1.516	1.765	1.478	2.367	1.154	0	TRUE	1.154	FALSE	FALSE	core	51	51	6.077
HMPREF9223_0247|AEPX01000006|F|77661|79046|APC	APC family amino acid permease	12	12	1.581	1.643	1.449	1.997	1.446	1.2	1.688	-0.255	0.623	-0.437	0.289	FALSE	0.437	FALSE	FALSE	core	52	52	7.003
LINAB1_0070|LINAB1_0070|cobyric	cobyric acid synthase	13	12	0.074	-0.068	0.332	-1.624	0.379	-0.126	0.843	0.688	1.984	0.485	0.259	FALSE	0.485	FALSE	FALSE	core	53	53	5.669
LINAB1_0071|LINAB1_0071|protein-tyrosine-phosphatase|[331002:331827]	protein-tyrosine-phosphatase	12	12	0.356	0.758	0.222	-1.052	1.233	-0.293	0.617	-0.308	2.284	-0.141	0.46	FALSE	0.141	FALSE	FALSE	core	54	54	5.729
LINAB1_0072|LINAB1_0072|LacI	LacI family transcriptional regulator	12	12	2.61	2.731	2.314	2.936	2.632	2.015	2.61	-0.492	0.609	-0.831	0.132	FALSE	0.831	FALSE	FALSE	core	55	55	6.718
LINAB1_0073|LINAB1_0073|oligo-1,6-glucosidase|[328129:329791]	oligo-1,6-glucosidase	13	12	5.719	4.539	6.408	4.854	4.35	6.31	6.519	1.845	0.503	3.651	0	TRUE	3.651	TRUE	TRUE	core	56	56	8.291
LINAB1_0074|LINAB1_0074|neopullulanase|[326366:328115]	neopullulanase	12	12	5.937	4.798	6.514	5.097	4.587	6.448	6.598	1.722	0.512	3.368	0	TRUE	3.368	TRUE	TRUE	core	57	57	8.705
LINAB1_0075|LINAB1_0075|maltose	maltose phosphorylase	12	12	7.487	6.382	8.37	6.615	6.247	8.222	8.528	1.951	0.372	5.223	0	TRUE	5.223	TRUE	TRUE	core	58	58	10.161
LINAB1_0076|LINAB1_0076|beta-phosphoglucomutase|[323338:324001]	beta-phosphoglucomutase	13	12	5.325	4.196	6.229	3.71	4.4	6.126	6.343	2.089	0.688	3.23	0	TRUE	3.23	TRUE	TRUE	core	59	59	8.385
LINAB1_0077|LINAB1_0077|ABC-type	ABC-type sugar transport system, ATPase component	12	12	7.269	6.399	8.195	6.298	6.452	8.012	8.388	1.846	0.377	4.888	0	TRUE	4.888	TRUE	TRUE	core	60	60	10.095
HMPREF9223_0237|AEPX01000006|R|67164|65950|maltose	maltose ABC superfamily ATP binding cassette transporter permease protein	12	12	7.738	6.929	8.853	7.102	6.815	8.233	9.489	1.839	1.257	1.512	0	TRUE	1.512	TRUE	TRUE	core	61	61	10.931
LINAB1_0079|LINAB1_0079|Maltose/maltodextrin	Maltose/maltodextrin ABC transporter, permease protein MalF	12	12	8.4	7.593	9.397	7.817	7.446	8.848	9.966	1.713	1.118	1.618	0	TRUE	1.618	TRUE	TRUE	core	62	62	11.326
LINAB1_0080|LINAB1_0080|Maltose/maltodextrin	Maltose/maltodextrin ABC transporter, permease protein MalG	12	12	7.106	6.365	7.857	6.662	6.163	7.394	8.346	1.415	0.952	1.558	0	TRUE	1.558	TRUE	TRUE	core	63	63	10.596
LINAB1_0081|LINAB1_0081|fumarate	fumarate reductase, flavoprotein subunit	13	12	1.324	0.945	1.622	1.085	0.879	1.381	1.865	0.661	0.54	1.25	0.059	FALSE	1.25	FALSE	FALSE	core	64	64	6.001
LINAB1_0082|LINAB1_0082|dipeptidase|[315683:317129]	dipeptidase	13	12	1.368	1.141	1.697	1.259	1.082	1.381	1.991	0.513	0.637	0.835	0.115	FALSE	0.835	FALSE	FALSE	core	65	65	5.336
LINAB1_0083|LINAB1_0083|hypothetical	hypothetical protein	12	12	0.229	-0.367	0.595	-0.138	-0.476	0.311	0.889	0.948	0.701	1.351	0.06	FALSE	1.351	FALSE	FALSE	core	66	66	3.587
LINAB1_0084|LINAB1_0084|hypothetical	hypothetical protein	13	12	1.567	0.737	2.059	-0.115	1.057	1.832	2.277	1.395	1.166	1.508	0	TRUE	1.508	TRUE	TRUE	core	67	67	5.671
LINAB1_0085|LINAB1_0085|putative	putative oxidoreductase	13	12	1.669	1.344	2.151	0.86	1.527	1.736	2.487	0.932	0.836	1.079	0.03	FALSE	1.079	FALSE	FALSE	core	68	68	5.975
LINAB1_0086|LINAB1_0086|hypothetical	hypothetical protein	12	12	2.135	1.853	2.322	1.848	1.855	2.202	2.448	0.474	0.313	1.565	0.033	FALSE	1.565	TRUE	FALSE	core	69	69	6.433
LINAB1_0088|LINAB1_0088|glucose-inhibited	glucose-inhibited division protein B	12	12	1.537	1.075	1.775	0.286	1.355	1.632	1.925	0.768	1.079	1.092	0.015	FALSE	1.092	FALSE	FALSE	core	70	70	5.119
HMPREF9213_1252|AEHO01000019|R|57065|56217|nucleoid	nucleoid occlusion protein	13	12	2.286	1.974	2.558	1.092	2.278	2.29	2.885	0.771	1.192	0.866	0.115	FALSE	0.866	FALSE	FALSE	core	71	71	6.062
LINAB1_0090|LINAB1_0090|chromosome	chromosome partitioning protein ParA	12	12	2.315	2.18	2.621	2.006	2.254	2.328	2.925	0.54	0.615	0.88	0.104	FALSE	0.88	FALSE	FALSE	core	72	72	6.788
LINAB1_0091|LINAB1_0091|stage	stage 0 DNA-binding protein	12	12	2.854	2.603	3.401	2.02	2.831	2.866	3.916	1.02	1.076	0.94	0.097	FALSE	0.94	FALSE	FALSE	core	73	73	7.431
LINAB1_0092|LINAB1_0092|conserved	conserved hypothetical protein	12	12	0.753	0.419	1.203	0.274	0.48	0.826	1.515	0.807	0.743	1.107	0.05	FALSE	1.107	FALSE	FALSE	core	74	74	5.311
LINAB1_0093|LINAB1_0093|GTP-binding	GTP-binding translation factor YchF	12	12	3.681	3.193	4.011	2.429	3.542	3.759	4.21	0.863	1.116	1.046	0.002	TRUE	1.046	FALSE	FALSE	core	75	75	8.118
LINAB1_0094|LINAB1_0094|hypothetical	hypothetical protein	13	12	2.558	2.521	2.86	2.208	2.659	2.477	3.21	0.457	0.751	0.609	0.269	FALSE	0.609	FALSE	FALSE	core	76	76	7.626
LINAB1_0095|LINAB1_0095|pyrazinamidase/nicotinamidase|[306748:307300]	pyrazinamidase/nicotinamidase	13	12	1.623	1.591	1.743	1.171	1.763	1.503	2.004	0.253	0.647	0.417	0.297	FALSE	0.417	FALSE	FALSE	core	77	77	6.573
LINAB1_0096|LINAB1_0096|pyrrolidone-carboxylate	pyrrolidone-carboxylate peptidase	13	12	1.381	1.268	1.712	0.276	1.615	1.246	2.141	0.636	1.342	0.566	0.249	FALSE	0.566	FALSE	FALSE	core	78	78	7.042
LINAB1_0097|LINAB1_0097|LytR	LytR family transcriptional regulator	13	12	2.602	2.436	2.922	1.66	2.72	2.535	3.238	0.618	1.061	0.702	0.235	FALSE	0.702	FALSE	FALSE	core	79	79	7.785
LINAB1_0098|LINAB1_0098|predicted	predicted membrane protein	12	12	1.91	2.029	1.794	2.171	1.966	1.671	1.913	-0.252	0.329	-0.834	0.156	FALSE	0.834	FALSE	FALSE	core	80	80	7.588
LINAB1_0099|LINAB1_0099|tyrosine--tRNA	tyrosine--tRNA ligase	13	12	2.001	1.525	2.566	1.657	1.471	2.085	3.005	0.966	0.923	1.082	0.021	FALSE	1.082	FALSE	FALSE	core	81	81	5.392
LINAB1_0100|LINAB1_0100|fructose-1-phosphate	fructose-1-phosphate kinase-like protein	12	12	1.608	1.694	1.32	1.176	1.9	0.853	1.732	-0.212	0.961	-0.224	0.329	FALSE	0.224	FALSE	FALSE	core	82	82	5.499
LINAB1_0101|LINAB1_0101|conserved	conserved hypothetical protein	12	12	2.396	4.143	1.755	3.363	4.566	1.769	1.739	-2.365	1.207	-1.919	0	TRUE	1.919	TRUE	TRUE	core	83	83	6.918
HMPREF9212_0181|AEHP01000067|F|45334|45825|conserved	conserved hypothetical protein	12	12	1.77	3.507	0.938	2.647	3.948	0.448	1.331	-2.479	1.308	-1.883	0	TRUE	1.883	TRUE	TRUE	core	84	84	5.314
LINAB1_0103|LINAB1_0103|phosphoglycerate	phosphoglycerate mutase	12	12	6.219	6.381	5.775	6.453	6.34	5.45	6.119	-0.673	0.67	-1.007	0	TRUE	1.007	FALSE	FALSE	core	85	85	8.12
LINAB1_0104|LINAB1_0104|HD	HD family metal-dependent phosphohydrolase	14	12	2.975	3.165	2.427	2.89	3.284	1.854	2.999	-0.516	1.146	-0.478	0.174	FALSE	0.478	FALSE	FALSE	core	86	86	7.083
LINAB1_0105|LINAB1_0105|conserved	conserved hypothetical protein	12	12	-0.421	-0.955	-0.149	-0.692	-1.086	-0.372	0.056	0.798	0.708	1.124	0.122	FALSE	1.124	FALSE	FALSE	core	87	87	3.438
LINAB1_0106|LINAB1_0106|DNA-directed	DNA-directed RNA polymerase subunit delta (rpoE)	12	12	3.589	3.265	4.079	2.827	3.451	3.656	4.516	0.99	0.871	1.13	0.003	TRUE	1.13	FALSE	FALSE	core	88	88	6.993
LINAB1_0107|LINAB1_0107|CTP	CTP synthetase	12	12	4.396	4.191	4.601	4.169	4.2	4.455	4.792	0.448	0.341	1.359	0.005	TRUE	1.359	FALSE	FALSE	core	89	89	8.119
LINAB1_0108|LINAB1_0108|UDP-N-acetylglucosamine	UDP-N-acetylglucosamine 1-carboxyvinyltransferase	12	12	4.098	3.421	4.535	2.948	3.613	4.433	4.664	1.186	0.668	2.033	0	TRUE	2.033	TRUE	TRUE	core	90	90	7.988
LINAB1_0109|LINAB1_0109|glycerol	glycerol uptake facilitator protein	13	12	3.63	2.851	4.081	2.65	2.942	4.134	4.017	1.238	0.3	4.283	0	TRUE	4.283	TRUE	TRUE	core	91	91	7.398
LINAB1_0110|LINAB1_0110|ABC	ABC transporter ATPase and permease components	12	12	0.409	1.705	0.151	-0.685	2.574	-0.36	0.638	-1.486	3.256	-0.387	0.417	FALSE	0.387	FALSE	FALSE	core	92	92	7.342
HMPREF9212_0172|AEHP01000067|F|34442|36028|ABC	ABC transporter, ATP-binding protein	14	12	0.118	1.741	-0.676	0.588	2.086	-1.588	-0.025	-2.137	1.748	-1.245	0.028	FALSE	1.245	FALSE	FALSE	core	93	93	6.772
LINAB1_0114|LINAB1_0114|conserved	conserved hypothetical protein	12	12	-0.392	-1.07	0.023	-4.82	-0.357	-0.416	0.478	1.361	4.491	0.816	0.145	FALSE	0.816	FALSE	FALSE	core	94	94	4.237
HMPREF9223_0200|AEPX01000006|R|33246|32689|guanylate	guanylate kinase	12	12	-0.917	-0.749	-1.164	-0.132	-1.075	-1.632	-0.769	-0.537	1.142	-0.507	0.275	FALSE	0.507	FALSE	FALSE	core	95	95	3.305
HMPREF9223_0199|AEPX01000006|R|32546|31845|cell	cell wall-associated hydrolase	12	12	3.779	3.777	4.173	3.662	3.829	3.675	4.666	0.533	0.988	0.552	0.354	FALSE	0.552	FALSE	FALSE	core	96	96	6.245
HMPREF9223_0198|AEPX01000006|R|31689|30499|secreted	secreted protein	13	12	2.115	2.116	2.11	2.248	2.056	1.921	2.299	-0.035	0.421	-0.09	0.458	FALSE	0.09	FALSE	FALSE	core	97	97	6.248
HMPREF9214_0896|AEHN01000005|R|30584|29868|conserved	conserved hypothetical integral membrane protein TIGR02206	12	12	2.684	2.685	1.69	2.381	2.808	0.448	2.843	-0.708	2.393	-0.305	0.398	FALSE	0.305	FALSE	FALSE	core	98	98	6.876
HMPREF9218_1214|AEKJ01000008|F|29311|29820|hypothetical	hypothetical protein	12	12	1.367	1.367	1.011	1.06	1.493	0.281	1.73	-0.077	1.455	-0.054	0.477	FALSE	0.054	FALSE	FALSE	core	99	99	5.544
LINAB1_0120|LINAB1_0120|30S	30S ribosomal protein S12	12	12	5.723	6.912	5.13	7.851	6.01	4.847	5.47	-1.782	1.843	-1.011	0	TRUE	1.011	FALSE	FALSE	core	100	100	8.317
LINAB1_0121|LINAB1_0121|30S	30S ribosomal protein S7	12	12	5.851	5.392	6.275	5.283	5.451	6.159	6.406	0.923	0.263	3.528	0	TRUE	3.528	TRUE	TRUE	core	101	101	9.3
LINAB1_0122|LINAB1_0122|elongation	elongation factor G (fusA)	12	12	7.81	7.464	8.242	7.235	7.595	7.969	8.529	0.847	0.56	1.536	0	TRUE	1.536	TRUE	TRUE	core	102	102	11.501
LINAB1_0123|LINAB1_0123|superfamily	superfamily I DNA/RNA helicase	14	12	3.448	2.977	3.735	3.04	2.948	3.546	3.919	0.737	0.383	1.992	0.001	TRUE	1.992	TRUE	TRUE	core	103	103	8.117
HMPREF9223_0191|AEPX01000006|R|23543|22677|pantothenate	pantothenate kinase	12	12	4.057	3.939	4.124	4.081	3.864	4.05	4.209	0.173	0.242	0.727	0.203	FALSE	0.727	FALSE	FALSE	core	104	104	8.469
LINAB1_0125|LINAB1_0125|elongation	elongation factor P	12	12	3.312	3.286	3.312	4.058	2.704	3.192	3.447	0.037	1.349	0.025	0.5	FALSE	0.025	FALSE	FALSE	core	105	105	8.137
LINAB1_0126|LINAB1_0126|tripeptide	tripeptide aminopeptidase	13	12	1.493	1.493	1.668	1.787	1.346	0.878	2.3	-0.059	1.42	-0.045	0.494	FALSE	0.045	FALSE	FALSE	core	106	106	6.667
LINAB1_0127|LINAB1_0127|hypothetical	hypothetical protein	12	12	0.888	0.867	1.084	0.719	0.938	0.725	1.456	0.288	0.763	0.398	0.342	FALSE	0.398	FALSE	FALSE	core	107	107	6.711
LINAB1_0128|LINAB1_0128|N-acetylglucosamine	N-acetylglucosamine kinase	13	12	3.776	3.141	4.067	3.418	2.989	3.864	4.273	0.87	0.473	1.825	0.001	TRUE	1.825	TRUE	TRUE	core	108	108	7.29
LINAB1_0129|LINAB1_0129|beta-lactamase	beta-lactamase class A	14	12	0.804	0.793	0.817	0.97	0.701	0.997	0.618	-0.001	0.488	-0.002	0.499	FALSE	0.002	FALSE	FALSE	core	109	109	5.377
LINAB1_0130|LINAB1_0130|conserved	conserved hypothetical protein	13	12	1.67	1.672	1.485	1.077	1.894	1.087	1.923	0.017	0.943	0.017	0.485	FALSE	0.017	FALSE	FALSE	core	110	110	6.241
LINAB1_0131|LINAB1_0131|esterase/lipase|[270963:271842]	esterase/lipase	12	12	2.014	1.903	2.058	2.115	1.801	1.989	2.136	0.149	0.345	0.458	0.314	FALSE	0.458	FALSE	FALSE	core	111	111	6.463
LINAB1_0132|LINAB1_0132|integral	integral membrane protein	12	12	1.3	1.79	1.033	2.586	1.294	0.756	1.304	-0.858	1.296	-0.811	0.133	FALSE	0.811	FALSE	FALSE	core	112	112	6.225
LINAB1_0133|LINAB1_0133|Acetyltransferase,	Acetyltransferase, including N-acetylase of ribosomal protein	12	12	-0.019	-0.037	0.347	0.069	-0.091	-0.295	0.81	0.263	1.124	0.255	0.391	FALSE	0.255	FALSE	FALSE	core	113	113	5.886
LINAB1_0134|LINAB1_0134|seryl-tRNA	seryl-tRNA synthetase	13	12	3.724	3.196	4.049	3.036	3.265	4.102	3.985	0.862	0.242	3.587	0	TRUE	3.587	TRUE	TRUE	core	114	114	7.812
LINAB1_0135|LINAB1_0135|maltose-6'-phosphate	maltose-6'-phosphate glucosidase	13	12	5.996	5.383	6.141	7.277	3.429	4.803	7.473	0.739	3.847	0.201	0.25	FALSE	0.201	FALSE	FALSE	core	115	115	8.528
LINAB1_0136|LINAB1_0136|phosphoenolpyruvate-dependent	phosphoenolpyruvate-dependent sugar phosphotransferase system EIIBC, arbutin specific	14	12	5.953	5.369	6.191	7.271	3.354	4.692	7.666	0.81	3.917	0.224	0.25	FALSE	0.224	FALSE	FALSE	core	116	116	8.352
LINAB1_0137|LINAB1_0137|hypothetical	hypothetical protein	13	12	4.718	4.718	4.176	5.518	4.02	2.817	5.477	-0.643	2.659	-0.239	0.339	FALSE	0.239	FALSE	FALSE	core	117	117	8.446
HMPREF9223_0177|AEPX01000006|R|8605|8096|conserved	conserved hypothetical protein	12	12	4.489	4.588	4.222	5.878	3.302	2.855	5.536	-0.394	2.699	-0.147	0.25	FALSE	0.147	FALSE	FALSE	core	118	118	7.048
HMPREF9223_0175|AEPX01000006|R|7556|6939|transcriptional	transcriptional regulator	12	12	-0.269	0.426	-0.998	0.262	0.49	-1.799	-0.443	-1.394	1.367	-1.157	0.026	FALSE	1.157	FALSE	FALSE	core	119	119	5.822
LINAB1_0141|LINAB1_0141|ABC	ABC superfamily ATP binding cassette transporter, membrane protein	13	12	0.936	2.396	-0.062	1.78	2.631	-0.939	0.6	-2.255	1.541	-1.552	0	TRUE	1.552	TRUE	TRUE	core	120	120	8.622
LINAB1_0142|LINAB1_0142|ABC	ABC transporter, ATP-binding protein	12	12	0.971	1.743	0.176	1.265	1.931	-0.686	0.896	-1.298	1.58	-0.896	0.044	FALSE	0.896	FALSE	FALSE	core	121	121	7.697
LINAB1_0143|LINAB1_0143|two-component	two-component response regulator	13	12	0.077	0.897	-1.072	0.601	1.036	-2.397	-0.083	-1.695	2.312	-0.884	0.021	FALSE	0.884	FALSE	FALSE	core	122	122	5.847
HMPREF9223_0171|AEPX01000006|R|4341|3445|phosphate	phosphate ABC superfamily ATP binding cassette transporter, binding protein	14	12	-0.663	-0.087	-1.414	0.849	-0.677	-2.627	-0.652	-1.713	2.063	-0.865	0.131	FALSE	0.865	FALSE	FALSE	core	123	123	3.547
LINAB1_0145|LINAB1_0145|phosphate	phosphate ABC superfamily ATP binding cassette transporter transmembrane protein	12	12	-1.655	-0.643	-1.959	-2.512	-0.092	-2.537	-1.476	-1.1	2.42	-0.438	0.327	FALSE	0.438	FALSE	FALSE	core	124	124	4.19
LINAB1_0146|LINAB1_0146|phosphate	phosphate ABC superfamily ATP binding cassette transporter, membrane protein	13	12	-1.394	-0.656	-2.283	0.092	-1.087	-3.197	-1.599	-1.899	1.743	-1.133	0.033	FALSE	1.133	FALSE	FALSE	core	125	125	4.065
LINAB1_0147|LINAB1_0147|phosphate	phosphate ABC transporter ATP-binding protein	12	12	-2.005	-1.054	-2.442	-4.86	-0.355	-3.587	-1.612	-0.871	4.467	-0.17	0.415	FALSE	0.17	FALSE	FALSE	core	126	126	4.22
LINAB1_0148|LINAB1_0148|phosphate	phosphate ABC transporter, ATP-binding protein	13	12	-1.618	-0.642	-2.887	-0.412	-0.759	-4.198	-2.073	-2.44	2.109	-1.31	0.005	TRUE	1.31	FALSE	FALSE	core	127	127	3.244
LINAB1_0162|LINAB1_0162|glycosyltransferase|[236429:237626]	glycosyltransferase	12	12	2.006	1.863	2.099	1.96	1.817	2.184	2.005	0.225	0.283	0.8	0.198	FALSE	0.8	FALSE	FALSE	core	128	128	6.797
LINAB1_0163|LINAB1_0163|glycosyltransferase|[235384:236428]	glycosyltransferase	13	12	2.483	2.193	2.624	2.243	2.17	2.699	2.543	0.426	0.249	1.715	0.044	FALSE	1.715	TRUE	FALSE	core	129	129	6.61
LINAB1_0164|LINAB1_0164|conserved	conserved hypothetical protein	14	12	0.818	0.693	1.149	0.7	0.69	1.484	0.772	0.44	0.733	0.625	0.215	FALSE	0.625	FALSE	FALSE	core	130	130	6.411
HMPREF9212_0210|AEHP01000055|F|6825|8975|glycerol	glycerol phosphate lipoteichoic acid synthase 1	13	12	3.38	3.307	3.441	2.774	3.557	3.28	3.682	0.243	0.784	0.413	0.275	FALSE	0.413	FALSE	FALSE	core	131	131	8.02
LINAB1_0166|LINAB1_0166|methionine	methionine adenosyltransferase	12	12	3.265	3.345	3.239	2.645	3.657	3.044	3.434	-0.036	1.013	-0.045	0.492	FALSE	0.045	FALSE	FALSE	core	132	132	8.296
LINAB1_0168|LINAB1_0168|major	major facilitator transporter, putative multidrug transport	13	12	3.272	3.183	3.494	2.833	3.326	3.238	3.755	0.418	0.569	0.736	0.209	FALSE	0.736	FALSE	FALSE	core	133	133	9.149
LINAB1_0169|LINAB1_0169|leucyl-tRNA	leucyl-tRNA synthetase	12	12	3.438	2.78	3.853	2.584	2.874	3.768	3.942	1.091	0.296	3.705	0	TRUE	3.705	TRUE	TRUE	core	134	134	7.773
LINAB1_0170|LINAB1_0170|polysaccharide	polysaccharide transporter	14	12	2.798	2.743	2.993	2.419	2.887	2.737	3.254	0.349	0.574	0.616	0.249	FALSE	0.616	FALSE	FALSE	core	135	135	7.529
LINAB1_0171|LINAB1_0171|phosphoglycerate	phosphoglycerate mutase	12	12	1.23	0.868	1.789	1.265	0.663	1.222	2.283	0.748	1.084	0.698	0.138	FALSE	0.698	FALSE	FALSE	core	136	136	7.084
LINAB1_0172|LINAB1_0172|transcription	transcription regulator of sugar metabolism (containing DeoR)	12	12	-1.837	-1.265	-2.155	-1.644	-1.088	-1.887	-2.511	-0.88	0.998	-0.914	0.165	FALSE	0.914	FALSE	FALSE	core	137	137	3.922
HMPREF9211_0077|AEHQ01000056|R|19468|18983|phosphoenolpyruvate-dependent	phosphoenolpyruvate-dependent sugar PTS family porter, EIIA 2	12	12	1.018	-0.611	1.709	-2.467	-0.094	1.704	1.713	2.336	2.373	1.452	0	TRUE	1.452	FALSE	FALSE	core	138	138	2.974
LINAB1_0174|LINAB1_0174|PTS	PTS system, galactitol-specific IIB component	12	12	0.32	-0.739	0.865	-4.876	0.036	0.47	1.278	1.845	4.88	0.983	0.012	FALSE	0.983	FALSE	FALSE	core	139	139	2.263
LINAB1_0175|LINAB1_0175|PTS	PTS system, galactitol-specific IIC component	12	12	3.303	2.468	3.767	0.976	3.155	3.383	4.152	1.327	2.17	0.98	0.004	TRUE	0.98	FALSE	FALSE	core	140	140	6.041
LINAB1_0176|LINAB1_0176|calss	calss II aldolase	12	12	1.748	0.774	2.603	-0.407	1.167	1.98	3.15	2.07	1.545	1.401	0	TRUE	1.401	FALSE	FALSE	core	141	141	4.932
LINAB1_0186|LINAB1_0186|carbohydrate	carbohydrate kinase	12	12	1.056	0.214	1.403	-0.698	0.544	1.296	1.511	1.218	1.237	1.389	0	TRUE	1.389	FALSE	FALSE	core	142	142	6.134
LINAB1_0187|LINAB1_0187|alpha-glucosidase	alpha-glucosidase II	12	12	2.753	1.98	3.119	1.714	2.097	3.131	3.106	1.145	0.378	3.226	0	TRUE	3.226	TRUE	TRUE	core	143	143	7.512
LINAB1_0188|LINAB1_0188|d-alanyl-d-alanine	d-alanyl-d-alanine carboxypeptidase	12	12	1.487	0.891	1.914	0.871	0.9	1.628	2.219	1.057	0.615	1.74	0.006	TRUE	1.74	TRUE	TRUE	core	144	144	6.739
LINAB1_0189|LINAB1_0189|arginyl-tRNA	arginyl-tRNA synthetase	12	12	3.254	2.514	3.714	2.295	2.607	3.484	3.961	1.288	0.504	2.499	0	TRUE	2.499	TRUE	TRUE	core	145	145	6.515
LINAB1_0190|LINAB1_0190|fructose-bisphosphate	fructose-bisphosphate aldolase class-II	12	12	6.866	6.794	7.36	7.045	6.633	6.794	7.959	0.515	1.166	0.457	0.25	FALSE	0.457	FALSE	FALSE	core	146	146	9.778
HMPREF9223_0143|AEPX01000004|F|76915|77793|ribosomal	ribosomal large subunit pseudouridine synthase D	12	12	0.161	0.171	-0.248	0.105	0.197	-1.217	0.409	-0.417	1.627	-0.275	0.382	FALSE	0.275	FALSE	FALSE	core	147	147	4.421
LINAB1_0192|LINAB1_0192|penicillin-binding	penicillin-binding protein	13	12	2.316	2.316	2.342	2.023	2.447	1.899	2.77	0.187	0.884	0.216	0.415	FALSE	0.216	FALSE	FALSE	core	148	148	6.615
LINAB1_0193|LINAB1_0193|conserved	conserved hypothetical protein	12	12	2.151	2.152	2.064	1.785	2.32	1.703	2.403	0.025	0.747	0.035	0.475	FALSE	0.035	FALSE	FALSE	core	149	149	5.567
LINAB1_0194|LINAB1_0194|DNA	DNA repair exonuclease	12	12	1.943	1.943	1.662	1.154	2.226	1.084	2.207	-0.039	1.214	-0.033	0.464	FALSE	0.033	FALSE	FALSE	core	150	150	6.812
LINAB1_0195|LINAB1_0195|DNA	DNA repair ATPase	17	12	2.329	2.434	1.961	2.392	2.454	1.537	2.336	-0.434	0.803	-0.579	0.153	FALSE	0.579	FALSE	FALSE	core	151	151	7.321
LINAB1_0196|LINAB1_0196|HD-superfamily	HD-superfamily hydrolase	12	12	1.468	1.383	1.783	0.84	1.592	1.374	2.221	0.591	0.925	0.64	0.243	FALSE	0.64	FALSE	FALSE	core	152	152	6.707
LINAB1_0197|LINAB1_0197|peptidylprolyl	peptidylprolyl isomerase	13	12	3.756	3.796	3.619	3.581	3.897	3.358	3.815	-0.126	0.481	-0.265	0.305	FALSE	0.265	FALSE	FALSE	core	153	153	7.453
LINAB1_0198|LINAB1_0198|hypothetical	hypothetical protein	12	12	0.193	0.205	0.173	0.282	0.159	-0.041	0.391	-0.03	0.558	-0.055	0.474	FALSE	0.055	FALSE	FALSE	core	154	154	2.744
LINAB1_0199|LINAB1_0199|hit	hit family protein	13	12	0.392	0.26	0.605	0.431	0.17	0.324	0.871	0.317	0.64	0.519	0.268	FALSE	0.519	FALSE	FALSE	core	155	155	3.657
LINAB1_0200|LINAB1_0200|ABC-type	ABC-type multidrug transport system, ATPase component	13	12	0.41	0.176	0.546	0.463	0.033	0.377	0.711	0.357	0.556	0.664	0.241	FALSE	0.664	FALSE	FALSE	core	156	156	5.433
LINAB1_0201|LINAB1_0201|ABC	ABC transporter, permease protein	13	12	1.602	1.832	1.508	2.301	1.572	1.405	1.62	-0.355	0.731	-0.713	0.199	FALSE	0.713	FALSE	FALSE	core	157	157	6.403
HMPREF9217_0888|AEKI01000011|R|79039|78383|tRNA	tRNA (guanine-N(7)-)-methyltransferase	13	12	1.036	0.925	1.139	1.075	0.844	1.275	0.982	0.193	0.426	0.475	0.293	FALSE	0.475	FALSE	FALSE	core	158	158	5.823
LINAB1_0203|LINAB1_0203|thioredoxin|[188914:189235]	thioredoxin	12	12	0.927	0.874	0.984	1.081	0.772	0.819	1.147	0.086	0.465	0.199	0.407	FALSE	0.199	FALSE	FALSE	core	159	159	5.196
LINAB1_0204|LINAB1_0204|phenylalanine--tRNA	phenylalanine--tRNA ligase beta subunit	12	12	2.937	2.937	3.078	2.944	2.933	2.701	3.405	0.121	0.702	0.178	0.465	FALSE	0.178	FALSE	FALSE	core	160	160	6.672
HMPREF9211_0501|AEHQ01000062|R|20107|18728|UDP-N-acetylmuramate--L-alanine	UDP-N-acetylmuramate--L-alanine ligase	13	12	4.477	4.691	4.233	4.51	4.777	4.071	4.464	-0.362	0.408	-0.913	0.089	FALSE	0.913	FALSE	FALSE	core	161	161	8.238
LINAB1_0209|LINAB1_0209|band	band 7/mec-2 family protein	12	12	1.576	0.758	2.063	1.073	0.606	1.69	2.421	1.21	0.771	1.586	0.012	FALSE	1.586	TRUE	FALSE	core	162	162	6.023
LINAB1_0211|LINAB1_0211|ATP-dependent	ATP-dependent Clp protease ATP-binding subunit	13	12	6.812	7.218	5.353	7.214	7.221	4.206	6.49	-1.884	2.284	-0.819	0	TRUE	0.819	FALSE	FALSE	core	163	163	12.612
LINAB1_0212|LINAB1_0212|conserved	conserved hypothetical protein	12	12	0.355	1.64	-0.31	1.431	1.726	-0.536	-0.09	-1.904	0.54	-3.575	0	TRUE	3.575	TRUE	TRUE	core	164	164	5.373
LINAB1_0213|LINAB1_0213|Phosphocarrier	Phosphocarrier protein of PTS system HPr	12	12	5.234	5.086	5.354	5.161	5.043	5.255	5.471	0.253	0.228	1.174	0.047	FALSE	1.174	FALSE	FALSE	core	165	165	8.109
LINAB1_0214|LINAB1_0214|phosphoenolpyruvate-protein	phosphoenolpyruvate-protein phosphotransferase (enzyme I)	12	12	6.792	6.696	6.918	6.348	6.943	6.681	7.17	0.269	0.595	0.482	0.25	FALSE	0.482	FALSE	FALSE	core	166	166	10.652
LINAB1_0215|LINAB1_0215|nucleoside	nucleoside deoxyribosyltransferase	12	12	3.573	4.297	2.549	3.921	4.46	1.589	3.448	-1.518	1.858	-0.896	0	TRUE	0.896	FALSE	FALSE	core	167	167	6.838
LINAB1_0216|LINAB1_0216|inolysin|[171100:172660]	inolysin	12	12	4.886	3.037	6.114	3.147	2.987	6.044	6.201	3.075	0.214	14.413	0	TRUE	14.413	TRUE	TRUE	core	168	168	9.634
HMPREF9223_0095|AEPX01000004|F|23102|23470|PTS-dependent	PTS-dependent dihydroxyacetone kinase	12	12	1.799	0.971	2.439	0.854	1.035	1.989	2.886	1.565	0.908	1.699	0	TRUE	1.699	TRUE	TRUE	core	169	169	5.254
HMPREF9211_0741|AEHQ01000091|F|5057|5659|dihydroxyacetone	dihydroxyacetone kinase, L subunit	12	12	1.039	0.822	1.916	0.594	0.921	1.065	2.706	1.353	1.642	0.822	0.094	FALSE	0.822	FALSE	FALSE	core	170	170	4.892
LINAB1_0240|LINAB1_0240|dihydroxyacetone	dihydroxyacetone kinase	12	12	3.004	1.711	3.856	2.113	1.502	3.178	4.511	1.955	1.336	1.491	0	TRUE	1.491	FALSE	FALSE	core	171	171	6.28
HMPREF9223_0092|AEPX01000004|F|19581|21380|oligoendopeptidase	oligoendopeptidase F	12	12	2.476	1.595	2.992	1.353	1.699	2.846	3.155	1.44	0.413	3.415	0	TRUE	3.415	TRUE	TRUE	core	172	172	6.271
LINAB1_0242|LINAB1_0242|LytR	LytR family transcriptional regulator	12	12	1.009	0.688	1.208	1.073	0.487	0.991	1.411	0.472	0.627	0.761	0.194	FALSE	0.761	FALSE	FALSE	core	173	173	5.35
LINAB1_0243|LINAB1_0243|Cell	Cell wall-associated hydrolase	12	12	0.444	-0.843	0.796	-0.364	-1.092	0.61	0.983	1.627	0.784	2.04	0.012	FALSE	2.04	TRUE	FALSE	core	174	174	4.164
LINAB1_0244|LINAB1_0244|conserved	conserved hypothetical protein	12	12	-1.392	-2.744	-0.91	-4.88	-2.194	-1.086	-0.728	1.884	2.668	1.18	0.011	FALSE	1.18	FALSE	FALSE	core	175	175	2.667
LINAB1_0245|LINAB1_0245|Integral	Integral membrane protein	12	12	0.79	0.332	1.005	0.586	0.205	0.839	1.183	0.656	0.517	1.254	0.095	FALSE	1.254	FALSE	FALSE	core	176	176	5.633
LINAB1_0246|LINAB1_0246|Integral	Integral membrane protein	12	12	-0.56	-0.544	-0.587	-0.394	-0.607	-0.89	-0.298	-0.064	0.745	-0.089	0.46	FALSE	0.089	FALSE	FALSE	core	177	177	4.51
LINAB1_0247|LINAB1_0247|conserved	conserved hypothetical protein	15	12	0.091	-0.396	0.312	-1.655	-0.008	0.466	0.14	0.762	1.635	0.908	0.092	FALSE	0.908	FALSE	FALSE	core	178	178	4.583
LINAB1_0248|LINAB1_0248|conserved	conserved hypothetical protein	13	12	1.131	1.575	0.641	1.06	1.78	0.057	1.15	-0.747	1.129	-0.69	0.149	FALSE	0.69	FALSE	FALSE	core	179	179	6.26
LINAB1_0249|LINAB1_0249|methyltransferase|[138689:139304]	methyltransferase	12	12	1.637	1.637	2.004	1.568	1.679	1.345	2.646	0.474	1.304	0.37	0.431	FALSE	0.37	FALSE	FALSE	core	180	180	6.639
LINAB1_0250|LINAB1_0250|hypothetical	hypothetical protein	12	12	0.211	0.089	0.858	0.277	-0.002	0.13	1.554	0.685	1.434	0.495	0.23	FALSE	0.495	FALSE	FALSE	core	181	181	5.906
HMPREF9223_0080|AEPX01000004|R|11398|11042|conserved	conserved hypothetical protein	12	12	1.787	1.984	1.483	2.249	1.832	1.165	1.771	-0.582	0.651	-0.907	0.102	FALSE	0.907	FALSE	FALSE	core	182	182	5.656
LINAB1_0253|LINAB1_0253|recombination	recombination protein RecR	12	12	3.385	3.412	2.808	2.206	3.968	1.686	3.843	-0.219	2.164	-0.102	0.279	FALSE	0.102	FALSE	FALSE	core	183	183	7.621
LINAB1_0254|LINAB1_0254|hypothetical	hypothetical protein	12	12	0.111	0.558	-0.406	0.434	0.609	-0.885	0.013	-0.914	0.941	-1.086	0.056	FALSE	1.086	FALSE	FALSE	core	184	184	4.758
LINAB1_0255|LINAB1_0255|dTMP	dTMP kinase	12	12	2.312	2.46	1.629	2.534	2.428	0.812	2.283	-0.905	1.468	-0.65	0.079	FALSE	0.65	FALSE	FALSE	core	185	185	6.535
LINAB1_0256|LINAB1_0256|DNA	DNA replication ATPase	13	12	1.777	1.756	1.804	2.387	1.381	1.562	2.03	-0.032	0.998	-0.04	0.486	FALSE	0.04	FALSE	FALSE	core	186	186	6.657
LINAB1_0257|LINAB1_0257|DNA	DNA replication intiation control protein YabA	13	12	0.545	1.026	0.065	1.489	0.799	-0.305	0.387	-1.097	0.836	-1.353	0.011	FALSE	1.353	FALSE	FALSE	core	187	187	4.946
LINAB1_0258|LINAB1_0258|tetrapyrrole	tetrapyrrole (corrin/porphyrin) methyltransferase	12	12	2.586	2.667	2.124	2.713	2.647	1.661	2.601	-0.539	0.943	-0.605	0.17	FALSE	0.605	FALSE	FALSE	core	188	188	6.73
LINAB1_0259|LINAB1_0259|acyl-ACP	acyl-ACP thioesterase	13	12	2.516	2.516	2.37	2.416	2.561	1.909	2.776	-0.074	0.865	-0.091	0.477	FALSE	0.091	FALSE	FALSE	core	189	189	7.28
LINAB1_0260|LINAB1_0260|metal-dependent	metal-dependent protease-like protein, putative molecular chaperone	12	12	2.593	2.593	2.31	2.927	2.424	1.726	2.879	-0.433	1.155	-0.39	0.356	FALSE	0.39	FALSE	FALSE	core	190	190	7.005
LINAB1_0261|LINAB1_0261|ribosomal	ribosomal protein Ala-acetyltransferase	12	12	1.309	1.309	1.387	1.351	1.291	0.968	1.729	0.03	0.766	0.043	0.485	FALSE	0.043	FALSE	FALSE	core	191	191	6.231
LINAB1_0262|LINAB1_0262|O-sialoglycoprotein	O-sialoglycoprotein endopeptidase	12	12	3.122	3.189	2.693	3.315	3.119	2.16	3.146	-0.638	0.991	-0.673	0.196	FALSE	0.673	FALSE	FALSE	core	192	192	7.564
LINAB1_0263|LINAB1_0263|two-component	two-component system response regulator	12	12	2.35	2.728	1.868	3.075	2.525	1.473	2.241	-0.966	0.795	-1.233	0.004	TRUE	1.233	FALSE	FALSE	core	193	193	7.289
HMPREF9211_1538|AEHQ01000059|R|18936|17746|ATPase/histidine	ATPase/histidine kinase/DNA gyrase B/HSP90 domain protein	12	12	3.233	3.589	2.999	3.255	3.735	2.794	3.228	-0.494	0.525	-0.942	0.115	FALSE	0.942	FALSE	FALSE	core	194	194	7.871
LINAB1_0265|LINAB1_0265|UDP-N-acetylmuramoylalanyl-D-glutamate--2,	UDP-N-acetylmuramoylalanyl-D-glutamate--2, 6-diaminopimelate ligase	12	12	4.58	4.604	4.345	4.714	4.543	4.089	4.622	-0.312	0.533	-0.62	0.268	FALSE	0.62	FALSE	FALSE	core	195	195	9.516
LINAB1_0266|LINAB1_0266|aspartate	aspartate racemase	14	12	2.557	2.557	2.638	2.681	2.495	2.179	3.077	-0.001	0.898	-0.001	0.5	FALSE	0.001	FALSE	FALSE	core	196	196	8.145
HMPREF9212_0010|AEHP01000040|F|14627|15319|HD	HD domain protein	21	12	1.845	1.845	1.774	2.5	1.486	0.609	2.803	-0.305	2.196	-0.15	0.472	FALSE	0.15	FALSE	FALSE	core	197	197	6.467
HMPREF0520_0858|NZ_ACLN01000009|F|2087|3478|conserved	conserved hypothetical protein	13	12	1.698	1.812	1.403	2.38	1.486	0.877	1.823	-0.584	1.04	-0.572	0.247	FALSE	0.572	FALSE	FALSE	core	198	198	6.237
HMPREF9223_0064|AEPX01000003|F|1|1160|adenosylhomocysteinase	adenosylhomocysteinase	12	12	2.828	2.828	2.697	2.657	2.907	1.423	3.846	0.087	2.423	0.037	0.5	FALSE	0.037	FALSE	FALSE	core	199	199	7.205
HMPREF9211_1528|AEHQ01000059|F|8793|10295|M	M protein trans-acting positive regulator (MGA) HTH domain protein	12	12	1.286	1.294	1.168	1.772	1.039	0.812	1.501	-0.238	0.823	-0.293	0.336	FALSE	0.293	FALSE	FALSE	core	200	200	4.876
HMPREF9217_0813|AEKI01000011|R|8383|1|Gram-positive	Gram-positive signal peptide protein, YSIRK family	23	12	2.702	2.586	2.992	2.81	2.465	3.271	2.667	0.311	0.616	0.518	0.203	FALSE	0.518	FALSE	FALSE	core	201	201	7.144
HMPREF9216_0489|AEKH01000016|F|553|858|quinolinate	quinolinate phosphoribosyl transferase, C-terminal domain protein	12	12	-3.897	-3.429	-4.076	-4.961	-2.942	-4.431	-3.769	-0.564	2.196	-0.219	0.378	FALSE	0.219	FALSE	FALSE	core	202	202	3.048
HMPREF9215_0161|AEHR01000019|F|62918|66160|type	type I site-specific deoxyribonuclease, HsdR family	13	12	1.073	0.914	2.389	0.968	0.891	3.547	1.055	1.432	2.492	0.572	0.163	FALSE	0.572	FALSE	FALSE	core	203	203	6.577
LINAB1_0278|LINAB1_0278|guanosine	guanosine 5'-monophosphate oxidoreductase	12	12	1.278	0.31	2.142	0.591	0.156	1.425	2.789	1.676	1.372	1.249	0.006	TRUE	1.249	FALSE	FALSE	core	204	204	4.881
LINAB1_0279|LINAB1_0279|adenylosuccinate	adenylosuccinate synthetase	12	12	3.99	3.862	4.129	3.258	4.232	3.833	4.409	0.3	0.977	0.385	0.253	FALSE	0.385	FALSE	FALSE	core	205	205	7.015
HMPREF9211_0134|AEHQ01000092|R|8397|7093|adenylosuccinate	adenylosuccinate lyase	12	12	3.96	3.96	4.175	3.414	4.153	3.759	4.594	0.413	0.863	0.478	0.256	FALSE	0.478	FALSE	FALSE	core	206	206	7.574
LINAB1_0281|LINAB1_0281|ABC	ABC transporter, ATP-binding protein, possible MDR	12	12	0.138	1.779	-2.071	0.581	2.122	0.009	-6.301	-3.257	6.332	-0.73	0.03	FALSE	0.73	FALSE	FALSE	core	207	207	5.177
LINAB1_0282|LINAB1_0282|hypothetical	hypothetical protein	12	12	1.611	2.986	-1.693	2.714	3.098	1.045	-8.761	-4.689	9.794	-0.735	0	TRUE	0.735	FALSE	FALSE	core	208	208	6.519
HMPREF9223_0051|AEPX01000001|F|51125|52408|GTP-binding	GTP-binding protein HflX	12	12	2.468	1.914	3.094	2.036	1.862	2.568	3.574	1.079	1.008	1.111	0.006	TRUE	1.111	FALSE	FALSE	core	209	209	6.951
LINAB1_0284|LINAB1_0284|phosphoglycerate	phosphoglycerate mutase family protein	12	12	1.727	0.754	2.408	1.266	0.452	1.83	2.913	1.49	1.121	1.324	0.014	FALSE	1.324	FALSE	FALSE	core	210	210	5.623
LINAB1_0285|LINAB1_0285|orotate	orotate phosphoribosyltransferase	12	12	1.21	0.247	2.155	0.429	0.157	1.365	2.831	1.764	1.464	1.229	0.004	TRUE	1.229	FALSE	FALSE	core	211	211	5.146
LINAB1_0286|LINAB1_0286|orotidine-phosphate	orotidine-phosphate decarboxylase	12	12	0.457	-0.081	1.761	-1.625	0.381	0.495	2.848	2.4	2.446	0.949	0.083	FALSE	0.949	FALSE	FALSE	core	212	212	4.967
HMPREF9218_1292|AEKJ01000021|F|12451|13764|transporter,	transporter, major facilitator family protein	13	12	4.456	4.456	4.042	4.162	4.602	3.144	4.859	-0.238	1.716	-0.139	0.5	FALSE	0.139	FALSE	FALSE	core	213	213	6.843
LINAB1_0288|LINAB1_0288|dihydroorotate	dihydroorotate dehydrogenase 1B	14	12	2.471	2.439	3.285	2.204	2.538	2.394	4.088	1.066	1.693	0.638	0.275	FALSE	0.638	FALSE	FALSE	core	214	214	6.025
LINAB1_0289|LINAB1_0289|uracil	uracil phosphoribosyltransferase	16	12	1.861	1.859	2.301	2.295	1.621	1.622	2.906	0.244	1.292	0.194	0.373	FALSE	0.194	FALSE	FALSE	core	215	215	6.041
LINAB1_0290|LINAB1_0290|aspartate	aspartate carbamoyltransferase catalytic subunit	12	12	2.101	2.101	2.095	1.658	2.291	1.172	2.888	0.314	1.715	0.189	0.481	FALSE	0.189	FALSE	FALSE	core	216	216	5.052
LINAB1_0291|LINAB1_0291|dihydroorotase|[91948:93226]	dihydroorotase	12	12	2.299	2.299	2.794	1.713	2.517	1.824	3.696	0.903	1.874	0.487	0.341	FALSE	0.487	FALSE	FALSE	core	217	217	5.238
LINAB1_0292|LINAB1_0292|carbamoyl	carbamoyl phosphate synthase small subunit	12	12	2.16	2.16	2.698	1.365	2.468	1.928	3.465	0.889	1.553	0.569	0.262	FALSE	0.569	FALSE	FALSE	core	218	218	5.076
HMPREF9223_0041|AEPX01000001|R|42593|39402|carbamoyl-phosphate	carbamoyl-phosphate synthase	12	12	3.83	3.8	4.633	3.623	3.882	3.788	5.457	1.037	1.668	0.624	0.259	FALSE	0.624	FALSE	FALSE	core	219	219	7.103
LINAB1_0294|LINAB1_0294|hypothetical	hypothetical protein	13	12	-0.291	-0.216	-0.401	-0.386	-0.152	-0.686	-0.136	-0.158	0.71	-0.231	0.391	FALSE	0.231	FALSE	FALSE	core	220	220	4.126
LINAB1_0295|LINAB1_0295|hypothetical	hypothetical protein	13	12	-0.827	-0.993	-0.407	-1.087	-0.937	-0.953	-0.009	0.547	1.051	0.54	0.26	FALSE	0.54	FALSE	FALSE	core	221	221	4.933
LINAB1_0296|LINAB1_0296|hypothetical	hypothetical protein	12	12	-0.641	-0.264	-0.752	-0.692	-0.105	-0.802	-0.702	-0.462	0.675	-0.659	0.248	FALSE	0.659	FALSE	FALSE	core	222	222	4.589
LINAB1_0297|LINAB1_0297|ABC	ABC transporter ATPase component	12	12	2.966	3.044	2.545	3.114	3.01	2.094	2.975	-0.549	0.879	-0.667	0.16	FALSE	0.667	FALSE	FALSE	core	223	223	7.675
LINAB1_0298|LINAB1_0298|redox-sensing	redox-sensing transcriptional repressor Rex	13	12	1.384	1.858	1.252	1.441	2.031	1.144	1.366	-0.559	0.596	-0.927	0.16	FALSE	0.927	FALSE	FALSE	core	224	224	5.704
LINAB1_0299|LINAB1_0299|co-chaperonin	co-chaperonin GroES	12	12	4.763	5.81	3.406	5.689	5.872	2.812	4.001	-2.357	1.19	-2.057	0	TRUE	2.057	TRUE	TRUE	core	225	225	9.536
LINAB1_0300|LINAB1_0300|chaperonin	chaperonin GroEL	12	12	8.4	9.186	6.869	9.23	9.152	6.093	7.659	-2.373	1.568	-1.521	0	TRUE	1.521	TRUE	TRUE	core	226	226	13.48
LINAB1_0301|LINAB1_0301|DNA	DNA mismatch repair protein	13	12	3.619	4.361	2.894	4.141	4.463	2.32	3.467	-1.276	1.145	-1.24	0	TRUE	1.24	FALSE	FALSE	core	227	227	9.455
LINAB1_0302|LINAB1_0302|DNA	DNA mismatch repair protein MutL	14	12	3.233	3.718	2.397	3.641	3.752	1.695	3.081	-1.237	1.386	-0.952	0	TRUE	0.952	FALSE	FALSE	core	228	228	8.748
LINAB1_0303|LINAB1_0303|Holliday	Holliday junction DNA helicase RuvA	12	12	1.464	1.787	1.018	2.059	1.651	0.586	1.356	-0.911	0.794	-1.17	0.016	FALSE	1.17	FALSE	FALSE	core	229	229	6.708
HMPREF9223_0029|AEPX01000001|R|26916|25912|crossover	crossover junction ATP-dependent DNA helicase RuvB	12	12	2.273	2.732	1.606	2.497	2.829	0.963	2.196	-0.908	1.233	-0.814	0.028	FALSE	0.814	FALSE	FALSE	core	230	230	7.717
LINAB1_0305|LINAB1_0305|preprotein	preprotein translocase subunit YajC	12	12	0.808	1.122	0.474	1.175	1.096	0.233	0.717	-0.658	0.539	-1.309	0.039	FALSE	1.309	FALSE	FALSE	core	231	231	6.234
HMPREF9211_0428|AEHQ01000005|R|16314|14863|glucose-6-phosphate	glucose-6-phosphate dehydrogenase	12	12	3.985	3.985	3.601	4.098	3.927	2.963	4.219	-0.493	1.256	-0.401	0.45	FALSE	0.401	FALSE	FALSE	core	232	232	6.799
LINAB1_0307|LINAB1_0307|DNA-directed	DNA-directed DNA polymerase	13	12	2.699	2.75	2.383	2.884	2.681	1.939	2.741	-0.491	0.806	-0.642	0.236	FALSE	0.642	FALSE	FALSE	core	233	233	7.194
LINAB1_0308|LINAB1_0308|phosphoesterase,	phosphoesterase, DHH family protein	13	12	3.66	3.66	3.287	2.878	3.893	2.69	3.863	-0.073	1.2	-0.061	0.395	FALSE	0.061	FALSE	FALSE	core	234	234	7.032
LINAB1_0309|LINAB1_0309|superfamily	superfamily II DNA/RNA helicase	12	12	3.806	3.806	3.248	3.687	3.859	2.412	4.021	-0.485	1.607	-0.317	0.487	FALSE	0.317	FALSE	FALSE	core	235	235	7.806
LINAB1_0310|LINAB1_0310|alanyl-tRNA	alanyl-tRNA synthetase	13	12	5.419	5.263	5.493	5.206	5.291	5.486	5.504	0.235	0.103	2.358	0.002	TRUE	2.358	TRUE	TRUE	core	236	236	8.503
LINAB1_0311|LINAB1_0311|conserved	conserved hypothetical protein	12	12	3.233	3.233	3.289	3.311	3.192	2.766	3.798	-0.041	1.034	-0.043	0.499	FALSE	0.043	FALSE	FALSE	core	237	237	6.142
LINAB1_0312|LINAB1_0312|hypothetical	hypothetical protein	12	12	3.513	3.513	3.746	3.556	3.489	3.2	4.247	0.185	1.049	0.181	0.493	FALSE	0.181	FALSE	FALSE	core	238	238	6.772
LINAB1_0313|LINAB1_0313|conserved	conserved hypothetical protein	12	12	2.848	2.848	2.871	2.985	2.782	2.512	3.243	-0.053	0.733	-0.077	0.481	FALSE	0.077	FALSE	FALSE	core	239	239	6.308
LINAB1_0314|LINAB1_0314|MutS	MutS family DNA mismatch repair protein	12	12	3.375	4.203	2.981	3.743	4.417	2.672	3.25	-1.136	0.688	-1.641	0.001	TRUE	1.641	TRUE	TRUE	core	240	240	8.097
LINAB1_0315|LINAB1_0315|thioredoxin|[61939:62251]	thioredoxin	12	12	1.583	1.817	1.465	1.732	1.857	1.387	1.549	-0.343	0.281	-1.239	0.113	FALSE	1.239	FALSE	FALSE	core	241	241	6.279
LINAB1_0316|LINAB1_0316|conserved	conserved hypothetical protein	12	12	0.307	0.493	0.293	-0.706	0.9	0.148	0.441	-0.125	1.61	-0.096	0.474	FALSE	0.096	FALSE	FALSE	core	242	242	5.136
LINAB1_0317|LINAB1_0317|glutamate	glutamate racemase	14	12	1.344	1.344	1.168	1.798	1.098	0.442	1.801	-0.365	1.364	-0.278	0.379	FALSE	0.278	FALSE	FALSE	core	243	243	5.75
HMPREF9223_0015|AEPX01000001|R|12211|11591|ribonuclease	ribonuclease PH/Ham1 protein	12	12	1.503	1.503	1.644	0.86	1.742	0.162	2.888	0.685	2.727	0.253	0.484	FALSE	0.253	FALSE	FALSE	core	244	244	5.265
LINAB1_0319|LINAB1_0319|small-conductance	small-conductance mechanosensitive channel	12	12	2.196	2.196	2.094	2.494	2.039	0.793	3.285	-0.336	2.494	-0.145	0.5	FALSE	0.145	FALSE	FALSE	core	245	245	6.368
LINAB1_0320|LINAB1_0320|conserved	conserved hypothetical protein	12	12	1.149	1.13	1.379	1.154	1.121	0.991	1.741	0.238	0.762	0.324	0.365	FALSE	0.324	FALSE	FALSE	core	246	246	6.179
HMPREF9223_0012|AEPX01000001|R|10186|9815|conserved	conserved hypothetical protein	12	12	0.998	0.896	1.44	1.501	0.544	0.851	1.975	0.374	1.195	0.315	0.282	FALSE	0.315	FALSE	FALSE	core	247	247	5.757
LINAB1_0322|LINAB1_0322|Xaa-Pro	Xaa-Pro dipeptidase	13	12	3.202	2.523	3.852	2.613	2.48	3.35	4.358	1.27	1.009	1.296	0	TRUE	1.296	FALSE	FALSE	core	248	248	7.682
LINAB1_0323|LINAB1_0323|catabolite	catabolite control protein A	14	12	3.152	3.301	2.683	3.08	3.394	2.149	3.173	-0.451	1.023	-0.472	0.172	FALSE	0.472	FALSE	FALSE	core	249	249	6.876
LINAB1_0324|LINAB1_0324|M20	M20 family peptidase PepV	13	12	2.766	2.123	2.953	2.696	1.835	2.784	3.125	0.764	0.857	0.959	0.092	FALSE	0.959	FALSE	FALSE	core	250	250	7.893
LINAB1_0325|LINAB1_0325|glycerophosphoryl	glycerophosphoryl diester phosphodiesterase	15	12	1.26	1.057	1.447	1.644	0.723	1.146	1.73	0.295	0.933	0.343	0.34	FALSE	0.343	FALSE	FALSE	core	251	251	6.468
LINAB1_0326|LINAB1_0326|conserved	conserved hypothetical protein	12	12	-1.07	-0.669	-1.435	0.28	-1.301	-1.99	-0.947	-0.922	1.635	-0.63	0.224	FALSE	0.63	FALSE	FALSE	core	252	252	3.521
LINAB1_0327|LINAB1_0327|conserved	conserved hypothetical protein	14	12	0.366	0.419	0.289	0.835	0.2	0.507	0.031	-0.198	0.728	-0.323	0.356	FALSE	0.323	FALSE	FALSE	core	253	253	5.576
LINAB1_0328|LINAB1_0328|HAD	HAD family haloacid dehalogenase hydrolase	13	12	1.551	1.62	1.423	1.597	1.632	1.241	1.608	-0.189	0.42	-0.481	0.281	FALSE	0.481	FALSE	FALSE	core	254	254	6.265
HMPREF9223_0004|AEPX01000001|R|2875|2267|integral	integral membrane protein	13	12	1.309	1.448	1.172	0.29	1.793	0.816	1.53	-0.062	1.517	-0.044	0.479	FALSE	0.044	FALSE	FALSE	core	255	255	6.115
HMPREF9213_0640|AEHO01000021|F|27172|27465|hypothetical	hypothetical protein	12	12	-0.968	-1.473	-0.585	-1.653	-1.403	-0.896	-0.283	0.91	0.863	1.097	0.094	FALSE	1.097	FALSE	FALSE	core	256	256	4.975
LINAB1_0331|LINAB1_0331|DedA	DedA family protein	12	12	-0.621	-0.516	-0.635	0.589	-1.282	-0.938	-0.363	-0.213	1.904	-0.158	0.455	FALSE	0.158	FALSE	FALSE	core	257	257	4.774
LINAB1_0332|LINAB1_0332|thioredoxin	thioredoxin reductase	12	12	0.969	1.395	0.69	0.988	1.572	0.392	0.964	-0.622	0.715	-0.883	0.144	FALSE	0.883	FALSE	FALSE	core	258	258	5.336
LINAB1_0333|LINAB1_0333|APC	APC family amino acid transporter	12	12	2.414	2.414	2.522	2.215	2.509	2.144	2.861	0.208	0.726	0.293	0.403	FALSE	0.293	FALSE	FALSE	core	259	259	7.063
LINAB1_0334|LINAB1_0334|acetaldehyde	acetaldehyde dehydrogenase (acetylating)	12	12	5.315	4.467	5.8	4.552	4.423	5.841	5.743	1.319	0.156	8.488	0	TRUE	8.488	TRUE	TRUE	core	260	260	9.927
LINAB1_0335|LINAB1_0335|acetate	acetate kinase	13	12	2.751	3.232	1.969	3.453	3.119	2.509	1.247	-1.465	1.261	-1.226	0	TRUE	1.226	FALSE	FALSE	core	261	261	8.169
LINAB1_0336|LINAB1_0336|UDP-galactose	UDP-galactose 4-epimerase	12	12	1.703	0.881	2.092	-0.706	1.31	1.888	2.282	1.32	2.007	1.119	0	TRUE	1.119	FALSE	FALSE	core	262	262	7.1
LINAB1_0337|LINAB1_0337|ABC	ABC transporter ATPase component	12	12	3.549	2.781	3.671	3.232	2.532	3.633	3.716	0.874	0.696	1.294	0.004	TRUE	1.294	FALSE	FALSE	core	263	263	6.61
LINAB1_0338|LINAB1_0338|ABC-type	ABC-type sugar transport system, permease component	12	12	2.747	2.022	3.028	2.613	1.656	3.245	2.788	0.936	0.945	1.042	0.052	FALSE	1.042	FALSE	FALSE	core	264	264	6.574
LINAB1_0339|LINAB1_0339|ABC-type	ABC-type sugar transport system, permease component	12	12	2.818	2.458	3.138	2.462	2.454	2.901	3.419	0.711	0.523	1.407	0.008	TRUE	1.407	FALSE	FALSE	core	265	265	6.315
LINAB1_0340|LINAB1_0340|metallo-beta-lactamase	metallo-beta-lactamase superfamily hydrolase	12	12	4.481	4.037	4.831	4.276	3.902	4.537	5.145	0.721	0.614	1.198	0.007	TRUE	1.198	FALSE	FALSE	core	266	266	7.852
LINAB1_0341|LINAB1_0341|ABC-type	ABC-type sugar transport system, periplasmic component	12	12	6.591	6.416	6.794	6.747	6.171	6.531	7.079	0.348	0.594	0.589	0.25	FALSE	0.589	FALSE	FALSE	core	267	267	9.491
LINAB1_0343|LINAB1_0343|hypothetical	hypothetical protein	12	12	-0.364	-0.036	-0.623	0.743	-0.547	-1.059	-0.261	-0.713	1.317	-0.617	0.226	FALSE	0.617	FALSE	FALSE	core	268	268	4.67
LINAB1_0344|LINAB1_0344|HAD	HAD superfamily hydrolase	13	12	1.477	1.477	1.219	1.263	1.561	0.325	2.008	-0.009	1.681	-0.006	0.5	FALSE	0.006	FALSE	FALSE	core	269	269	5.351
HMPREF9211_1406|AEHQ01000065|R|30314|29601|uracil-DNA	uracil-DNA glycosylase	12	12	1.245	1.504	0.54	1.429	1.54	-0.29	1.202	-0.915	1.491	-0.669	0.076	FALSE	0.669	FALSE	FALSE	core	270	270	5.402
LINAB1_0346|LINAB1_0346|phosphotransacetylase|[26556:27537]	phosphotransacetylase	12	12	4.329	4.33	3.372	4.031	4.477	2.18	4.474	-0.768	2.295	-0.351	0.374	FALSE	0.351	FALSE	FALSE	core	271	271	7.834
LINAB1_0347|LINAB1_0347|putative	putative ATPase or kinase	12	12	2.094	2.85	1.37	2.773	2.887	0.928	1.826	-1.395	0.897	-1.691	0	TRUE	1.691	TRUE	TRUE	core	272	272	6.585
LINAB1_0348|LINAB1_0348|DNA	DNA polymerase III, epsilon subunit related 3'-5' exonuclease	12	12	-2.107	-2.431	-1.98	-2.476	-2.413	-1.896	-2.078	0.449	0.982	0.507	0.298	FALSE	0.507	FALSE	FALSE	core	273	273	2.575
LINAB1_0349|LINAB1_0349|UDP-N-acetylenolpyruvoylglucosamine	UDP-N-acetylenolpyruvoylglucosamine reductase	13	12	3.107	3.346	2.63	3.657	3.173	2.157	3.062	-0.843	0.909	-0.962	0.036	FALSE	0.962	FALSE	FALSE	core	274	274	6.389
LINAB1_0350|LINAB1_0350|spermidine/putrescine	spermidine/putrescine ABC transporter ATPase	12	12	2.564	2.463	2.751	2.338	2.518	2.562	2.934	0.323	0.404	0.822	0.139	FALSE	0.822	FALSE	FALSE	core	275	275	6.713
LINAB1_0351|LINAB1_0351|spermidine/putrescine	spermidine/putrescine ABC superfamily ATP binding cassette transporter, membrane protein	12	12	1.035	0.794	1.181	0.846	0.772	1.057	1.313	0.388	0.39	1.041	0.128	FALSE	1.041	FALSE	FALSE	core	276	276	5.666
LINAB1_0352|LINAB1_0352|spermidine/putrescine	spermidine/putrescine ABC transporter permease	12	12	1.406	1.428	1.38	1.421	1.432	1.259	1.511	-0.041	0.349	-0.123	0.447	FALSE	0.123	FALSE	FALSE	core	277	277	5.971
LINAB1_0353|LINAB1_0353|spermidine/putrescine	spermidine/putrescine ABC superfamily ATP binding cassette transporter, binding protein	14	12	2.038	2.038	2	2.498	1.78	1.501	2.465	-0.181	0.99	-0.185	0.374	FALSE	0.185	FALSE	FALSE	core	278	278	6.768
LINAB1_0354|LINAB1_0354|protein	protein of hypothetical function DUF147	13	12	2.577	2.577	2.424	2.214	2.74	2.027	2.815	-0.005	0.816	-0.007	0.495	FALSE	0.007	FALSE	FALSE	core	279	279	7.669
LINAB1_0355|LINAB1_0355|hypothetical	hypothetical protein	15	12	3.964	4.004	3.712	3.808	4.091	3.401	4.019	-0.187	0.618	-0.32	0.274	FALSE	0.32	FALSE	FALSE	core	280	280	8.422
LINAB1_0356|LINAB1_0356|phosphoglucomutase/phosphomannomutase|[17395:18748]	phosphoglucomutase/phosphomannomutase	12	12	5.062	5.062	4.833	5.05	5.068	4.474	5.224	-0.166	0.751	-0.251	0.482	FALSE	0.251	FALSE	FALSE	core	281	281	9.405
LINAB1_0357|LINAB1_0357|D-fructose-6-phosphate	D-fructose-6-phosphate amidotransferase	13	12	6.19	6.598	5.428	6.453	6.678	4.816	6.066	-1.07	1.25	-0.886	0	TRUE	0.886	FALSE	FALSE	core	282	282	11.363
LINAB1_0358|LINAB1_0358|conserved	conserved hypothetical protein	13	12	2.406	2.548	2.129	2.807	2.41	1.848	2.409	-0.495	0.595	-0.847	0.131	FALSE	0.847	FALSE	FALSE	core	283	283	7.694
LINAB1_0359|LINAB1_0359|camphor	camphor resistance protein CrcB involved in chromosome condensation	12	12	0.205	0.207	0.116	0.1	0.248	-0.34	0.538	-0.048	0.917	-0.056	0.476	FALSE	0.056	FALSE	FALSE	core	284	284	6.853
LINAB1_0360|LINAB1_0360|Crcb-like	Crcb-like protein	12	12	0.699	0.72	0.45	-0.694	1.157	-0.2	0.997	-0.006	1.871	-0.004	0.496	FALSE	0.004	FALSE	FALSE	core	285	285	7.834
LINAB1_0361|LINAB1_0361|ABC-type	ABC-type metal ion transport system, periplasmic component/surface adhesin	14	12	2.571	0.994	3.01	1.336	0.829	3.132	2.872	1.979	0.514	3.757	0	TRUE	3.757	TRUE	TRUE	core	286	286	7.33
LINAB1_0362|LINAB1_0362|hypothetical	hypothetical protein	12	12	5.064	5.064	5.291	4.841	5.181	4.832	5.739	0.36	0.908	0.429	0.382	FALSE	0.429	FALSE	FALSE	core	287	287	9.219
LINAB1_0363|LINAB1_0363|dihydroorotase|[9722:10958]	dihydroorotase	12	12	2.031	1.675	2.325	0.283	2.245	1.905	2.744	0.757	1.95	0.606	0.247	FALSE	0.606	FALSE	FALSE	core	288	288	7.813
LINAB1_0364|LINAB1_0364|cytosine	cytosine permease	12	12	1.177	1.213	1.077	-0.72	1.715	0.612	1.505	0.122	2.428	0.068	0.477	FALSE	0.068	FALSE	FALSE	core	289	289	6.919
LINAB1_0365|LINAB1_0365|Integral	Integral membrane protein	12	12	-1.545	-2.159	-1.337	-4.863	-1.535	-1.545	-1.137	0.905	3.309	0.695	0.186	FALSE	0.695	FALSE	FALSE	core	290	290	5.025
LINAB1_0366|LINAB1_0366|response	response regulator receiver protein	12	12	-2.739	-2.739	-3.346	-5.015	-2.165	-8.886	-1.474	0.019	7.812	0.002	0.498	FALSE	0.002	FALSE	FALSE	core	291	291	3.911
LINAB1_0367|LINAB1_0367|hypothetical	hypothetical protein	12	12	0.069	0.073	-1.613	0.243	-0.01	-5.703	0.365	-1.839	6.066	-0.416	0.374	FALSE	0.416	FALSE	FALSE	core	292	292	3.786
LINAB1_0371|LINAB1_0371|competence	competence protein ComGA	12	12	-2.495	-0.772	-3.399	-1.596	-0.484	-4.156	-2.8	-2.449	1.73	-1.521	0.043	FALSE	1.521	TRUE	FALSE	core	293	293	3.7
LINAB1_0372|LINAB1_0372|Type	Type II secretory pathway/competence component	12	12	-2.149	-0.782	-2.547	-2.438	-0.305	-3.092	-2.084	-1.521	2.173	-0.665	0.236	FALSE	0.665	FALSE	FALSE	core	294	294	3.051
LINAB1_0373|LINAB1_0373|putative	putative competence protein ComGC	12	12	-6.152	-4.809	-7.357	-4.853	-4.772	-8.922	-6.358	-2.641	3.676	-0.821	0.178	FALSE	0.821	FALSE	FALSE	core	295	295	1.092
LINAB1_0374|LINAB1_0374|hypothetical	hypothetical protein	12	12	-5.3	-2.75	-6.67	-4.879	-2.176	-8.97	-5.448	-3.576	4.817	-0.87	0.14	FALSE	0.87	FALSE	FALSE	core	296	296	1.405
LINAB1_0376|LINAB1_0376|conserved	conserved hypothetical protein	12	12	-3.108	-1.669	-3.981	-1.646	-1.681	-4.193	-3.788	-2.321	1.011	-2.37	0.017	FALSE	2.37	TRUE	FALSE	core	297	297	2.157
LINAB1_0378|LINAB1_0378|possible	possible site-specific DNA-methyltransferase (adenine-specific)	12	12	1.885	2.337	1.6	1.915	2.499	1.301	1.877	-0.625	0.683	-0.938	0.119	FALSE	0.938	FALSE	FALSE	core	298	298	5.032
LINAB1_0379|LINAB1_0379|acetate	acetate kinase	12	12	2.69	2.918	2.346	2.51	3.095	1.946	2.744	-0.414	0.826	-0.512	0.214	FALSE	0.512	FALSE	FALSE	core	299	299	6.121
HMPREF9223_0308|AEPX01000007|F|53802|54248|minor	minor capsid protein	21	12	-3.825	-3.753	-4.457	-4.868	-3.314	-3.089	-8.846	-0.76	6.258	-0.133	0.391	FALSE	0.133	FALSE	FALSE	core	300	300	0.483
LINAB1_0384|LINAB1_0384|conserved	conserved hypothetical integral membrane protein	12	12	-0.016	0.352	-0.567	-0.678	0.733	-1.442	0.15	-0.631	1.753	-0.359	0.272	FALSE	0.359	FALSE	FALSE	core	301	301	4.385
LINAB1_0385|LINAB1_0385|ABC-type	ABC-type transport system, permease component	12	12	-0.925	-0.937	-0.885	-1.61	-0.667	-1.336	-0.485	0.153	1.161	0.133	0.426	FALSE	0.133	FALSE	FALSE	core	302	302	4.254
HMPREF9211_0846|AEHQ01000076|R|48018|46639|ABC	ABC transporter, ATP-binding protein	13	12	-0.271	-0.327	0.297	-0.396	-0.296	-0.476	0.92	0.653	1.411	0.473	0.318	FALSE	0.473	FALSE	FALSE	core	303	303	4.817
LINAB1_0387|LINAB1_0387|glucan	glucan 1,6-alpha-glucosidase	15	12	2.951	3.054	2.823	3.317	2.917	2.688	2.977	-0.267	0.42	-0.688	0.193	FALSE	0.688	FALSE	FALSE	core	304	304	7.501
LINAB1_0388|LINAB1_0388|phage	phage lysin, N-acetylmuramoyl-L-alanine amidase	12	12	4.075	4.075	3.698	3.5	4.3	2.949	4.435	-0.075	1.485	-0.052	0.49	FALSE	0.052	FALSE	FALSE	core	305	305	9.252
LINAB1_0389|LINAB1_0389|ABC	ABC transporter substrate-binding protein	13	12	-0.267	0.182	-0.373	-0.688	0.484	-0.569	-0.171	-0.462	1.179	-0.393	0.341	FALSE	0.393	FALSE	FALSE	core	306	306	4.796
LINAB1_0390|LINAB1_0390|ABC	ABC transporter permease component	12	12	-0.303	-0.354	-0.189	-0.683	-0.187	-0.538	0.126	0.204	0.836	0.248	0.379	FALSE	0.248	FALSE	FALSE	core	307	307	5.407
LINAB1_0391|LINAB1_0391|ABC	ABC superfamily ATP binding cassette transporter, ABC protein	12	12	-0.181	-0.196	-0.177	-0.38	-0.116	-0.252	-0.101	0.031	0.505	0.066	0.474	FALSE	0.066	FALSE	FALSE	core	308	308	5.36
HMPREF9223_0318|AEPX01000007|F|63456|64910|MFS	MFS family major facilitator transporter	14	12	0.642	1.009	0.422	1.666	0.626	0.19	0.653	-0.667	1.034	-0.799	0.144	FALSE	0.799	FALSE	FALSE	core	309	309	6.628
LINAB1_0393|LINAB1_0393|ABC-type	ABC-type metallic cation transport system, ATPase component	12	12	-0.211	-0.211	-0.583	-1.093	0.119	-1.929	0.306	-0.07	2.296	-0.03	0.476	FALSE	0.03	FALSE	FALSE	core	310	310	5.237
LINAB1_0394|LINAB1_0394|ABC-2	ABC-2 transporter, permease protein, putative	13	12	-0.979	-0.979	-1.128	-1.668	-0.76	-2.551	-0.368	-0.015	2.241	-0.007	0.497	FALSE	0.007	FALSE	FALSE	core	311	311	4.722
HMPREF9212_1268|AEHP01000049|F|25328|26641|uracil	uracil permease	12	12	2.785	1.297	3.413	1.503	1.188	3.33	3.503	2.112	0.359	5.905	0	TRUE	5.905	TRUE	TRUE	core	312	312	5.336
LINAB1_0396|LINAB1_0396|MFS	MFS family major facilitator transporter	13	12	-0.884	-1.36	-0.578	-0.38	-2.01	-1.041	-0.143	0.665	1.632	0.467	0.302	FALSE	0.467	FALSE	FALSE	core	313	313	6.153
LINAB1_0397|LINAB1_0397|M42	M42 family glutamyl aminopeptidase	12	12	1.102	0.141	1.556	0.743	-0.206	1.181	1.913	1.317	0.964	1.341	0.035	FALSE	1.341	FALSE	FALSE	core	314	314	5.677
LINAB1_0398|LINAB1_0398|ABC-type	ABC-type polar amino acid transport system, ATPase component	12	12	2.581	2.581	2.875	1.737	2.883	2.358	3.376	0.528	1.165	0.466	0.254	FALSE	0.466	FALSE	FALSE	core	315	315	7.154
LINAB1_0399|LINAB1_0399|amino	amino acid ABC superfamily ATP binding cassette transporter, binding protein	12	12	2.74	2.279	3.341	1.844	2.46	2.873	3.819	1.262	0.962	1.293	0	TRUE	1.293	FALSE	FALSE	core	316	316	7.311
LINAB1_0400|LINAB1_0400|ABC-type	ABC-type amino acid transport system, permease component	12	12	2.792	2.794	2.632	2.31	2.988	2.244	2.952	-0.043	0.775	-0.055	0.444	FALSE	0.055	FALSE	FALSE	core	317	317	6.574
HMPREF9212_1261|AEHP01000049|R|20288|19554|putative	putative glutamine ABC transporter, permease protein GlnP	12	12	3.112	2.967	3.758	2.714	3.074	3.13	4.358	1.015	1.229	0.825	0.083	FALSE	0.825	FALSE	FALSE	core	318	318	7.734
LINAB1_0402|LINAB1_0402|50S	50S ribosomal protein L28	12	12	3.456	3.386	3.666	3.736	3.194	3.363	3.934	0.183	0.613	0.298	0.285	FALSE	0.298	FALSE	FALSE	core	319	319	8.703
LINAB1_0403|LINAB1_0403|alkaline	alkaline shock protein	12	12	1.969	1.524	2.244	0.263	1.903	2.009	2.475	0.862	1.655	0.905	0.063	FALSE	0.905	FALSE	FALSE	core	320	320	5.229
LINAB1_0404|LINAB1_0404|glycerone	glycerone kinase	12	12	3.995	3.847	4.454	3.781	3.876	4.036	4.875	0.658	0.839	0.818	0.024	FALSE	0.818	FALSE	FALSE	core	321	321	8.077
LINAB1_0405|LINAB1_0405|DNA	DNA helicase RecG	18	12	2.67	2.407	2.763	2.111	2.534	2.763	2.763	0.363	0.429	1.212	0.019	FALSE	1.212	FALSE	FALSE	core	322	322	7.336
LINAB1_0406|LINAB1_0406|fatty	fatty acid/phospholipid synthesis protein PlsX	15	12	1.213	0.779	1.403	0.448	0.913	1.335	1.473	0.637	0.489	1.506	0.012	FALSE	1.506	TRUE	FALSE	core	323	323	5.776
LINAB1_0407|LINAB1_0407|acyl	acyl carrier protein	12	12	0.802	0.167	1.038	0.268	0.121	0.922	1.16	0.871	0.433	2.031	0.029	FALSE	2.031	TRUE	FALSE	core	324	324	5.052
HMPREF9223_0334|AEPX01000007|F|79938|80960|oligopeptide	oligopeptide ABC superfamily ATP binding cassette transporter, ABC protein	12	12	3.79	3.269	4.294	3.523	3.142	3.859	4.716	0.896	0.857	1.078	0.005	TRUE	1.078	FALSE	FALSE	core	325	325	8.647
LINAB1_0409|LINAB1_0409|ABC	ABC superfamily oligopeptide transport ATP-binding protein oppF	12	12	4.378	3.747	4.553	4.016	3.6	4.47	4.647	0.785	0.412	1.931	0	TRUE	1.931	TRUE	TRUE	core	326	326	9.539
LINAB1_0410|LINAB1_0410|ABC	ABC superfamily oligopeptide transport system permease protein oppB	12	12	4.328	3.853	4.721	4.148	3.689	4.381	5.048	0.772	0.674	1.173	0.012	FALSE	1.173	FALSE	FALSE	core	327	327	9.962
LINAB1_0411|LINAB1_0411|ABC	ABC superfamily oligopeptide transport system permease protein oppC	13	12	4.694	4.356	4.715	5.07	3.868	4.579	4.876	0.387	1.203	0.405	0.487	FALSE	0.405	FALSE	FALSE	core	328	328	11.265
LINAB1_0412|LINAB1_0412|ABC	ABC superfamily oligopeptide ABC transporter, periplasmic oligopeptide-binding protein oppA	12	12	5.752	5.752	5.449	5.593	5.834	4.732	6.194	-0.194	1.461	-0.136	0.5	FALSE	0.136	FALSE	FALSE	core	329	329	10.382
LINAB1_0413|LINAB1_0413|ribonuclease	ribonuclease III	13	12	2.016	2.016	1.562	1.512	2.216	0.664	2.356	-0.131	1.693	-0.08	0.465	FALSE	0.08	FALSE	FALSE	core	330	330	6.226
LINAB1_0414|LINAB1_0414|chromosome	chromosome partitioning protein Smc	22	12	3.728	3.49	3.794	2.721	3.877	3.641	3.97	0.33	1.159	0.479	0.284	FALSE	0.479	FALSE	FALSE	core	331	331	8.537
LINAB1_0415|LINAB1_0415|signal	signal recognition particle docking protein FtsY	14	12	2.444	2.147	2.841	1.58	2.361	2.488	3.191	0.849	0.82	1.037	0.041	FALSE	1.037	FALSE	FALSE	core	332	332	6.992
LINAB1_0416|LINAB1_0416|dipeptidase|[432166:433591]	dipeptidase	16	12	3.505	3.196	3.891	2.751	3.388	3.566	4.198	0.814	0.695	1.154	0.007	TRUE	1.154	FALSE	FALSE	core	333	333	8.566
LINAB1_0419|LINAB1_0419|cold-shock	cold-shock protein	12	12	0.819	0.578	1.202	0.44	0.638	0.847	1.527	0.65	0.726	0.917	0.1	FALSE	0.917	FALSE	FALSE	core	334	334	5.779
LINAB1_0420|LINAB1_0420|ADP-ribose	ADP-ribose pyrophosphatase	12	12	2.855	2.697	3.108	2.905	2.597	2.839	3.391	0.339	0.57	0.61	0.165	FALSE	0.61	FALSE	FALSE	core	335	335	7.467
LINAB1_0422|LINAB1_0422|possible	possible adenosylhomocysteine nucleosidase	15	12	3.355	2.928	3.928	3.22	2.784	3.39	4.423	0.841	1.033	0.835	0.046	FALSE	0.835	FALSE	FALSE	core	336	336	8.229
HMPREF9223_0350|AEPX01000007|F|98602|99747|cysteine	cysteine desulfurase	13	12	3.321	3.146	3.778	3.332	3.047	3.318	4.224	0.515	0.909	0.593	0.133	FALSE	0.593	FALSE	FALSE	core	337	337	7.662
LINAB1_0424|LINAB1_0424|dihydroneopterin	dihydroneopterin aldolase	12	12	-1.093	-2.092	-0.773	-4.954	-1.413	-0.631	-0.921	1.369	3.516	0.987	0.047	FALSE	0.987	FALSE	FALSE	core	338	338	3.377
LINAB1_0425|LINAB1_0425|2-amino-4-hydroxy-6-	2-amino-4-hydroxy-6- hydroxymethyldihydropteridine pyrophosphokinase	12	12	1.467	2.393	0.823	2.5	2.34	0.773	0.879	-1.578	0.263	-6.006	0	TRUE	6.006	TRUE	TRUE	core	339	339	7.232
LINAB1_0426|LINAB1_0426|GTP	GTP cyclohydrolase I	12	12	1.421	2.659	0.543	2.712	2.634	0.789	0.246	-2.146	0.546	-3.99	0	TRUE	3.99	TRUE	TRUE	core	340	340	7.579
HMPREF9223_0354|AEPX01000007|F|101283|102545|tetrahydrofolate	tetrahydrofolate synthase	13	12	2.708	3.031	1.88	3.087	3.007	1.012	2.583	-1.15	1.574	-0.82	0.002	TRUE	0.82	FALSE	FALSE	core	341	341	7.947
LINAB1_0428|LINAB1_0428|possible	possible nucleoside-triphosphatase, Ham-1 family protein	13	12	1.784	2.291	0.768	2.118	2.369	-0.392	1.681	-1.4	2.072	-0.73	0.019	FALSE	0.73	FALSE	FALSE	core	342	342	7.314
LINAB1_0429|LINAB1_0429|dihydropteroate	dihydropteroate synthase	14	12	2.084	2.209	1.625	2.236	2.195	1.162	2.071	-0.607	0.909	-0.717	0.11	FALSE	0.717	FALSE	FALSE	core	343	343	8.251
LINAB1_0430|LINAB1_0430|50S	50S ribosomal protein L21	12	12	4.246	3.59	4.804	3.314	3.709	4.606	4.997	1.288	0.441	2.846	0	TRUE	2.846	TRUE	TRUE	core	344	344	8.692
LINAB1_0431|LINAB1_0431|50S	50S ribosomal protein L27	12	12	4.096	3.579	4.38	3.471	3.628	4.308	4.458	0.815	0.21	3.906	0	TRUE	3.906	TRUE	TRUE	core	345	345	8.294
LINAB1_0432|LINAB1_0432|Xaa-Pro	Xaa-Pro aminopeptidase	14	12	2.815	2.076	3.372	1.854	2.172	2.993	3.677	1.377	0.694	1.941	0	TRUE	1.941	TRUE	TRUE	core	346	346	7.775
LINAB1_0433|LINAB1_0433|elongation	elongation factor P	12	12	2.892	2.516	3.336	2.258	2.627	3.015	3.676	0.959	0.679	1.395	0	TRUE	1.395	FALSE	FALSE	core	347	347	8.236
LINAB1_0434|LINAB1_0434|putative	putative alkaline shock protein, containing DUF322	12	12	2.304	2.262	2.836	2.163	2.309	2.25	3.361	0.673	1.112	0.621	0.264	FALSE	0.621	FALSE	FALSE	core	348	348	7.492
LINAB1_0435|LINAB1_0435|Transcription	Transcription termination protein containing NusB domain	12	12	2.242	2.03	2.728	1.433	2.277	2.22	3.189	0.877	1.022	0.848	0.167	FALSE	0.848	FALSE	FALSE	core	349	349	7.368
LINAB1_0436|LINAB1_0436|5,10-methylene-tetrahydrofolate	5,10-methylene-tetrahydrofolate dehydrogenase/methenyl tetrahydrofolate cyclohydrolase	12	12	2.216	2.341	2.021	2.122	2.438	1.721	2.249	-0.273	0.565	-0.506	0.209	FALSE	0.506	FALSE	FALSE	core	350	350	7.318
LINAB1_0437|LINAB1_0437|exodeoxyribonuclease	exodeoxyribonuclease VII (large subunit) EX7L	13	12	2.803	2.832	2.631	2.162	3.079	2.332	2.96	-0.035	0.917	-0.041	0.468	FALSE	0.041	FALSE	FALSE	core	351	351	7.719
LINAB1_0438|LINAB1_0438|Exodeoxyribonuclease	Exodeoxyribonuclease VII small subunit	12	12	1.215	1.339	0.758	0.967	1.489	0.133	1.297	-0.403	1.186	-0.353	0.248	FALSE	0.353	FALSE	FALSE	core	352	352	5.645
LINAB1_0439|LINAB1_0439|geranyltranstransferase|[413988:414855]	geranyltranstransferase	12	12	2.676	2.745	2.531	2.442	2.877	2.29	2.747	-0.143	0.53	-0.267	0.328	FALSE	0.267	FALSE	FALSE	core	353	353	7.734
HMPREF9213_0321|AEHO01000027|R|26301|25465|ribosomal	ribosomal RNA large subunit methyltransferase J	12	12	1.563	1.502	1.776	1.427	1.54	1.5	2.09	0.329	0.61	0.555	0.257	FALSE	0.555	FALSE	FALSE	core	354	354	6.778
LINAB1_0441|LINAB1_0441|DNA	DNA repair protein RecN	12	12	3.16	3.165	2.924	2.802	3.318	2.535	3.315	-0.082	0.796	-0.104	0.403	FALSE	0.104	FALSE	FALSE	core	355	355	8.469
HMPREF9223_0369|AEPX01000007|F|113693|114043|signal	signal recognition particle associated protein	13	12	1.408	1.445	0.995	1.089	1.586	0.372	1.535	-0.263	1.185	-0.229	0.331	FALSE	0.229	FALSE	FALSE	core	356	356	6.938
LINAB1_0443|LINAB1_0443|Signal	Signal recognition particle GTPase	16	12	3.484	3.484	3.724	2.977	3.688	3.138	4.283	0.469	1.146	0.414	0.304	FALSE	0.414	FALSE	FALSE	core	357	357	8.986
LINAB1_0444|LINAB1_0444|30S	30S ribosomal protein S16	12	12	4	3.773	4.249	4.105	3.59	3.968	4.55	0.405	0.609	0.663	0.206	FALSE	0.663	FALSE	FALSE	core	358	358	8.031
LINAB1_0445|LINAB1_0445|16S	16S rRNA processing protein RimM	13	12	1.091	0.482	1.527	-1.113	0.963	1.153	1.918	1.229	2.077	0.956	0.044	FALSE	0.956	FALSE	FALSE	core	359	359	7.177
LINAB1_0446|LINAB1_0446|tRNA-(guanine-N1)-methyltransferase|[407963:408680]	tRNA-(guanine-N1)-methyltransferase	12	12	2.963	2.422	3.278	2.389	2.437	3.083	3.464	0.864	0.393	2.23	0	TRUE	2.23	TRUE	TRUE	core	360	360	7.799
LINAB1_0447|LINAB1_0447|50S	50S ribosomal protein L19	12	12	4.805	4.817	4.805	5.341	4.408	4.748	4.87	-0.025	0.934	-0.052	0.5	FALSE	0.052	FALSE	FALSE	core	361	361	10.147
LINAB1_0448|LINAB1_0448|conserved	conserved hypothetical protein	18	12	1.972	1.642	2.437	1.796	1.571	2.011	2.823	0.706	0.815	0.899	0.057	FALSE	0.899	FALSE	FALSE	core	362	362	7.314
LINAB1_0449|LINAB1_0449|SOS-response	SOS-response repressor LexA	14	12	-0.637	-0.727	-0.347	-1.588	-0.405	-0.84	0.091	0.52	1.287	0.427	0.29	FALSE	0.427	FALSE	FALSE	core	363	363	4.518
LINAB1_0450|LINAB1_0450|conserved	conserved hypothetical protein	12	12	1.298	1.258	1.327	0.725	1.464	1.175	1.488	0.129	0.751	0.227	0.394	FALSE	0.227	FALSE	FALSE	core	364	364	5.246
LINAB1_0451|LINAB1_0451|conserved	conserved hypothetical protein	12	12	0.73	0.299	1.123	-0.694	0.637	0.779	1.438	0.957	1.331	0.95	0.069	FALSE	0.95	FALSE	FALSE	core	365	365	5.196
LINAB1_0452|LINAB1_0452|ABC-type	ABC-type multidrug transport system, ATPase	16	12	3.496	2.721	3.755	2.801	2.68	3.656	3.865	1.031	0.253	4.104	0	TRUE	4.104	TRUE	TRUE	core	366	366	8.539
LINAB1_0453|LINAB1_0453|ABC-type	ABC-type multidrug transport system, ATPase	13	12	3.24	2.573	3.66	2.338	2.665	3.535	3.792	1.132	0.356	3.142	0	TRUE	3.142	TRUE	TRUE	core	367	367	8.954
LINAB1_0454|LINAB1_0454|1-acyl-sn-glycerol-3-phosphate	1-acyl-sn-glycerol-3-phosphate acyltransferase	12	12	0.19	0.394	-0.052	0.264	0.45	-0.309	0.207	-0.429	0.624	-0.727	0.194	FALSE	0.727	FALSE	FALSE	core	368	368	5.571
LINAB1_0456|LINAB1_0456|30S	30S ribosomal protein S2	12	12	6.043	5.716	6.424	5.518	5.818	6.205	6.655	0.783	0.453	1.727	0	TRUE	1.727	TRUE	TRUE	core	369	369	11.164
LINAB1_0457|LINAB1_0457|elongation	elongation factor Ts	12	12	6.194	5.783	6.552	5.69	5.834	6.416	6.7	0.811	0.288	2.808	0	TRUE	2.808	TRUE	TRUE	core	370	370	11.191
LINAB1_0458|LINAB1_0458|uridylate	uridylate kinase	12	12	3.419	3.419	3.437	3.406	3.426	3.143	3.756	0.057	0.615	0.097	0.485	FALSE	0.097	FALSE	FALSE	core	371	371	7.216
LINAB1_0459|LINAB1_0459|ribosome	ribosome recycling factor	12	12	3.358	3.332	3.418	3.223	3.382	3.311	3.536	0.113	0.267	0.448	0.297	FALSE	0.448	FALSE	FALSE	core	372	372	7.039
LINAB1_0460|LINAB1_0460|undecaprenyl	undecaprenyl pyrophosphate synthetase	14	12	2.999	2.999	2.851	2.981	3.007	2.286	3.395	-0.132	1.107	-0.118	0.494	FALSE	0.118	FALSE	FALSE	core	373	373	7.35
LINAB1_0461|LINAB1_0461|phosphatidate	phosphatidate cytidylyltransferase	12	12	3.132	3.263	3.028	3.498	3.143	2.929	3.129	-0.264	0.353	-0.858	0.123	FALSE	0.858	FALSE	FALSE	core	374	374	7.048
LINAB1_0462|LINAB1_0462|membrane-associated	membrane-associated Zn-dependent protease 1	12	12	3.953	3.953	4.016	3.773	4.037	3.763	4.285	0.162	0.529	0.311	0.382	FALSE	0.311	FALSE	FALSE	core	375	375	8.18
LINAB1_0463|LINAB1_0463|prolyl-tRNA	prolyl-tRNA synthetase	16	12	4.076	4.076	4.3	3.725	4.222	3.903	4.719	0.392	0.818	0.487	0.283	FALSE	0.487	FALSE	FALSE	core	376	376	8.58
HMPREF9223_0393|AEPX01000007|F|132965|137239|DNA	DNA polymerase III	15	12	5.071	5.488	4.653	5.221	5.622	4.284	5.013	-0.727	0.73	-1.047	0.008	TRUE	1.047	FALSE	FALSE	core	377	377	9.551
LINAB1_0465|LINAB1_0465|conserved	conserved hypothetical protein	13	12	1.116	0.937	1.528	0.263	1.182	1.072	2.018	0.824	1.059	0.767	0.188	FALSE	0.767	FALSE	FALSE	core	378	378	5.93
HMPREF9223_0395|AEPX01000007|F|137821|138945|transcription	transcription elongation factor NusA	12	12	2.801	2.587	3.015	1.589	2.938	3.243	2.711	0.523	1.35	0.604	0.244	FALSE	0.604	FALSE	FALSE	core	379	379	6.954
LINAB1_0467|LINAB1_0467|nucleic-acid-binding	nucleic-acid-binding protein implicated in transcription termination	12	12	1.499	0.838	1.81	0.735	0.878	1.653	1.976	0.993	0.424	2.34	0.002	TRUE	2.34	TRUE	TRUE	core	380	380	6.326
LINAB1_0468|LINAB1_0468|ribosomal	ribosomal protein L7/L12	13	12	0.251	-0.203	0.488	-0.668	-0.004	0.604	0.359	0.705	0.707	1.211	0.044	FALSE	1.211	FALSE	FALSE	core	381	381	6.306
LINAB1_0469|LINAB1_0469|translation	translation initiation factor IF-2	18	12	4.573	4.207	5.036	3.953	4.322	4.717	5.37	0.958	0.657	1.46	0	TRUE	1.46	FALSE	FALSE	core	382	382	9.528
HMPREF9215_0385|AEHR01000020|R|2500|2141|ribosome-binding	ribosome-binding factor A	12	12	1.48	1.463	1.708	1.346	1.514	1.976	1.334	0.251	0.659	0.394	0.345	FALSE	0.394	FALSE	FALSE	core	383	383	5.882
HMPREF9213_0533|AEHO01000004|R|2005|1106|tRNA	tRNA pseudouridine synthase B	13	12	-0.245	-0.307	-0.202	-0.691	-0.144	-0.37	-0.04	0.128	0.674	0.207	0.401	FALSE	0.207	FALSE	FALSE	core	384	384	5.112
HMPREF9223_0402|AEPX01000007|F|143575|144504|riboflavin	riboflavin biosynthesis protein RibF	12	12	-0.118	-0.109	-0.12	-0.704	0.119	-0.158	-0.082	0.015	0.838	0.022	0.489	FALSE	0.022	FALSE	FALSE	core	385	385	5.31
LINAB1_0476|LINAB1_0476|hypothetical	hypothetical protein	12	12	-0.629	-0.635	0.912	-0.708	-0.599	-1.09	2.425	1.707	3.521	0.499	0.4	FALSE	0.499	FALSE	FALSE	core	386	386	7.323
LINAB1_0477|LINAB1_0477|heat-inducible	heat-inducible transcription repressor	12	12	5.633	6.514	4.648	7.235	5.83	3.807	5.459	-1.907	1.652	-1.17	0	TRUE	1.17	FALSE	FALSE	core	387	387	12.477
LINAB1_0478|LINAB1_0478|cochaperonin,	cochaperonin, Hsp70 cofactor	12	12	4.596	4.873	3.697	5.441	4.389	2.625	4.731	-1.271	2.106	-0.633	0.25	FALSE	0.633	FALSE	FALSE	core	388	388	10.867
LINAB1_0479|LINAB1_0479|molecular	molecular chaperone DnaK	12	12	7.898	8.327	7.025	8.524	8.165	6.438	7.634	-1.363	1.196	-1.145	0	TRUE	1.145	FALSE	FALSE	core	389	389	13.538
LINAB1_0480|LINAB1_0480|DnaJ-like	DnaJ-like molecular chaperone	12	12	5.415	6.033	4.418	6.332	5.839	3.862	4.969	-1.712	1.107	-1.596	0	TRUE	1.596	TRUE	TRUE	core	390	390	12.528
HMPREF9223_0413|AEPX01000008|F|7701|9551|GTP-binding	GTP-binding protein LepA	13	12	3.881	4.827	3.458	4.537	4.969	3.474	3.444	-1.347	0.433	-3.068	0	TRUE	3.068	TRUE	TRUE	core	391	391	10.285
LINAB1_0482|LINAB1_0482|sortase	sortase A	17	12	2.264	3.196	1.809	3.04	3.267	1.64	1.98	-1.346	0.386	-3.564	0	TRUE	3.564	TRUE	TRUE	core	392	392	9.058
LINAB1_0483|LINAB1_0483|single-stranded-DNA-specific	single-stranded-DNA-specific exonuclease	14	12	3.915	4.892	3.578	4.428	5.12	3.611	3.542	-1.277	0.69	-1.839	0	TRUE	1.839	TRUE	TRUE	core	393	393	10.603
LINAB1_0484|LINAB1_0484|adenine	adenine phosphoribosyltransferase	12	12	1.769	2.602	1.322	1.943	2.867	1.722	0.74	-1.162	1.064	-1.104	0.055	FALSE	1.104	FALSE	FALSE	core	394	394	8.332
LINAB1_0485|LINAB1_0485|thymidylate	thymidylate synthase	12	12	1.209	2.498	0.979	1.663	2.806	0.898	1.067	-1.428	1.143	-1.219	0.016	FALSE	1.219	FALSE	FALSE	core	395	395	8.365
LINAB1_0486|LINAB1_0486|dihydrofolate	dihydrofolate reductase	12	12	1.085	1.553	0.527	2.003	1.294	0.064	0.956	-1.155	0.952	-1.218	0.01	FALSE	1.218	FALSE	FALSE	core	396	396	7.545
LINAB1_0487|LINAB1_0487|conserved	conserved hypothetical protein	12	12	0.636	0.987	0.487	0.564	1.147	0.32	0.65	-0.457	0.611	-0.718	0.222	FALSE	0.718	FALSE	FALSE	core	397	397	6.592
LINAB1_0488|LINAB1_0488|tRNA	tRNA (5-methylaminomethyl-2-thiouridylate)-methyltransferase	13	12	3.259	3.408	2.815	3.135	3.532	2.336	3.292	-0.414	0.959	-0.464	0.198	FALSE	0.464	FALSE	FALSE	core	398	398	8.675
LINAB1_0489|LINAB1_0489|phosphoglycerate	phosphoglycerate mutase family protein	13	12	2.05	2.477	1.735	2.413	2.507	1.534	1.933	-0.724	0.421	-1.81	0.009	TRUE	1.81	TRUE	TRUE	core	399	399	7.917
LINAB1_0490|LINAB1_0490|TPR	TPR repeat-containing protein	12	12	1.49	1.985	1.328	1.659	2.124	1.213	1.442	-0.624	0.477	-1.273	0.09	FALSE	1.273	FALSE	FALSE	core	400	400	8.18
LINAB1_0491|LINAB1_0491|exodeoxyribonuclease	exodeoxyribonuclease V alpha subunit	17	12	3.634	3.838	3.209	3.875	3.82	2.856	3.56	-0.655	0.705	-0.987	0.007	TRUE	0.987	FALSE	FALSE	core	401	401	9.565
HMPREF9223_0425|AEPX01000008|R|21594|19915|metallo-beta-lactamase	metallo-beta-lactamase superfamily protein	12	12	4.686	4.502	5.043	4.195	4.636	4.717	5.365	0.66	0.656	1.012	0.031	FALSE	1.012	FALSE	FALSE	core	402	402	9.194
LINAB1_0493|LINAB1_0493|conserved	conserved hypothetical protein	12	12	0.727	0.727	0.829	0.866	0.664	0.391	1.238	0.048	0.862	0.062	0.477	FALSE	0.062	FALSE	FALSE	core	403	403	4.921
HMPREF9223_0427|AEPX01000008|R|22518|21964|peptide	peptide deformylase	13	12	2.06	1.608	2.524	1.649	1.586	2.161	2.871	0.899	0.717	1.301	0.011	FALSE	1.301	FALSE	FALSE	core	404	404	6.059
LINAB1_0495|LINAB1_0495|stress	stress response membrane GTPase	14	12	5.887	5.475	6.29	5.349	5.54	6.12	6.471	0.87	0.356	2.431	0	TRUE	2.431	TRUE	TRUE	core	405	405	10.648
LINAB1_0496|LINAB1_0496|cell	cell division membrane protein	16	12	1.049	1.116	0.995	0.291	1.399	1.211	0.721	-0.035	1.114	-0.039	0.482	FALSE	0.039	FALSE	FALSE	core	406	406	5.993
HMPREF9223_0430|AEPX01000008|F|25927|26259|conserved	conserved hypothetical protein	12	12	-0.126	0.289	-0.512	0.44	0.207	-0.25	-0.854	-0.856	0.687	-1.332	0.038	FALSE	1.332	FALSE	FALSE	core	407	407	4.849
HMPREF9223_0431|AEPX01000008|F|26262|26810|methyltransferase	methyltransferase	15	12	0.113	0.793	-0.112	0.616	0.87	-0.152	-0.071	-0.897	0.408	-2.222	0.043	FALSE	2.222	TRUE	FALSE	core	408	408	6.225
LINAB1_0499|LINAB1_0499|phosphopantetheine	phosphopantetheine adenylyltransferase	13	12	-0.31	0.39	-0.554	0.107	0.51	-0.655	-0.45	-0.923	0.539	-1.711	0.07	FALSE	1.711	TRUE	FALSE	core	409	409	5.938
LINAB1_0500|LINAB1_0500|Lon-like	Lon-like protease	14	12	1.438	1.695	1.374	1.336	1.835	1.303	1.452	-0.292	0.512	-0.579	0.278	FALSE	0.579	FALSE	FALSE	core	410	410	6.721
LINAB1_0501|LINAB1_0501|competence	competence protein ComEA, DNA receptor	12	12	-1.221	-0.734	-1.449	-0.703	-0.745	-1.431	-1.467	-0.716	0.578	-1.321	0.1	FALSE	1.321	FALSE	FALSE	core	411	411	4.694
HMPREF9223_0435|AEPX01000008|F|28971|31250|ComE	ComE operon protein ComEC	18	12	0.397	1.147	0.199	0.598	1.342	0.066	0.334	-0.885	0.754	-1.154	0.103	FALSE	1.154	FALSE	FALSE	core	412	412	6.088
HMPREF9218_0073|AEKJ01000013|R|60400|59402|DNA	DNA polymerase III, delta subunit	15	12	-0.01	-0.029	0.21	-0.132	0.008	-0.251	0.603	0.268	0.904	0.308	0.369	FALSE	0.308	FALSE	FALSE	core	413	413	6.093
LINAB1_0504|LINAB1_0504|30S	30S ribosomal protein S20	12	12	4.033	3.371	4.494	3.313	3.397	4.36	4.634	1.144	0.292	3.932	0	TRUE	3.932	TRUE	TRUE	core	414	414	7.451
LINAB1_0505|LINAB1_0505|30S	30S ribosomal protein S15P/S13E	12	12	3.209	2.944	3.413	2.895	2.969	3.282	3.568	0.491	0.311	1.633	0.009	TRUE	1.633	TRUE	TRUE	core	415	415	7.066
HMPREF9215_0060|AEHR01000006|R|53783|51888|conserved	conserved hypothetical protein	15	12	3.163	2.982	3.583	2.833	3.047	3.211	3.945	0.715	0.734	0.976	0.026	FALSE	0.976	FALSE	FALSE	core	416	416	8.358
LINAB1_0507|LINAB1_0507|conserved	conserved hypothetical protein	13	12	0.262	0.295	0.249	0.464	0.205	0.236	0.266	-0.048	0.417	-0.119	0.454	FALSE	0.119	FALSE	FALSE	core	417	417	6.507
LINAB1_0508|LINAB1_0508|translation	translation elongation factor 1A (EF-1A/EF-Tu)	12	12	9.451	9.399	9.698	9.666	9.156	9.291	10.112	0.265	0.822	0.347	0.25	FALSE	0.347	FALSE	FALSE	core	418	418	11.881
LINAB1_0509|LINAB1_0509|trigger	trigger factor	12	12	6.099	5.726	6.253	5.81	5.677	6.219	6.298	0.526	0.143	3.648	0	TRUE	3.648	TRUE	TRUE	core	419	419	9.735
LINAB1_0510|LINAB1_0510|ATP-dependent	ATP-dependent protease ATP-binding subunit	12	12	3.814	3.442	3.955	3.194	3.558	3.948	3.965	0.524	0.365	1.75	0	TRUE	1.75	TRUE	TRUE	core	420	420	8.606
LINAB1_0511|LINAB1_0511|GTPase|[333637:334243]	GTPase	12	12	3.083	2.914	3.219	2.765	2.978	3.124	3.32	0.329	0.273	1.27	0.04	FALSE	1.27	FALSE	FALSE	core	421	421	7.704
HMPREF9223_0445|AEPX01000008|F|40727|41287|conserved	conserved hypothetical protein	12	12	-1.392	-0.847	-1.712	-0.708	-0.907	-1.537	-1.918	-0.89	0.712	-1.344	0.078	FALSE	1.344	FALSE	FALSE	core	422	422	4.998
LINAB1_0513|LINAB1_0513|L-serine	L-serine dehydratase, beta chain	12	12	-1.944	-2.283	-1.846	-1.63	-2.671	-1.938	-1.746	0.422	1.171	0.419	0.344	FALSE	0.419	FALSE	FALSE	core	423	423	6.356
LINAB1_0514|LINAB1_0514|L-serine	L-serine dehydratase, alpha subunit	12	12	1.783	1.989	1.515	1.893	2.031	1.235	1.755	-0.457	0.543	-0.913	0.094	FALSE	0.913	FALSE	FALSE	core	424	424	7.045
LINAB1_0515|LINAB1_0515|^DUF59-containing	^DUF59-containing protein	12	12	-0.238	0.546	-0.509	1.499	-0.064	-0.68	-0.349	-1.144	1.564	-0.931	0.054	FALSE	0.931	FALSE	FALSE	core	425	425	5.111
LINAB1_0516|LINAB1_0516|conserved	conserved hypothetical protein	12	12	-0.295	0.088	-0.697	0.113	0.078	-1.032	-0.377	-0.789	0.742	-1.137	0.076	FALSE	1.137	FALSE	FALSE	core	426	426	6.434
LINAB1_0518|LINAB1_0518|hypothetical	hypothetical protein	12	12	2.686	2.686	3.195	2.103	2.906	2.47	3.924	0.832	1.458	0.574	0.273	FALSE	0.574	FALSE	FALSE	core	427	427	6.84
LINAB1_0519|LINAB1_0519|excinuclease	excinuclease ABC subunit C	13	12	0.93	1.003	0.8	0.447	1.212	0.528	1.069	-0.101	0.791	-0.13	0.428	FALSE	0.13	FALSE	FALSE	core	428	428	6.834
LINAB1_0520|LINAB1_0520|GTP-binding	GTP-binding protein	12	12	3.973	3.676	4.34	3.239	3.853	4.036	4.638	0.79	0.661	1.183	0.004	TRUE	1.183	FALSE	FALSE	core	429	429	7.647
HMPREF9223_0453|AEPX01000008|F|48111|50033|acyltransferase	acyltransferase	14	12	3.646	3.321	4.052	2.379	3.771	3.571	4.542	0.89	1.397	0.759	0.247	FALSE	0.759	FALSE	FALSE	core	430	430	8.25
LINAB1_0522|LINAB1_0522|ribonuclease	ribonuclease Z	12	12	2.809	2.56	3.18	2.335	2.656	2.881	3.457	0.709	0.594	1.176	0.011	FALSE	1.176	FALSE	FALSE	core	431	431	7.269
HMPREF9212_0797|AEHP01000057|R|17035|16214|oxidoreductase,	oxidoreductase, short chain	12	12	2.025	1.667	2.403	1.496	1.746	2.129	2.673	0.801	0.576	1.378	0.009	TRUE	1.378	FALSE	FALSE	core	432	432	6.898
HMPREF9223_0456|AEPX01000008|F|51889|52080|50S	50S ribosomal protein L32	12	12	2.875	2.766	2.906	2.503	2.888	2.91	2.901	0.146	0.381	0.681	0.237	FALSE	0.681	FALSE	FALSE	core	433	433	7.096
LINAB1_0526|LINAB1_0526|DNA	DNA polymerase III alpha subunit	15	12	1.871	1.867	2.134	1.649	1.958	1.706	2.55	0.408	0.854	0.483	0.343	FALSE	0.483	FALSE	FALSE	core	434	434	7.512
LINAB1_0527|LINAB1_0527|6-phosphofructokinase|[317514:318510]	6-phosphofructokinase	13	12	7.578	7.578	7.771	7.571	7.583	7.346	8.221	0.201	0.875	0.228	0.5	FALSE	0.228	FALSE	FALSE	core	435	435	9.892
LINAB1_0528|LINAB1_0528|pyruvate	pyruvate kinase	12	12	8.737	8.737	8.597	8.874	8.633	8.286	8.931	-0.218	0.647	-0.354	0.461	FALSE	0.354	FALSE	FALSE	core	436	436	10.977
LINAB1_0529|LINAB1_0529|RNA-binding	RNA-binding protein	13	12	2.094	2.377	1.967	1.843	2.601	1.768	2.162	-0.327	0.759	-0.454	0.314	FALSE	0.454	FALSE	FALSE	core	437	437	6.28
LINAB1_0530|LINAB1_0530|integrase-recombinase|[313827:314760]	integrase-recombinase	15	12	1.702	1.731	1.418	1.956	1.623	0.935	1.821	-0.447	0.893	-0.524	0.304	FALSE	0.524	FALSE	FALSE	core	438	438	6.155
LINAB1_0531|LINAB1_0531|conserved	conserved hypothetical protein	12	12	1.234	1.312	0.792	0.571	1.606	0.012	1.392	-0.311	1.439	-0.218	0.307	FALSE	0.218	FALSE	FALSE	core	439	439	5.526
LINAB1_0532|LINAB1_0532|hypothetical	hypothetical protein	14	12	1.922	1.922	1.867	1.584	2.071	1.321	2.34	0.101	1.031	0.102	0.455	FALSE	0.102	FALSE	FALSE	core	440	440	6.721
LINAB1_0533|LINAB1_0533|hypothetical	hypothetical protein	12	12	1.893	1.893	1.606	1.837	1.917	0.962	2.196	-0.225	1.234	-0.19	0.461	FALSE	0.19	FALSE	FALSE	core	441	441	6.488
LINAB1_0534|LINAB1_0534|pseudouridylate	pseudouridylate synthase	12	12	2.104	2.104	1.959	1.897	2.191	1.624	2.323	-0.018	0.714	-0.025	0.488	FALSE	0.025	FALSE	FALSE	core	442	442	7.055
HMPREF9223_0467|AEPX01000008|F|62971|63756|hypothetical	hypothetical protein	14	12	2.942	2.942	2.865	2.869	2.98	2.027	3.629	0.038	1.597	0.022	0.5	FALSE	0.022	FALSE	FALSE	core	443	443	7.369
LINAB1_0536|LINAB1_0536|putative	putative membrane protein	12	12	-0.312	-0.29	-0.327	-0.678	-0.139	-0.552	-0.107	0.006	0.719	0.008	0.497	FALSE	0.008	FALSE	FALSE	core	444	444	5.101
HMPREF9213_0426|AEHO01000032|R|22243|21545|cytidylate	cytidylate kinase	12	12	2.028	1.587	2.171	2.118	1.281	2.306	2.002	0.525	0.835	0.714	0.224	FALSE	0.714	FALSE	FALSE	core	445	445	6.276
LINAB1_0538|LINAB1_0538|30S	30S ribosomal protein S1	12	12	6.91	6.452	7.569	6.46	6.447	7.205	7.957	1.133	0.753	1.492	0	TRUE	1.492	FALSE	FALSE	core	446	446	9.635
HMPREF0520_0166|NZ_ACLN01000003|R|180962|179634|ribosome-associated	ribosome-associated GTPase EngA	12	12	2.857	2.816	2.982	1.775	3.199	2.646	3.316	0.314	1.425	0.305	0.284	FALSE	0.305	FALSE	FALSE	core	447	447	7.774
LINAB1_0540|LINAB1_0540|DNA-binding	DNA-binding protein HU	12	12	3.035	1.936	3.97	0.865	2.375	3.447	4.457	2.199	1.517	1.595	0	TRUE	1.595	TRUE	TRUE	core	448	448	6.664
LINAB1_0541|LINAB1_0541|TPR	TPR repeat-containing protein	13	12	1.864	2.029	1.694	0.969	2.472	1.332	2.075	-0.199	1.509	-0.142	0.454	FALSE	0.142	FALSE	FALSE	core	449	449	7.506
HMPREF9213_0420|AEHO01000032|F|14650|15594|conserved	conserved hypothetical protein	12	12	0.263	0.136	0.596	-1.127	0.545	0.072	1.026	0.631	1.667	0.482	0.258	FALSE	0.482	FALSE	FALSE	core	450	450	5.394
LINAB1_0544|LINAB1_0544|tRNA	tRNA CCA-pyrophosphorylase	12	12	2.285	2.67	1.89	2.097	2.894	1.397	2.334	-0.602	0.985	-0.617	0.202	FALSE	0.617	FALSE	FALSE	core	451	451	6.577
LINAB1_0545|LINAB1_0545|hemolysin	hemolysin III	13	12	-0.364	-0.364	-0.333	-1.707	0.036	-1.098	0.343	0.362	1.821	0.199	0.351	FALSE	0.199	FALSE	FALSE	core	452	452	5.161
LINAB1_0546|LINAB1_0546|hypothetical	hypothetical protein	15	12	0.335	-0.324	1.163	-1.055	-0.052	0.506	1.746	1.704	1.342	1.216	0.007	TRUE	1.216	FALSE	FALSE	core	453	453	5.112
LINAB1_0547|LINAB1_0547|conserved	conserved hypothetical protein	12	12	0.03	-0.102	0.482	0.274	-0.303	-0.088	1.003	0.46	1.133	0.413	0.268	FALSE	0.413	FALSE	FALSE	core	454	454	4.183
LINAB1_0548|LINAB1_0548|carboxy-terminal	carboxy-terminal processing protease CtpA	13	12	2.25	1.627	2.649	2.063	1.403	2.295	3.016	0.923	0.785	1.17	0.051	FALSE	1.17	FALSE	FALSE	core	455	455	6.533
LINAB1_0549|LINAB1_0549|GTP-binding	GTP-binding protein	12	12	1.679	1.679	1.991	1.728	1.658	1.222	2.653	0.285	1.433	0.202	0.481	FALSE	0.202	FALSE	FALSE	core	456	456	7.076
LINAB1_0550|LINAB1_0550|ribonuclease	ribonuclease HII	12	12	2.87	2.867	3.316	2.563	2.998	2.724	3.849	0.626	1.125	0.566	0.311	FALSE	0.566	FALSE	FALSE	core	457	457	7.743
LINAB1_0551|LINAB1_0551|SMF	SMF protein	12	12	2.552	2.552	2.576	2.648	2.5	1.754	3.339	-0.086	1.583	-0.056	0.5	FALSE	0.056	FALSE	FALSE	core	458	458	7.586
LINAB1_0552|LINAB1_0552|DNA	DNA topoisomerase I	19	12	4.749	4.749	4.523	4.714	4.767	3.677	5.357	-0.213	1.686	-0.121	0.5	FALSE	0.121	FALSE	FALSE	core	459	459	9.672
LINAB1_0553|LINAB1_0553|tRNA	tRNA (uracil-5-)-methyltransferase Gid	16	12	3.953	3.953	3.909	3.849	4.002	2.847	4.928	0.073	2.081	0.025	0.5	FALSE	0.025	FALSE	FALSE	core	460	460	8.785
HMPREF9223_0486|AEPX01000008|F|83196|84119|tyrosine	tyrosine recombinase XerC	13	12	2.855	2.276	2.955	2.706	2.034	2.892	3.021	0.661	0.673	1.033	0.074	FALSE	1.033	FALSE	FALSE	core	461	461	8.43
LINAB1_0555|LINAB1_0555|ATP-dependent	ATP-dependent protease peptidase subunit	13	12	3.064	2.517	3.389	2.299	2.618	3.239	3.556	0.924	0.39	2.33	0	TRUE	2.33	TRUE	TRUE	core	462	462	7.96
LINAB1_0556|LINAB1_0556|ATP-dependent	ATP-dependent protease ATP-binding subunit	15	12	4.294	4.254	4.8	4.396	4.178	4.256	5.337	0.389	1.081	0.38	0.255	FALSE	0.38	FALSE	FALSE	core	463	463	9.736
HMPREF9213_0403|AEHO01000032|R|893|1|aldose	aldose 1-epimerase	12	12	3.71	3.562	4.273	3.494	3.594	3.754	4.769	0.796	1.016	0.804	0.026	FALSE	0.804	FALSE	FALSE	core	464	464	8.918
HMPREF9223_0490|AEPX01000009|R|707|15|acyl-phosphate	acyl-phosphate glycerol 3-phosphate acyltransferase	12	12	0.894	1.17	0.593	1.424	1.039	0.341	0.832	-0.622	0.591	-1.136	0.059	FALSE	1.136	FALSE	FALSE	core	465	465	5.536
HMPREF0520_0146|NZ_ACLN01000003|R|159918|157954|DNA	DNA topoisomerase (ATP-hydrolyzing) ParE	14	12	2.87	2.796	3.002	2.297	2.988	2.799	3.193	0.295	0.696	0.529	0.252	FALSE	0.529	FALSE	FALSE	core	466	466	7.28
LINAB1_0560|LINAB1_0560|DNA	DNA topoisomerase IV subunit A	15	12	3.573	3.69	3.482	3.631	3.718	3.411	3.559	-0.199	0.195	-1.068	0.118	FALSE	1.068	FALSE	FALSE	core	467	467	7.927
HMPREF9211_0239|AEHQ01000023|F|1|940|inorganic	inorganic diphosphatase PpaC	12	12	3.933	3.933	3.893	3.768	4.007	3.6	4.206	0.072	0.611	0.123	0.467	FALSE	0.123	FALSE	FALSE	core	468	468	7.01
LINAB1_0562|LINAB1_0562|hypothetical	hypothetical protein	12	12	2.92	3.073	2.413	2.945	3.13	1.931	2.915	-0.516	0.985	-0.56	0.12	FALSE	0.56	FALSE	FALSE	core	469	469	6.164
LINAB1_0563|LINAB1_0563|putative	putative family protein	13	12	2.01	1.42	2.314	1.355	1.452	2.146	2.487	0.906	0.405	2.266	0.002	TRUE	2.266	TRUE	TRUE	core	470	470	6.958
HMPREF9223_0496|AEPX01000009|F|8110|9879|fibronectin/fibrinogen	fibronectin/fibrinogen binding protein	13	12	1	1.475	0.635	0.276	1.86	0.146	1.164	-0.55	1.57	-0.344	0.34	FALSE	0.344	FALSE	FALSE	core	471	471	5.889
LINAB1_0565|LINAB1_0565|carbamoyl	carbamoyl phosphate synthase large subunit	17	12	4.53	5.722	3.723	5.067	6.155	3.222	4.187	-1.924	1.096	-1.753	0	TRUE	1.753	TRUE	TRUE	core	472	472	10.555
LINAB1_0566|LINAB1_0566|carbamoyl	carbamoyl phosphate synthase small subunit	13	12	2.486	3.845	1.942	3.205	4.129	1.756	2.114	-1.823	0.929	-1.952	0	TRUE	1.952	TRUE	TRUE	core	473	473	8.696
LINAB1_0567|LINAB1_0567|ribosomal	ribosomal large subunit pseudouridine synthase D	12	12	3.517	4.891	2.471	4.345	5.193	1.974	2.959	-2.283	1.006	-2.295	0	TRUE	2.295	TRUE	TRUE	core	474	474	8.414
LINAB1_0568|LINAB1_0568|lipoprotein	lipoprotein signal peptidase	12	12	0.419	2.322	-0.774	1.894	2.489	-1.146	-0.42	-2.967	0.826	-3.683	0	TRUE	3.683	TRUE	TRUE	core	475	475	6.366
LINAB1_0569|LINAB1_0569|formate--tetrahydrofolate	formate--tetrahydrofolate ligase	13	12	4.602	5.711	3.851	5.142	6.093	3.513	4.191	-1.805	0.953	-1.88	0	TRUE	1.88	TRUE	TRUE	core	476	476	9.246
HMPREF9212_1039|AEHP01000066|F|10906|12042|conserved	conserved hypothetical protein	14	12	1.613	1.964	1.481	1.848	2.023	1.547	1.408	-0.479	0.29	-1.691	0.067	FALSE	1.691	TRUE	FALSE	core	477	477	7.504
LINAB1_0573|LINAB1_0573|conserved	conserved hypothetical protein	12	12	-2.047	-2.066	-2.042	-5.035	-1.417	-2.33	-1.79	0.152	3.592	0.057	0.47	FALSE	0.057	FALSE	FALSE	core	478	478	3.348
LINAB1_0574|LINAB1_0574|recombination	recombination protein RecU	12	12	0.433	0.43	0.438	0.061	0.574	0.614	0.231	0.035	0.618	0.06	0.469	FALSE	0.06	FALSE	FALSE	core	479	479	4.614
LINAB1_0575|LINAB1_0575|membrane	membrane carboxypeptidase (penicillin-binding protein)	15	12	3.719	3.719	3.793	3.366	3.885	3.395	4.159	0.197	0.775	0.261	0.361	FALSE	0.261	FALSE	FALSE	core	480	480	8.079
LINAB1_0576|LINAB1_0576|Endonuclease	Endonuclease III	13	12	0.437	1.368	-0.005	0.975	1.53	-0.297	0.271	-1.284	0.715	-1.853	0.018	FALSE	1.853	TRUE	FALSE	core	481	481	6.083
HMPREF9223_0510|AEPX01000009|R|24514|23879|DNA	DNA replication protein DnaD	12	12	1.528	1.705	1.193	1.438	1.816	0.864	1.558	-0.378	0.732	-0.544	0.192	FALSE	0.544	FALSE	FALSE	core	482	482	5.929
LINAB1_0578|LINAB1_0578|asparaginyl-tRNA	asparaginyl-tRNA synthetase	12	12	4.472	4.791	4.229	4.551	4.916	4.021	4.445	-0.49	0.452	-1.103	0.053	FALSE	1.103	FALSE	FALSE	core	483	483	8.723
HMPREF9223_0512|AEPX01000009|R|26449|25931|conserved	conserved hypothetical protein	12	12	-0.02	0.179	-0.499	-0.145	0.312	-1.07	0.044	-0.53	1.167	-0.484	0.215	FALSE	0.484	FALSE	FALSE	core	484	484	5.278
LINAB1_0580|LINAB1_0580|Rad3-related	Rad3-related DNA helicase	17	12	3.237	3.237	3.2	2.863	3.407	2.734	3.659	0.132	0.93	0.146	0.434	FALSE	0.146	FALSE	FALSE	core	485	485	8.118
LINAB1_0581|LINAB1_0581|hypothetical	hypothetical protein	24	12	2.122	1.686	2.582	1.085	1.932	2.219	2.938	1.04	0.871	1.194	0.006	TRUE	1.194	FALSE	FALSE	core	486	486	6.998
LINAB1_0582|LINAB1_0582|hypothetical	hypothetical protein	21	12	1.687	1.687	1.748	1.186	1.897	1.225	2.23	0.251	1.046	0.239	0.369	FALSE	0.239	FALSE	FALSE	core	487	487	6.669
LINAB1_0583|LINAB1_0583|possible	possible mevalonate kinase	12	12	2.103	2.879	1.468	2.57	3.026	0.93	1.957	-1.246	1.028	-1.308	0.003	TRUE	1.308	FALSE	FALSE	core	488	488	5.412
LINAB1_0584|LINAB1_0584|diphosphomevalonate	diphosphomevalonate decarboxylase	14	12	1.913	2.753	1.278	2.378	2.91	0.732	1.768	-1.308	1.044	-1.332	0.003	TRUE	1.332	FALSE	FALSE	core	489	489	5.782
HMPREF9223_0519|AEPX01000009|F|38349|39422|phosphomevalonate	phosphomevalonate kinase	12	12	2.756	3.047	2.349	2.955	3.088	1.924	2.696	-0.644	0.773	-0.909	0.031	FALSE	0.909	FALSE	FALSE	core	490	490	6.293
LINAB1_0586|LINAB1_0586|isopentenyl	isopentenyl pyrophosphate isomerase	13	12	2.399	2.588	2.183	1.644	2.985	1.754	2.584	-0.26	1.34	-0.205	0.408	FALSE	0.205	FALSE	FALSE	core	491	491	7.041
LINAB1_0587|LINAB1_0587|hypothetical	hypothetical protein	15	12	0.573	0.838	0.496	0.599	0.933	0.504	0.488	-0.33	0.407	-0.8	0.22	FALSE	0.8	FALSE	FALSE	core	492	492	6.83
HMPREF9223_0522|AEPX01000009|R|42896|41904|conserved	conserved hypothetical protein	12	12	0.078	-0.591	0.208	-0.128	-0.849	0.16	0.257	0.787	0.764	1.085	0.138	FALSE	1.085	FALSE	FALSE	core	493	493	5.187
HMPREF9212_1194|AEHP01000022|R|13920|13072|conserved	conserved hypothetical protein	13	12	-0.381	0.154	-0.685	1.169	-0.543	-1.12	-0.291	-0.977	1.716	-0.673	0.206	FALSE	0.673	FALSE	FALSE	core	494	494	4.497
LINAB1_0590|LINAB1_0590|signal	signal peptidase I	12	12	0.463	0.265	0.883	0.085	0.35	0.451	1.309	0.695	0.893	0.783	0.147	FALSE	0.783	FALSE	FALSE	core	495	495	4.961
HMPREF9223_0525|AEPX01000009|R|45428|44568|peptidase	peptidase S26A	13	12	-1.123	-1.49	-0.672	-1.084	-1.667	-0.271	-1.191	0.713	1.107	0.666	0.211	FALSE	0.666	FALSE	FALSE	core	496	496	3.209
HMPREF9223_0528|AEPX01000009|R|47727|47005|ABC	ABC superfamily ATP binding cassette transporter permease	12	12	1.398	1.148	3.078	1.072	1.179	4.441	1.454	2.069	2.987	0.698	0.057	FALSE	0.698	FALSE	FALSE	core	497	497	9.595
LINAB1_0597|LINAB1_0597|ABC	ABC superfamily ATP binding cassette transporter ABC protein	15	12	1.091	1.049	2.842	0.734	1.174	4.508	0.971	2.121	3.54	0.598	0.29	FALSE	0.598	FALSE	FALSE	core	498	498	9.626
HMPREF9223_0530|AEPX01000009|R|48801|48427|GntR	GntR family transcriptional regulator	12	12	-0.068	-1.181	2.099	-1.605	-1.002	3.638	0.219	3.848	3.423	1.112	0.003	TRUE	1.112	FALSE	FALSE	core	499	499	7.797
LINAB1_0599|LINAB1_0599|tripeptide	tripeptide aminopeptidase	13	12	2.563	2.563	2.68	2.639	2.52	2.15	3.157	0.055	1.007	0.058	0.494	FALSE	0.058	FALSE	FALSE	core	500	500	8.36
LINAB1_0600|LINAB1_0600|possible	possible NIF3-related protein	12	12	1.489	1.489	1.487	1.504	1.482	1.251	1.739	0.017	0.516	0.037	0.486	FALSE	0.037	FALSE	FALSE	core	501	501	7.175
LINAB1_0601|LINAB1_0601|SAM-dependent	SAM-dependent methyltransferase	12	12	1.419	1.419	1.303	1.165	1.524	0.963	1.705	0.034	0.773	0.044	0.478	FALSE	0.044	FALSE	FALSE	core	502	502	6.692
LINAB1_0602|LINAB1_0602|RNA	RNA polymerase sigma factor RpoD	12	12	4.176	4.042	4.541	3.861	4.127	4.2	4.864	0.602	0.663	0.916	0.047	FALSE	0.916	FALSE	FALSE	core	503	503	9.15
LINAB1_0603|LINAB1_0603|DNA	DNA primase	14	12	3.942	3.642	4.167	3.84	3.536	3.968	4.364	0.47	0.421	1.135	0.051	FALSE	1.135	FALSE	FALSE	core	504	504	8.999
LINAB1_0604|LINAB1_0604|glycyl-tRNA	glycyl-tRNA synthetase beta chain	17	12	4.913	4.331	5.254	3.923	4.525	5.176	5.338	0.963	0.599	1.843	0	TRUE	1.843	TRUE	TRUE	core	505	505	9.045
LINAB1_0605|LINAB1_0605|glycyl-tRNA	glycyl-tRNA synthetase subunit alpha	12	12	3.591	3.021	3.663	3.44	2.787	3.685	3.641	0.629	0.654	1.009	0.053	FALSE	1.009	FALSE	FALSE	core	506	506	7.428
HMPREF0520_0097|NZ_ACLN01000003|F|100736|101482|DNA	DNA repair protein RecO	13	12	2.721	2.721	2.52	2.112	2.927	2.068	2.968	0.016	0.953	0.017	0.481	FALSE	0.017	FALSE	FALSE	core	507	507	6.835
LINAB1_0607|LINAB1_0607|GTP-binding	GTP-binding protein Era	12	12	2.949	3.016	2.499	2.337	3.32	1.85	3.099	-0.298	1.272	-0.235	0.264	FALSE	0.235	FALSE	FALSE	core	508	508	6.967
LINAB1_0608|LINAB1_0608|hypothetical	hypothetical protein	13	12	1.648	1.956	1.467	1.952	1.958	1.38	1.56	-0.481	0.291	-1.74	0.041	FALSE	1.74	TRUE	FALSE	core	509	509	5.772
LINAB1_0609|LINAB1_0609|phosphate	phosphate starvation-inducible protein PhoH	12	12	2.908	3.235	2.794	2.743	3.441	2.649	2.955	-0.359	0.699	-0.543	0.295	FALSE	0.543	FALSE	FALSE	core	510	510	6.998
LINAB1_0610|LINAB1_0610|YqeY	YqeY domain-containing protein	12	12	2.439	2.511	2.398	2.439	2.548	2.352	2.451	-0.102	0.22	-0.491	0.295	FALSE	0.491	FALSE	FALSE	core	511	511	6.793
LINAB1_0611|LINAB1_0611|30S	30S ribosomal protein S21	12	12	2.779	2.477	3.104	2.84	2.291	2.764	3.448	0.524	0.719	0.724	0.159	FALSE	0.724	FALSE	FALSE	core	512	512	6.857
LINAB1_0612|LINAB1_0612|hypothetical	hypothetical protein	15	12	3.267	3.267	3.87	3.679	3.046	3.042	4.659	0.389	1.619	0.257	0.381	FALSE	0.257	FALSE	FALSE	core	513	513	7.695
LINAB1_0613|LINAB1_0613|hypothetical	hypothetical protein	14	12	0.621	-0.138	1.104	-1.048	0.171	0.826	1.357	1.323	1.205	1.368	0.002	TRUE	1.368	FALSE	FALSE	core	514	514	5.007
LINAB1_0614|LINAB1_0614|putative	putative oxidoreductase	12	12	3.179	3.117	3.514	3.484	2.923	3.085	3.923	0.269	0.844	0.327	0.266	FALSE	0.327	FALSE	FALSE	core	515	515	8.774
LINAB1_0615|LINAB1_0615|Aspartate--tRNA	Aspartate--tRNA ligase	13	12	4.444	3.79	4.738	3.759	3.804	4.72	4.762	0.952	0.128	7.403	0	TRUE	7.403	TRUE	TRUE	core	516	516	9.544
LINAB1_0616|LINAB1_0616|histidyl-tRNA	histidyl-tRNA synthetase	12	12	3.164	2.596	3.468	2.343	2.699	3.424	3.52	0.888	0.358	2.709	0	TRUE	2.709	TRUE	TRUE	core	517	517	8.114
LINAB1_0617|LINAB1_0617|D-tyrosyl-tRNA(Tyr)	D-tyrosyl-tRNA(Tyr) deacylase	12	12	0.498	-0.676	1.625	-1.666	-0.361	0.811	2.34	2.621	1.636	1.49	0	TRUE	1.49	FALSE	FALSE	core	518	518	6.7
LINAB1_0618|LINAB1_0618|GTP	GTP diphosphokinase	22	12	3.296	2.865	3.842	2.888	2.854	3.395	4.269	0.968	0.873	1.122	0.002	TRUE	1.122	FALSE	FALSE	core	519	519	8.581
HMPREF9223_0553|AEPX01000009|R|72170|71238|ribosomal	ribosomal protein L11 methyltransferase	12	12	0.759	0.759	0.646	0.449	0.897	-0.108	1.277	0.08	1.396	0.06	0.479	FALSE	0.06	FALSE	FALSE	core	520	520	5.113
HMPREF9215_1253|AEHR01000030|F|26425|26976|putative	putative YbaK/EbsC protein	13	12	1.599	2.529	0.906	2.17	2.678	0.37	1.403	-1.438	1.04	-1.479	0.002	TRUE	1.479	FALSE	FALSE	core	521	521	5.69
LINAB1_0622|LINAB1_0622|integral	integral membrane protein	12	12	3.077	3.077	3.211	2.983	3.124	2.562	3.834	0.268	1.271	0.219	0.493	FALSE	0.219	FALSE	FALSE	core	522	522	7.323
LINAB1_0623|LINAB1_0623|D-Methionine	D-Methionine ABC transporter permease protein	13	12	-1.063	-2.962	0.425	-4.9	-2.379	-0.642	1.304	3.678	2.493	1.368	0.001	TRUE	1.368	FALSE	FALSE	core	523	523	4.626
LINAB1_0624|LINAB1_0624|D-Methionine	D-Methionine ABC transporter ATP-binding protein	12	12	0.522	-0.56	1.389	-1.076	-0.357	0.795	1.925	2.112	1.206	1.666	0.001	TRUE	1.666	TRUE	TRUE	core	524	524	4.766
HMPREF9223_0558|AEPX01000009|R|78041|76419|ABC	ABC superfamily ATP binding cassette transporter, ABC protein	13	12	3.41	3.134	3.691	2.213	3.593	3.294	4.095	0.662	1.383	0.64	0.25	FALSE	0.64	FALSE	FALSE	core	525	525	9.178
LINAB1_0626|LINAB1_0626|thermostable	thermostable pullulanase	14	12	3.496	3.171	3.738	2.262	3.621	3.426	4.085	0.653	1.356	0.681	0.246	FALSE	0.681	FALSE	FALSE	core	526	526	9.004
LINAB1_0627|LINAB1_0627|phosphopyruvate	phosphopyruvate hydratase	12	12	7.7	7.909	7.508	8.231	7.674	7.319	7.722	-0.418	0.556	-0.812	0.211	FALSE	0.812	FALSE	FALSE	core	527	527	10.842
HMPREF9223_0561|AEPX01000009|R|82072|81497|membrane-associated	membrane-associated phosphatase	12	12	-1.827	-3.747	-0.356	-4.894	-3.348	-1.475	0.492	3.506	2.265	1.385	0.01	TRUE	1.385	FALSE	FALSE	core	528	528	4.04
HMPREF0520_0074|NZ_ACLN01000003|R|77258|74973|cation-transporting	cation-transporting ATPase	14	12	0.896	0.093	1.421	0.298	-0.012	1.024	1.787	1.286	0.806	1.615	0.016	FALSE	1.615	TRUE	FALSE	core	529	529	6.634
LINAB1_0631|LINAB1_0631|thermostable	thermostable pullulanase	12	12	2.14	1.686	2.998	1.896	1.586	2.2	3.752	1.205	1.553	0.779	0.037	FALSE	0.779	FALSE	FALSE	core	530	530	7.354
HMPREF9212_0457|AEHP01000039|R|36907|35390|ABC	ABC transporter, substrate-binding protein, QAT family	12	12	1.592	1.591	1.634	1.712	1.533	1.903	1.329	-0.008	0.596	-0.015	0.494	FALSE	0.015	FALSE	FALSE	core	531	531	5.809
LINAB1_0633|LINAB1_0633|ABC-type	ABC-type proline/glycine betaine transport system, ATPase component	12	12	0.754	0.566	1.218	1.174	0.201	0.63	1.654	0.452	1.129	0.397	0.261	FALSE	0.397	FALSE	FALSE	core	532	532	5.58
HMPREF9223_0566|AEPX01000009|R|90344|89169|major	major facilitator superfamily transporter permease	14	12	1.771	1.753	1.881	1.263	1.952	1.613	2.161	0.239	0.72	0.353	0.304	FALSE	0.353	FALSE	FALSE	core	533	533	5.652
LINAB1_0635|LINAB1_0635|glutamate--ammonia	glutamate--ammonia ligase	12	12	3.894	3.894	3.98	3.537	4.05	3.26	4.676	0.337	1.417	0.252	0.484	FALSE	0.252	FALSE	FALSE	core	534	534	9.294
LINAB1_0636|LINAB1_0636|tRNA	tRNA delta(2)-isopentenylpyrophosphate transferase	14	12	-0.828	-1.025	-0.512	-0.699	-1.195	-0.946	-0.14	0.455	0.963	0.486	0.282	FALSE	0.486	FALSE	FALSE	core	535	535	5.253
LINAB1_0637|LINAB1_0637|conserved	conserved hypothetical protein	12	12	-0.33	-0.33	-0.662	-2.484	0.241	-3.187	1.094	0.618	4.381	0.14	0.422	FALSE	0.14	FALSE	FALSE	core	536	536	2.989
LINAB1_0638|LINAB1_0638|rhodanese	rhodanese family protein	12	12	1.427	1.094	1.557	0.957	1.153	1.523	1.595	0.47	0.333	1.508	0.04	FALSE	1.508	TRUE	FALSE	core	537	537	6.902
LINAB1_0639|LINAB1_0639|conserved	conserved hypothetical protein	12	12	0.252	-0.428	0.501	-1.068	-0.199	0.448	0.562	0.945	0.907	1.389	0.01	FALSE	1.389	FALSE	FALSE	core	538	538	5.954
LINAB1_0640|LINAB1_0640|S54	S54 family peptidase	12	12	1.434	0.956	1.519	1.328	0.756	1.468	1.574	0.555	0.59	0.988	0.147	FALSE	0.988	FALSE	FALSE	core	539	539	7.598
LINAB1_0641|LINAB1_0641|5-formyltetrahydrofolate	5-formyltetrahydrofolate cyclo-ligase	12	12	2.002	1.28	2.284	0.273	1.633	2.174	2.398	1.062	1.346	1.214	0	TRUE	1.214	FALSE	FALSE	core	540	540	7.244
LINAB1_0642|LINAB1_0642|Ribosomal	Ribosomal protein L33	12	12	4.371	3.234	5.195	3.184	3.258	5.115	5.288	1.977	0.208	9.432	0	TRUE	9.432	TRUE	TRUE	core	541	541	7.556
LINAB1_0643|LINAB1_0643|aminopeptidase	aminopeptidase N	12	12	3.258	2.295	4.181	1.784	2.497	3.798	4.564	2.05	0.819	2.413	0	TRUE	2.413	TRUE	TRUE	core	542	542	7.341
LINAB1_0644|LINAB1_0644|x-prolyl-dipeptidyl	x-prolyl-dipeptidyl aminopeptidase	15	12	1.289	0.35	2.111	-0.37	0.596	1.552	2.627	1.981	1.172	1.597	0	TRUE	1.597	TRUE	TRUE	core	543	543	6.277
LINAB1_0645|LINAB1_0645|DNA-directed	DNA-directed RNA polymerase sigma subunit sigma-54 (rpoN)	15	12	2.393	2.974	1.642	1.514	3.693	0.562	2.591	-1.064	2.22	-0.475	0.252	FALSE	0.475	FALSE	FALSE	core	544	544	4.865
HMPREF9223_0578|AEPX01000009|R|102728|102024|MgtC	MgtC family magnesium (Mg2+) transporter	12	12	1.383	1.69	1.018	0.106	2.327	0.259	1.655	-0.486	2.222	-0.22	0.403	FALSE	0.22	FALSE	FALSE	core	545	545	4.215
LINAB1_0647|LINAB1_0647|PTS	PTS system, mannose/fructose family IID component	12	12	1.046	2.115	0.901	0.736	2.581	0.67	1.122	-1.094	1.846	-0.569	0.315	FALSE	0.569	FALSE	FALSE	core	546	546	2.72
LINAB1_0648|LINAB1_0648|PTS	PTS system, mannose/fructose family IIC component	12	12	0.859	1.882	0.454	0.594	2.269	0.061	0.918	-1.137	1.674	-0.666	0.219	FALSE	0.666	FALSE	FALSE	core	547	547	2.262
LINAB1_0649|LINAB1_0649|PTS	PTS system, mannose/fructose family IIB component	14	12	0.496	1.441	0.226	-0.364	2.138	-0.262	0.675	-1.108	2.486	-0.415	0.38	FALSE	0.415	FALSE	FALSE	core	548	548	1.414
LINAB1_0650|LINAB1_0650|PTS	PTS system, mannose/fructose family IIA component	12	12	0.281	1.699	-0.443	-0.154	2.145	-1.582	0.376	-1.7	2.37	-0.71	0.206	FALSE	0.71	FALSE	FALSE	core	549	549	0.867
LINAB1_0651|LINAB1_0651|sigma-54	sigma-54 factor, interaction domain-containing protein	18	12	3.196	3.255	3.192	2.68	3.461	3.096	3.302	0.013	0.789	0.026	0.494	FALSE	0.026	FALSE	FALSE	core	550	550	9.567
HMPREF9223_0584|AEPX01000009|R|110134|108032|penicillin-binding	penicillin-binding protein 2B	14	12	2.978	2.98	2.849	2.974	2.981	2.592	3.114	-0.122	0.522	-0.247	0.417	FALSE	0.247	FALSE	FALSE	core	551	551	8.724
HMPREF9223_0585|AEPX01000009|R|110713|110189|transcription	transcription elongation factor GreA	12	12	2.376	1.76	2.579	1.089	2.01	2.586	2.572	0.836	0.933	1.329	0	TRUE	1.329	FALSE	FALSE	core	552	552	6.624
HMPREF9223_0586|AEPX01000009|R|111847|110747|aminodeoxychorismate	aminodeoxychorismate lyase	13	12	2.924	2.523	3.209	1.511	2.838	3.43	2.979	0.81	1.329	0.953	0.029	FALSE	0.953	FALSE	FALSE	core	553	553	6.593
LINAB1_0655|LINAB1_0655|phenylalanyl-tRNA	phenylalanyl-tRNA synthetase beta chain	12	12	3.769	3.514	4.087	3.317	3.6	4.228	3.874	0.598	0.391	1.517	0	TRUE	1.517	TRUE	TRUE	core	554	554	7.967
LINAB1_0656|LINAB1_0656|phenylalanyl-tRNA	phenylalanyl-tRNA synthetase alpha chain	12	12	2.74	1.89	3.011	2.259	1.68	2.865	3.166	1.091	0.579	1.899	0.001	TRUE	1.899	TRUE	TRUE	core	555	555	5.868
LINAB1_0657|LINAB1_0657|transcriptional	transcriptional regulator	12	12	2.234	2.234	2.61	1.899	2.367	1.754	3.416	0.708	1.661	0.435	0.423	FALSE	0.435	FALSE	FALSE	core	556	556	6.736
LINAB1_0658|LINAB1_0658|hypothetical	hypothetical protein	14	12	0.98	1.031	0.711	1.066	1.016	0.363	1.081	-0.314	0.738	-0.452	0.298	FALSE	0.452	FALSE	FALSE	core	557	557	5.271
LINAB1_0659|LINAB1_0659|preprotein	preprotein translocase subunit YidC	12	12	1.983	1.739	2.164	1.527	1.833	2.04	2.299	0.452	0.381	1.268	0.037	FALSE	1.268	FALSE	FALSE	core	558	558	6.217
LINAB1_0660|LINAB1_0660|two-component	two-component system histidine kinase	14	12	4.676	4.676	4.011	4.61	4.712	3.164	4.815	-0.57	1.65	-0.345	0.473	FALSE	0.345	FALSE	FALSE	core	559	559	8.788
LINAB1_0661|LINAB1_0661|DNA-binding	DNA-binding response regulator	12	12	3.385	3.385	3.181	3.246	3.444	2.625	3.671	-0.072	1.046	-0.077	0.497	FALSE	0.077	FALSE	FALSE	core	560	560	7.619
LINAB1_0662|LINAB1_0662|possible	possible nucleic acid-binding protein	12	12	2.103	2.093	2.353	1.413	2.344	1.92	2.763	0.441	0.976	0.466	0.266	FALSE	0.466	FALSE	FALSE	core	561	561	7.318
HMPREF9212_1208|AEHP01000059|R|1721|558|conserved	conserved hypothetical protein	12	12	2.951	2.951	2.918	2.54	3.111	2.517	3.278	0.11	0.784	0.141	0.4	FALSE	0.141	FALSE	FALSE	core	562	562	8.074
LINAB1_0664|LINAB1_0664|Iojap	Iojap family protein	12	12	1.767	1.772	1.314	1.367	1.942	0.532	1.961	-0.217	1.43	-0.158	0.383	FALSE	0.158	FALSE	FALSE	core	563	563	6.204
HMPREF9213_1384|AEHO01000020|R|77527|76298|nicotinate-nucleotide	nicotinate-nucleotide adenylyltransferase	24	12	2.878	2.946	2.47	3.092	2.868	2.002	2.904	-0.591	0.9	-0.687	0.199	FALSE	0.687	FALSE	FALSE	core	564	564	7.767
LINAB1_0667|LINAB1_0667|GTP-binding	GTP-binding protein	15	12	1.508	1.508	1.617	0.975	1.714	1.065	2.143	0.337	1.122	0.297	0.353	FALSE	0.297	FALSE	FALSE	core	565	565	8.222
LINAB1_0668|LINAB1_0668|hypothetical	hypothetical protein	12	12	0.556	0.556	0.567	1.058	0.281	-0.129	1.134	-0.197	1.291	-0.154	0.412	FALSE	0.154	FALSE	FALSE	core	566	566	6.516
LINAB1_0669|LINAB1_0669|PTS	PTS family fructose porter components IIABC	12	12	3.2	2.73	4.327	3.123	2.5	3.217	5.388	1.367	2.169	0.645	0.084	FALSE	0.645	FALSE	FALSE	core	567	567	11.26
LINAB1_0670|LINAB1_0670|fructose-1-phosphate	fructose-1-phosphate kinase	12	12	0.992	0.132	1.84	0.962	-0.345	1	2.58	1.469	1.628	0.886	0.116	FALSE	0.886	FALSE	FALSE	core	568	568	9.022
LINAB1_0671|LINAB1_0671|lactose	lactose transport regulator	17	12	0.705	-0.145	1.422	0.965	-1.001	0.633	2.02	1.359	1.982	0.739	0.196	FALSE	0.739	FALSE	FALSE	core	569	569	8.351
LINAB1_0672|LINAB1_0672|50S	50S ribosomal protein L20	12	12	5.213	4.781	5.535	4.478	4.918	5.457	5.627	0.8	0.443	2.032	0	TRUE	2.032	TRUE	TRUE	core	570	570	9.29
LINAB1_0673|LINAB1_0673|50S	50S ribosomal protein L35	12	12	4.876	4.856	4.988	4.377	5.037	4.779	5.217	0.253	0.666	0.452	0.252	FALSE	0.452	FALSE	FALSE	core	571	571	9.007
HMPREF9213_1394|AEHO01000020|R|84020|83613|translation	translation initiation factor IF-3	12	12	4.71	4.417	5.157	4.222	4.51	4.815	5.502	0.861	0.688	1.259	0	TRUE	1.259	FALSE	FALSE	core	572	572	8.997
LINAB1_0675|LINAB1_0675|threonyl-tRNA	threonyl-tRNA synthetase	14	12	4.776	4.161	5.201	3.91	4.279	5.207	5.193	1.046	0.366	3.096	0	TRUE	3.096	TRUE	TRUE	core	573	573	8.421
HMPREF9223_0608|AEPX01000009|R|133527|132595|primosomal	primosomal protein DnaI	14	12	2.612	2.614	2.39	1.849	2.894	2.008	2.816	-0.015	1.044	-0.015	0.485	FALSE	0.015	FALSE	FALSE	core	574	574	8.078
LINAB1_0677|LINAB1_0677|replication	replication initiation/membrane attachment protein	17	12	2.971	3.063	2.827	2.01	3.549	2.342	3.308	-0.101	1.532	-0.075	0.47	FALSE	0.075	FALSE	FALSE	core	575	575	7.89
LINAB1_0678|LINAB1_0678|transcriptional	transcriptional regulator NrdR	12	12	1.401	1.401	1.272	0.717	1.672	0.557	1.906	0.126	1.386	0.09	0.431	FALSE	0.09	FALSE	FALSE	core	576	576	6.256
LINAB1_0679|LINAB1_0679|dephospho-CoA	dephospho-CoA kinase	12	12	2.305	2.149	2.513	0.867	2.747	1.996	2.951	0.422	1.89	0.311	0.262	FALSE	0.311	FALSE	FALSE	core	577	577	7.248
LINAB1_0680|LINAB1_0680|formamidopyrimidine-DNA	formamidopyrimidine-DNA glycosylase	13	12	2.625	2.873	2.218	2.425	3.054	1.769	2.68	-0.457	0.929	-0.504	0.213	FALSE	0.504	FALSE	FALSE	core	578	578	6.9
LINAB1_0681|LINAB1_0681|DNA-directed	DNA-directed DNA polymerase I	18	12	3.288	3.412	3.226	2.435	3.956	2.759	3.67	-0.12	1.518	-0.088	0.478	FALSE	0.088	FALSE	FALSE	core	579	579	7.91
HMPREF9214_0497|AEHN01000003|R|95497|92513|hypothetical	hypothetical protein	19	12	2.463	2.54	2.011	2.333	2.63	1.479	2.512	-0.367	1.035	-0.379	0.234	FALSE	0.379	FALSE	FALSE	core	580	580	7.03
LINAB1_0683|LINAB1_0683|peptide	peptide chain release factor 3	15	12	3.41	3.029	3.498	3.157	2.966	3.504	3.491	0.465	0.213	2.181	0.018	FALSE	2.181	TRUE	FALSE	core	581	581	8.033
LINAB1_0684|LINAB1_0684|hemolysin	hemolysin family protein	16	12	2.46	2.297	2.8	2.5	2.195	2.447	3.134	0.412	0.693	0.605	0.154	FALSE	0.605	FALSE	FALSE	core	582	582	7.114
LINAB1_0685|LINAB1_0685|conserved	conserved hypothetical protein	12	12	1.308	1.548	0.486	1.501	1.57	-0.436	1.263	-1	1.7	-0.625	0.074	FALSE	0.625	FALSE	FALSE	core	583	583	5.824
LINAB1_0686|LINAB1_0686|conserved	conserved hypothetical protein	13	12	1.157	1.325	0.771	1.719	1.119	0.339	1.192	-0.666	0.9	-0.757	0.176	FALSE	0.757	FALSE	FALSE	core	584	584	5.61
LINAB1_0687|LINAB1_0687|recombination	recombination regulator RecX	13	12	2.232	2.264	1.363	1.841	2.438	0.192	2.353	-0.499	2.163	-0.227	0.307	FALSE	0.227	FALSE	FALSE	core	585	585	6.814
LINAB1_0688|LINAB1_0688|tRNA	tRNA (uracil-5-)-methyltransferase related enzyme	17	12	1.826	1.818	2.3	1.837	1.811	1.669	2.884	0.463	1.216	0.388	0.378	FALSE	0.388	FALSE	FALSE	core	586	586	6.32
LINAB1_0689|LINAB1_0689|family	family S9 peptidase	16	12	0.926	1.014	0.897	0.689	1.137	0.842	0.951	-0.097	0.472	-0.224	0.4	FALSE	0.224	FALSE	FALSE	core	587	587	5.778
LINAB1_0690|LINAB1_0690|UTP--glucose-1-phosphate	UTP--glucose-1-phosphate uridylyltransferase	12	12	3.004	3.016	2.563	2.573	3.19	1.994	3.139	-0.215	1.144	-0.195	0.329	FALSE	0.195	FALSE	FALSE	core	588	588	6.633
LINAB1_0691|LINAB1_0691|possible	possible ribonuclease BN	13	12	2.935	2.935	2.536	2.866	2.967	1.866	3.181	-0.324	1.318	-0.249	0.479	FALSE	0.249	FALSE	FALSE	core	589	589	6.693
HMPREF9223_0626|AEPX01000009|R|152655|151834|methionyl	methionyl aminopeptidase	12	12	2.464	2.745	1.972	3.051	2.589	1.514	2.383	-0.913	0.874	-1.068	0.014	FALSE	1.068	FALSE	FALSE	core	590	590	6.194
HMPREF9215_1338|AEHR01000030|F|107099|107641|putative	putative flavodoxin	12	12	0.878	0.878	1.38	0.731	0.95	-0.153	2.737	0.724	2.891	0.252	0.491	FALSE	0.252	FALSE	FALSE	core	591	591	4.829
LINAB1_0694|LINAB1_0694|UDP-N-acetylglucosamine	UDP-N-acetylglucosamine 2-epimerase	13	12	3.315	3.19	3.469	2.802	3.359	3.289	3.633	0.338	0.555	0.731	0.192	FALSE	0.731	FALSE	FALSE	core	592	592	7.438
HMPREF9211_1309|AEHQ01000053|R|360|178|hypothetical	hypothetical protein	12	12	-2.674	-3.155	-2.458	-4.859	-2.66	-2.782	-2.157	0.742	2.252	0.496	0.265	FALSE	0.496	FALSE	FALSE	core	593	593	0.862
LINAB1_0696|LINAB1_0696|superfamily	superfamily II DNA/RNA helicase	16	12	1.194	1.35	1.139	1.776	1.12	1.22	1.046	-0.241	0.657	-0.557	0.284	FALSE	0.557	FALSE	FALSE	core	594	594	6.765
LINAB1_0697|LINAB1_0697|hypoxanthine-guanine	hypoxanthine-guanine phosphoribosyltransferase	12	12	2.705	2.583	3.152	2.384	2.666	2.712	3.595	0.74	0.885	0.836	0.113	FALSE	0.836	FALSE	FALSE	core	595	595	7.134
LINAB1_0698|LINAB1_0698|hemolysin|[128066:129410]	hemolysin	13	12	2.379	2.379	2.382	2.541	2.298	1.891	2.797	-0.135	0.906	-0.156	0.467	FALSE	0.156	FALSE	FALSE	core	596	596	7.035
LINAB1_0699|LINAB1_0699|conserved	conserved hypothetical protein	12	12	1.014	1.023	0.847	0.716	1.157	0.401	1.22	-0.087	0.872	-0.103	0.436	FALSE	0.103	FALSE	FALSE	core	597	597	5.064
LINAB1_0700|LINAB1_0700|hypothetical	hypothetical protein	12	12	-0.945	-0.523	-1.085	0.246	-0.985	-0.965	-1.218	-0.624	1.263	-0.708	0.216	FALSE	0.708	FALSE	FALSE	core	598	598	3.35
LINAB1_0702|LINAB1_0702|NADH	NADH dehydrogenase	13	12	4.097	4.788	3.932	4.291	5.081	3.844	4.029	-0.846	0.793	-1.074	0.008	TRUE	1.074	FALSE	FALSE	core	599	599	9.124
LINAB1_0703|LINAB1_0703|xylulose-5-phosphate	xylulose-5-phosphate phosphoketolase	13	12	4.877	5.533	4.674	5.12	5.769	4.794	4.519	-0.845	0.649	-1.31	0	TRUE	1.31	FALSE	FALSE	core	600	600	9.357
LINAB1_0704|LINAB1_0704|hypothetical	hypothetical protein	14	12	1.259	0.84	1.552	0.449	0.992	1.375	1.735	0.764	0.577	1.399	0.013	FALSE	1.399	FALSE	FALSE	core	601	601	6.089
HMPREF9223_0639|AEPX01000009|R|174218|173280|cytidine/uridine-specific	cytidine/uridine-specific hydrolase	12	12	1.795	0.969	2.258	1.333	0.767	1.895	2.516	1.162	0.708	1.631	0.015	FALSE	1.631	TRUE	FALSE	core	602	602	5.378
LINAB1_0706|LINAB1_0706|ribose	ribose 5-phosphate isomerase A	13	12	1.323	1.572	1.016	1.577	1.57	0.762	1.27	-0.552	0.54	-1.101	0.068	FALSE	1.101	FALSE	FALSE	core	603	603	5.066
LINAB1_0707|LINAB1_0707|possible	possible ribokinase	15	12	2.397	2.275	2.825	2.287	2.268	2.403	3.208	0.528	0.803	0.68	0.117	FALSE	0.68	FALSE	FALSE	core	604	604	6.265
LINAB1_0708|LINAB1_0708|ACT	ACT domain protein	13	12	-0.786	-1.867	-0.455	-1.573	-2.004	-0.628	-0.289	1.406	0.832	1.678	0.049	FALSE	1.678	TRUE	FALSE	core	605	605	2.973
LINAB1_0709|LINAB1_0709|glycerol-3-phosphate	glycerol-3-phosphate dehydrogenase	12	12	3.334	2.959	3.4	3.176	2.846	3.396	3.405	0.433	0.326	1.325	0.06	FALSE	1.325	FALSE	FALSE	core	606	606	6.921
HMPREF9211_1020|AEHQ01000037|R|19156|18068|hypothetical	hypothetical protein	14	12	2.403	3.37	2.399	1.08	4.681	2.015	2.754	-0.956	3.599	-0.24	0.498	FALSE	0.24	FALSE	FALSE	core	607	607	7.929
LINAB1_0712|LINAB1_0712|non-heme	non-heme iron-containing ferritin	12	12	4.994	6.099	3.205	5.678	6.414	1.814	4.413	-2.883	2.599	-1.142	0	TRUE	1.142	FALSE	FALSE	core	608	608	7.825
LINAB1_0713|LINAB1_0713|FeS	FeS assembly protein SufB	12	12	2.253	3.346	1.417	2.969	3.5	0.858	1.987	-1.715	1.13	-1.63	0	TRUE	1.63	TRUE	TRUE	core	609	609	7.263
LINAB1_0714|LINAB1_0714|NifU	NifU homolog involved in Fe-S cluster formation IscU	12	12	0.728	1.895	0.628	0.08	2.513	0.393	0.875	-1.139	2.44	-0.434	0.416	FALSE	0.434	FALSE	FALSE	core	610	610	6.924
LINAB1_0715|LINAB1_0715|cysteine	cysteine desulfurase SufS	16	12	2.202	3.085	1.524	2.804	3.197	1.06	2.003	-1.382	0.952	-1.563	0	TRUE	1.563	TRUE	TRUE	core	611	611	7.887
LINAB1_0716|LINAB1_0716|FeS	FeS assembly protein SufD	13	12	1.82	3.097	1.491	2.262	3.407	1.287	1.686	-1.485	1.15	-1.267	0.007	TRUE	1.267	FALSE	FALSE	core	612	612	7.54
LINAB1_0717|LINAB1_0717|Iron-sulfur	Iron-sulfur cluster assembly ATPase protein SufC	12	12	1.124	2.161	0.732	1.957	2.255	0.64	0.827	-1.406	0.363	-3.892	0	TRUE	3.892	TRUE	TRUE	core	613	613	6.016
HMPREF9213_0019|AEHO01000008|R|27253|26558|conserved	conserved hypothetical protein TIGR00153	13	12	2.935	2.949	2.803	2.454	3.157	2.461	3.08	-0.05	0.737	-0.069	0.441	FALSE	0.069	FALSE	FALSE	core	614	614	6.761
LINAB1_0719|LINAB1_0719|PiT	PiT family inorganic phosphate transporter	12	12	1.708	0.446	2.179	0.088	0.601	2.019	2.347	1.761	0.548	3.215	0	TRUE	3.215	TRUE	TRUE	core	615	615	5.115
LINAB1_0720|LINAB1_0720|amino	amino acid ABC superfamily ATP binding cassette transporter, ATP-binding	12	12	0.63	-1.103	1.441	-4.867	-0.41	1.175	1.709	2.693	4.433	1.17	0	TRUE	1.17	FALSE	FALSE	core	616	616	4.23
LINAB1_0721|LINAB1_0721|amino	amino acid ABC superfamily ATP binding cassette transporter, membrane protein	14	12	1.032	-0.039	1.471	0.079	-0.099	1.214	1.726	1.498	0.601	2.488	0.002	TRUE	2.488	TRUE	TRUE	core	617	617	4.773
HMPREF9212_0885|AEHP01000023|R|22445|21639|thiamine	thiamine diphosphokinase	12	12	1.93	1.886	2.234	1.948	1.857	1.862	2.623	0.325	0.76	0.446	0.277	FALSE	0.446	FALSE	FALSE	core	618	618	7.475
HMPREF0520_1144|NZ_ACLN01000019|R|31667|30975|ribulose-phosphate	ribulose-phosphate 3-epimerase	13	12	2.061	2.053	2.356	1.641	2.218	1.918	2.777	0.47	0.887	0.532	0.296	FALSE	0.532	FALSE	FALSE	core	619	619	7.9
LINAB1_0725|LINAB1_0725|GTP-binding	GTP-binding protein	16	12	3.096	3.096	3.275	3.272	3.005	2.825	3.702	0.054	0.877	0.064	0.487	FALSE	0.064	FALSE	FALSE	core	620	620	8.264
HMPREF9223_0660|AEPX01000009|R|194316|192370|serine/threonine-protein	serine/threonine-protein kinase PrkC	14	12	3.636	3.398	4.017	3.737	3.22	3.608	4.441	0.506	0.835	0.623	0.198	FALSE	0.623	FALSE	FALSE	core	621	621	8.807
HMPREF9223_0661|AEPX01000009|R|195041|194292|serine/threonine	serine/threonine protein phosphatase 1	13	12	2.62	2.62	2.49	2.545	2.658	2.008	2.939	-0.049	0.93	-0.058	0.491	FALSE	0.058	FALSE	FALSE	core	622	622	7.042
HMPREF9223_0662|AEPX01000009|R|196360|195047|RNA	RNA methyltransferase Sun	17	12	2.255	2.252	2.758	2.54	2.107	2.101	3.361	0.325	1.259	0.27	0.372	FALSE	0.27	FALSE	FALSE	core	623	623	7.487
LINAB1_0729|LINAB1_0729|methionyl-tRNA	methionyl-tRNA formyltransferase	12	12	1.961	1.961	2.036	1.423	2.173	1.547	2.502	0.27	1.001	0.264	0.341	FALSE	0.264	FALSE	FALSE	core	624	624	6.779
LINAB1_0730|LINAB1_0730|primosomal	primosomal replication factor	16	12	2.248	2.248	2.18	1.595	2.485	1.448	2.861	0.244	1.421	0.173	0.417	FALSE	0.173	FALSE	FALSE	core	625	625	7.397
LINAB1_0731|LINAB1_0731|DNA-directed	DNA-directed RNA polymerase omega subunit	12	12	3.088	3.16	2.75	2.921	3.27	2.298	3.14	-0.288	0.844	-0.358	0.247	FALSE	0.358	FALSE	FALSE	core	626	626	6.688
LINAB1_0732|LINAB1_0732|guanylate	guanylate kinase	12	12	3.461	3.461	3.351	3.101	3.615	3.006	3.715	0.037	0.728	0.051	0.454	FALSE	0.051	FALSE	FALSE	core	627	627	7.28
LINAB1_0734|LINAB1_0734|cell	cell division protein	12	12	3.452	3.231	3.937	3.443	3.118	3.455	4.392	0.579	0.938	0.648	0.118	FALSE	0.648	FALSE	FALSE	core	628	628	8.316
LINAB1_0735|LINAB1_0735|cell	cell division protein FtsZ	12	12	4.779	4.779	4.988	4.732	4.808	4.447	5.548	0.261	1.102	0.248	0.498	FALSE	0.248	FALSE	FALSE	core	629	629	9.695
HMPREF9213_0039|AEHO01000008|R|45467|44082|cell	cell division protein FtsA	13	12	4.283	4.08	4.818	4.396	3.917	4.246	5.389	0.585	1.142	0.538	0.216	FALSE	0.538	FALSE	FALSE	core	630	630	9.813
LINAB1_0737|LINAB1_0737|cell	cell division septal protein	12	12	2.618	2.616	3.095	3.079	2.375	2.42	3.708	0.279	1.288	0.225	0.341	FALSE	0.225	FALSE	FALSE	core	631	631	8.772
HMPREF9212_0905|AEHP01000023|R|37788|36670|undecaprenyldiphospho-muramoylpentapeptide	undecaprenyldiphospho-muramoylpentapeptide beta-N-acetylglucosaminyltransferase	12	12	2.9	2.591	3.548	2.191	2.754	2.975	4.104	1.181	1.13	1.038	0.007	TRUE	1.038	FALSE	FALSE	core	632	632	8.233
LINAB1_0739|LINAB1_0739|UDP-N-acetylmuramoyl-L-alanyl-D-glutamate	UDP-N-acetylmuramoyl-L-alanyl-D-glutamate synthetase	12	12	3.416	3.416	3.532	3.415	3.416	3.201	3.836	0.117	0.633	0.193	0.469	FALSE	0.193	FALSE	FALSE	core	633	633	8.785
LINAB1_0740|LINAB1_0740|UDP-N-acetylmuramyl	UDP-N-acetylmuramyl pentapeptide phosphotransferase/UDP-N-acetylglucosamine-1-phosphate transferase	13	12	3.196	3.196	3.034	3.661	2.873	2.639	3.412	-0.237	0.843	-0.285	0.273	FALSE	0.285	FALSE	FALSE	core	634	634	8.506
LINAB1_0741|LINAB1_0741|penicillin-binding	penicillin-binding protein 1	15	12	4.44	4.44	4.327	4.89	4.142	3.663	4.978	-0.24	1.311	-0.19	0.447	FALSE	0.19	FALSE	FALSE	core	635	635	9.561
LINAB1_0742|LINAB1_0742|cell	cell division protein	12	12	2.671	2.671	2.317	2.494	2.752	1.632	2.953	-0.165	1.324	-0.128	0.485	FALSE	0.128	FALSE	FALSE	core	636	636	6.914
LINAB1_0743|LINAB1_0743|SAM-dependent	SAM-dependent methyltransferase for cell envelope biogenesis	16	12	3.572	3.856	3.107	3.931	3.823	2.788	3.442	-0.787	0.653	-1.258	0	TRUE	1.258	FALSE	FALSE	core	637	637	8.311
LINAB1_0744|LINAB1_0744|cell	cell division protein MraZ	13	12	4.35	4.35	4.01	3.969	4.541	3.375	4.627	-0.155	1.251	-0.124	0.469	FALSE	0.124	FALSE	FALSE	core	638	638	7.929
HMPREF0520_1165|NZ_ACLN01000019|R|53114|52779|conserved	conserved hypothetical protein	12	12	-2.446	-2.808	-2.133	-2.501	-2.963	-2.618	-1.704	0.658	1.346	0.505	0.29	FALSE	0.505	FALSE	FALSE	core	639	639	2.836
LINAB1_0747|LINAB1_0747|rod	rod shape-determining protein	12	12	1.218	1.132	1.262	0.267	1.444	1.076	1.449	0.208	1.179	0.281	0.373	FALSE	0.281	FALSE	FALSE	core	640	640	6.659
LINAB1_0748|LINAB1_0748|rod	rod shape-determining protein MreC	12	12	3.583	3.113	3.801	3.032	3.149	3.726	3.874	0.696	0.205	3.36	0	TRUE	3.36	TRUE	TRUE	core	641	641	8.097
LINAB1_0749|LINAB1_0749|cell-shape	cell-shape determining protein	12	12	5.608	5.196	5.927	4.9	5.337	5.826	6.052	0.789	0.437	1.967	0	TRUE	1.967	TRUE	TRUE	core	642	642	9.396
LINAB1_0750|LINAB1_0750|DNA	DNA repair protein	13	12	1.27	1.959	0.867	1.571	2.12	0.544	1.178	-0.978	0.723	-1.412	0.032	FALSE	1.412	FALSE	FALSE	core	643	643	5.728
HMPREF9215_1091|AEHR01000027|R|57253|56531|HAD	HAD hydrolase, family IA, variant 3	13	12	-0.843	-0.1	-1.362	-0.109	-0.096	-1.655	-1.087	-1.26	0.711	-1.875	0.022	FALSE	1.875	TRUE	FALSE	core	644	644	3.364
LINAB1_0752|LINAB1_0752|hypothetical	hypothetical protein	19	12	1.202	1.742	1.198	0.295	2.187	1.078	1.325	-0.392	1.898	-0.229	0.487	FALSE	0.229	FALSE	FALSE	core	645	645	6.38
LINAB1_0753|LINAB1_0753|valyl-tRNA	valyl-tRNA synthetase	12	12	4.374	3.851	4.612	3.804	3.871	4.578	4.649	0.765	0.141	5.445	0	TRUE	5.445	TRUE	TRUE	core	646	646	7.931
LINAB1_0754|LINAB1_0754|thiamine-phosphate	thiamine-phosphate kinase	13	12	3.132	2.855	3.225	2.982	2.792	3.174	3.288	0.367	0.227	1.598	0.052	FALSE	1.598	TRUE	FALSE	core	647	647	7.643
HMPREF9223_0688|AEPX01000009|R|223658|222504|cysteine	cysteine desulfurase	12	12	2.985	2.823	3.138	2.977	2.742	2.986	3.287	0.279	0.35	0.827	0.14	FALSE	0.827	FALSE	FALSE	core	648	648	7.481
LINAB1_0756|LINAB1_0756|septation	septation ring formation regulator EzrA	13	12	2.462	2.462	2.694	2.739	2.324	2.116	3.232	0.079	1.119	0.073	0.482	FALSE	0.073	FALSE	FALSE	core	649	649	7.027
LINAB1_0757|LINAB1_0757|30S	30S ribosomal protein S4	12	12	5.736	5.404	6.138	5.281	5.463	5.918	6.36	0.799	0.442	1.812	0	TRUE	1.812	TRUE	TRUE	core	650	650	9.557
HMPREF9213_0066|AEHO01000008|F|67735|69072|ATPase,	ATPase, AAA family	12	12	2.231	2.643	1.826	2.604	2.661	1.467	2.105	-0.83	0.64	-1.391	0.005	TRUE	1.391	FALSE	FALSE	core	651	651	8.166
LINAB1_0760|LINAB1_0760|universal	universal stress protein UspA-like nucleotide-binding protein	12	12	2.536	2.536	2.697	2.714	2.448	1.934	3.371	-0.029	1.439	-0.021	0.5	FALSE	0.021	FALSE	FALSE	core	652	652	7.565
LINAB1_0761|LINAB1_0761|hypothetical	hypothetical protein	12	12	3.116	3.077	3.37	2.893	3.159	3.069	3.658	0.388	0.596	0.659	0.251	FALSE	0.659	FALSE	FALSE	core	653	653	7.603
HMPREF9223_0694|AEPX01000009|R|230353|230090|conserved	conserved hypothetical protein	12	12	0.571	0.08	0.739	0.232	-0.006	0.646	0.839	0.656	0.454	1.479	0.078	FALSE	1.479	FALSE	FALSE	core	654	654	3.892
HMPREF0520_1181|NZ_ACLN01000019|R|70845|70486|conserved	conserved hypothetical protein	12	12	1.439	1.376	1.477	1.596	1.283	1.378	1.593	0.091	0.389	0.245	0.392	FALSE	0.245	FALSE	FALSE	core	655	655	5.461
HMPREF9215_1118|AEHR01000027|R|86381|85365|Mbl	Mbl protein	12	12	3.559	3.235	3.777	3.128	3.285	3.66	3.898	0.563	0.275	2.063	0	TRUE	2.063	TRUE	TRUE	core	656	656	6.88
HMPREF9223_0697|AEPX01000009|R|231981|231748|conserved	conserved hypothetical protein	12	12	-1.305	-2.275	-0.746	-2.512	-2.178	-0.455	-1.115	1.523	1.038	1.428	0.04	FALSE	1.428	FALSE	FALSE	core	657	657	1.892
LINAB1_0766|LINAB1_0766|F0F1	F0F1 ATP synthase subunit epsilon	12	12	5.254	5.254	5.307	5.35	5.204	4.964	5.642	-0.038	0.68	-0.054	0.499	FALSE	0.054	FALSE	FALSE	core	658	658	9.553
LINAB1_0767|LINAB1_0767|F0F1	F0F1 ATP synthase subunit beta	12	12	8.033	7.931	8.489	7.774	8.028	8.038	8.959	0.618	0.922	0.684	0.099	FALSE	0.684	FALSE	FALSE	core	659	659	12.335
LINAB1_0768|LINAB1_0768|F0F1	F0F1 ATP synthase subunit gamma	13	12	6.244	6.007	6.776	5.88	6.077	6.352	7.205	0.843	0.853	1.055	0	TRUE	1.055	FALSE	FALSE	core	660	660	10.668
LINAB1_0769|LINAB1_0769|H(+)-transporting	H(+)-transporting two-sector ATPase	12	12	7.459	7.414	7.864	7.281	7.494	7.436	8.306	0.509	0.871	0.6	0.23	FALSE	0.6	FALSE	FALSE	core	661	661	11.544
LINAB1_0770|LINAB1_0770|ATP	ATP synthase subunit delta	12	12	5.852	5.684	6.25	5.829	5.605	5.86	6.676	0.498	0.818	0.65	0.089	FALSE	0.65	FALSE	FALSE	core	662	662	9.964
LINAB1_0771|LINAB1_0771|ATP	ATP synthase subunit B	14	12	5.894	5.49	6.241	5.116	5.685	6.017	6.489	0.837	0.576	1.504	0	TRUE	1.504	TRUE	TRUE	core	663	663	9.264
LINAB1_0772|LINAB1_0772|ATP	ATP synthase subunit C	12	12	4.098	4.094	4.409	4.073	4.107	4.02	4.798	0.357	0.778	0.476	0.374	FALSE	0.476	FALSE	FALSE	core	664	664	8.583
LINAB1_0773|LINAB1_0773|ATP	ATP synthase subunit A	12	12	5.943	5.637	6.107	5.205	5.881	5.978	6.255	0.517	0.676	0.976	0.009	TRUE	0.976	FALSE	FALSE	core	665	665	9.37
LINAB1_0774|LINAB1_0774|uracil	uracil phosphoribosyltransferase	12	12	4.637	3.906	4.844	4.165	3.761	4.763	4.937	0.919	0.401	2.277	0	TRUE	2.277	TRUE	TRUE	core	666	666	6.91
LINAB1_0775|LINAB1_0775|translation	translation factor (SUA5)	12	12	4.387	4.387	4.152	3.944	4.578	3.709	4.566	-0.086	0.863	-0.101	0.377	FALSE	0.101	FALSE	FALSE	core	667	667	8.29
LINAB1_0776|LINAB1_0776|N5-glutamine	N5-glutamine S-adenosyl-L-methionine-dependent methyltransferase	13	12	3.081	3.081	3.039	2.421	3.332	2.687	3.354	0.092	0.899	0.108	0.388	FALSE	0.108	FALSE	FALSE	core	668	668	7.245
LINAB1_0777|LINAB1_0777|peptide	peptide chain release factor 1	12	12	3.378	3.405	2.944	3.085	3.538	2.379	3.469	-0.261	1.091	-0.254	0.301	FALSE	0.254	FALSE	FALSE	core	669	669	7.356
LINAB1_0778|LINAB1_0778|thymidine	thymidine kinase	12	12	2.03	2.15	1.7	2.423	2.011	1.349	2.056	-0.542	0.73	-0.755	0.175	FALSE	0.755	FALSE	FALSE	core	670	670	5.416
HMPREF9211_0381|AEHQ01000050|F|26853|28229|Mur	Mur ligase middle domain protein	12	12	2.463	2.463	2.396	2.11	2.608	2.094	2.679	0.039	0.645	0.063	0.453	FALSE	0.063	FALSE	FALSE	core	671	671	6.903
LINAB1_0780|LINAB1_0780|beta-lactamase|[40912:41926]	beta-lactamase	13	12	0.834	0.834	1.007	0.276	1.056	0.18	1.702	0.437	1.541	0.284	0.394	FALSE	0.284	FALSE	FALSE	core	672	672	5.079
LINAB1_0781|LINAB1_0781|ABC	ABC transporter permease protein, possible sodium efflux	13	12	2.471	2.337	2.765	2.469	2.272	2.466	3.116	0.393	0.654	0.628	0.15	FALSE	0.628	FALSE	FALSE	core	673	673	6.778
HMPREF9223_0714|AEPX01000009|R|247835|246906|ABC	ABC superfamily ATP binding cassette transporter, ABC protein	12	12	2.97	2.846	3.277	3.311	2.584	2.873	3.647	0.308	0.825	0.371	0.258	FALSE	0.371	FALSE	FALSE	core	674	674	6.36
LINAB1_0783|LINAB1_0783|glucose-6-phosphate	glucose-6-phosphate isomerase	12	12	6.347	6.167	6.642	6.259	6.113	6.377	6.905	0.422	0.527	0.867	0.018	FALSE	0.867	FALSE	FALSE	core	675	675	8.787
LINAB1_0784|LINAB1_0784|phosphoglycerol	phosphoglycerol transferase/alkaline phosphatase superfamily protein	16	12	1.811	2.301	1.482	2.02	2.43	1.211	1.745	-0.736	0.589	-1.289	0.045	FALSE	1.289	FALSE	FALSE	core	676	676	6.499
HMPREF9214_0634|AEHN01000003|R|220084|219365|putative	putative transcriptional regulatory protein ResD	12	12	1.59	1.49	1.697	1.344	1.558	1.82	1.556	0.216	0.371	0.629	0.227	FALSE	0.629	FALSE	FALSE	core	677	677	6.818
LINAB1_0786|LINAB1_0786|predicted	predicted integral membrane protein	12	12	-0.186	-0.684	0.214	-1.641	-0.345	-0.113	0.527	0.997	1.273	1.009	0.063	FALSE	1.009	FALSE	FALSE	core	678	678	5.274
HMPREF9215_1143|AEHR01000027|R|108532|107555|mannose-6-phosphate	mannose-6-phosphate isomerase, class I	12	12	1.804	1.486	2.091	1.65	1.404	1.841	2.345	0.575	0.537	1.091	0.072	FALSE	1.091	FALSE	FALSE	core	679	679	6.309
LINAB1_0788|LINAB1_0788|hypothetical	hypothetical protein	14	12	0.671	0.487	0.862	0.582	0.443	0.651	1.059	0.362	0.509	0.748	0.196	FALSE	0.748	FALSE	FALSE	core	680	680	5.575
LINAB1_0789|LINAB1_0789|ABC	ABC superfamily ATP binding cassette transporter, permease protein	14	12	1.507	1.721	1.396	1.348	1.868	1.251	1.548	-0.274	0.543	-0.512	0.28	FALSE	0.512	FALSE	FALSE	core	681	681	6.077
LINAB1_0790|LINAB1_0790|ABC	ABC superfamily ATP binding cassette transporter, ABC protein	12	12	-0.455	-0.456	-0.063	-1.616	-0.059	-1.046	0.683	0.696	1.915	0.354	0.319	FALSE	0.354	FALSE	FALSE	core	682	682	4.354
LINAB1_0791|LINAB1_0791|signal	signal transduction histidine kinase, COG0642	14	12	0.546	0.894	0.437	-0.695	1.347	0.03	0.784	-0.254	2.04	-0.129	0.466	FALSE	0.129	FALSE	FALSE	core	683	683	4.529
LINAB1_0792|LINAB1_0792|response	response regulator	12	12	0.096	0.087	0.174	-0.125	0.176	-0.176	0.534	0.152	0.792	0.195	0.411	FALSE	0.195	FALSE	FALSE	core	684	684	3.848
LINAB1_0793|LINAB1_0793|sugar	sugar ABC superfamily ATP binding cassette transporter, periplasmic component	15	12	4.398	4.481	4.284	4.883	4.283	4.077	4.471	-0.287	0.603	-0.551	0.249	FALSE	0.551	FALSE	FALSE	core	685	685	8.347
LINAB1_0855|LINAB1_0855|RNA	RNA methyltransferase	12	12	1.397	1.309	1.454	1.45	1.245	1.353	1.562	0.14	0.356	0.41	0.323	FALSE	0.41	FALSE	FALSE	core	686	686	5.354
LINAB1_0857|LINAB1_0857|Na+-H+-exchanging	Na+-H+-exchanging protein	13	12	0.137	-0.256	0.805	-1.06	0.032	0.178	1.319	1.25	1.307	0.948	0.084	FALSE	0.948	FALSE	FALSE	core	687	687	4.784
LINAB1_0858|LINAB1_0858|integral	integral membrane protein, interacts with FtsH	14	12	2.102	2.218	1.903	1.166	2.606	1.409	2.323	-0.139	1.441	-0.103	0.441	FALSE	0.103	FALSE	FALSE	core	688	688	6.621
LINAB1_0859|LINAB1_0859|putative	putative cell surface protein	12	12	3.285	3.285	2.948	3.337	3.26	2.247	3.62	-0.319	1.374	-0.249	0.485	FALSE	0.249	FALSE	FALSE	core	689	689	7.545
LINAB1_0860|LINAB1_0860|putative	putative lipid kinase	12	12	5.011	5.011	5.07	5.132	4.948	4.633	5.505	-0.041	0.873	-0.043	0.5	FALSE	0.043	FALSE	FALSE	core	690	690	8.883
LINAB1_0861|LINAB1_0861|aspartyl/glutamyl-tRNA	aspartyl/glutamyl-tRNA amidotransferase subunit B	13	12	5.382	5.382	5.626	5.456	5.344	5.187	6.059	0.186	0.872	0.226	0.498	FALSE	0.226	FALSE	FALSE	core	691	691	9.159
LINAB1_0862|LINAB1_0862|Glu-tRNA	Glu-tRNA Gln amidotransferase subunit A	12	12	5.39	5.39	5.591	4.977	5.62	5.045	6.162	0.385	1.118	0.356	0.314	FALSE	0.356	FALSE	FALSE	core	692	692	9.156
LINAB1_0863|LINAB1_0863|Asp-tRNAAsn/Glu-tRNAGln	Asp-tRNAAsn/Glu-tRNAGln amidotransferase C subunit	12	12	3.124	3.125	2.901	3.422	2.979	2.473	3.331	-0.344	0.857	-0.415	0.327	FALSE	0.415	FALSE	FALSE	core	693	693	6.005
HMPREF9223_0790|AEPX01000013|R|52770|51640|lipoprotein	lipoprotein	12	12	3.926	3.772	4.181	3.499	3.897	3.943	4.457	0.524	0.54	0.968	0.072	FALSE	0.968	FALSE	FALSE	core	694	694	7.462
LINAB1_0865|LINAB1_0865|DNA	DNA ligase	13	12	3.431	3.237	3.706	2.716	3.456	3.416	4.017	0.601	0.746	0.862	0.165	FALSE	0.862	FALSE	FALSE	core	695	695	8.054
LINAB1_0866|LINAB1_0866|ATP-dependent	ATP-dependent DNA helicase PcrA	13	12	2.917	2.917	2.87	2.208	3.205	2.573	3.179	0.084	0.994	0.098	0.417	FALSE	0.098	FALSE	FALSE	core	696	696	7.193
LINAB1_0867|LINAB1_0867|mannosyl-glycoprotein	mannosyl-glycoprotein endo-beta-N-acetylglucosamidase	12	12	-0.542	-0.805	0.083	-1.079	-0.683	-0.572	0.644	0.976	1.264	0.777	0.157	FALSE	0.777	FALSE	FALSE	core	697	697	4.994
LINAB1_0868|LINAB1_0868|hypothetical	hypothetical protein	12	12	-0.046	0.043	-0.059	0.718	-0.369	-0.07	-0.044	-0.108	1.099	-0.172	0.45	FALSE	0.172	FALSE	FALSE	core	698	698	5.455
LINAB1_0869|LINAB1_0869|inosine-5'-monophosphate	inosine-5'-monophosphate dehydrogenase	12	12	2.764	2.098	3.195	1.78	2.235	3.013	3.423	1.189	0.504	2.303	0	TRUE	2.303	TRUE	TRUE	core	699	699	7.42
LINAB1_0870|LINAB1_0870|cation-transporting	cation-transporting ATPase	13	12	3.892	3.927	3.833	4.515	3.465	3.411	4.215	-0.155	1.047	-0.165	0.323	FALSE	0.165	FALSE	FALSE	core	700	700	9.26
HMPREF9223_0797|AEPX01000013|R|63551|62688|NH(3)-dependent	NH(3)-dependent NAD(+) synthetase	12	12	2.187	2.154	2.261	2.001	2.216	2.393	2.111	0.122	0.358	0.36	0.327	FALSE	0.36	FALSE	FALSE	core	701	701	7.55
LINAB1_0872|LINAB1_0872|nicotinate	nicotinate phosphoribosyltransferase	13	12	3.762	4.145	3.654	3.876	4.264	3.592	3.725	-0.452	0.388	-1.177	0.054	FALSE	1.177	FALSE	FALSE	core	702	702	8.815
LINAB1_0873|LINAB1_0873|glycosyltransferase|[743944:744643]	glycosyltransferase	13	12	2.954	3.396	2.583	3.18	3.492	2.273	2.883	-0.712	0.62	-1.21	0.02	FALSE	1.21	FALSE	FALSE	core	703	703	8.363
LINAB1_0874|LINAB1_0874|glycotransferase|[742793:743882]	glycotransferase	14	12	1.197	1.199	1.179	0.955	1.311	1.394	0.916	0.011	0.576	0.019	0.487	FALSE	0.019	FALSE	FALSE	core	704	704	6.491
LINAB1_0875|LINAB1_0875|teichoic	teichoic acid biosynthesis protein A	12	12	1.748	1.297	2	1.071	1.391	2.095	1.885	0.707	0.385	1.885	0.004	TRUE	1.885	TRUE	TRUE	core	705	705	5.448
LINAB1_0876|LINAB1_0876|PST	PST family polysaccharide transporter	13	12	1.869	1.653	2.006	1.345	1.782	2.096	1.906	0.372	0.449	1.046	0.072	FALSE	1.046	FALSE	FALSE	core	706	706	5.665
LINAB1_0877|LINAB1_0877|teichoic	teichoic acid biosynthesis protein	13	12	1.05	0.92	1.061	-0.389	1.373	0.891	1.219	0.214	1.749	0.208	0.448	FALSE	0.208	FALSE	FALSE	core	707	707	4.791
LINAB1_0878|LINAB1_0878|glycerol-3-phosphate	glycerol-3-phosphate cytidyltransferase	12	12	-0.001	-0.005	0.072	0.26	-0.143	-0.369	0.463	-0.005	0.891	-0.006	0.496	FALSE	0.006	FALSE	FALSE	core	708	708	4.523
LINAB1_0880|LINAB1_0880|major	major facilitator superfamily permease	12	12	0.978	0.285	1.431	-1.132	0.689	1.676	1.134	1.265	1.819	1.1	0.005	TRUE	1.1	FALSE	FALSE	core	709	709	7.48
LINAB1_0881|LINAB1_0881|hypothetical	hypothetical protein	12	12	0.144	0.039	0.171	-0.692	0.313	0.124	0.219	0.157	1.004	0.256	0.396	FALSE	0.256	FALSE	FALSE	core	710	710	5.803
LINAB1_0882|LINAB1_0882|L-2-hydroxyisocaproate	L-2-hydroxyisocaproate dehydrogenase	12	12	1.71	0.623	2.381	0.258	0.765	2.734	1.951	1.848	0.831	2.127	0	TRUE	2.127	TRUE	TRUE	core	711	711	5.424
LINAB1_0883|LINAB1_0883|hydroxymethylglutaryl-CoA	hydroxymethylglutaryl-CoA synthase	13	12	1.81	3.003	0.774	3.138	2.937	0.756	0.794	-2.242	0.249	-9.106	0	TRUE	9.106	TRUE	TRUE	core	712	712	5.584
LINAB1_0884|LINAB1_0884|hydroxymethylglutaryl-CoA	hydroxymethylglutaryl-CoA reductase	12	12	2	3.141	0.854	3.232	3.101	0.558	1.136	-2.326	0.578	-4.074	0	TRUE	4.074	TRUE	TRUE	core	713	713	4.755
LINAB1_0885|LINAB1_0885|acetyl-CoA	acetyl-CoA acetyltransferase	13	12	1.062	2.186	-0.171	2.652	1.908	0.263	-0.736	-2.518	1.031	-2.48	0	TRUE	2.48	TRUE	TRUE	core	714	714	4.308
LINAB1_0886|LINAB1_0886|putative	putative aggregation promoting protein	12	12	2.093	1.795	2.405	2.024	1.675	2.113	2.68	0.54	0.597	0.926	0.096	FALSE	0.926	FALSE	FALSE	core	715	715	5.233
LINAB1_0887|LINAB1_0887|hypothetical	hypothetical protein	12	12	-1.171	-1.903	-0.939	-2.498	-1.662	-0.954	-0.921	0.979	1.011	1.148	0.071	FALSE	1.148	FALSE	FALSE	core	716	716	3.39
LINAB1_0888|LINAB1_0888|LIVCS	LIVCS family branched chain amino acid:cation symporter	12	12	1.229	0.599	1.55	1.777	-0.247	1.065	2.026	0.824	2.038	0.486	0.302	FALSE	0.486	FALSE	FALSE	core	717	717	4.651
LINAB1_0889|LINAB1_0889|succinyl-diaminopimelate	succinyl-diaminopimelate desuccinylase	14	12	1.084	0.726	1.951	0.861	0.664	1.128	2.686	1.113	1.556	0.727	0.069	FALSE	0.727	FALSE	FALSE	core	718	718	4.906
LINAB1_0890|LINAB1_0890|D-methionine	D-methionine ABC superfamily ATP binding cassette transporter, binding protein	13	12	0.769	-1.166	1.651	-1.079	-1.201	1.078	2.199	2.814	1.157	2.384	0	TRUE	2.384	TRUE	TRUE	core	719	719	3.225
LINAB1_0891|LINAB1_0891|hypothetical	hypothetical protein	16	12	3.334	1.027	4.264	2.25	-0.142	4.691	3.77	3.202	2.39	1.427	0	TRUE	1.427	FALSE	FALSE	core	720	720	8.202
LINAB1_0892|LINAB1_0892|putative	putative zinc ABC transporter permease protein	12	12	0.871	-2.483	1.879	-1.633	-2.985	2.271	1.32	4.226	1.417	2.908	0	TRUE	2.908	TRUE	TRUE	core	721	721	5.725
LINAB1_0893|LINAB1_0893|putative	putative zinc ABC transporter ATP-binding protein	13	12	0.849	-1.545	1.774	-1.086	-1.801	2.264	1.195	3.23	1.157	2.69	0	TRUE	2.69	TRUE	TRUE	core	722	722	5.466
LINAB1_0894|LINAB1_0894|Zinc	Zinc ABC transporter, periplasmic-binding protein ZnuA	13	12	1.896	-0.745	3.413	-0.724	-0.758	3.919	2.789	4.104	1.147	3.542	0	TRUE	3.542	TRUE	TRUE	core	723	723	5.562
HMPREF9211_0702|AEHQ01000087|R|53279|52755|conserved	conserved hypothetical protein	12	12	1.148	4.001	-1.074	3.105	4.318	-1.615	-0.582	-4.835	1.277	-3.805	0	TRUE	3.805	TRUE	TRUE	core	724	724	5.61
LINAB1_0896|LINAB1_0896|SsrA-binding	SsrA-binding protein	13	12	1.441	1.003	1.611	-0.136	1.364	1.485	1.748	0.684	1.492	0.893	0.066	FALSE	0.893	FALSE	FALSE	core	725	725	7.363
LINAB1_0897|LINAB1_0897|ribonuclease	ribonuclease R	21	12	3.81	3.81	3.941	3.637	3.886	3.675	4.233	0.233	0.563	0.426	0.353	FALSE	0.426	FALSE	FALSE	core	726	726	9.19
HMPREF9223_0823|AEPX01000013|R|92447|92214|preprotein	preprotein translocase subunit SecG	12	12	1.527	1.497	1.856	1.175	1.634	1.407	2.223	0.475	0.85	0.556	0.294	FALSE	0.556	FALSE	FALSE	core	727	727	5.702
LINAB1_0899|LINAB1_0899|enolase|[714763:716062]	enolase	12	12	8.304	8.222	8.435	8.031	8.328	8.287	8.609	0.268	0.34	0.804	0.212	FALSE	0.804	FALSE	FALSE	core	728	728	11.443
LINAB1_0900|LINAB1_0900|triosephosphate	triosephosphate isomerase	12	12	6.857	6.738	7.006	6.614	6.81	6.886	7.147	0.311	0.273	1.152	0.014	FALSE	1.152	FALSE	FALSE	core	729	729	10.313
LINAB1_0901|LINAB1_0901|phosphoglycerate	phosphoglycerate kinase	13	12	7.966	7.873	8.207	7.742	7.961	7.97	8.443	0.373	0.473	0.825	0.104	FALSE	0.825	FALSE	FALSE	core	730	730	11.023
LINAB1_0902|LINAB1_0902|glyceraldehyde	glyceraldehyde 3-phosphate dehydrogenase	12	12	10.291	10.291	10.101	10.534	10.118	9.752	10.466	-0.249	0.715	-0.358	0.273	FALSE	0.358	FALSE	FALSE	core	731	731	12.632
LINAB1_0903|LINAB1_0903|hypothetical	hypothetical protein	12	12	4.912	4.928	4.81	5.485	4.447	4.299	5.296	-0.165	1.056	-0.157	0.261	FALSE	0.157	FALSE	FALSE	core	732	732	9.014
LINAB1_0904|LINAB1_0904|ATP-dependent	ATP-dependent Clp protease proteolytic subunit	12	12	3.604	4.318	3.359	3.966	4.471	3.496	3.177	-0.912	0.51	-1.798	0	TRUE	1.798	TRUE	TRUE	core	733	733	9.95
LINAB1_0905|LINAB1_0905|ATPase|[708047:709316]	ATPase	13	12	3.6	3.845	3.384	3.156	4.111	3.052	3.721	-0.306	0.959	-0.324	0.325	FALSE	0.324	FALSE	FALSE	core	734	734	8.55
LINAB1_0906|LINAB1_0906|conserved	conserved hypothetical protein	14	12	3.218	3.5	2.973	2.802	3.722	2.633	3.324	-0.331	0.922	-0.361	0.303	FALSE	0.361	FALSE	FALSE	core	735	735	8.806
LINAB1_0907|LINAB1_0907|protein	protein of hypothetical function DUF199	13	12	2.707	3.239	2.374	2.576	3.502	2.013	2.742	-0.703	0.935	-0.741	0.193	FALSE	0.741	FALSE	FALSE	core	736	736	7.103
LINAB1_0908|LINAB1_0908|hypothetical	hypothetical protein	12	12	3.816	3.819	3.442	3.685	3.884	2.927	3.923	-0.264	0.998	-0.269	0.396	FALSE	0.269	FALSE	FALSE	core	737	737	8.247
LINAB1_0909|LINAB1_0909|hypothetical	hypothetical protein	14	12	2.533	2.917	2.436	2.065	3.23	2.218	2.643	-0.382	1.166	-0.338	0.423	FALSE	0.338	FALSE	FALSE	core	738	738	7.331
LINAB1_0910|LINAB1_0910|excision	excision endonuclease subunit UvrA	13	12	2.777	3.236	2.579	3.055	3.315	2.466	2.693	-0.623	0.315	-2	0.013	FALSE	2	TRUE	FALSE	core	739	739	8.775
LINAB1_0911|LINAB1_0911|excinuclease	excinuclease ABC subunit B	13	12	2.178	2.766	2.025	2.513	2.879	2.082	1.962	-0.723	0.372	-1.889	0.018	FALSE	1.889	TRUE	FALSE	core	740	740	8.219
LINAB1_0912|LINAB1_0912|phosphoglucomutase|[696998:698726]	phosphoglucomutase	19	12	4.212	4.212	4.265	4.118	4.255	4.049	4.498	0.122	0.452	0.285	0.42	FALSE	0.285	FALSE	FALSE	core	741	741	9.575
HMPREF9213_0152|AEHO01000007|R|81230|79674|thioredoxin-disulfide	thioredoxin-disulfide reductase	14	12	3.528	3.542	3.268	3.785	3.411	2.913	3.63	-0.363	0.718	-0.522	0.287	FALSE	0.522	FALSE	FALSE	core	742	742	8.306
LINAB1_0914|LINAB1_0914|glycerol-3-phosphate	glycerol-3-phosphate dehydrogenase (NAD+)	13	12	4.093	4.093	4.052	3.775	4.234	3.644	4.422	0.085	0.782	0.113	0.447	FALSE	0.113	FALSE	FALSE	core	743	743	8.754
LINAB1_0915|LINAB1_0915|prolipoprotein	prolipoprotein diacylglyceryl transferase	12	12	3.196	3.281	3.083	3.109	3.355	2.951	3.226	-0.151	0.331	-0.478	0.256	FALSE	0.478	FALSE	FALSE	core	744	744	8.584
LINAB1_0916|LINAB1_0916|HPr	HPr kinase/phosphorylase	12	12	3.102	3.083	3.132	2.726	3.233	3.007	3.275	0.116	0.51	0.282	0.358	FALSE	0.282	FALSE	FALSE	core	745	745	7.971
HMPREF9223_0843|AEPX01000013|R|116826|115747|peptide	peptide chain release factor RF2	12	12	2.037	1.905	2.162	2.209	1.755	1.98	2.367	0.216	0.507	0.435	0.282	FALSE	0.435	FALSE	FALSE	core	746	746	7.048
LINAB1_0919|LINAB1_0919|preprotein	preprotein translocase subunit SecA	20	12	5.429	4.801	6.045	4.508	4.934	5.814	6.298	1.343	0.507	2.632	0	TRUE	2.632	TRUE	TRUE	core	747	747	9.751
LINAB1_0920|LINAB1_0920|ribosome-associated	ribosome-associated inhibitor protein Y	12	12	4.352	3.833	5.29	4.117	3.677	4.413	6.161	1.334	1.749	0.744	0.004	TRUE	0.744	FALSE	FALSE	core	748	748	8.955
LINAB1_0921|LINAB1_0921|COMF	COMF operon protein 3	12	12	-4.193	-6.057	-2.836	-4.729	-7.014	-4.165	-2.03	2.976	3.313	0.933	0.141	FALSE	0.933	FALSE	FALSE	core	749	749	4.515
LINAB1_0922|LINAB1_0922|superfamily	superfamily II DNA/RNA helicase	13	12	-1.568	-1.555	-1.784	-1.102	-1.832	-2.622	-1.083	-0.356	1.646	-0.233	0.401	FALSE	0.233	FALSE	FALSE	core	750	750	3.932
HMPREF9223_0848|AEPX01000013|F|122097|122762|protein	protein of hypothetical function UPF0029	16	12	-0.395	0.281	-1.271	1.163	-0.258	-2.327	-0.478	-1.856	1.922	-0.995	0.063	FALSE	0.995	FALSE	FALSE	core	751	751	3.368
LINAB1_0924|LINAB1_0924|UDP-N-acetylglucosamine--dolichyl-phosphate	UDP-N-acetylglucosamine--dolichyl-phosphate N-acetylglucosaminephosphotransferase	13	12	2.004	2.004	1.905	2.254	1.88	1.389	2.399	-0.233	1.014	-0.241	0.432	FALSE	0.241	FALSE	FALSE	core	752	752	7.198
LINAB1_0925|LINAB1_0925|2',3'-cyclic-nucleotide	2',3'-cyclic-nucleotide 2'-phosphodiesterase	13	12	5.432	5.432	5.457	5.545	5.371	5.035	5.906	-0.08	0.871	-0.093	0.5	FALSE	0.093	FALSE	FALSE	core	753	753	10.085
HMPREF9223_0851|AEPX01000013|R|126791|125754|recombination	recombination protein A	13	12	3.692	3.692	3.69	3.905	3.578	3.204	4.151	-0.129	0.95	-0.14	0.486	FALSE	0.14	FALSE	FALSE	core	754	754	7.537
LINAB1_0927|LINAB1_0927|CDP-diacylglycerol--glycerol-3-phosphate3-	CDP-diacylglycerol--glycerol-3-phosphate3- phosphatidyltransferase	12	12	2.828	2.828	2.456	2.434	3.005	1.816	3.021	-0.173	1.212	-0.147	0.391	FALSE	0.147	FALSE	FALSE	core	755	755	7.281
LINAB1_0928|LINAB1_0928|Xre-like	Xre-like DNA-binding protein	13	12	4.096	4.116	3.663	3.933	4.2	3.178	4.157	-0.267	0.98	-0.297	0.302	FALSE	0.297	FALSE	FALSE	core	756	756	8.267
LINAB1_0929|LINAB1_0929|M16C	M16C subfamily metallopeptidase	13	12	2.428	2.452	2.36	2.422	2.467	2.215	2.512	-0.085	0.332	-0.272	0.375	FALSE	0.272	FALSE	FALSE	core	757	757	7.371
LINAB1_0930|LINAB1_0930|Zn-dependent	Zn-dependent peptidase	13	12	3.066	3.153	2.937	3.131	3.164	2.814	3.067	-0.212	0.28	-0.809	0.159	FALSE	0.809	FALSE	FALSE	core	758	758	7.32
LINAB1_0931|LINAB1_0931|FtsK/SpoIIIE	FtsK/SpoIIIE family DNA translocase	13	12	3.659	4.114	3.566	3.902	4.206	3.569	3.562	-0.535	0.305	-1.714	0.009	TRUE	1.714	TRUE	TRUE	core	759	759	8.234
LINAB1_0932|LINAB1_0932|conserved	conserved hypothetical protein	12	12	2.274	2.216	2.653	2.379	2.137	2.215	3.066	0.323	0.852	0.396	0.258	FALSE	0.396	FALSE	FALSE	core	760	760	6.205
LINAB1_0933|LINAB1_0933|hypothetical	hypothetical protein	13	12	2.098	2.174	1.678	2.68	1.904	1.147	2.209	-0.636	1.083	-0.597	0.253	FALSE	0.597	FALSE	FALSE	core	761	761	6.547
LINAB1_0934|LINAB1_0934|putative	putative permease	13	12	4.225	4.225	3.965	4.143	4.263	3.502	4.456	-0.107	0.954	-0.119	0.495	FALSE	0.119	FALSE	FALSE	core	762	762	7.961
LINAB1_0935|LINAB1_0935|glucitol/sorbitol	glucitol/sorbitol PTS, EIIA	13	12	1.816	1.908	1.584	1.165	2.189	1.242	1.97	-0.132	1.023	-0.133	0.409	FALSE	0.133	FALSE	FALSE	core	763	763	6.349
LINAB1_0936|LINAB1_0936|6-phosphogluconolactonase|[671505:672525]	6-phosphogluconolactonase	12	12	1.717	1.298	1.979	1.25	1.323	1.821	2.141	0.69	0.396	1.789	0.015	FALSE	1.789	TRUE	FALSE	core	764	764	6.959
LINAB1_0937|LINAB1_0937|undecaprenyl	undecaprenyl pyrophosphate phosphatase (bacitracin resistance protein)	12	12	1.232	1.193	1.245	0.851	1.343	1.28	1.203	0.06	0.511	0.159	0.434	FALSE	0.159	FALSE	FALSE	core	765	765	7.583
LINAB1_0938|LINAB1_0938|pseudouridylate	pseudouridylate synthase	13	12	0.87	0.922	0.489	0.426	1.107	-0.094	1.023	-0.232	1.16	-0.205	0.344	FALSE	0.205	FALSE	FALSE	core	766	766	6.247
LINAB1_0939|LINAB1_0939|inorganic	inorganic polyphosphate/ATP-NAD kinase	12	12	2.448	2.981	2.353	2.389	3.224	2.248	2.466	-0.562	0.842	-0.693	0.229	FALSE	0.693	FALSE	FALSE	core	767	767	6.456
LINAB1_0940|LINAB1_0940|RelA_SpoT	RelA_SpoT domain-containing protein	12	12	1.606	1.606	1.552	1.512	1.647	0.98	2.098	0.06	1.12	0.054	0.491	FALSE	0.054	FALSE	FALSE	core	768	768	5.433
HMPREF9217_0608|AEKI01000027|R|6358|5738|adenylate	adenylate cyclase	12	12	-0.183	0.344	-0.974	0.99	-0.059	-1.842	-0.253	-1.508	1.629	-0.963	0.067	FALSE	0.963	FALSE	FALSE	core	769	769	3.762
LINAB1_0942|LINAB1_0942|dithiol-disulfide	dithiol-disulfide isomerase	12	12	0.444	0.891	-0.488	1.26	0.686	-1.279	0.292	-1.497	1.563	-1.032	0.014	FALSE	1.032	FALSE	FALSE	core	770	770	4.65
LINAB1_0943|LINAB1_0943|competence	competence protein	14	12	1.518	1.557	0.681	1.261	1.683	-0.502	1.637	-0.592	2.133	-0.3	0.312	FALSE	0.3	FALSE	FALSE	core	771	771	5.739
LINAB1_0945|LINAB1_0945|ArsC	ArsC family transcriptional regulator	12	12	2.434	2.434	1.986	2.837	2.245	0.263	3.48	-0.684	3.217	-0.245	0.5	FALSE	0.245	FALSE	FALSE	core	772	772	6.132
LINAB1_0947|LINAB1_0947|conserved	conserved hypothetical protein	12	12	-2.677	-2.435	-2.825	-2.552	-2.379	-3.194	-2.502	-0.4	1.21	-0.347	0.347	FALSE	0.347	FALSE	FALSE	core	773	773	3.492
HMPREF9223_0873|AEPX01000013|R|145991|145131|conserved	conserved hypothetical protein	13	12	2.253	2.253	2.01	1.579	2.493	1.523	2.484	-0.023	1.039	-0.021	0.476	FALSE	0.021	FALSE	FALSE	core	774	774	5.376
HMPREF9223_0876|AEPX01000013|F|150104|150784|conserved	conserved hypothetical protein	15	12	-0.14	-0.036	-0.361	-1.102	0.314	-0.868	0.078	-0.129	1.433	-0.092	0.443	FALSE	0.092	FALSE	FALSE	core	775	775	3.173
LINAB1_0952|LINAB1_0952|lysin|[657431:658532]	lysin	12	12	5.564	5.315	5.952	4.655	5.72	5.458	6.464	0.764	1.074	0.723	0.25	FALSE	0.723	FALSE	FALSE	core	776	776	8.048
LINAB1_0953|LINAB1_0953|muramidase	muramidase (lysozyme)	13	12	4.139	4.139	4.218	3.776	4.295	3.726	4.688	0.254	0.963	0.269	0.403	FALSE	0.269	FALSE	FALSE	core	777	777	7.054
LINAB1_0954|LINAB1_0954|conserved	conserved hypothetical protein	12	12	-5.74	-4.802	-6.671	-4.839	-4.783	-8.883	-5.52	-1.983	4.239	-0.568	0.241	FALSE	0.568	FALSE	FALSE	core	778	778	0.576
LINAB1_0955|LINAB1_0955|hypothetical	hypothetical protein	12	12	-6.912	-6.216	-7.406	-4.889	-7.21	-8.996	-6.402	-1.454	4.609	-0.341	0.355	FALSE	0.341	FALSE	FALSE	core	779	779	-2.124
HMPREF9223_0881|AEPX01000013|F|154304|154783|conserved	conserved hypothetical protein	12	12	1.536	1.078	1.868	-0.716	1.665	1.463	2.275	0.934	2.372	0.686	0.22	FALSE	0.686	FALSE	FALSE	core	780	780	5.355
LINAB1_0957|LINAB1_0957|KUP	KUP family potassium (K+) uptake permease	12	12	2.868	1.821	3.123	2.584	1.312	2.935	3.343	1.293	1.264	1.08	0.015	FALSE	1.08	FALSE	FALSE	core	781	781	6.719
LINAB1_0958|LINAB1_0958|Aminoacylase|[651291:652476]	Aminoacylase	12	12	1.063	2.482	0.247	2.639	2.403	0.296	0.198	-2.257	0.301	-7.531	0	TRUE	7.531	TRUE	TRUE	core	782	782	5.141
HMPREF9212_0350|AEHP01000054|R|37598|36777|ABC	ABC 3 transport family protein	14	12	2.169	2.173	1.713	2.258	2.134	1.048	2.323	-0.531	1.275	-0.44	0.377	FALSE	0.44	FALSE	FALSE	core	783	783	5.992
LINAB1_0960|LINAB1_0960|zinc/ion	zinc/ion ABC superfamily ATP binding cassette transporter, ABC protein	12	12	2.118	2.118	1.948	1.719	2.28	1.484	2.463	0.054	0.991	0.055	0.466	FALSE	0.055	FALSE	FALSE	core	784	784	6.897
LINAB1_0961|LINAB1_0961|HAD	HAD superfamily hydrolase	12	12	2.244	2.143	2.445	2.167	2.133	2.233	2.624	0.283	0.411	0.735	0.168	FALSE	0.735	FALSE	FALSE	core	785	785	6.622
LINAB1_0962|LINAB1_0962|phosphopantothenate--cysteine	phosphopantothenate--cysteine ligase	13	12	1.473	1.362	1.647	0.409	1.677	1.35	1.936	0.432	1.243	0.488	0.262	FALSE	0.488	FALSE	FALSE	core	786	786	6.501
HMPREF9223_0888|AEPX01000013|R|165710|162045|DNA-directed	DNA-directed RNA polymerase subunit beta prime	12	12	7.137	6.985	7.431	6.673	7.197	7.096	7.776	0.515	0.682	0.773	0.246	FALSE	0.773	FALSE	FALSE	core	787	787	11.12
LINAB1_0964|LINAB1_0964|DNA-directed	DNA-directed RNA polymerase subunit beta (rpoB)	13	12	6.705	6.592	7.042	6.249	6.792	6.647	7.453	0.561	0.808	0.712	0.25	FALSE	0.712	FALSE	FALSE	core	788	788	10.31
LINAB1_0965|LINAB1_0965|ATP-binding	ATP-binding Clp protease subunit	13	12	4.249	4.577	3.945	4.462	4.63	3.711	4.174	-0.572	0.462	-1.318	0.005	TRUE	1.318	FALSE	FALSE	core	789	789	9.627
LINAB1_0966|LINAB1_0966|possible	possible aspartate transaminase	12	12	1.713	1.235	2.186	0.967	1.352	1.86	2.436	0.991	0.637	1.536	0.003	TRUE	1.536	TRUE	TRUE	core	790	790	7.239
LINAB1_0967|LINAB1_0967|Predicted	Predicted membrane protein	13	12	-0.82	-1.001	-0.36	-2.537	-0.554	-1.019	0.195	0.873	2.003	0.525	0.249	FALSE	0.525	FALSE	FALSE	core	791	791	6.386
HMPREF9218_0772|AEKJ01000015|R|56629|55754|conserved	conserved hypothetical protein	12	12	0.977	0.818	1.298	-0.358	1.209	0.835	1.722	0.67	1.555	0.567	0.245	FALSE	0.567	FALSE	FALSE	core	792	792	5.733
HMPREF9223_0894|AEPX01000013|R|176534|175023|lysine--tRNA	lysine--tRNA ligase	12	12	5.252	5.104	5.574	4.991	5.165	5.303	5.858	0.554	0.557	1.031	0.003	TRUE	1.031	FALSE	FALSE	core	793	793	9.533
LINAB1_0970|LINAB1_0970|tRNA-dihydrouridine	tRNA-dihydrouridine synthase	12	12	4.114	4.112	4.139	3.988	4.171	4.031	4.257	0.059	0.26	0.236	0.385	FALSE	0.236	FALSE	FALSE	core	794	794	8.884
LINAB1_0971|LINAB1_0971|M41	M41 family endopeptidase FtsH	12	12	6.127	5.892	6.361	5.496	6.097	6.145	6.594	0.552	0.601	1.001	0.044	FALSE	1.001	FALSE	FALSE	core	795	795	10.32
LINAB1_0972|LINAB1_0972|hypothetical	hypothetical protein	12	12	2.086	1.883	2.198	1.889	1.879	2.123	2.271	0.316	0.258	1.267	0.091	FALSE	1.267	FALSE	FALSE	core	796	796	7.101
LINAB1_0973|LINAB1_0973|conserved	conserved hypothetical protein	12	12	1.246	1.243	1.517	1.338	1.197	1.029	1.962	0.211	0.935	0.237	0.41	FALSE	0.237	FALSE	FALSE	core	797	797	5.562
LINAB1_0974|LINAB1_0974|hypothetical	hypothetical protein containing DivIC domain	13	12	0.915	0.654	1.051	1.161	0.374	0.843	1.249	0.343	0.797	0.477	0.308	FALSE	0.477	FALSE	FALSE	core	798	798	5.495
LINAB1_0975|LINAB1_0975|S4	S4 RNA-binding domain protein	12	12	-2.003	-1.755	-2.163	-1.639	-1.818	-1.935	-2.411	-0.429	0.899	-0.531	0.289	FALSE	0.531	FALSE	FALSE	core	799	799	3.138
LINAB1_0976|LINAB1_0976|transcription-repair	transcription-repair coupling factor	14	12	2.854	2.812	2.875	2.583	2.914	2.931	2.809	0.073	0.337	0.309	0.366	FALSE	0.309	FALSE	FALSE	core	800	800	7.056
LINAB1_0977|LINAB1_0977|peptidyl-tRNA	peptidyl-tRNA hydrolase	12	12	0.107	0.291	0.105	-1.628	0.823	0.188	0.004	-0.136	2.456	-0.064	0.494	FALSE	0.064	FALSE	FALSE	core	801	801	4.261
LINAB1_0978|LINAB1_0978|L-lactate	L-lactate dehydrogenase	12	12	8.102	8.288	7.815	8.108	8.401	7.554	8.098	-0.413	0.546	-0.8	0.111	FALSE	0.8	FALSE	FALSE	core	802	802	10.305
LINAB1_0979|LINAB1_0979|cystathionine	cystathionine beta-synthase (CBS) domain protein	12	12	2.724	2.75	2.574	2.078	2.993	2.289	2.886	-0.013	0.92	-0.015	0.488	FALSE	0.015	FALSE	FALSE	core	803	803	7.589
LINAB1_0980|LINAB1_0980|alanine	alanine racemase	13	12	2.148	1.975	2.207	1.517	2.165	2.142	2.278	0.262	0.648	0.724	0.2	FALSE	0.724	FALSE	FALSE	core	804	804	7.857
LINAB1_0981|LINAB1_0981|acyl	acyl carrier protein synthase	12	12	0.956	1.12	0.932	1.707	0.781	0.947	0.919	-0.214	0.93	-0.394	0.384	FALSE	0.394	FALSE	FALSE	core	805	805	5.769
HMPREF9223_0907|AEPX01000013|R|191120|189657|DEAD/DEAH	DEAD/DEAH box family ATP-dependent RNA helicase	12	12	4.069	4.069	4.255	3.569	4.301	3.817	4.681	0.337	0.881	0.382	0.266	FALSE	0.382	FALSE	FALSE	core	806	806	8.464
LINAB1_0983|LINAB1_0983|UDP-N-acetylmuramyl	UDP-N-acetylmuramyl pentapeptide synthase	13	12	4.528	4.528	4.509	4.151	4.686	4.034	4.943	0.134	0.911	0.149	0.449	FALSE	0.149	FALSE	FALSE	core	807	807	8.709
LINAB1_0984|LINAB1_0984|50S	50S ribosomal protein L31 type B	12	12	3.88	3.3	4.353	2.899	3.476	4.103	4.653	1.184	0.615	1.88	0	TRUE	1.88	TRUE	TRUE	core	808	808	7.995
HMPREF9212_0381|AEHP01000054|F|71634|73016|transporter,	transporter, major facilitator family protein	14	12	2.895	2.659	3.127	3.472	2.177	3.512	2.708	0.318	1.296	0.279	0.352	FALSE	0.279	FALSE	FALSE	core	809	809	8.836
LINAB1_0986|LINAB1_0986|conserved	conserved hypothetical protein	13	12	0.004	-0.413	0.427	0.268	-0.832	-0.073	0.823	0.698	1.156	0.604	0.217	FALSE	0.604	FALSE	FALSE	core	810	810	6.926
LINAB1_0987|LINAB1_0987|DNA-methyltransferase	DNA-methyltransferase Dcm	13	12	0.42	-0.07	0.959	-0.7	0.161	0.529	1.314	1.133	0.97	1.158	0.029	FALSE	1.158	FALSE	FALSE	core	811	811	7.232
LINAB1_1017|LINAB1_1017|bifunctional	bifunctional GMP synthase/glutamine amidotransferase protein	12	12	3.648	3.648	3.811	3.75	3.597	3.393	4.231	0.074	0.84	0.095	0.494	FALSE	0.095	FALSE	FALSE	core	812	812	8.252
LINAB1_1018|LINAB1_1018|xanthine	xanthine phosphoribosyltransferase	12	12	0.799	0.106	1.103	-2.469	0.686	0.859	1.329	1.138	3.162	0.893	0.059	FALSE	0.893	FALSE	FALSE	core	813	813	6.277
LINAB1_1019|LINAB1_1019|xanthine/uracil	xanthine/uracil permease	12	12	1.599	1.447	2.181	0.947	1.643	1.568	2.751	0.963	1.202	0.795	0.181	FALSE	0.795	FALSE	FALSE	core	814	814	7.876
LINAB1_1020|LINAB1_1020|50S	50S ribosomal protein L7/L12	12	12	5.321	4.517	5.909	4.096	4.69	5.825	6.009	1.456	0.599	2.645	0	TRUE	2.645	TRUE	TRUE	core	815	815	9.512
HMPREF9223_0926|AEPX01000013|R|211691|211128|50S	50S ribosomal protein L10	12	12	6.127	5.403	6.66	5.361	5.424	6.637	6.692	1.263	0.101	12.668	0	TRUE	12.668	TRUE	TRUE	core	816	816	10.492
LINAB1_1022|LINAB1_1022|50S	50S ribosomal protein L1	12	12	6.017	5.678	6.458	5.634	5.702	6.212	6.722	0.839	0.511	1.656	0	TRUE	1.656	TRUE	TRUE	core	817	817	10.799
LINAB1_1023|LINAB1_1023|50S	50S ribosomal protein L11	12	12	4.037	3.555	4.448	3.878	3.351	4.08	4.82	0.808	0.75	1.096	0.022	FALSE	1.096	FALSE	FALSE	core	818	818	8.786
LINAB1_1024|LINAB1_1024|transcription	transcription antitermination protein NusG	12	12	2.702	1.95	3.136	1.708	2.054	3.032	3.241	1.205	0.36	3.358	0	TRUE	3.358	TRUE	TRUE	core	819	819	7.178
LINAB1_1025|LINAB1_1025|preprotein	preprotein translocase subunit SecE	12	12	0.29	0.116	0.703	0.275	0.036	0.25	1.099	0.523	0.892	0.614	0.197	FALSE	0.614	FALSE	FALSE	core	820	820	4.066
LINAB1_1027|LINAB1_1027|major	major facilitator superfamily permease	13	12	1.162	1.7	0.813	1.508	1.781	1.068	0.521	-0.836	0.6	-1.501	0.028	FALSE	1.501	TRUE	FALSE	core	821	821	4.447
LINAB1_1028|LINAB1_1028|sigma	sigma factor 30 RNA polymerase (RpoH)	12	12	1.298	0.986	1.482	0.979	0.989	1.364	1.605	0.505	0.369	1.409	0.057	FALSE	1.409	FALSE	FALSE	core	822	822	6.019
LINAB1_1029|LINAB1_1029|TrmH	TrmH family tRNA/rRNA methyltransferase	14	12	2.427	1.618	2.681	0.589	1.948	2.666	2.697	1.087	1.36	1.278	0	TRUE	1.278	FALSE	FALSE	core	823	823	6.49
LINAB1_1030|LINAB1_1030|hypothetical	hypothetical protein	12	12	0.734	0.361	0.94	0.076	0.499	1.045	0.816	0.58	0.513	1.24	0.053	FALSE	1.24	FALSE	FALSE	core	824	824	4.886
LINAB1_1031|LINAB1_1031|cysteinyl-tRNA	cysteinyl-tRNA synthetase	13	12	2.299	1.419	2.573	0.974	1.604	2.53	2.621	1.165	0.642	2.122	0	TRUE	2.122	TRUE	TRUE	core	825	825	6.31
HMPREF9223_0937|AEPX01000013|R|220576|219071|glutamate--tRNA	glutamate--tRNA ligase	12	12	5.847	5.485	6.317	5.437	5.51	6.043	6.625	0.914	0.583	1.6	0	TRUE	1.6	TRUE	TRUE	core	826	826	9.472
LINAB1_1033|LINAB1_1033|DNA	DNA repair protein RadA	12	12	1.784	2.246	1.657	2.093	2.312	1.636	1.68	-0.582	0.267	-2.212	0.033	FALSE	2.212	TRUE	FALSE	core	827	827	5.883
LINAB1_1034|LINAB1_1034|dUTP	dUTP diphosphatase	12	12	0.481	0.489	0.222	-0.402	0.792	-0.388	0.787	-0.008	1.353	-0.006	0.495	FALSE	0.006	FALSE	FALSE	core	828	828	4.105
LINAB1_1035|LINAB1_1035|aminopeptidase	aminopeptidase C	12	12	3.948	3.69	4.367	3.6	3.734	4.035	4.729	0.789	0.695	1.151	0	TRUE	1.151	FALSE	FALSE	core	829	829	7.796
LINAB1_1036|LINAB1_1036|hypothetical	hypothetical protein	15	12	3.042	3.042	3.277	2.126	3.404	2.756	3.768	0.437	1.281	0.372	0.251	FALSE	0.372	FALSE	FALSE	core	830	830	7.648
LINAB1_1037|LINAB1_1037|phosphoglycerate	phosphoglycerate mutase	12	12	2.049	2.049	2.271	2.249	1.952	1.588	2.838	0.047	1.251	0.037	0.496	FALSE	0.037	FALSE	FALSE	core	831	831	6.753
LINAB1_1038|LINAB1_1038|hypothetical	hypothetical protein	12	12	0.128	0.128	0.277	-0.106	0.231	-0.394	0.872	0.29	1.287	0.224	0.423	FALSE	0.224	FALSE	FALSE	core	832	832	4.854
LINAB1_1039|LINAB1_1039|hypothetical	hypothetical protein	12	12	0.538	0.539	0.334	0.741	0.426	-0.327	0.935	-0.316	1.264	-0.264	0.42	FALSE	0.264	FALSE	FALSE	core	833	833	4.083
HMPREF9223_0945|AEPX01000013|R|227143|226256|CDF	CDF family cation diffusion facilitator	14	12	1.367	0.986	1.767	-1.617	1.62	1.213	2.24	1.042	3.248	0.605	0.248	FALSE	0.605	FALSE	FALSE	core	834	834	5.747
LINAB1_1041|LINAB1_1041|phosphoglycerate	phosphoglycerate mutase family protein	12	12	0.987	0.569	1.449	-0.395	0.891	1.039	1.885	1.092	1.286	0.977	0.062	FALSE	0.977	FALSE	FALSE	core	835	835	5.081
LINAB1_1042|LINAB1_1042|putative	putative 4-methyl-5(b-hydroxyethyl)-thiazole monophosphate biosynthesis protein	13	12	0.851	0.658	0.934	0.44	0.744	0.893	0.977	0.289	0.403	0.882	0.168	FALSE	0.882	FALSE	FALSE	core	836	836	4.889
LINAB1_1043|LINAB1_1043|Multidrug	Multidrug resistance transport protein	12	12	0.859	0.886	0.078	0.729	0.945	-1.187	1.019	-0.651	2.209	-0.324	0.342	FALSE	0.324	FALSE	FALSE	core	837	837	3.543
LINAB1_1045|LINAB1_1045|30S	30S ribosomal protein S9	12	12	5.24	5.322	5.233	6.006	4.675	4.738	5.718	-0.093	1.329	-0.076	0.455	FALSE	0.076	FALSE	FALSE	core	838	838	8.474
HMPREF0520_0434|NZ_ACLN01000004|F|197815|198363|50S	50S ribosomal protein L13	12	12	5.36	5.359	5.645	5.342	5.368	5.294	6.016	0.304	0.722	0.453	0.398	FALSE	0.453	FALSE	FALSE	core	839	839	9.3
LINAB1_1047|LINAB1_1047|tRNA	tRNA pseudouridine synthase A	12	12	1.053	1.494	0.613	0.859	1.743	0.097	1.101	-0.681	1.106	-0.621	0.192	FALSE	0.621	FALSE	FALSE	core	840	840	6.516
HMPREF9223_0953|AEPX01000013|R|238018|237221|cobalt	cobalt ABC superfamily ATP binding cassette transporter, membrane protein	12	12	0.93	0.93	0.94	0.737	1.008	0.397	1.433	0.14	1.047	0.136	0.453	FALSE	0.136	FALSE	FALSE	core	841	841	5.802
LINAB1_1049|LINAB1_1049|cobalt/nickel	cobalt/nickel ABC superfamily ATP binding cassette transporter, ABC protein	13	12	1.066	1.189	0.812	1.079	1.242	0.519	1.107	-0.331	0.631	-0.575	0.222	FALSE	0.575	FALSE	FALSE	core	842	842	5.752
LINAB1_1050|LINAB1_1050|cobalt/nickel	cobalt/nickel ABC superfamily ATP binding cassette transporter, ABC protein	14	12	0.266	0.412	0.029	0.617	0.311	-0.275	0.322	-0.414	0.681	-0.648	0.21	FALSE	0.648	FALSE	FALSE	core	843	843	5.627
LINAB1_1051|LINAB1_1051|50S	50S ribosomal protein L17	12	12	4.659	4.204	4.96	4.201	4.206	4.799	5.106	0.755	0.31	2.476	0	TRUE	2.476	TRUE	TRUE	core	844	844	8.487
LINAB1_1052|LINAB1_1052|DNA-directed	DNA-directed RNA polymerase subunit alpha	12	12	6.994	6.721	7.24	6.631	6.772	7.129	7.369	0.554	0.245	2.278	0	TRUE	2.278	TRUE	TRUE	core	845	845	10.55
LINAB1_1053|LINAB1_1053|30S	30S ribosomal protein S11	12	12	4.804	4.778	4.989	4.928	4.696	4.759	5.218	0.15	0.46	0.337	0.281	FALSE	0.337	FALSE	FALSE	core	846	846	8.484
LINAB1_1054|LINAB1_1054|30S	30S ribosomal protein S13	12	12	5.654	5.3	6.085	5.234	5.334	5.859	6.317	0.842	0.458	1.85	0	TRUE	1.85	TRUE	TRUE	core	847	847	9.482
LINAB1_1055|LINAB1_1055|LSU	LSU ribosomal protein L36	12	12	2.445	1.543	2.879	1.286	1.657	2.845	2.918	1.345	0.394	3.593	0	TRUE	3.593	TRUE	TRUE	core	848	848	4.228
LINAB1_1056|LINAB1_1056|translation	translation initiation factor 1	12	12	4.705	4.611	4.806	4.437	4.692	4.711	4.924	0.245	0.277	0.923	0.1	FALSE	0.923	FALSE	FALSE	core	849	849	8.247
LINAB1_1057|LINAB1_1057|adenylate	adenylate kinase	12	12	6.872	6.221	7.356	5.908	6.437	7.238	7.486	1.157	0.531	2.323	0	TRUE	2.323	TRUE	TRUE	core	850	850	10.48
LINAB1_1058|LINAB1_1058|preprotein	preprotein translocase subunit SecY	12	12	7.465	7.106	7.75	6.875	7.225	7.653	7.879	0.707	0.35	2.103	0	TRUE	2.103	TRUE	TRUE	core	851	851	10.908
LINAB1_1059|LINAB1_1059|ribosomal	ribosomal protein L15	12	12	5.602	5.311	5.979	5.14	5.397	5.736	6.256	0.764	0.523	1.47	0	TRUE	1.47	FALSE	FALSE	core	852	852	9.396
LINAB1_1060|LINAB1_1060|50S	50S ribosomal protein L30	12	12	3.073	3.073	3.101	3.362	2.926	2.751	3.416	-0.09	0.678	-0.134	0.417	FALSE	0.134	FALSE	FALSE	core	853	853	6.393
LINAB1_1061|LINAB1_1061|30S	30S ribosomal protein S5	12	12	5.44	4.929	5.649	5.021	4.877	5.613	5.693	0.716	0.155	4.607	0	TRUE	4.607	TRUE	TRUE	core	854	854	8.971
LINAB1_1062|LINAB1_1062|50S	50S ribosomal protein L18	12	12	5.413	5.206	5.68	4.951	5.326	5.46	5.925	0.567	0.48	1.181	0.003	TRUE	1.181	FALSE	FALSE	core	855	855	9.654
LINAB1_1063|LINAB1_1063|50S	50S ribosomal protein L6	12	12	5.611	5.198	5.949	4.975	5.306	5.86	6.059	0.801	0.328	2.54	0	TRUE	2.54	TRUE	TRUE	core	856	856	9.498
LINAB1_1064|LINAB1_1064|30S	30S ribosomal protein S8	12	12	4.928	4.6	5.087	4.415	4.685	5.049	5.133	0.508	0.274	2.103	0	TRUE	2.103	TRUE	TRUE	core	857	857	8.724
LINAB1_1065|LINAB1_1065|30S	30S ribosomal protein S14	12	12	3.97	3.723	4.062	3.483	3.832	4.053	4.074	0.348	0.352	1.339	0.003	TRUE	1.339	FALSE	FALSE	core	858	858	8.526
HMPREF9211_1105|AEHQ01000069|R|54053|53466|ribosomal	ribosomal protein L5	12	12	5.684	5.187	6.042	5.009	5.272	6.055	6.025	0.859	0.263	3.497	0	TRUE	3.497	TRUE	TRUE	core	859	859	9.106
LINAB1_1067|LINAB1_1067|LSU	LSU ribosomal protein L24p (L26e)	12	12	4.362	3.885	4.539	3.264	4.138	4.478	4.607	0.704	0.871	1.172	0	TRUE	1.172	FALSE	FALSE	core	860	860	7.767
LINAB1_1068|LINAB1_1068|50S	50S ribosomal protein L14	12	12	4.94	4.778	5.088	4.737	4.801	4.995	5.185	0.324	0.202	1.654	0.004	TRUE	1.654	TRUE	TRUE	core	861	861	8.722
HMPREF9223_0974|AEPX01000013|R|248705|248439|30S	30S ribosomal protein S17	12	12	3.637	3.386	3.742	3.206	3.465	3.723	3.763	0.363	0.263	1.64	0.002	TRUE	1.64	TRUE	TRUE	core	862	862	7.692
LINAB1_1070|LINAB1_1070|50S	50S ribosomal protein L29	12	12	4.544	4.216	4.75	3.966	4.336	4.66	4.857	0.577	0.368	1.729	0	TRUE	1.729	TRUE	TRUE	core	863	863	7.79
LINAB1_1071|LINAB1_1071|50S	50S ribosomal protein L16	12	12	5.929	5.721	6.234	5.518	5.823	5.99	6.493	0.596	0.506	1.196	0	TRUE	1.196	FALSE	FALSE	core	864	864	10.011
LINAB1_1072|LINAB1_1072|30S	30S ribosomal protein S3	12	12	5.572	5.572	5.734	5.387	5.661	5.417	6.073	0.271	0.655	0.435	0.345	FALSE	0.435	FALSE	FALSE	core	865	865	9.511
LINAB1_1073|LINAB1_1073|50S	50S ribosomal protein L22	12	12	5.62	5.217	5.776	4.846	5.405	5.742	5.816	0.582	0.555	1.354	0	TRUE	1.354	FALSE	FALSE	core	866	866	9.508
LINAB1_1074|LINAB1_1074|30S	30S ribosomal protein S19	12	12	4.399	4.021	4.639	3.932	4.067	4.507	4.825	0.681	0.327	2.092	0	TRUE	2.092	TRUE	TRUE	core	867	867	8.065
HMPREF9223_0980|AEPX01000013|R|251547|250711|50S	50S ribosomal protein L2	12	12	6.593	6.386	6.893	6.358	6.402	6.666	7.13	0.527	0.465	1.21	0	TRUE	1.21	FALSE	FALSE	core	868	868	10.683
HMPREF9211_1115|AEHQ01000069|R|58108|57743|ribosomal	ribosomal protein L23	12	12	5.571	5.275	5.736	5.073	5.379	5.748	5.722	0.468	0.307	1.805	0	TRUE	1.805	TRUE	TRUE	core	869	869	8.727
LINAB1_1077|LINAB1_1077|50S	50S ribosomal protein L4	12	12	6.415	6.062	6.556	5.992	6.105	6.533	6.586	0.502	0.12	4.238	0	TRUE	4.238	TRUE	TRUE	core	870	870	10.3
LINAB1_1078|LINAB1_1078|50S	50S ribosomal protein L3	12	12	6.104	5.623	6.372	5.222	5.836	6.289	6.475	0.781	0.614	1.518	0	TRUE	1.518	TRUE	TRUE	core	871	871	10.331
LINAB1_1079|LINAB1_1079|30S	30S ribosomal protein S10	12	12	4.241	3.981	4.346	3.725	4.097	4.357	4.332	0.37	0.374	1.354	0	TRUE	1.354	FALSE	FALSE	core	872	872	8.489
LINAB1_1080|LINAB1_1080|phosphoribosylpyrophosphate	phosphoribosylpyrophosphate synthetase	12	12	4.41	4.41	4.437	4.528	4.348	4.243	4.641	-0.015	0.402	-0.04	0.48	FALSE	0.04	FALSE	FALSE	core	873	873	8.24
LINAB1_1081|LINAB1_1081|UDP-N-acetylglucosamine-1-phosphate	UDP-N-acetylglucosamine-1-phosphate uridyltransferase	12	12	3.848	3.539	4.021	3.341	3.63	3.971	4.077	0.498	0.294	1.912	0	TRUE	1.912	TRUE	TRUE	core	874	874	8.022
LINAB1_1083|LINAB1_1083|conserved	conserved hypothetical protein	12	12	1.85	1.85	0.964	1.068	2.134	-0.535	2.2	-0.355	2.731	-0.139	0.416	FALSE	0.139	FALSE	FALSE	core	875	875	6.179
LINAB1_1084|LINAB1_1084|dimethyladenosine	dimethyladenosine transferase	12	12	2.701	2.225	2.916	2.163	2.253	2.821	3.015	0.702	0.269	2.645	0.001	TRUE	2.645	TRUE	TRUE	core	876	876	7.209
LINAB1_1085|LINAB1_1085|topoisomerase-primase	topoisomerase-primase (TOPRIM) domain protein	12	12	1.529	0.999	1.883	0.878	1.055	2.054	1.679	0.893	0.461	1.957	0.005	TRUE	1.957	TRUE	TRUE	core	877	877	7.411
LINAB1_1086|LINAB1_1086|Mg-dependent	Mg-dependent DNase	12	12	2.591	2.169	2.728	2.264	2.125	2.675	2.786	0.553	0.24	2.358	0.017	FALSE	2.358	TRUE	FALSE	core	878	878	7.354
HMPREF9214_1205|AEHN01000010|R|32887|30860|methionine--tRNA	methionine--tRNA ligase	14	12	3.811	3.011	4.283	2.748	3.129	4.358	4.191	1.289	0.395	3.477	0	TRUE	3.477	TRUE	TRUE	core	879	879	7.854
HMPREF9211_1128|AEHQ01000069|R|70697|67923|magnesium-importing	magnesium-importing ATPase	12	12	4.887	4	5.419	4.346	3.82	5.085	5.772	1.329	0.697	1.929	0	TRUE	1.929	TRUE	TRUE	core	880	880	9.935
LINAB1_1089|LINAB1_1089|beta-propeller	beta-propeller domain-containing protein	12	12	2.24	2.284	1.889	2.174	2.34	1.428	2.311	-0.31	0.881	-0.374	0.283	FALSE	0.374	FALSE	FALSE	core	881	881	6.199
LINAB1_1090|LINAB1_1090|Late	Late competence protein ComEB	12	12	2.521	2.596	2.391	2.01	2.823	2.141	2.641	-0.087	0.805	-0.117	0.433	FALSE	0.117	FALSE	FALSE	core	882	882	6.78
LINAB1_1091|LINAB1_1091|tryptophanyl-tRNA	tryptophanyl-tRNA synthetase II	13	12	3.502	3.502	3.609	3.082	3.675	3.302	3.924	0.24	0.67	0.361	0.284	FALSE	0.361	FALSE	FALSE	core	883	883	7.127
HMPREF9223_0997|AEPX01000013|R|267790|267119|conserved	conserved hypothetical protein	12	12	-0.198	-0.245	0.061	-0.094	-0.3	-0.404	0.473	0.269	0.932	0.297	0.362	FALSE	0.297	FALSE	FALSE	core	884	884	3.923
LINAB1_1095|LINAB1_1095|ABC	ABC transporter, ATP-binding protein	12	12	1.901	2.473	1.287	2.801	2.296	0.929	1.655	-1.275	0.76	-1.694	0	TRUE	1.694	TRUE	TRUE	core	885	885	7.45
LINAB1_1096|LINAB1_1096|ABC-type	ABC-type transport system, permease component	12	12	2.56	3.387	2.036	3.227	3.457	1.794	2.323	-1.247	0.543	-2.443	0	TRUE	2.443	TRUE	TRUE	core	886	886	7.85
LINAB1_1098|LINAB1_1098|transcription	transcription elongation factor GreA	12	12	-1.541	-1.483	-1.766	-0.709	-1.994	-2.524	-1.155	-0.463	1.666	-0.296	0.357	FALSE	0.296	FALSE	FALSE	core	887	887	4.371
HMPREF9223_1008|AEPX01000013|F|273245|273895|membrane	membrane protein	13	12	0.072	-0.767	1.367	-0.146	-1.174	2.435	0.13	1.893	2.314	0.83	0.078	FALSE	0.83	FALSE	FALSE	core	888	888	6.637
HMPREF9214_1218|AEHN01000010|F|42601|44052|conserved	conserved domain protein	12	12	1.52	0.671	3.013	1.716	-0.055	4.304	1.46	2.054	2.844	0.721	0.194	FALSE	0.721	FALSE	FALSE	core	889	889	8.568
LINAB1_1101|LINAB1_1101|bleomycin	bleomycin hydrolase	13	12	4.076	3.072	5.007	3.292	2.956	5.601	4.352	1.764	1.25	1.458	0	TRUE	1.458	FALSE	FALSE	core	890	890	9.253
LINAB1_1102|LINAB1_1102|neutral	neutral endopeptidase	12	12	4.906	4.906	4.29	4.506	5.104	3.383	5.18	-0.369	1.797	-0.215	0.467	FALSE	0.215	FALSE	FALSE	core	891	891	8.372
LINAB1_1103|LINAB1_1103|major	major facilitator superfamily transporter permease	15	12	1.026	1.026	0.99	0.866	1.098	0.274	1.579	0.074	1.305	0.061	0.487	FALSE	0.061	FALSE	FALSE	core	892	892	5.033
LINAB1_1104|LINAB1_1104|organic	organic radical activating protein	12	12	4.84	4.86	4.191	4.302	5.123	3.318	5.02	-0.425	1.704	-0.26	0.267	FALSE	0.26	FALSE	FALSE	core	893	893	7.124
LINAB1_1105|LINAB1_1105|anaerobic	anaerobic ribonucleoside triphosphate reductase	14	12	5.326	5.793	4.564	5.197	6.198	3.729	5.375	-1.059	1.648	-0.683	0.238	FALSE	0.683	FALSE	FALSE	core	894	894	7.738
LINAB1_1106|LINAB1_1106|hypothetical	hypothetical protein	12	12	2.142	2.142	1.69	0.593	2.508	-0.134	3.246	0.469	3.386	0.141	0.479	FALSE	0.141	FALSE	FALSE	core	895	895	4.744
HMPREF9223_1016|AEPX01000013|R|285075|283810|ATP-grasp	ATP-grasp superfamily protein	13	12	4.165	4.165	3.903	4.154	4.17	3.407	4.385	-0.255	0.98	-0.272	0.485	FALSE	0.272	FALSE	FALSE	core	896	896	8.839
LINAB1_1114|LINAB1_1114|asparagine	asparagine synthase (glutamine-hydrolyzing)	12	12	4.803	4.803	4.627	4.569	4.913	4.338	4.942	-0.064	0.604	-0.113	0.422	FALSE	0.113	FALSE	FALSE	core	897	897	9.152
LINAB1_1115|LINAB1_1115|5'-nucleotidase/2',3'-cyclic	5'-nucleotidase/2',3'-cyclic phosphodiesterase related esterase	12	12	3.838	3.898	3.64	3.802	3.946	3.466	3.857	-0.186	0.399	-0.503	0.199	FALSE	0.503	FALSE	FALSE	core	898	898	7.28
LINAB1_1116|LINAB1_1116|conservedhypothetical	conservedhypothetical protein	12	12	2.661	2.992	2.516	3.008	2.982	2.549	2.479	-0.478	0.181	-2.73	0.006	TRUE	2.73	TRUE	TRUE	core	899	899	5.513
LINAB1_1117|LINAB1_1117|hypothetical	hypothetical protein	13	12	2.204	1.263	2.742	2.067	0.744	2.24	3.251	1.368	1.312	1.05	0.065	FALSE	1.05	FALSE	FALSE	core	900	900	7.242
LINAB1_1118|LINAB1_1118|hypothetical	hypothetical protein	15	12	0.621	0.44	0.761	0.731	0.314	0.572	0.934	0.282	0.542	0.539	0.274	FALSE	0.539	FALSE	FALSE	core	901	901	5.852
LINAB1_1119|LINAB1_1119|ABC	ABC transporter, ATP-binding protein	16	12	1.819	4.057	0.111	3.105	4.581	-0.792	0.921	-3.736	1.745	-2.168	0	TRUE	2.168	TRUE	TRUE	core	902	902	5.775
HMPREF9223_1024|AEPX01000013|F|291649|292401|ABC	ABC superfamily ATP binding cassette transporter, permease protein	13	12	0.414	2.885	-0.769	1.89	3.304	-1.178	-0.395	-3.486	1.42	-2.446	0	TRUE	2.446	TRUE	TRUE	core	903	903	5.241
LINAB1_1121|LINAB1_1121|ABC	ABC transporter, permease protein	12	12	0.238	2.569	-1.07	2.01	2.78	-1.156	-0.962	-3.527	0.774	-4.501	0	TRUE	4.501	TRUE	TRUE	core	904	904	5.735
LINAB1_1125|LINAB1_1125|ABC	ABC superfamily ATP binding cassette transporter	12	12	2.37	2.37	1.667	1.338	2.69	-0.161	3.13	-0.013	3.29	-0.004	0.5	FALSE	0.004	FALSE	FALSE	core	905	905	7.901
LINAB1_1126|LINAB1_1126|phosphotransferase	phosphotransferase system, mannose/fructose-specific component IIA	12	12	1.672	1.593	2.284	2.259	1.213	1.486	3.017	0.478	1.537	0.316	0.267	FALSE	0.316	FALSE	FALSE	core	906	906	6.45
LINAB1_1127|LINAB1_1127|N-acetylglucosamine-6-phosphate	N-acetylglucosamine-6-phosphate deacetylase	14	12	2.441	2.441	2.364	2.648	2.342	1.787	2.913	-0.216	1.123	-0.21	0.473	FALSE	0.21	FALSE	FALSE	core	907	907	6.369
LINAB1_1128|LINAB1_1128|family	family 31 alpha-glycoside hydrolase	12	12	3.64	3.684	3.109	3.788	3.635	2.524	3.668	-0.633	1.146	-0.589	0.221	FALSE	0.589	FALSE	FALSE	core	908	908	7.429
LINAB1_1133|LINAB1_1133|hypothetical	hypothetical protein	12	12	2.665	2.952	2.335	2.579	3.111	1.994	2.689	-0.475	0.73	-0.662	0.174	FALSE	0.662	FALSE	FALSE	core	909	909	6.964
HMPREF0520_0337|NZ_ACLN01000004|F|109397|110224|conserved	conserved hypothetical protein	17	12	1.977	2.097	1.571	2.649	1.774	0.987	2.093	-0.685	1.131	-0.616	0.248	FALSE	0.616	FALSE	FALSE	core	910	910	6.372
LINAB1_1142|LINAB1_1142|hypothetical	hypothetical protein	12	12	2.618	2.618	2.821	2.382	2.729	2.118	3.449	0.412	1.333	0.316	0.462	FALSE	0.316	FALSE	FALSE	core	911	911	6.409
LINAB1_1143|LINAB1_1143|phosphoribosylpyrophosphate	phosphoribosylpyrophosphate synthetase	13	12	3.944	3.968	3.689	3.959	3.972	3.369	3.987	-0.274	0.616	-0.461	0.285	FALSE	0.461	FALSE	FALSE	core	912	912	7.363
LINAB1_1144|LINAB1_1144|hydrolase|[467222:467879]	hydrolase	13	12	2.708	2.768	2.564	3.008	2.644	2.361	2.76	-0.263	0.46	-0.584	0.241	FALSE	0.584	FALSE	FALSE	core	913	913	7.76
LINAB1_1145|LINAB1_1145|glycosyltransferase-like	glycosyltransferase-like protein	12	12	2.804	2.801	3.013	2.54	2.918	2.659	3.345	0.329	0.696	0.476	0.326	FALSE	0.476	FALSE	FALSE	core	914	914	6.599
LINAB1_1146|LINAB1_1146|extracellular	extracellular protein	14	12	2.232	1.21	2.419	2.066	0.6	2.275	2.575	1.205	1.469	0.923	0.06	FALSE	0.923	FALSE	FALSE	core	915	915	6.441
LINAB1_1150|LINAB1_1150|ribonuclease	ribonuclease HI	12	12	2.328	2.226	2.355	2.412	2.116	2.351	2.36	0.128	0.313	0.449	0.32	FALSE	0.449	FALSE	FALSE	core	916	916	5.066
LINAB1_1151|LINAB1_1151|cardiolipin	cardiolipin synthetase	12	12	0.842	0.836	1.137	1.59	0.385	0.544	1.673	0.123	1.288	0.097	0.414	FALSE	0.097	FALSE	FALSE	core	917	917	5.757
LINAB1_1152|LINAB1_1152|amino	amino acid ABC superfamily ATP binding cassette transporter, membrane protein	13	12	2.037	2.303	1.156	2.539	2.189	0.119	1.949	-1.421	1.829	-0.872	0.015	FALSE	0.872	FALSE	FALSE	core	918	918	7.322
LINAB1_1153|LINAB1_1153|ABC-type	ABC-type polar amino acid transport system, ATPase component	12	12	0.852	1.364	-0.075	1.521	1.293	-0.987	0.637	-1.565	1.624	-1.065	0.003	TRUE	1.065	FALSE	FALSE	core	919	919	6.684
LINAB1_1154|LINAB1_1154|ABC	ABC superfamily ATP binding cassette transporter, ABC protein possible MDR	13	12	1.133	1.264	0.436	0.991	1.381	-0.437	1.189	-0.589	1.63	-0.381	0.214	FALSE	0.381	FALSE	FALSE	core	920	920	5.727
HMPREF9223_1050|AEPX01000013|R|322270|321350|restriction	restriction endonuclease	12	12	1.679	1.639	1.767	1.513	1.7	1.592	1.949	0.154	0.427	0.381	0.321	FALSE	0.381	FALSE	FALSE	core	921	921	6.894
LINAB1_1156|LINAB1_1156|hypothetical	hypothetical protein	12	12	0.909	1.095	0.653	0.847	1.188	0.364	0.938	-0.37	0.645	-0.593	0.207	FALSE	0.593	FALSE	FALSE	core	922	922	6.117
LINAB1_1157|LINAB1_1157|conserved	conserved hypothetical protein	12	12	0.997	0.528	1.188	-0.392	0.847	1.076	1.31	0.704	1.226	0.999	0.043	FALSE	0.999	FALSE	FALSE	core	923	923	4.717
LINAB1_1158|LINAB1_1158|conserved	conserved hypothetical protein	12	12	1.721	2.509	0.241	3.119	2.149	-1.248	1.444	-2.492	2.689	-1.038	0	TRUE	1.038	FALSE	FALSE	core	924	924	5.552
HMPREF9223_1054|AEPX01000013|F|323802|324908|cation	cation transporter	14	12	1.822	1.732	2.075	1.904	1.652	1.774	2.348	0.274	0.594	0.48	0.237	FALSE	0.48	FALSE	FALSE	core	925	925	5.291
LINAB1_1160|LINAB1_1160|membrane	membrane protein LemA-like protein	12	12	2.429	1.625	2.717	1.707	1.58	2.583	2.855	1.091	0.341	3.223	0	TRUE	3.223	TRUE	TRUE	core	926	926	5.961
LINAB1_1161|LINAB1_1161|heat	heat shock protein HtpX	12	12	2.22	1.677	2.599	1.587	1.714	2.364	2.821	0.948	0.486	1.956	0.001	TRUE	1.956	TRUE	TRUE	core	927	927	6.105
LINAB1_1162|LINAB1_1162|ABC-type	ABC-type cobalt transport system, permease component	12	12	0.588	0.021	1.456	-0.123	0.079	0.72	2.174	1.598	1.458	1.088	0.017	FALSE	1.088	FALSE	FALSE	core	928	928	5.401
LINAB1_1163|LINAB1_1163|ABC-type	ABC-type cobalt transport system, ATPase component	13	12	0.24	-0.466	0.741	0.293	-0.911	0.228	1.241	1.075	1.248	0.845	0.14	FALSE	0.845	FALSE	FALSE	core	929	929	5.124
HMPREF9213_1111|AEHO01000010|F|16100|16786|conserved	conserved hypothetical protein	12	12	-1.242	-0.965	-1.422	-0.722	-1.081	-1.608	-1.221	-0.471	0.729	-0.711	0.22	FALSE	0.711	FALSE	FALSE	core	930	930	3.943
HMPREF9214_1049|AEHN01000019|F|77334|77849|rRNA	rRNA large subunit m3Psi methyltransferase RlmH	12	12	-0.176	-0.176	0.031	0.12	-0.309	-0.87	0.761	0.009	1.631	0.006	0.498	FALSE	0.006	FALSE	FALSE	core	931	931	4.549
LINAB1_1166|LINAB1_1166|serine	serine protease do-like HtrA	13	12	3.093	3.426	2.196	3.5	3.39	1.316	2.968	-1.31	1.651	-0.801	0.001	TRUE	0.801	FALSE	FALSE	core	932	932	7.505
HMPREF9223_1062|AEPX01000013|R|332202|331384|metallo-beta-lactamase	metallo-beta-lactamase superfamily protein	12	12	2.524	2.586	1.927	2.809	2.476	1.244	2.568	-0.844	1.326	-0.669	0.23	FALSE	0.669	FALSE	FALSE	core	933	933	6.468
LINAB1_1168|LINAB1_1168|hypothetical	hypothetical protein	12	12	1.607	1.992	1.03	1.844	2.06	0.386	1.534	-0.872	1.144	-0.832	0.043	FALSE	0.832	FALSE	FALSE	core	934	934	5.901
LINAB1_1169|LINAB1_1169|hypothetical	hypothetical protein	12	12	3.033	3.633	2.198	3.98	3.44	1.586	2.759	-1.583	1.171	-1.393	0	TRUE	1.393	FALSE	FALSE	core	935	935	6.459
LINAB1_1170|LINAB1_1170|histidine	histidine kinase	12	12	4.129	4.445	3.338	4.616	4.352	2.585	3.979	-1.306	1.391	-0.963	0	TRUE	0.963	FALSE	FALSE	core	936	936	7.249
LINAB1_1171|LINAB1_1171|two-component	two-component regulatory system response regulator	12	12	2.071	2.697	1.305	3.178	2.436	0.816	1.779	-1.522	0.987	-1.559	0	TRUE	1.559	TRUE	TRUE	core	937	937	5.526
LINAB1_1172|LINAB1_1172|NCS2	NCS2 family nucleobase:cation symporter-2	12	12	1.808	1.588	2.741	2.163	1.273	1.71	3.7	0.904	1.991	0.467	0.236	FALSE	0.467	FALSE	FALSE	core	938	938	6.086
LINAB1_1173|LINAB1_1173|possible	possible guanine deaminase	12	12	1.469	-0.11	2.435	0.438	-0.428	1.662	3.124	2.348	1.478	1.585	0.001	TRUE	1.585	TRUE	TRUE	core	939	939	5.62
HMPREF9223_1070|AEPX01000013|R|340990|340712|conserved	conserved hypothetical protein	12	12	-1.88	-2.65	-1.743	-1.647	-3.328	-1.786	-1.695	0.897	1.751	0.637	0.276	FALSE	0.637	FALSE	FALSE	core	940	940	4.255
LINAB1_1176|LINAB1_1176|prolyl	prolyl aminopeptidase	14	12	2.956	2.956	2.773	2.871	2.996	2.327	3.222	-0.074	0.896	-0.086	0.488	FALSE	0.086	FALSE	FALSE	core	941	941	6.563
HMPREF9223_1072|AEPX01000013|R|343558|342206|LIVCS	LIVCS family branched chain amino acid:cation symporter	12	12	1.331	1.197	1.363	1.725	0.905	1.238	1.491	0.123	0.81	0.202	0.436	FALSE	0.202	FALSE	FALSE	core	942	942	5.682
LINAB1_1178|LINAB1_1178|glutamate	glutamate gamma-aminobutyrate antiporter	12	12	3.4	3.746	3.037	3.742	3.748	2.804	3.288	-0.687	0.487	-1.519	0.001	TRUE	1.519	TRUE	TRUE	core	943	943	7.567
LINAB1_1179|LINAB1_1179|exodeoxyribonuclease	exodeoxyribonuclease III	17	12	2.075	2.616	1.708	2.616	2.616	1.5	1.899	-0.916	0.412	-2.303	0	TRUE	2.303	TRUE	TRUE	core	944	944	6.201
HMPREF9223_1076|AEPX01000013|R|346757|346065|HAD-superfamily	HAD-superfamily hydrolase	13	12	0.861	1.381	0.36	1.419	1.364	0.022	0.676	-1.033	0.673	-1.644	0.006	TRUE	1.644	TRUE	TRUE	core	945	945	4.574
HMPREF9223_1077|AEPX01000013|R|347296|346763|conserved	conserved hypothetical protein	12	12	-0.29	0.066	-0.413	0.743	-0.297	-0.507	-0.31	-0.522	1.022	-0.731	0.198	FALSE	0.731	FALSE	FALSE	core	946	946	3.599
HMPREF9223_1078|AEPX01000013|F|347369|348244|DegV	DegV family protein	12	12	-0.439	-0.239	-0.656	0.446	-0.664	-1.105	-0.293	-0.54	1.173	-0.507	0.269	FALSE	0.507	FALSE	FALSE	core	947	947	7.736
LINAB1_1183|LINAB1_1183|Ribonucleotide	Ribonucleotide reductase of class Ib (aerobic), beta subunit	14	12	2.918	4.797	1.623	4.043	5.333	1.181	2.041	-3.146	1.287	-2.424	0	TRUE	2.424	TRUE	TRUE	core	948	948	5.478
LINAB1_1184|LINAB1_1184|Ribonucleotide	Ribonucleotide reduction protein NrdI	12	12	1.684	3.523	-0.142	3.231	3.659	-0.575	0.309	-3.525	0.887	-4.094	0	TRUE	4.094	TRUE	TRUE	core	949	949	4.65
LINAB1_1185|LINAB1_1185|Ribonucleotide	Ribonucleotide reductase of class Ib (aerobic), alpha subunit	12	12	4.692	6.381	3.342	5.75	6.808	2.921	3.76	-2.963	1.058	-2.788	0	TRUE	2.788	TRUE	TRUE	core	950	950	8.027
LINAB1_1186|LINAB1_1186|glucose-inhibited	glucose-inhibited division protein A	12	12	2.818	2.808	2.89	2.548	2.92	2.706	3.106	0.17	0.465	0.367	0.322	FALSE	0.367	FALSE	FALSE	core	951	951	8.666
LINAB1_1187|LINAB1_1187|tRNA	tRNA modification GTPase TrmE	13	12	1.714	1.774	1.65	1.905	1.705	1.527	1.774	-0.139	0.35	-0.448	0.313	FALSE	0.448	FALSE	FALSE	core	952	952	6.994
LINAB1_1188|LINAB1_1188|stage	stage III sporulation protein J	12	12	4.179	3.975	4.542	3.568	4.143	4.2	4.866	0.693	0.692	0.995	0.058	FALSE	0.995	FALSE	FALSE	core	953	953	8.656
HMPREF9223_1085|AEPX01000013|R|356829|356458|ribonuclease	ribonuclease P protein component	12	12	3.429	3.007	3.704	2.417	3.248	3.531	3.91	0.795	0.835	1.201	0	TRUE	1.201	FALSE	FALSE	core	954	954	7.36
LINAB1_0020|LINAB1_0020|conserved	conserved hypothetical protein	2	2	-7.291	-4.536	-8.884	-2.498	-7.184	-8.952	-8.815	-4.413	5.569	-0.839	0.166	FALSE	0.839	FALSE	FALSE	LINAB1	1	1	3.754
HMPREF9216_1195|AEKH01000010|R|268087|266912|conserved	conserved hypothetical protein	11	11	1.87	1.87	2.088	2.005	1.803	1.629	2.563	0.158	0.936	0.175	0.443	FALSE	0.175	FALSE	FALSE	LINAB1	2	2	4.972
LINAB1_0023|LINAB1_0023|transcriptional	transcriptional regulator	8	8	-1.067	-2.153	-0.757	-4.947	-1.534	-0.835	-0.678	1.433	3.377	1.037	0.022	FALSE	1.037	FALSE	FALSE	LINAB1	3	3	3.32
LINAB1_0024|LINAB1_0024|major	major facilitator superfamily permease	8	8	0.659	0.169	0.877	-1.655	0.716	0.625	1.14	0.808	2.378	0.743	0.173	FALSE	0.743	FALSE	FALSE	LINAB1	4	4	4.884
HMPREF0520_0239|NZ_ACLN01000004|R|10814|10518|conserved	conserved hypothetical protein	4	4	0.79	1.886	-0.102	2.204	1.715	-0.142	-0.064	-2.019	0.503	-4.163	0	TRUE	4.163	TRUE	TRUE	LINAB1	5	5	5.301
LINAB1_0087|LINAB1_0087|conserved	conserved hypothetical protein	9	9	1.32	1.436	1.221	0.587	1.724	0.972	1.484	-0.078	1.129	-0.082	0.462	FALSE	0.082	FALSE	FALSE	LINAB1	6	6	6.141
HMPREF9218_1220|AEKJ01000008|F|34289|34501|hypothetical	hypothetical protein	5	5	-6.63	-4.167	-8.798	-4.777	-3.924	-8.917	-8.669	-4.518	3.802	-1.336	0.087	FALSE	1.336	FALSE	FALSE	LINAB1	7	7	3.27
HMPREF9211_0268|AEHQ01000039|F|14232|14405|conserved	conserved domain protein	9	9	-4.712	-4.541	-4.816	-2.544	-7.21	-6.614	-3.773	-0.56	5.022	-0.126	0.441	FALSE	0.126	FALSE	FALSE	LINAB1	8	8	1.021
LINAB1_0139|LINAB1_0139|phosphoenolpyruvate-dependent	phosphoenolpyruvate-dependent sugar phosphotransferase system EIIA, glucose specific	11	11	2.575	2.575	2.488	2.896	2.417	-0.014	4.608	-0.4	4.628	-0.098	0.5	FALSE	0.098	FALSE	FALSE	LINAB1	9	9	6.646
HMPREF9223_0166|AEPX01000005|R|8285|7299|prophage	prophage protein	4	4	-5.83	-6.078	-3.878	-4.918	-6.986	-2.709	-8.614	1.094	6.611	0.166	0.412	FALSE	0.166	FALSE	FALSE	LINAB1	10	10	2.379
HMPREF9212_0193|AEHP01000055|F|569|1516|phage	phage head morphogenesis protein, SPP1 gp7 family	7	6	-1.33	-1.33	-1.439	-4.936	-0.598	-0.65	-2.794	0.244	4.305	0.063	0.429	FALSE	0.063	FALSE	FALSE	LINAB1	11	11	5.224
LINAB1_0151|LINAB1_0151|hypothetical	hypothetical protein	7	7	-0.27	0.851	-2.189	-2.376	1.802	0.084	-8.71	-2.053	8.803	-0.311	0.251	FALSE	0.311	FALSE	FALSE	LINAB1	12	12	8.407
LINAB1_0152|LINAB1_0152|hypothetical	hypothetical phage protein	7	7	0.122	2.301	-1.862	-0.116	3.422	0.174	-5.455	-3.541	5.632	-0.751	0.172	FALSE	0.751	FALSE	FALSE	LINAB1	13	13	9.616
HMPREF0520_1105|NZ_ACLN01000016|F|1323|1874|conserved	conserved hypothetical protein	4	4	-2.161	-1.19	-3.349	-4.899	-0.474	-1.756	-8.88	-1.516	7.83	-0.216	0.28	FALSE	0.216	FALSE	FALSE	LINAB1	14	14	4.495
LINAB1_0154|LINAB1_0154|putative	putative phage terminase large subunit B	2	2	-1.161	-1.161	-1.937	-4.852	-0.483	0.207	-6.417	0.497	7.074	0.065	0.425	FALSE	0.065	FALSE	FALSE	LINAB1	15	15	5.995
LINAB1_0155|LINAB1_0155|hypothetical	hypothetical protein	2	2	-1.918	-1.918	-2.817	-4.823	-1.296	-0.589	-8.878	0.266	8.66	0.028	0.47	FALSE	0.028	FALSE	FALSE	LINAB1	16	16	3.597
LINAB1_0156|LINAB1_0156|phage	phage head morphogenesis protein	2	2	-2.959	-2.959	-2.549	-4.815	-2.388	-0.297	-8.735	1.281	8.665	0.125	0.462	FALSE	0.125	FALSE	FALSE	LINAB1	17	17	3.647
LINAB1_0157|LINAB1_0157|hypothetical	hypothetical protein	2	2	-5.919	-6.163	-2.927	-4.864	-7.097	-8.928	-1.398	1.867	7.895	0.234	0.392	FALSE	0.234	FALSE	FALSE	LINAB1	18	18	4.152
HMPREF9214_0830|AEHN01000020|F|1131|1511|YjcQ	YjcQ protein	7	7	0.152	-1.592	0.479	0.737	-7.231	-0.015	0.907	2.082	7.92	0.604	0.318	FALSE	0.604	FALSE	FALSE	LINAB1	19	19	4.078
LINAB1_0159|LINAB1_0159|phage	phage protein	9	7	-5.151	-6.221	-4.832	-4.978	-7.193	-5.14	-4.55	1.389	3.409	0.493	0.32	FALSE	0.493	FALSE	FALSE	LINAB1	20	20	3.555
HMPREF9223_0164|AEPX01000005|R|6818|6507|conserved	conserved hypothetical protein	9	9	-1.019	-2.283	0.61	-4.882	-1.672	-0.759	1.719	3.454	3.253	1.097	0.006	TRUE	1.097	FALSE	FALSE	LINAB1	21	21	-0.21
LINAB1_0177|LINAB1_0177|phage	phage repressor protein, putative	6	5	-2.989	-1.753	-3.19	-4.947	-1.084	-3.755	-2.681	-1.118	3.868	-0.241	0.388	FALSE	0.241	FALSE	FALSE	LINAB1	22	22	3.872
LINAB1_0178|LINAB1_0178|hypothetical	hypothetical protein	11	11	-2.225	-2.128	-2.956	-0.701	-3.362	-5.703	-1.653	-1.465	4.158	-0.375	0.288	FALSE	0.375	FALSE	FALSE	LINAB1	23	23	3.784
HMPREF9212_0113|AEHP01000056|F|14929|15381|toxin-antitoxin	toxin-antitoxin system, toxin component, Bro domain protein	8	7	-2.426	-3.186	-1.091	-1.652	-4.735	-2.693	-0.003	1.819	3.238	0.561	0.224	FALSE	0.561	FALSE	FALSE	LINAB1	24	24	1.898
LINAB1_0180|LINAB1_0180|conserved	conserved hypothetical protein	2	2	-3.315	-3.394	-2.574	-4.845	-2.942	-4.175	-1.593	1.015	3.042	0.322	0.34	FALSE	0.322	FALSE	FALSE	LINAB1	25	25	3.014
LINAB1_0181|LINAB1_0181|conserved	conserved hypothetical protein	2	2	-6.632	-1.28	-8.748	-5.007	-0.61	-8.912	-8.577	-6.517	5.258	-1.303	0.083	FALSE	1.303	FALSE	FALSE	LINAB1	26	26	5.277
HMPREF0520_0944|NZ_ACLN01000012|R|42048|41848|conserved	conserved hypothetical protein	5	5	-1.473	-1.473	-2.737	-4.792	-0.763	-0.765	-8.824	-0.355	8.605	-0.042	0.415	FALSE	0.042	FALSE	FALSE	LINAB1	27	27	3.645
LINAB1_0183|LINAB1_0183|hypothetical	hypothetical protein	2	2	-5.536	-0.815	-6.452	-4.93	-0.098	-6.526	-6.366	-4.898	4.956	-0.908	0.158	FALSE	0.908	FALSE	FALSE	LINAB1	28	28	4.916
LINAB1_0184|LINAB1_0184|conserved	conserved hypothetical protein	5	5	-1.483	0.442	-2.781	-4.954	1.135	-1.093	-8.844	-2.348	8.694	-0.299	0.287	FALSE	0.299	FALSE	FALSE	LINAB1	29	29	5.633
LINAB1_0185|LINAB1_0185|hypothetical	hypothetical protein containing SpoVT/AbrB like domain	11	11	-0.397	-1.573	0.042	-1.072	-1.837	0.275	-0.249	1.568	0.923	1.658	0.041	FALSE	1.658	TRUE	FALSE	LINAB1	30	30	4.793
HMPREF9217_0884|AEKI01000011|R|75902|70710|pullulanase,	pullulanase, type I	14	10	4.37	3.155	5.341	2.869	3.286	5.293	5.397	2.205	0.413	5.47	0	TRUE	5.47	TRUE	TRUE	LINAB1	31	31	9.442
LINAB1_0207|LINAB1_0207|ABC	ABC transporter, ATP-binding subunit, predicted bacitracin/multidrug transport	10	9	0.068	-0.003	0.313	0.072	-0.044	-0.067	0.639	0.293	0.768	0.405	0.317	FALSE	0.405	FALSE	FALSE	LINAB1	32	32	5.53
LINAB1_0208|LINAB1_0208|putative	putative ABC transporter permease component	9	9	-0.082	-0.082	-0.079	0.084	-0.157	-0.711	0.479	-0.084	1.208	-0.071	0.472	FALSE	0.071	FALSE	FALSE	LINAB1	33	33	5.002
LINAB1_0210|LINAB1_0210|conserved	conserved hypothetical protein	8	8	3.075	3.349	2.128	3.497	3.276	1.18	2.95	-1.366	1.771	-0.816	0	TRUE	0.816	FALSE	FALSE	LINAB1	34	34	9.493
HMPREF0520_0909|NZ_ACLN01000012|R|2003|495|type	type I restriction-modification system	5	4	-1.471	-6.149	0.102	-4.766	-7.177	-1.056	0.965	6.142	3.268	1.808	0.004	TRUE	1.808	TRUE	TRUE	LINAB1	35	35	5.253
LINAB1_0218|LINAB1_0218|type	type I restriction-modification system, subunit S	5	4	0.187	-6.075	1.755	-4.956	-6.947	1.094	2.327	7.804	3.041	2.644	0	TRUE	2.644	TRUE	TRUE	LINAB1	36	36	5.88
HMPREF0520_0907|NZ_ACLN01000011|R|1519|530|phage	phage integrase family integrase/recombinase	5	5	-2.24	-4.8	-1.068	-4.833	-4.773	-1.881	-0.326	3.758	2.077	1.653	0.014	FALSE	1.653	TRUE	FALSE	LINAB1	37	37	6.07
LINAB1_0220|LINAB1_0220|type	type I restriction-modification system, subunit S	2	2	-5.294	-4.799	-5.925	-4.905	-4.741	-4.742	-8.658	-1.39	4.634	-0.349	0.314	FALSE	0.349	FALSE	FALSE	LINAB1	38	38	6.278
LINAB1_0221|LINAB1_0221|type	type I restriction-modification system, subunit S	3	3	-5.713	-3.783	-7.386	-2.503	-4.755	-6.601	-8.677	-3.865	3.566	-1.216	0.063	FALSE	1.216	FALSE	FALSE	LINAB1	39	39	6.157
LINAB1_0222|LINAB1_0222|type	type I restriction-modification system, restriction subunit R	6	6	2.044	-3.797	4.017	-2.527	-4.852	3.847	4.194	7.817	2.328	3.387	0	TRUE	3.387	TRUE	TRUE	LINAB1	40	40	9.01
LINAB1_0223|LINAB1_0223|PTS	PTS system, mannose/fructose/N-acetylgalactosamine-specific IIB component	6	6	0.744	-3.773	1.2	-2.564	-4.805	1.295	1.1	4.963	2.323	2.18	0	TRUE	2.18	TRUE	TRUE	LINAB1	41	41	7.057
HMPREF9211_0763|AEHQ01000091|R|19589|18783|PTS	PTS system sorbose-specific iic component	6	6	1.326	-3.764	2.277	-2.516	-4.699	2.333	2.215	6.046	2.243	2.669	0	TRUE	2.669	TRUE	TRUE	LINAB1	42	42	8.094
LINAB1_0225|LINAB1_0225|PTS	PTS system, mannose/fructose/N-acetylgalactosamine-specific IID component	6	6	1.738	-2.892	2.597	-1.078	-4.716	2.657	2.529	5.481	3.627	1.649	0	TRUE	1.649	TRUE	TRUE	LINAB1	43	43	8.425
LINAB1_0226|LINAB1_0226|PTS	PTS system, mannose/fructose/N-acetylgalactosamine-specific IIA component	6	6	0.552	-4.596	1.237	-2.571	-7.085	1.306	1.164	5.832	4.506	1.494	0	TRUE	1.494	FALSE	FALSE	LINAB1	44	44	7.198
LINAB1_0227|LINAB1_0227|oligo-1,6-glucosidase|[158138:159812]	oligo-1,6-glucosidase	8	6	1.953	-3.179	3.199	-0.712	-7.053	3.034	3.404	6.306	6.339	1.289	0	TRUE	1.289	FALSE	FALSE	LINAB1	45	45	9.313
HMPREF9216_1303|AEKH01000034|R|48561|47554|transcriptional	transcriptional regulator, LacI family	7	6	1.216	-3.915	2.519	-1.66	-7.148	2.213	2.791	6.408	5.437	1.417	0	TRUE	1.417	FALSE	FALSE	LINAB1	46	46	8.356
LINAB1_0229|LINAB1_0229|PTS	PTS system, lactose-specific IIA component	6	6	-1.64	-3.228	1.483	-1.661	-4.757	-1.636	3.938	4.678	5.601	0.827	0.123	FALSE	0.827	FALSE	FALSE	LINAB1	47	47	8.128
LINAB1_0230|LINAB1_0230|PTS	PTS system, lactose-specific IIB/IIC component	8	6	1.962	0.093	4.846	1.427	-0.763	2.081	7.489	4.632	5.409	0.854	0.004	TRUE	0.854	FALSE	FALSE	LINAB1	48	48	11.308
LINAB1_0231|LINAB1_0231|6-phospho-beta-galactosidase|[153244:154648]	6-phospho-beta-galactosidase	7	6	1.422	-0.617	4.23	0.593	-1.537	1.579	6.718	4.801	5.139	0.937	0.003	TRUE	0.937	FALSE	FALSE	LINAB1	49	49	11.146
LINAB1_0232|LINAB1_0232|tagatose	tagatose 1,6-diphosphate aldolase	10	10	2.596	2.119	4.848	0.446	2.862	2.432	7.134	3.962	4.702	0.837	0.25	FALSE	0.837	FALSE	FALSE	LINAB1	50	50	10.486
LINAB1_0233|LINAB1_0233|DeoR	DeoR family transcriptional regulator	12	10	1.256	0.912	3.534	0.085	1.202	1.288	5.645	3.683	4.36	0.856	0.084	FALSE	0.856	FALSE	FALSE	LINAB1	51	51	10.167
LINAB1_0234|LINAB1_0234|galactose-6-phosphate	galactose-6-phosphate isomerase subunit LacA	10	10	1.049	0.951	3.162	-1.089	1.594	0.628	5.404	3.529	4.781	0.729	0.251	FALSE	0.729	FALSE	FALSE	LINAB1	52	52	9.333
LINAB1_0235|LINAB1_0235|galactose-6-phosphate	galactose-6-phosphate isomerase subunit LacB	10	10	1.319	1.314	3.444	0.726	1.545	1.093	5.593	2.888	4.501	0.636	0.298	FALSE	0.636	FALSE	FALSE	LINAB1	53	53	9.884
LINAB1_0236|LINAB1_0236|conserved	conserved hypothetical protein	10	10	1.166	1.166	3.042	0.087	1.522	0.471	5.392	2.952	4.921	0.602	0.307	FALSE	0.602	FALSE	FALSE	LINAB1	54	54	10.059
LINAB1_0237|LINAB1_0237|galactose	galactose mutarotase-like protein	11	10	-0.276	-0.329	1.781	-1.068	-0.094	-0.503	3.652	2.998	4.151	0.716	0.289	FALSE	0.716	FALSE	FALSE	LINAB1	55	55	8.923
HMPREF0520_0875|NZ_ACLN01000010|R|13486|11669|DNA	DNA polymerase III	13	11	3.79	3.891	3.647	4.247	3.678	3.434	3.86	-0.299	0.576	-0.561	0.247	FALSE	0.561	FALSE	FALSE	LINAB1	56	56	8.462
LINAB1_0270|LINAB1_0270|hypothetical	hypothetical protein	9	9	-1.667	-3.341	-1.573	-1.106	-7.161	-1.712	-1.438	1.747	6.075	0.603	0.352	FALSE	0.603	FALSE	FALSE	LINAB1	57	57	2.698
LINAB1_0273|LINAB1_0273|Putative	Putative cell-surface protein containing Gram-pos anchor	11	11	1.411	1.85	1.193	2.018	1.767	1.203	1.179	-0.663	0.303	-2.287	0.002	TRUE	2.287	TRUE	TRUE	LINAB1	58	58	6.316
LINAB1_0276|LINAB1_0276|hypothetical	hypothetical protein	2	2	-5.941	-6.18	-4.551	-5.002	-7.114	-3.316	-8.635	0.679	6.164	0.111	0.443	FALSE	0.111	FALSE	FALSE	LINAB1	59	59	2.227
HMPREF9213_0671|AEHO01000029|F|29147|29569|hypothetical	hypothetical protein	8	8	-1.913	-1.915	-0.958	-2.466	-1.685	-2.79	0.272	1.309	3.094	0.406	0.39	FALSE	0.406	FALSE	FALSE	LINAB1	60	60	2.349
HMPREF9211_1410|AEHQ01000065|R|32101|31769|hypothetical	hypothetical protein	11	11	-0.895	-0.419	-1.102	-1.104	-0.16	-1.367	-0.838	-0.601	1.01	-0.579	0.259	FALSE	0.579	FALSE	FALSE	LINAB1	61	61	4.442
HMPREF9215_0295|AEHR01000017|R|111808|104726|Gram-positive	Gram-positive signal peptide protein, YSIRK family	9	8	5.605	5.605	3.503	5.663	5.574	-0.048	6.713	-2.211	6.762	-0.338	0.5	FALSE	0.338	FALSE	FALSE	LINAB1	62	62	9.745
HMPREF9223_0298|AEPX01000007|F|38242|46683|conserved	conserved hypothetical protein	6	6	6.017	6.017	3.742	5.928	6.068	0.726	6.557	-2.235	5.832	-0.394	0.5	FALSE	0.394	FALSE	FALSE	LINAB1	63	63	9.853
LINAB1_0370|LINAB1_0370|Surface	Surface protein containing YSIRK and Gram-pos anchor	4	4	-1.39	-1.39	-1.807	-0.723	-1.81	-5.627	0.268	-0.854	5.904	-0.158	0.483	FALSE	0.158	FALSE	FALSE	LINAB1	64	64	3.923
HMPREF9223_0303|AEPX01000007|F|49494|49712|hypothetical	hypothetical protein	11	11	-4.679	-3.44	-5.839	-5.028	-2.955	-9.013	-4.536	-2.263	5.212	-0.526	0.197	FALSE	0.526	FALSE	FALSE	LINAB1	65	65	0.475
LINAB1_0377|LINAB1_0377|hypothetical	hypothetical protein	10	10	-3.461	-2.29	-4.782	-2.522	-2.171	-6.533	-3.76	-2.529	2.914	-1.067	0.064	FALSE	1.067	FALSE	FALSE	LINAB1	66	66	0.949
HMPREF0520_1008|NZ_ACLN01000015|F|6674|6796|hypothetical	hypothetical protein	10	10	-4.349	-4.569	-3.475	-2.509	-7.202	-5.683	-2.284	0.725	5.041	0.161	0.417	FALSE	0.161	FALSE	FALSE	LINAB1	67	67	0.947
LINAB1_0381|LINAB1_0381|hypothetical	hypothetical protein	2	2	-5.21	-4.839	-5.866	-4.874	-4.823	-9.064	-4.531	-1.296	5.004	-0.317	0.332	FALSE	0.317	FALSE	FALSE	LINAB1	68	68	0.114
LINAB1_0383|LINAB1_0383|hypothetical	hypothetical protein	11	11	-5.59	-4.171	-6.453	-4.749	-3.879	-6.561	-6.358	-2.214	2.491	-0.958	0.18	FALSE	0.958	FALSE	FALSE	LINAB1	69	69	0.472
LINAB1_0417|LINAB1_0417|cell	cell division initiation protein	5	4	2.835	2.479	3.442	2.114	2.624	2.937	3.877	1.125	0.948	1.175	0.001	TRUE	1.175	FALSE	FALSE	LINAB1	70	70	8.419
LINAB1_0418|LINAB1_0418|isoleucyl-tRNA	isoleucyl-tRNA synthetase	11	11	5.006	4.664	5.357	4.505	4.737	5.185	5.548	0.763	0.376	2.023	0	TRUE	2.023	TRUE	TRUE	LINAB1	71	71	9.155
LINAB1_0421|LINAB1_0421|hypothetical	hypothetical protein	10	10	1.255	0.969	1.55	1.074	0.92	1.295	1.828	0.575	0.574	1.043	0.081	FALSE	1.043	FALSE	FALSE	LINAB1	72	72	6.816
LINAB1_0455|LINAB1_0455|O-methyltransferase|[399917:400946]	O-methyltransferase	9	9	-0.744	-0.794	-0.724	-1.603	-0.495	-0.847	-0.612	0.096	1.138	0.112	0.446	FALSE	0.112	FALSE	FALSE	LINAB1	73	73	6.14
LINAB1_0473|LINAB1_0473|hypothetical	hypothetical protein	1	1	-4.228	-6.142	-2.944	-4.863	-7.193	-4.177	-2.144	3.017	3.433	0.937	0.138	FALSE	0.937	FALSE	FALSE	LINAB1	74	74	2.191
HMPREF0520_0230|NZ_ACLN01000003|R|246521|246294|mono-ADP-ribosyltransferase	mono-ADP-ribosyltransferase C3 CF-7 family protein	4	4	-2.855	-6.12	-0.565	-5.02	-7.064	-2.526	0.839	5.43	3.725	1.327	0.031	FALSE	1.327	FALSE	FALSE	LINAB1	75	75	3.009
LINAB1_0475|LINAB1_0475|hypothetical	hypothetical protein	2	2	-4.141	-4.151	-3.309	-4.867	-3.873	-6.612	-1.895	0.788	4.983	0.151	0.435	FALSE	0.151	FALSE	FALSE	LINAB1	76	76	1.296
LINAB1_0517|LINAB1_0517|hypothetical	hypothetical protein	9	9	-1.052	-1.084	-0.724	-0.704	-1.282	-1.399	-0.106	0.261	1.365	0.193	0.404	FALSE	0.193	FALSE	FALSE	LINAB1	77	77	2.719
HMPREF9223_0457|AEPX01000008|R|52442|52185|conserved	conserved hypothetical protein	11	11	3.486	3.79	2.998	3.788	3.791	2.59	3.381	-0.777	0.793	-1.038	0.002	TRUE	1.038	FALSE	FALSE	LINAB1	78	78	7.281
LINAB1_0542|LINAB1_0542|amidase|[303031:304522]	amidase	12	11	2.768	2.768	2.616	2.249	2.981	2.187	3.003	-0.001	0.867	-0.001	0.498	FALSE	0.001	FALSE	FALSE	LINAB1	79	79	8.585
LINAB1_0570|LINAB1_0570|conserved	conserved hypothetical protein	11	11	0.896	2.105	0.271	1.773	2.239	-0.072	0.583	-1.738	0.721	-2.531	0	TRUE	2.531	TRUE	TRUE	LINAB1	80	80	5.723
LINAB1_0572|LINAB1_0572|cell	cell division initiation protein	9	9	0.125	0.093	0.176	-0.68	0.384	-0.131	0.452	0.172	1.087	0.182	0.404	FALSE	0.182	FALSE	FALSE	LINAB1	81	81	4.427
HMPREF0520_0114|NZ_ACLN01000003|R|116338|116138|conserved	conserved hypothetical protein	10	10	-1.421	-1.379	-1.527	-2.469	-1.015	-2.081	-1.054	-0.004	1.583	-0.002	0.499	FALSE	0.002	FALSE	FALSE	LINAB1	82	82	2.916
LINAB1_0592|LINAB1_0592|toxin-antitoxin	toxin-antitoxin system DNA-damage-inducible protein J, RelB	7	5	-4.726	-0.955	-5.299	-4.954	-0.255	-5.663	-4.983	-3.751	4.671	-0.699	0.222	FALSE	0.699	FALSE	FALSE	LINAB1	83	83	4.277
LINAB1_0595|LINAB1_0595|methionine	methionine sulfoxide reductase A	15	10	-0.425	-1.417	-0.047	-0.363	-2.172	-0.437	0.295	1.289	1.793	0.829	0.169	FALSE	0.829	FALSE	FALSE	LINAB1	84	84	5.204
HMPREF9212_0442|AEHP01000039|R|19912|19502|conserved	conserved hypothetical protein	11	11	-0.528	-0.356	-0.805	-0.124	-0.483	-1.216	-0.44	-0.501	0.895	-0.604	0.234	FALSE	0.604	FALSE	FALSE	LINAB1	85	85	3.992
HMPREF9223_0635|AEPX01000009|R|168318|159277|conserved	conserved hypothetical protein	22	11	5.984	7.321	5.714	5.387	9.032	6.343	5.038	-1.614	3.647	-0.432	0.25	FALSE	0.432	FALSE	FALSE	LINAB1	86	86	9.784
LINAB1_0722|LINAB1_0722|uridine	uridine kinase	11	11	0.163	-0.502	0.652	0.08	-0.821	0.185	1.063	1.031	1.057	0.965	0.113	FALSE	0.965	FALSE	FALSE	LINAB1	87	87	4.473
HMPREF9223_0667|AEPX01000009|R|201060|200740|cell	cell division membrane protein	5	5	1.542	1.441	2.161	1.419	1.454	1.508	2.747	0.724	1.235	0.601	0.194	FALSE	0.601	FALSE	FALSE	LINAB1	88	88	6.562
LINAB1_0746|LINAB1_0746|hypothetical	hypothetical protein	9	9	-2.048	-1.76	-2.277	-1.661	-1.808	-2.615	-1.953	-0.524	1.029	-0.549	0.275	FALSE	0.549	FALSE	FALSE	LINAB1	89	89	2.119
LINAB1_0759|LINAB1_0759|hypothetical	hypothetical protein	1	1	-0.532	-0.554	-0.529	0.097	-0.909	-0.4	-0.666	-0.024	1.017	-0.033	0.489	FALSE	0.033	FALSE	FALSE	LINAB1	90	90	6.094
HMPREF9223_0728|AEPX01000009|R|264666|261601|conserved	conserved hypothetical protein	11	11	1.531	0.948	2.12	1.066	0.897	1.628	2.553	1.086	0.934	1.202	0.02	FALSE	1.202	FALSE	FALSE	LINAB1	91	91	4.742
LINAB1_0795|LINAB1_0795|Putative	Putative cell-surface protein containing YSIRK and Gram-pos anchor	12	9	2.554	3.014	2.285	4.75	0.972	0.813	3.631	-0.765	3.777	-0.215	0.307	FALSE	0.215	FALSE	FALSE	LINAB1	92	92	6.59
LINAB1_0796|LINAB1_0796|Putative	Putative cell-surface protein containing YSIRK and Gram-pos anchor	11	9	5.601	7.391	2.364	6.858	7.77	-0.041	4.472	-4.921	4.513	-1.154	0	TRUE	1.154	FALSE	FALSE	LINAB1	93	93	11.185
LINAB1_0797|LINAB1_0797|TM2	TM2 domain-containing protein	11	11	1.241	-1.971	1.63	-0.691	-2.952	1.719	1.528	3.585	2.293	1.652	0	TRUE	1.652	TRUE	TRUE	LINAB1	94	94	5.477
LINAB1_0798|LINAB1_0798|Putative	Putative fibrinogen-binding protein	1	1	1.381	1.262	2.234	1.279	1.256	1.36	3.015	0.99	1.653	0.617	0.178	FALSE	0.617	FALSE	FALSE	LINAB1	95	95	7.847
HMPREF9213_0947|AEHO01000005|R|16133|15909|DNA-binding	DNA-binding helix-turn-helix protein	11	11	-1.255	-0.498	-1.909	-0.698	-0.418	-2.471	-1.429	-1.357	1.137	-1.315	0.052	FALSE	1.315	FALSE	FALSE	LINAB1	96	96	3.942
HMPREF0520_0688|NZ_ACLN01000004|F|451702|457149|hypothetical	hypothetical protein	4	4	4.929	5.791	2.538	6.655	4.998	-0.136	4.88	-3.351	5.018	-0.698	0.012	FALSE	0.698	FALSE	FALSE	LINAB1	97	97	9.26
HMPREF9223_0739|AEPX01000013|R|11266|10202|conserved	conserved hypothetical protein	12	11	1.546	2.288	1.126	2.157	2.352	0.911	1.357	-1.116	0.483	-2.409	0.001	TRUE	2.409	TRUE	TRUE	LINAB1	98	98	7.911
LINAB1_0802|LINAB1_0802|conserved	conserved hypothetical protein	12	11	-2.086	-2.159	-1.378	-2.494	-1.99	-2.542	-0.437	0.938	2.192	0.425	0.336	FALSE	0.425	FALSE	FALSE	LINAB1	99	99	7.118
LINAB1_0803|LINAB1_0803|conserved	conserved hypothetical protein (DUF1814)	1	1	-2.708	-0.851	-3.864	-2.49	-0.347	-2.784	-6.393	-2.722	3.881	-0.826	0.111	FALSE	0.826	FALSE	FALSE	LINAB1	100	100	7.476
LINAB1_0804|LINAB1_0804|possible	possible transcriptional regulator	8	8	-1.503	0.283	-2.748	-4.845	1.343	-1.098	-8.75	-2.544	8.665	-0.324	0.286	FALSE	0.324	FALSE	FALSE	LINAB1	101	101	7.139
LINAB1_0806|LINAB1_0806|possible	possible acetyltransferase	11	11	0.228	0.228	0.027	0.575	0.032	-0.934	0.671	-0.479	1.611	-0.316	0.395	FALSE	0.316	FALSE	FALSE	LINAB1	102	102	7.519
LINAB1_0807|LINAB1_0807|hypothetical	hypothetical protein	2	2	-5.513	-6.203	-4.194	-4.884	-7.239	-6.57	-3.012	1.563	4.581	0.364	0.331	FALSE	0.364	FALSE	FALSE	LINAB1	103	103	8.224
LINAB1_0808|LINAB1_0808|hypothetical	hypothetical protein	8	8	-1.546	-4.824	-0.169	-4.86	-4.8	-1.147	0.702	4.692	2.219	1.862	0.004	TRUE	1.862	TRUE	TRUE	LINAB1	104	104	9.228
HMPREF9223_0747|AEPX01000013|R|16779|16444|conserved	conserved hypothetical protein	4	4	-2.035	-2.132	-1.905	-2.587	-1.98	-2.389	-1.476	0.274	1.259	0.225	0.391	FALSE	0.225	FALSE	FALSE	LINAB1	105	105	6.8
LINAB1_0810|LINAB1_0810|transposase|[802956:803442]	transposase	4	4	-3.587	-3.876	-2.155	-1.636	-7.273	-4.749	-0.657	1.41	5.746	0.26	0.311	FALSE	0.26	FALSE	FALSE	LINAB1	106	106	7.93
LINAB1_0811|LINAB1_0811|conserved	conserved hypothetical protein	7	7	-3.037	-3.254	-1.626	-1.658	-4.797	-3.787	-0.327	1.213	3.828	0.318	0.306	FALSE	0.318	FALSE	FALSE	LINAB1	107	107	6.937
LINAB1_0812|LINAB1_0812|hypothetical	hypothetical protein containing helix-turn-helix domain	10	10	-1.589	-2.22	-1.368	0.077	-7.226	-2.38	-0.656	0.787	7.264	0.191	0.472	FALSE	0.191	FALSE	FALSE	LINAB1	108	108	6.11
HMPREF9223_0754|AEPX01000013|R|21104|19791|3-methylcrotonyl-CoA	3-methylcrotonyl-CoA carboxylase	11	10	1.197	-1.076	1.358	1.275	-4.686	1.508	1.18	2.431	5.964	0.649	0.205	FALSE	0.649	FALSE	FALSE	LINAB1	109	109	8.527
LINAB1_0814|LINAB1_0814|hypothetical	hypothetical protein	2	2	-4.219	-2.573	-5.045	-1.094	-3.886	-5.626	-4.54	-2.655	2.933	-0.993	0.099	FALSE	0.993	FALSE	FALSE	LINAB1	110	110	9.762
LINAB1_0816|LINAB1_0816|hypothetical	hypothetical protein	11	11	-0.918	-1.034	-0.393	-1.124	-0.99	-1.086	0.156	0.636	1.301	0.504	0.279	FALSE	0.504	FALSE	FALSE	LINAB1	111	111	6.202
HMPREF0520_0667|NZ_ACLN01000004|F|437002|437667|conserved	conserved hypothetical protein	2	2	-1.009	-3.254	-0.205	-1.644	-4.797	-0.871	0.354	2.977	3.163	1.113	0.05	FALSE	1.113	FALSE	FALSE	LINAB1	112	112	6.698
HMPREF9213_0967|AEHO01000005|R|32584|32111|hypothetical	hypothetical protein	11	11	0.789	-0.213	1.75	-1.061	0.082	2.354	1.088	2.216	1.375	1.515	0	TRUE	1.515	TRUE	TRUE	LINAB1	113	113	5.274
LINAB1_0819|LINAB1_0819|hypothetical	hypothetical protein	1	1	-4.169	-3.392	-4.484	-4.808	-2.94	-4.755	-4.22	-0.985	2.22	-0.392	0.311	FALSE	0.392	FALSE	FALSE	LINAB1	114	114	1.856
HMPREF9216_0875|AEKH01000025|R|35214|34180|BAAT/acyl-CoA	BAAT/acyl-CoA thioester hydrolase C-terminal domain protein	13	11	2.594	2.594	2.814	2.607	2.59	1.927	3.644	0.254	1.717	0.146	0.499	FALSE	0.146	FALSE	FALSE	LINAB1	115	115	6.588
LINAB1_0821|LINAB1_0821|Plasmid	Plasmid stabilization protein	4	4	-7.348	-4.652	-8.869	-2.496	-7.295	-8.926	-8.804	-4.405	5.661	-0.839	0.171	FALSE	0.839	FALSE	FALSE	LINAB1	116	116	7.861
HMPREF0520_0663|NZ_ACLN01000004|F|434695|435024|toxin-antitoxin	toxin-antitoxin system	4	4	-2.333	-2.478	-2.303	-4.966	-1.836	-2.454	-2.158	0.25	3.144	0.118	0.438	FALSE	0.118	FALSE	FALSE	LINAB1	117	117	7.947
HMPREF9223_0762|AEPX01000013|R|27268|25682|ABC	ABC superfamily ATP binding cassette transporter, ABC protein	14	11	4.639	4.639	4.985	4.863	4.51	4.441	5.528	0.243	1.089	0.238	0.462	FALSE	0.238	FALSE	FALSE	LINAB1	118	118	9.116
HMPREF9211_0166|AEHQ01000007|R|16939|16745|addiction	addiction module antitoxin, RelB/DinJ family	11	11	0.538	0.299	1.01	0.269	0.311	0.552	1.47	0.745	0.941	0.817	0.115	FALSE	0.817	FALSE	FALSE	LINAB1	119	119	3.12
HMPREF9223_0764|AEPX01000013|F|28021|28326|conserved	conserved hypothetical protein	11	11	0.882	1.607	0.262	1.351	1.716	-0.444	0.743	-1.253	1.189	-1.165	0.015	FALSE	1.165	FALSE	FALSE	LINAB1	120	120	5.8
LINAB1_0826|LINAB1_0826|conserved	conserved hypothetical protein	3	3	1.52	2.491	0.826	2.433	2.52	0.42	1.21	-1.607	0.792	-2.16	0	TRUE	2.16	TRUE	TRUE	LINAB1	121	121	6.825
HMPREF9223_0770|AEPX01000013|R|32748|32278|conserved	conserved hypothetical protein	11	11	1.221	1.233	0.659	1.515	1.09	-0.253	1.405	-0.787	1.66	-0.52	0.329	FALSE	0.52	FALSE	FALSE	LINAB1	122	122	5.71
HMPREF0520_0649|NZ_ACLN01000004|F|424096|424434|conserved	conserved hypothetical protein	9	8	-0.694	0.433	-1.01	-1.669	0.986	-1.592	-0.508	-1.16	2.665	-0.411	0.362	FALSE	0.411	FALSE	FALSE	LINAB1	123	123	5.028
HMPREF9213_0985|AEHO01000005|R|45872|45510|30S	30S ribosomal protein S18 domain protein	8	8	0.179	1.232	-0.136	-0.11	1.648	-0.543	0.263	-1.129	1.765	-0.629	0.248	FALSE	0.629	FALSE	FALSE	LINAB1	124	124	6.177
LINAB1_0837|LINAB1_0837|NUDIX	NUDIX family hydrolase	11	11	0.688	1.373	-0.044	1.155	1.462	-0.586	0.535	-1.223	1.134	-1.208	0.016	FALSE	1.208	FALSE	FALSE	LINAB1	125	125	6.374
LINAB1_0838|LINAB1_0838|transcriptional	transcriptional regulator	3	3	-6.251	-6.251	-6.251	-4.965	-7.16	-5.118	-8.779	-0.534	5.08	-0.115	0.446	FALSE	0.115	FALSE	FALSE	LINAB1	126	126	5.89
HMPREF0520_0644|NZ_ACLN01000004|R|421751|421512|toxin-antitoxin	toxin-antitoxin system	3	3	-2.225	-2.453	-1.918	-1.618	-2.923	-2.538	-1.44	0.4	1.592	0.273	0.381	FALSE	0.273	FALSE	FALSE	LINAB1	127	127	3.419
LINAB1_0840|LINAB1_0840|conserved	conserved hypothetical protein	3	3	-6.902	-6.141	-7.37	-4.9	-7.047	-6.594	-8.848	-1.513	4.604	-0.361	0.343	FALSE	0.361	FALSE	FALSE	LINAB1	128	128	6.88
LINAB1_0841|LINAB1_0841|conserved	conserved hypothetical protein	3	3	-5.631	-3.876	-5.971	-1.613	-7.252	-6.547	-5.514	-2.28	5.694	-0.421	0.338	FALSE	0.421	FALSE	FALSE	LINAB1	129	129	5.926
LINAB1_0844|LINAB1_0844|phage	phage portal family protein	5	5	-0.111	-1.706	0.076	0.855	-7.164	-0.427	0.467	1.922	8.056	0.469	0.448	FALSE	0.469	FALSE	FALSE	LINAB1	130	130	4.507
LINAB1_0845|LINAB1_0845|hypothetical	hypothetical protein, phage-related	2	2	-2.327	-4.537	-2.07	-2.53	-7.081	-2.219	-1.903	2.454	4.563	0.859	0.179	FALSE	0.859	FALSE	FALSE	LINAB1	131	131	3.211
LINAB1_0846|LINAB1_0846|fic	fic family protein	5	5	1.447	0.032	1.447	2.767	-7.272	1.182	1.708	1.444	10.037	0.31	0.5	FALSE	0.31	FALSE	FALSE	LINAB1	132	132	7.182
LINAB1_0847|LINAB1_0847|Phage	Phage terminase-like protein, large subunit	4	4	-3.679	-3.762	-3.672	-1.611	-7.027	-3.748	-3.596	0.03	5.395	0.008	0.498	FALSE	0.008	FALSE	FALSE	LINAB1	133	133	2.155
LINAB1_0849|LINAB1_0849|putative	putative recombinase	3	3	-3.608	-3.354	-3.813	-1.114	-7.251	-2.789	-6.341	-1.002	6.206	-0.154	0.417	FALSE	0.154	FALSE	FALSE	LINAB1	134	134	4.689
LINAB1_0850|LINAB1_0850|Resolvase	Resolvase domain-containing protein	4	4	-0.61	-0.61	-1.334	0.595	-1.525	0.736	-5.498	-1.113	6.22	-0.221	0.406	FALSE	0.221	FALSE	FALSE	LINAB1	135	135	5.921
LINAB1_0852|LINAB1_0852|putative	putative bacteriocin immunity protein	5	5	-1.112	-1.102	-1.39	1.518	-7.15	0.697	-5.485	-0.501	8.756	-0.053	0.44	FALSE	0.053	FALSE	FALSE	LINAB1	136	136	5.919
LINAB1_0853|LINAB1_0853|conserved	conserved hypothetical protein	5	4	0.508	0.589	0.508	3.518	-4.732	2.889	-2.795	-0.238	8.27	-0.029	0.491	FALSE	0.029	FALSE	FALSE	LINAB1	137	137	7.817
HMPREF9212_1120|AEHP01000019|R|17282|17166|conserved	conserved hypothetical protein	5	5	-3.869	-3.882	-3.763	-1.686	-7.037	-2.537	-8.738	-1.072	7.658	-0.138	0.384	FALSE	0.138	FALSE	FALSE	LINAB1	138	138	1.86
LINAB1_0879|LINAB1_0879|conserved	conserved hypothetical protein	7	6	-6.382	-2.914	-7.386	-0.674	-7.063	-8.919	-6.386	-4.619	6.889	-0.654	0.225	FALSE	0.654	FALSE	FALSE	LINAB1	139	139	6.755
LINAB1_0917|LINAB1_0917|hypothetical	hypothetical protein	10	10	1.477	1.578	1.304	1.493	1.618	1.09	1.514	-0.261	0.475	-0.587	0.23	FALSE	0.587	FALSE	FALSE	LINAB1	140	140	6.43
LINAB1_0944|LINAB1_0944|competence	competence negative regulator MecA	11	11	3.332	3.332	2.795	2.574	3.597	1.932	3.631	-0.15	1.702	-0.091	0.412	FALSE	0.091	FALSE	FALSE	LINAB1	141	141	8.181
LINAB1_0946|LINAB1_0946|DNA-directed	DNA-directed RNA polymerase specialized sigma subunit (RpoE)	10	10	-2.898	-2.034	-3.311	-1.031	-2.662	-3.083	-3.582	-1.385	1.682	-0.962	0.118	FALSE	0.962	FALSE	FALSE	LINAB1	142	142	3.321
HMPREF9223_0874|AEPX01000013|R|148339|146126|conserved	conserved hypothetical protein	2	2	7.392	5.376	8.193	3.014	7.119	7.623	8.772	2.825	4.108	0.786	0	TRUE	0.786	FALSE	FALSE	LINAB1	143	143	4.885
LINAB1_0950|LINAB1_0950|Putative	Putative cell-surface protein containing YSIRK motif	5	5	6.687	6.841	6.687	7.837	5.9	6.277	7.117	-0.159	1.937	-0.09	0.5	FALSE	0.09	FALSE	FALSE	LINAB1	144	144	12.796
LINAB1_0991|LINAB1_0991|hypothetical	hypothetical protein	1	1	-5.999	-2.281	-6.713	0.276	-7.162	-5.741	-8.555	-5.027	7.865	-0.587	0.26	FALSE	0.587	FALSE	FALSE	LINAB1	145	145	5.84
LINAB1_0994|LINAB1_0994|conserved	conserved hypothetical protein	5	5	-7.295	-3.318	-8.823	-1.101	-7.288	-8.938	-8.711	-5.462	6.677	-0.819	0.167	FALSE	0.819	FALSE	FALSE	LINAB1	146	146	4.631
HMPREF9213_0241|AEHO01000007|R|172182|169828|hypothetical	hypothetical protein	7	6	-3.401	0.813	-3.854	3.697	-3.908	-3.181	-4.927	-5.561	7.598	-0.635	0.238	FALSE	0.635	FALSE	FALSE	LINAB1	147	147	9.824
HMPREF0520_0486|NZ_ACLN01000004|F|244189|244317|conserved	conserved hypothetical protein	3	3	-5.508	-6.196	-5.283	-4.899	-7.17	-5.1	-5.503	0.822	3.177	0.317	0.393	FALSE	0.317	FALSE	FALSE	LINAB1	148	148	1.522
LINAB1_0998|LINAB1_0998|conserved	conserved hypothetical protein	6	6	-4.496	-0.51	-5.024	2.535	-7.268	-3.76	-8.823	-5.747	10.198	-0.485	0.323	FALSE	0.485	FALSE	FALSE	LINAB1	149	149	7.588
LINAB1_0999|LINAB1_0999|conserved	conserved hypothetical protein	6	6	-4.086	0.057	-4.299	3.311	-7.163	-3.309	-6.37	-5.562	10.449	-0.376	0.399	FALSE	0.376	FALSE	FALSE	LINAB1	150	150	8.46
HMPREF0520_0482|NZ_ACLN01000004|F|242331|242981|conserved	conserved hypothetical protein	6	6	-2.758	0.285	-3.696	3.205	-4.69	-2.098	-8.664	-5.162	8.582	-0.588	0.264	FALSE	0.588	FALSE	FALSE	LINAB1	151	151	8.594
HMPREF0520_0480|NZ_ACLN01000004|F|241644|242189|conserved	conserved hypothetical protein	6	6	-4.094	0.22	-4.895	2.64	-3.888	-5.719	-4.241	-5.462	6.547	-0.768	0.119	FALSE	0.768	FALSE	FALSE	LINAB1	152	152	9.056
LINAB1_1002|LINAB1_1002|hypothetical	hypothetical protein	5	5	-4.367	-0.835	-5.381	1.443	-4.798	-4.173	-8.726	-5.33	6.787	-0.767	0.184	FALSE	0.767	FALSE	FALSE	LINAB1	153	153	7.366
LINAB1_1003|LINAB1_1003|phage	phage integrase family protein	6	6	-7.197	-2.141	-8.858	0.428	-7.143	-9.01	-8.701	-6.648	7.805	-0.797	0.16	FALSE	0.797	FALSE	FALSE	LINAB1	154	154	4.569
HMPREF0520_0477|NZ_ACLN01000004|F|239650|240330|conserved	conserved hypothetical protein	6	6	-7.3	-1.546	-8.87	0.857	-7.163	-8.977	-8.761	-7.126	8.346	-0.801	0.157	FALSE	0.801	FALSE	FALSE	LINAB1	155	155	5.056
LINAB1_1006|LINAB1_1006|conserved	conserved hypothetical protein	6	6	-7.173	-2.672	-8.773	-0.407	-7.073	-8.902	-8.596	-6.014	7.169	-0.821	0.162	FALSE	0.821	FALSE	FALSE	LINAB1	156	156	2.159
LINAB1_1008|LINAB1_1008|FtsK	FtsK family DNA segregation ATPase	6	6	-7.311	-2.262	-8.816	0.113	-7.313	-8.993	-8.655	-6.503	7.785	-0.795	0.164	FALSE	0.795	FALSE	FALSE	LINAB1	157	157	2.954
LINAB1_1009|LINAB1_1009|conserved	conserved hypothetical protein	6	6	-7.312	-3.037	-8.921	-0.689	-7.214	-8.976	-8.863	-5.793	7.013	-0.828	0.162	FALSE	0.828	FALSE	FALSE	LINAB1	158	158	2.222
LINAB1_1011|LINAB1_1011|YeeC	YeeC family protein	6	6	-6.408	-1.429	-7.348	0.739	-7.22	-8.895	-6.347	-5.805	8.24	-0.64	0.23	FALSE	0.64	FALSE	FALSE	LINAB1	159	159	5.57
LINAB1_1012|LINAB1_1012|DEAD/DEAH	DEAD/DEAH box helicase family protein	6	6	-5.612	-0.603	-7.361	1.583	-4.73	-6.538	-8.789	-6.965	6.53	-1.02	0.057	FALSE	1.02	FALSE	FALSE	LINAB1	160	160	5.934
LINAB1_1013|LINAB1_1013|hypothetical	hypothetical protein	6	6	-7.268	-3.361	-8.796	-1.066	-7.191	-8.85	-8.769	-5.482	6.567	-0.831	0.166	FALSE	0.831	FALSE	FALSE	LINAB1	161	161	4.2
LINAB1_1014|LINAB1_1014|hypothetical	hypothetical protein	8	6	-5.95	-1.775	-6.425	0.438	-7.131	-6.498	-6.361	-4.516	7.56	-0.512	0.3	FALSE	0.512	FALSE	FALSE	LINAB1	162	162	5.54
LINAB1_1016|LINAB1_1016|hypothetical	hypothetical protein	7	6	-7.314	-1.657	-8.871	0.961	-7.217	-8.889	-8.861	-7.187	8.425	-0.792	0.164	FALSE	0.792	FALSE	FALSE	LINAB1	163	163	5.22
HMPREF9223_0931|AEPX01000013|R|214178|214029|50S	50S ribosomal protein L33	4	4	-0.036	0.081	-0.246	-0.109	0.17	-0.585	0.063	-0.298	0.754	-0.413	0.302	FALSE	0.413	FALSE	FALSE	LINAB1	164	164	3.33
HMPREF0520_0436|NZ_ACLN01000004|F|198864|205589|conserved	conserved hypothetical protein	2	2	2.502	2.502	2.091	2.063	2.684	1.36	2.772	-0.138	1.412	-0.099	0.441	FALSE	0.099	FALSE	FALSE	LINAB1	165	165	8.055
LINAB1_1082|LINAB1_1082|purine	purine operon repressor	11	11	1.556	0.638	1.756	0.741	0.595	1.752	1.762	1.111	0.333	3.325	0.002	TRUE	3.325	TRUE	TRUE	LINAB1	166	166	6.217
LINAB1_1093|LINAB1_1093|serine/threonine	serine/threonine kinase protein	7	6	-5.476	-4.207	-6.608	-4.952	-3.88	-8.822	-5.538	-2.479	4.284	-0.697	0.185	FALSE	0.697	FALSE	FALSE	LINAB1	167	167	8.414
LINAB1_1097|LINAB1_1097|conserved	conserved hypothetical protein	7	5	-6.365	-6.124	-6.493	-4.787	-6.99	-6.544	-6.403	-0.538	3.427	-0.163	0.441	FALSE	0.163	FALSE	FALSE	LINAB1	168	168	7.559
LINAB1_1107|LINAB1_1107|glycerol	glycerol uptake facilitator related permease (major Intrinsic protein family)	9	9	1.319	-4.535	3.083	-2.472	-6.99	2	4.111	7.616	4.511	1.834	0	TRUE	1.834	TRUE	TRUE	LINAB1	169	169	3.705
HMPREF9217_0546|AEKI01000023|R|57538|55697|FAD	FAD dependent oxidoreductase	12	9	2.382	-2.61	4.931	-0.719	-4.713	3.756	6.076	7.484	4.05	1.978	0	TRUE	1.978	TRUE	TRUE	LINAB1	170	170	4.222
LINAB1_1110|LINAB1_1110|glycerol	glycerol kinase	9	9	2.418	-1.79	4.973	-0.395	-2.952	3.641	6.279	6.624	2.706	2.321	0	TRUE	2.321	TRUE	TRUE	LINAB1	171	171	4.066
LINAB1_1111|LINAB1_1111|MgA-containing	MgA-containing trans-acting positive regulator	9	9	-0.108	-6.071	0.834	-4.799	-7.18	0.351	1.279	6.904	3.15	2.275	0	TRUE	2.275	TRUE	TRUE	LINAB1	172	172	6.272
LINAB1_1112|LINAB1_1112|pyridine	pyridine nucleotide-disulfide family oxidoreductase	9	9	-1.551	-6.126	-0.285	-4.867	-7.151	-1.153	0.362	5.794	3.198	1.868	0.004	TRUE	1.868	TRUE	TRUE	LINAB1	173	173	5.48
LINAB1_1122|LINAB1_1122|XRE	XRE family transcriptional regulator	10	9	-1.399	-6.12	-0.349	-4.9	-7.112	-0.988	0.158	5.696	3.111	1.888	0.002	TRUE	1.888	TRUE	TRUE	LINAB1	174	174	5.61
HMPREF9211_0552|AEHQ01000001|F|3183|3431|hypothetical	hypothetical protein	4	4	-2.858	-6.15	-1.306	-4.939	-7.083	-0.544	-2.51	4.656	3.074	1.433	0.032	FALSE	1.433	FALSE	FALSE	LINAB1	175	175	2.576
LINAB1_1124|LINAB1_1124|conserved	conserved hypothetical protein	9	9	0.331	1.453	-0.3	1.048	1.616	0.091	-0.771	-1.642	0.933	-1.87	0.004	TRUE	1.87	TRUE	TRUE	LINAB1	176	176	5.142
LINAB1_1129|LINAB1_1129|multitransmembrane	multitransmembrane protein	6	6	-6.006	-0.775	-6.704	1.714	-7.161	-5.734	-8.826	-6.306	9.113	-0.6	0.259	FALSE	0.6	FALSE	FALSE	LINAB1	177	177	5.585
LINAB1_1130|LINAB1_1130|multitransmembrane	multitransmembrane protein	6	6	0.541	0.541	0.574	1.84	-0.829	1.696	-0.893	-0.108	2.797	-0.039	0.441	FALSE	0.039	FALSE	FALSE	LINAB1	178	178	6.328
LINAB1_1131|LINAB1_1131|conserved	conserved hypothetical protein	6	6	-1.026	-1.026	-0.861	1.706	-7.174	1.813	-6.379	0.17	9.589	0.017	0.443	FALSE	0.017	FALSE	FALSE	LINAB1	179	179	6.313
LINAB1_1132|LINAB1_1132|D-alanine-D-alanine	D-alanine-D-alanine ligase	6	6	1.783	1.783	1.575	2.467	1.327	2.975	-0.128	-0.498	3.106	-0.172	0.497	FALSE	0.172	FALSE	FALSE	LINAB1	180	180	6.594
LINAB1_1134|LINAB1_1134|dehydrogenase|[478958:479888]	dehydrogenase	11	10	-1.057	-0.374	-1.771	2.505	-7.054	0.57	-8.725	-1.927	11.046	-0.174	0.326	FALSE	0.174	FALSE	FALSE	LINAB1	181	181	5.02
LINAB1_1135|LINAB1_1135|amino	amino acid adenylation domain protein	3	3	-7.206	-0.509	-8.788	2.388	-7.073	-8.89	-8.693	-8.257	9.679	-0.77	0.162	FALSE	0.77	FALSE	FALSE	LINAB1	182	182	6.042
LINAB1_1136|LINAB1_1136|Anthranilate	Anthranilate phosphoribosyltransferase	3	3	-7.272	-2.657	-8.948	-0.09	-7.17	-9.033	-8.876	-6.31	7.385	-0.822	0.157	FALSE	0.822	FALSE	FALSE	LINAB1	183	183	3.738
LINAB1_1137|LINAB1_1137|tryptophanyl-tRNA	tryptophanyl-tRNA synthetase	3	3	-7.192	-2.961	-8.861	-0.668	-7.092	-9.081	-8.65	-5.891	6.935	-0.843	0.159	FALSE	0.843	FALSE	FALSE	LINAB1	184	184	3.62
LINAB1_1138|LINAB1_1138|ABC	ABC transporter membrane-spanning permease - macrolide efflux	6	6	-6.477	-3.805	-7.326	-1.617	-7.158	-6.604	-8.651	-3.832	6.12	-0.636	0.229	FALSE	0.636	FALSE	FALSE	LINAB1	185	185	3.921
HMPREF9223_1036|AEPX01000013|R|308396|307572|conserved	conserved hypothetical protein	7	6	-5.967	-0.178	-6.703	2.715	-7.093	-5.654	-8.689	-7.149	10.008	-0.588	0.263	FALSE	0.588	FALSE	FALSE	LINAB1	186	186	7.04
LINAB1_1140|LINAB1_1140|hypothetical	hypothetical protein	14	11	1.269	1.269	1.06	2.117	0.744	0.202	1.771	-0.455	1.624	-0.281	0.282	FALSE	0.281	FALSE	FALSE	LINAB1	187	187	5.956
HMPREF9212_1230|AEHP01000029|R|555|103|hypothetical	hypothetical protein	2	2	-2.424	-4.528	-1.545	-2.519	-7.033	-2.404	-0.829	2.88	4.497	0.895	0.13	FALSE	0.895	FALSE	FALSE	LINAB1	188	188	4.649
HMPREF9211_0182|AEHQ01000007|R|29179|29060|conserved	conserved domain protein	7	6	-5.548	-6.283	-5.312	-5.006	-7.204	-5.132	-5.497	0.909	3.273	0.347	0.375	FALSE	0.347	FALSE	FALSE	LINAB1	189	189	-0.212
LINAB1_1149|LINAB1_1149|Transposase|[463207:463630]	Transposase	9	8	-2.444	-3.786	-2.305	-1.64	-7.147	-2.61	-2.034	1.455	5.504	0.53	0.361	FALSE	0.53	FALSE	FALSE	LINAB1	190	190	2.055
LINAB1_1174|LINAB1_1174|putative	putative Enteroicin A immunity protein	8	8	-1.515	-2.112	-0.842	-0.341	-3.887	-1.933	-0.084	1.022	3.551	0.359	0.333	FALSE	0.359	FALSE	FALSE	LINAB1	191	191	3.921
HMPREF9223_0040|AEPX01000001|F|39118|39279|conserved	conserved hypothetical protein	9	9	-1.062	-1.171	-0.314	-1.599	-1.003	-1.283	0.229	0.877	1.61	0.539	0.283	FALSE	0.539	FALSE	FALSE	HMPREF9223	1	1	4.715
HMPREF0520_0885|NZ_ACLN01000010|F|19678|19818|hypothetical	hypothetical protein	6	6	-4.123	-3.25	-4.343	-1.657	-4.782	-4.434	-4.244	-1.129	3.124	-0.47	0.326	FALSE	0.47	FALSE	FALSE	HMPREF9223	2	2	1.293
HMPREF9214_1130|AEHN01000007|R|43893|43651|conserved	conserved hypothetical protein	3	3	-1.584	-1.584	-1.119	-4.917	-0.924	-3.745	0.588	1.465	4.802	0.293	0.329	FALSE	0.293	FALSE	FALSE	HMPREF9223	3	3	0.875
HMPREF9223_0103|AEPX01000004|R|30053|28641|PTS	PTS family galactitol (gat) porter component IIC	4	4	1.999	1.999	2.206	-1.081	2.937	0.12	4.063	1.135	4.13	0.272	0.261	FALSE	0.272	FALSE	FALSE	HMPREF9223	4	4	-2.133
HMPREF9223_0104|AEPX01000004|R|30403|30089|PTS	PTS family porter, galacitol-specific IIB component	4	4	0.76	0.76	1.06	-4.844	1.879	-1.502	3.137	1.392	6.725	0.26	0.259	FALSE	0.26	FALSE	FALSE	HMPREF9223	5	5	NA
HMPREF9223_0105|AEPX01000004|R|30922|30434|PTS	PTS family fructose/mannitol porter component IIA	4	4	0.498	0.498	0.562	-2.533	1.424	-1.368	2.153	0.786	4.013	0.199	0.288	FALSE	0.199	FALSE	FALSE	HMPREF9223	6	6	-3.012
HMPREF9223_0106|AEPX01000004|R|33142|31124|conserved	conserved hypothetical protein	5	4	0.064	0.573	-1.041	-4.94	2.086	-4.428	0.988	-1	7.06	-0.127	0.392	FALSE	0.127	FALSE	FALSE	HMPREF9223	7	7	NA
HMPREF9223_0107|AEPX01000004|R|33605|33207|PTS	PTS family mannose/fructose/sorbose porter component IIA	4	4	0.229	0.229	-0.658	-4.773	1.276	-6.528	2.251	0.835	9.18	0.085	0.426	FALSE	0.085	FALSE	FALSE	HMPREF9223	8	8	-3.006
HMPREF9223_0108|AEPX01000004|R|34466|33624|PTS	PTS family mannose/fructose/sorbose porter component IID	4	4	1.129	1.129	0.06	-4.978	2.347	-4.734	3.166	0.797	8.43	0.091	0.363	FALSE	0.091	FALSE	FALSE	HMPREF9223	9	9	NA
HMPREF9223_0109|AEPX01000004|R|35334|34429|PTS	PTS family mannose/fructose/sorbose porter component IIC	4	4	1.027	1.027	0.32	-4.898	2.273	-4.198	3.368	1.079	8.049	0.13	0.348	FALSE	0.13	FALSE	FALSE	HMPREF9223	10	10	NA
HMPREF9223_0110|AEPX01000004|R|35837|35346|PTS	PTS family mannose/fructose/sorbose porter, IIB component	4	4	0.373	0.373	-0.87	-2.476	1.046	-6.486	2.161	0.695	8.662	0.073	0.494	FALSE	0.073	FALSE	FALSE	HMPREF9223	11	11	NA
HMPREF9223_0111|AEPX01000004|R|37088|35916|N-acetylglucosamine-6-phosphate	N-acetylglucosamine-6-phosphate deacetylase	4	4	0.927	0.927	0.318	-4.772	2.298	-4.17	3.269	0.95	8.007	0.114	0.354	FALSE	0.114	FALSE	FALSE	HMPREF9223	12	12	NA
HMPREF9223_0112|AEPX01000004|R|38269|37100|sugar	sugar isomerase protein AgaS	4	4	0.829	0.829	0.866	-4.801	2.08	-3.31	3.869	1.782	7.616	0.23	0.316	FALSE	0.23	FALSE	FALSE	HMPREF9223	13	13	-2.984
HMPREF9223_0113|AEPX01000004|R|39001|38291|GntR	GntR family transcriptional regulator	4	4	0.083	0.083	-0.241	-4.944	1.059	-4.163	2.469	1.373	7.092	0.187	0.345	FALSE	0.187	FALSE	FALSE	HMPREF9223	14	14	-3.002
HMPREF9223_0115|AEPX01000004|R|43061|40422|type	type III restriction-modification enzyme	5	4	-5.519	-1.108	-6.257	1.564	-7.149	-8.914	-4.953	-5.672	9.055	-0.557	0.287	FALSE	0.557	FALSE	FALSE	HMPREF9223	15	15	NA
HMPREF9223_0116|AEPX01000004|R|45028|43064|type	type III restriction-modification system: methylase	1	1	-4.333	-6.062	-3.876	-4.83	-7.084	-4.187	-3.59	2.173	3.106	0.836	0.199	FALSE	0.836	FALSE	FALSE	HMPREF9223	16	16	NA
HMPREF9223_0117|AEPX01000004|R|46949|45033|adenine	adenine specific DNA methylase Mod	1	1	-3.538	-6.061	-2.055	-4.79	-7.076	-3.323	-1.242	3.884	3.203	1.172	0.074	FALSE	1.172	FALSE	FALSE	HMPREF9223	17	17	NA
HMPREF9223_0150|AEPX01000004|R|86577|86389|hypothetical	hypothetical protein	10	10	-1.279	-1.288	-0.325	-1.07	-1.399	-1.789	0.742	0.809	2.537	0.334	0.393	FALSE	0.334	FALSE	FALSE	HMPREF9223	18	18	1.629
HMPREF9223_0202|AEPX01000006|R|34053|33733|conserved	conserved hypothetical protein	1	1	-5.484	-6.117	-5.021	-4.802	-7.209	-4.168	-6.438	0.858	3.955	0.253	0.395	FALSE	0.253	FALSE	FALSE	HMPREF9223	19	19	-2.984
HMPREF9223_0241|AEPX01000006|R|71444|71295|conserved	conserved hypothetical protein	7	7	2.581	1.868	2.757	2.454	1.503	2.613	2.906	0.862	0.946	0.982	0.071	FALSE	0.982	FALSE	FALSE	HMPREF9223	20	20	5.464
HMPREF9223_0288|AEPX01000007|F|31081|31203|conserved	conserved hypothetical protein	6	6	-4.568	-3.43	-5.645	-4.901	-2.942	-4.442	-8.581	-2.137	5.042	-0.532	0.197	FALSE	0.532	FALSE	FALSE	HMPREF9223	21	21	NA
HMPREF9223_0289|AEPX01000007|F|31200|31496|pyrophosphatase	pyrophosphatase	8	8	-2.63	-1.808	-2.988	-2.525	-1.532	-3.315	-2.682	-1.116	1.298	-0.843	0.193	FALSE	0.843	FALSE	FALSE	HMPREF9223	22	22	NA
HMPREF9223_0290|AEPX01000007|F|31860|31985|resolvase	resolvase family site-specific recombinase	6	6	-3.153	-2.416	-3.618	-2.454	-2.402	-3.31	-4.011	-1.209	1.257	-1.046	0.142	FALSE	1.046	FALSE	FALSE	HMPREF9223	23	23	NA
HMPREF9223_0291|AEPX01000007|F|32099|32890|conserved	conserved hypothetical protein	8	8	1.646	2.229	0.807	2.499	2.077	0.178	1.356	-1.57	1.183	-1.391	0	TRUE	1.391	FALSE	FALSE	HMPREF9223	24	24	NA
HMPREF9223_0383|AEPX01000007|F|124132|125160|O-methyltransferase	O-methyltransferase	3	3	-3.512	-3.154	-3.72	-4.89	-2.611	-3.207	-4.545	-0.509	2.597	-0.171	0.392	FALSE	0.171	FALSE	FALSE	HMPREF9223	25	25	2.674
HMPREF9223_0403|AEPX01000008|F|245|508|conserved	conserved hypothetical protein	1	1	-2.932	-3.767	-2.578	-4.753	-3.364	-2.894	-2.273	1.217	1.782	0.838	0.166	FALSE	0.838	FALSE	FALSE	HMPREF9223	26	26	2.785
HMPREF9223_0404|AEPX01000008|F|513|710|MarR	MarR family transcriptional regulator	14	10	-1.601	-1.119	-1.689	-2.497	-0.694	-1.549	-1.85	-0.511	1.793	-0.283	0.378	FALSE	0.283	FALSE	FALSE	HMPREF9223	27	27	1.676
HMPREF9223_0406|AEPX01000008|F|942|1157|ISHne1	ISHne1 transposase	6	6	-1.437	-3.083	-0.972	-0.685	-7.27	-1.684	-0.481	1.9	6.597	0.557	0.32	FALSE	0.557	FALSE	FALSE	HMPREF9223	28	28	2.29
HMPREF9223_0623|AEPX01000009|F|149651|149944|hypothetical	hypothetical protein	1	1	-1.129	0.215	-2.601	-0.127	0.342	-4.166	-1.521	-2.629	2.656	-1.189	0.005	TRUE	1.189	FALSE	FALSE	HMPREF9223	29	29	3.46
HMPREF9223_0645|AEPX01000009|R|179349|179164|conserved	conserved hypothetical protein	2	2	-0.947	-0.444	-1.389	0.969	-1.535	-2.47	-0.655	-1.307	2.538	-0.548	0.257	FALSE	0.548	FALSE	FALSE	HMPREF9223	30	30	6.705
HMPREF9223_0729|AEPX01000009|R|266982|264861|conserved	conserved hypothetical protein	2	2	1.909	1.909	1.649	3.294	0.367	-0.355	3.353	-0.247	3.708	-0.068	0.407	FALSE	0.068	FALSE	FALSE	HMPREF9223	31	31	3.52
HMPREF9223_0730|AEPX01000010|R|228|1|conserved	conserved hypothetical protein	1	1	-5.911	-6.148	-2.602	-4.912	-7.107	-1.024	-8.769	2.231	8.146	0.261	0.377	FALSE	0.261	FALSE	FALSE	HMPREF9223	32	32	NA
HMPREF9218_0842|AEKJ01000017|R|4908|1|Gram-positive	Gram-positive signal peptide protein, YSIRK family	5	4	1.175	1.175	2.081	-1.092	2.001	-1.549	5.106	2.747	6.655	0.401	0.427	FALSE	0.401	FALSE	FALSE	HMPREF9223	33	33	-0.217
HMPREF9223_0734|AEPX01000012|R|11537|9715|internalin-J	internalin-J	1	1	1.277	1.74	0.981	1.497	1.847	1.217	0.703	-0.711	0.587	-1.275	0.059	FALSE	1.275	FALSE	FALSE	HMPREF9223	34	34	6.853
HMPREF9216_0858|AEKH01000025|R|16072|10283|LPXTG-motif	LPXTG-motif cell wall anchor domain protein	14	8	-0.51	-0.51	2.883	0.856	-1.982	-1.243	6.437	4.173	7.68	0.557	0.267	FALSE	0.557	FALSE	FALSE	HMPREF9223	35	35	5.01
HMPREF9223_0736|AEPX01000013|R|3664|3242|hypothetical	hypothetical protein	10	10	0.714	1.267	-0.165	1.582	1.101	-1.01	0.486	-1.659	1.494	-1.184	0.001	TRUE	1.184	FALSE	FALSE	HMPREF9223	36	36	6.762
HMPREF9223_0738|AEPX01000013|R|10009|4058|conserved	conserved hypothetical protein	10	5	5.124	5.558	2.626	6.502	4.71	-0.663	5.496	-3.037	6.159	-0.522	0.25	FALSE	0.522	FALSE	FALSE	HMPREF9223	37	37	7.715
HMPREF9223_0741|AEPX01000013|R|12631|12506|conserved	conserved hypothetical protein	1	1	-2.437	-1.172	-3.242	-1.604	-0.997	-2.711	-3.99	-2.026	1.52	-1.473	0.052	FALSE	1.473	FALSE	FALSE	HMPREF9223	38	38	1.899
HMPREF9223_0742|AEPX01000013|R|13537|12695|abortive	abortive infection protein AbiGII	7	7	-0.832	0.41	-2.368	-5.044	1.598	-0.407	-8.797	-2.117	9.323	-0.255	0.29	FALSE	0.255	FALSE	FALSE	HMPREF9223	39	39	5.795
HMPREF9223_0748|AEPX01000013|R|17153|16779|conserved	conserved hypothetical protein	7	7	-2.241	-2.703	-2.236	-0.409	-7.147	-2.395	-2.077	0.545	6.726	0.17	0.494	FALSE	0.17	FALSE	FALSE	HMPREF9223	40	40	7.201
HMPREF9214_1264|AEHN01000024|R|18618|18226|conserved	conserved hypothetical protein	4	4	-2.948	-2.989	-2.09	-0.712	-7.127	-4.741	-0.524	0.737	6.447	0.127	0.384	FALSE	0.127	FALSE	FALSE	HMPREF9223	41	41	6.916
HMPREF9223_0750|AEPX01000013|R|17901|17527|conserved	conserved hypothetical protein	4	3	-0.9	-0.768	-1.844	0.852	-2.664	-4.446	-0.33	-1.377	4.302	-0.329	0.258	FALSE	0.329	FALSE	FALSE	HMPREF9223	42	42	6.25
HMPREF9223_0751|AEPX01000013|R|18386|17901|transposase	transposase	4	4	-5.533	-6.146	-3.689	-4.879	-7.252	-6.626	-2.504	1.832	4.939	0.387	0.313	FALSE	0.387	FALSE	FALSE	HMPREF9223	43	43	5.738
HMPREF9223_0756|AEPX01000013|R|22477|21803|hypothetical	hypothetical protein	5	5	-0.438	0.237	-0.44	-2.499	0.794	-0.392	-0.497	-0.573	3.29	-0.139	0.49	FALSE	0.139	FALSE	FALSE	HMPREF9223	44	44	5.348
HMPREF9223_0761|AEPX01000013|R|25598|25278|conserved	conserved hypothetical protein	23	10	2.096	2.096	2.261	1.84	2.206	1.588	2.821	0.329	1.234	0.279	0.45	FALSE	0.279	FALSE	FALSE	HMPREF9223	45	45	5.231
HMPREF9223_0767|AEPX01000013|R|30154|29978|conserved	conserved hypothetical protein	1	1	0.568	0.748	0.568	-4.895	1.96	-0.172	1.214	-0.098	6.888	-0.016	0.5	FALSE	0.016	FALSE	FALSE	HMPREF9223	46	46	4.421
HMPREF9223_0771|AEPX01000013|R|33918|32947|conserved	conserved hypothetical protein	4	4	-2.049	-0.349	-2.735	2.846	-7.156	-0.725	-8.727	-3.425	10.928	-0.297	0.332	FALSE	0.297	FALSE	FALSE	HMPREF9223	47	47	NA
HMPREF9223_0774|AEPX01000013|R|36117|35953|conserved	conserved hypothetical protein	1	1	-3.244	-2.607	-4.378	-2.508	-2.647	-6.531	-3.264	-1.965	3.334	-0.737	0.14	FALSE	0.737	FALSE	FALSE	HMPREF9223	48	48	0.102
HMPREF9223_0780|AEPX01000013|R|41406|40318|conserved	conserved hypothetical protein	2	2	-4.883	-6.152	-0.855	-4.886	-7.298	-5.136	1.625	5.077	6.987	0.718	0.183	FALSE	0.718	FALSE	FALSE	HMPREF9223	49	49	NA
HMPREF9223_0781|AEPX01000013|R|42684|42367|GNAT	GNAT family acetyltransferase	1	1	-5.993	-6.196	-1.82	-4.941	-7.155	-9.053	0.872	3.502	10.098	0.329	0.384	FALSE	0.329	FALSE	FALSE	HMPREF9223	50	50	NA
HMPREF9211_0603|AEHQ01000082|R|23012|21708|Gram-positive	Gram-positive signal peptide protein, YSIRK family	6	6	8.916	7.867	9.862	6.688	8.871	8.944	10.798	2.052	2.184	0.986	0.01	FALSE	0.986	FALSE	FALSE	HMPREF9223	51	51	9.114
HMPREF9223_0910|AEPX01000013|R|193173|193039|conserved	conserved hypothetical protein	3	3	-4.502	-4.775	-4.366	-4.837	-4.753	-3.953	-4.946	0.379	2.268	0.172	0.424	FALSE	0.172	FALSE	FALSE	HMPREF9223	52	52	2.192
HMPREF9223_0914|AEPX01000013|R|196726|196526|conserved	conserved hypothetical protein	2	2	-6.854	-6.078	-7.336	-4.78	-7.171	-8.821	-6.361	-1.45	4.634	-0.331	0.347	FALSE	0.331	FALSE	FALSE	HMPREF9223	53	53	NA
HMPREF9223_0919|AEPX01000013|R|204275|203175|conserved	conserved hypothetical protein	4	3	-5.913	-6.094	-2.937	-4.915	-7.059	-8.989	-0.874	2.155	8.474	0.245	0.391	FALSE	0.245	FALSE	FALSE	HMPREF9223	54	54	NA
HMPREF9223_0920|AEPX01000013|R|206133|204259|restriction	restriction enzyme alpha subunit	4	3	-5.989	-6.183	-4.376	-4.939	-7.196	-8.903	-2.784	0.971	6.861	0.143	0.423	FALSE	0.143	FALSE	FALSE	HMPREF9223	55	55	NA
HMPREF9223_0949|AEPX01000013|R|235392|228946|conserved	conserved hypothetical protein	2	2	2.777	2.777	3.013	2.252	2.987	1.736	4.214	0.605	2.478	0.247	0.492	FALSE	0.247	FALSE	FALSE	HMPREF9223	56	56	6.498
HMPREF9223_0998|AEPX01000013|F|267904|268218|PTS	PTS family porter	9	9	-1.907	-2.436	-1.735	-4.984	-1.795	-1.543	-1.948	0.761	3.122	0.554	0.247	FALSE	0.554	FALSE	FALSE	HMPREF9223	57	57	3.364
HMPREF9223_1001|AEPX01000013|R|270150|269842|conserved	conserved hypothetical protein	5	5	-6.026	-6.169	-5.964	-5.005	-7.099	-5.632	-6.334	0.107	3.421	0.037	0.484	FALSE	0.037	FALSE	FALSE	HMPREF9223	58	58	6.62
HMPREF9223_1069|AEPX01000013|F|340214|340501|conserved	conserved hypothetical protein	4	4	-3.579	-0.848	-4.952	-2.513	-0.367	-6.567	-3.988	-3.783	3.184	-1.291	0.052	FALSE	1.291	FALSE	FALSE	HMPREF9223	59	59	0.778
HMPREF9223_1113|AEPX01000013|F|382838|383203|integrase	integrase	6	6	-1.084	-2.933	-0.481	-4.892	-2.361	-0.688	-0.286	2.476	2.584	1.389	0.001	TRUE	1.389	FALSE	FALSE	HMPREF9223	60	60	3.691
HMPREF9223_1134|AEPX01000013|F|406578|406733|D-Ala-teichoic	D-Ala-teichoic acid biosynthesis protein	10	10	0.243	0.47	0.123	0.445	0.482	0.028	0.217	-0.345	0.415	-0.869	0.186	FALSE	0.869	FALSE	FALSE	HMPREF9223	61	61	4.456
HMPREF0520_0110|NZ_ACLN01000003|F|114194|114334|conserved	conserved hypothetical protein	1	1	-4.889	-4.208	-5.817	-4.965	-3.867	-8.934	-4.535	-1.706	4.984	-0.418	0.26	FALSE	0.418	FALSE	FALSE	HMPREF0520	1	1	2.35
HMPREF0520_0112|NZ_ACLN01000003|F|115205|115363|conserved	conserved hypothetical protein	1	1	-7.338	-3.873	-8.913	-1.602	-7.227	-9.005	-8.768	-5.104	6.21	-0.837	0.169	FALSE	0.837	FALSE	FALSE	HMPREF0520	2	2	1.421
HMPREF0520_0307|NZ_ACLN01000004|R|80203|80069|hypothetical	hypothetical protein	1	1	-6.903	-6.108	-7.428	-4.91	-7.14	-6.513	-8.791	-1.485	4.533	-0.352	0.342	FALSE	0.352	FALSE	FALSE	HMPREF0520	3	3	NA
HMPREF0520_0331|NZ_ACLN01000004|F|103916|104338|conserved	conserved hypothetical protein	7	7	-2.956	-3.796	-2.112	-1.679	-7.03	-3.45	-1.082	1.59	5.471	0.412	0.302	FALSE	0.412	FALSE	FALSE	HMPREF0520	4	4	4.787
HMPREF0520_0449|NZ_ACLN01000004|F|215448|215588|conserved	conserved hypothetical protein	1	1	-1.772	-2.132	-1.618	-2.513	-1.963	-1.514	-1.744	0.521	0.948	0.631	0.243	FALSE	0.631	FALSE	FALSE	HMPREF0520	5	5	1.855
HMPREF0520_0481|NZ_ACLN01000004|F|242186|242338|conserved	conserved hypothetical protein	1	1	-7.281	-2.412	-8.9	0.089	-7.147	-8.928	-8.875	-6.417	7.577	-0.812	0.157	FALSE	0.812	FALSE	FALSE	HMPREF0520	6	6	5.164
HMPREF0520_0533|NZ_ACLN01000004|F|300824|302107|beta-N-acetyl-hexosaminidase	beta-N-acetyl-hexosaminidase	4	3	3.698	5.459	3.559	7.246	3.613	3.415	3.749	-1.897	3.632	-0.524	0.236	FALSE	0.524	FALSE	FALSE	HMPREF0520	7	7	9.104
HMPREF0520_0592|NZ_ACLN01000004|F|364356|364502|conserved	conserved hypothetical protein	1	1	-1.809	-4.136	-1.301	-4.879	-3.877	-1.215	-1.387	2.854	1.813	1.668	0.011	FALSE	1.668	TRUE	FALSE	HMPREF0520	8	8	3.376
HMPREF0520_0640|NZ_ACLN01000004|F|419075|419275|phage	phage integrase family site-specific recombinase	2	2	-5.872	-4.846	-6.532	-4.952	-4.762	-6.631	-6.402	-1.642	2.624	-0.659	0.247	FALSE	0.659	FALSE	FALSE	HMPREF0520	9	9	4.056
HMPREF0520_0646|NZ_ACLN01000004|F|422921|423166|conserved	conserved hypothetical protein	1	1	-6.63	-0.888	-8.882	-4.863	-0.26	-8.981	-8.804	-6.919	5.466	-1.301	0.075	FALSE	1.301	FALSE	FALSE	HMPREF0520	10	10	4.121
HMPREF0520_0653|NZ_ACLN01000004|R|427141|426956|conserved	conserved hypothetical protein	6	6	-1.38	-0.766	-3.093	-2.53	-0.25	-8.851	-1.152	-1.597	7.747	-0.294	0.227	FALSE	0.294	FALSE	FALSE	HMPREF0520	11	11	4.55
HMPREF9211_0155|AEHQ01000007|F|9139|9492|addiction	addiction module antitoxin, RelB/DinJ family	3	3	-5.908	-6.12	-3.27	-4.841	-7.102	-8.899	-1.568	1.747	7.726	0.222	0.392	FALSE	0.222	FALSE	FALSE	HMPREF0520	12	12	6.118
HMPREF0520_0692|NZ_ACLN01000004|F|458954|461521|hypothetical	hypothetical protein	2	2	1.686	1.686	1.791	1.963	1.543	1.28	2.279	-0.022	1.003	-0.023	0.49	FALSE	0.023	FALSE	FALSE	HMPREF0520	13	13	7.988
HMPREF0520_0693|NZ_ACLN01000005|F|1|1240|mucus	mucus binding protein	1	1	-0.819	-0.819	-0.062	-2.543	-0.364	-4.441	2.89	2.625	7.333	0.33	0.47	FALSE	0.33	FALSE	FALSE	HMPREF0520	14	14	6.538
HMPREF0520_1011|NZ_ACLN01000015|F|8094|8402|arsenate	arsenate reductase	2	2	-2.855	-2.855	-2.738	-0.382	-7.151	-8.984	-0.523	-0.387	9.444	-0.04	0.429	FALSE	0.04	FALSE	FALSE	HMPREF0520	15	15	4.516
HMPREF0520_1102|NZ_ACLN01000016|F|27|209|biotin-acetyl-CoA-carboxylase	biotin-acetyl-CoA-carboxylase ligase	1	1	-3.543	-2.758	-4.002	-2.491	-2.896	-3.781	-4.254	-1.266	1.328	-1.022	0.15	FALSE	1.022	FALSE	FALSE	HMPREF0520	16	16	0.115
HMPREF0520_1109|NZ_ACLN01000016|F|5364|5486|hypothetical	hypothetical protein	1	1	-5.99	-6.065	-5.922	-4.833	-7.072	-4.751	-8.64	-0.284	5.371	-0.055	0.469	FALSE	0.055	FALSE	FALSE	HMPREF0520	17	17	1.168
HMPREF0520_1111|NZ_ACLN01000016|F|6075|6263|conserved	conserved hypothetical protein	1	1	-4.767	-4.557	-5.256	-2.512	-7.011	-9.156	-3.779	-1.395	6.778	-0.207	0.367	FALSE	0.207	FALSE	FALSE	HMPREF0520	18	18	1.979
HMPREF0520_1213|NZ_ACLN01000021|R|159|1|conserved	conserved hypothetical protein	1	1	-6.515	-6.141	-6.761	-4.851	-7.1	-5.69	-8.819	-0.949	4.938	-0.221	0.396	FALSE	0.221	FALSE	FALSE	HMPREF0520	19	19	1.474
HMPREF9211_0035|AEHQ01000058|F|35193|35777|16S	16S rRNA methyltransferase GidB	1	1	1.159	0.44	1.367	-1.112	0.9	1.279	1.454	0.967	2.007	1.025	0.009	TRUE	1.025	FALSE	FALSE	HMPREF9211	1	1	4.192
HMPREF9211_0065|AEHQ01000056|R|11482|11318|hypothetical	hypothetical protein	5	5	-3.269	-2.58	-3.507	-0.658	-4.819	-4.715	-2.702	-1.206	4.135	-0.313	0.378	FALSE	0.313	FALSE	FALSE	HMPREF9211	2	2	NA
HMPREF9211_0066|AEHQ01000056|R|11809|11597|hypothetical	hypothetical protein	5	5	-4.496	-4.571	-4.48	-2.451	-7.197	-4.403	-4.559	-0.019	4.68	-0.007	0.498	FALSE	0.007	FALSE	FALSE	HMPREF9211	3	3	NA
HMPREF9211_0068|AEHQ01000056|R|13156|12101|hypothetical	hypothetical protein	8	5	-3.616	-0.697	-3.679	2.125	-7.24	-4.742	-2.915	-3.261	9.362	-0.259	0.464	FALSE	0.259	FALSE	FALSE	HMPREF9211	4	4	-0.21
HMPREF9217_1253|AEKI01000014|R|35213|34983|DNA-binding	DNA-binding helix-turn-helix protein	4	4	-7.298	-4.543	-8.942	-2.469	-7.151	-9.017	-8.872	-4.468	5.598	-0.864	0.164	FALSE	0.864	FALSE	FALSE	HMPREF9211	5	5	NA
HMPREF9211_0156|AEHQ01000007|R|10266|9535|hypothetical	hypothetical protein	2	2	-5.497	-6.156	-2.949	-4.913	-7.124	-6.547	-1.435	2.641	5.662	0.462	0.284	FALSE	0.462	FALSE	FALSE	HMPREF9211	6	6	5.478
HMPREF9211_0157|AEHQ01000007|R|10522|10253|conserved	conserved domain protein	1	1	-5.687	-6.168	-5.398	-4.876	-7.199	-6.547	-4.536	0.644	3.759	0.196	0.418	FALSE	0.196	FALSE	FALSE	HMPREF9211	7	7	5.142
HMPREF9212_0419|AEHP01000008|R|7720|7424|conserved	conserved hypothetical protein	6	6	-2.883	-6.149	-1.852	-4.848	-7.172	-2.546	-1.278	4.219	3.139	1.417	0.04	FALSE	1.417	FALSE	FALSE	HMPREF9211	8	8	-1.558
HMPREF9215_1223|AEHR01000010|F|1|796|integrase	integrase core domain protein	3	3	-0.841	-0.939	-0.671	-0.352	-1.293	-1.073	-0.308	0.197	1.081	0.195	0.407	FALSE	0.195	FALSE	FALSE	HMPREF9211	9	9	NA
HMPREF9211_0188|AEHQ01000007|R|33444|32974|hypothetical	hypothetical protein	1	1	-6.875	-6.12	-7.323	-4.976	-7.157	-6.557	-8.677	-1.424	4.464	-0.347	0.352	FALSE	0.347	FALSE	FALSE	HMPREF9211	10	10	NA
HMPREF9213_0333|AEHO01000027|R|33506|33339|hypothetical	hypothetical protein	7	7	-1.765	-0.443	-2.655	-0.375	-0.485	-2.978	-2.344	-2.217	0.841	-2.766	0.003	TRUE	2.766	TRUE	TRUE	HMPREF9211	11	11	-3
HMPREF9211_0190|AEHQ01000086|R|941|426|LytTr	LytTr DNA-binding domain protein	8	8	0.911	0.946	0.806	0.733	1.039	0.553	1.048	-0.098	0.581	-0.18	0.411	FALSE	0.18	FALSE	FALSE	HMPREF9211	12	12	NA
HMPREF9211_0191|AEHQ01000086|R|1693|950|ABC-2	ABC-2 type transporter	8	8	1.748	1.997	1.413	2.261	1.87	1.125	1.679	-0.671	0.605	-1.12	0.041	FALSE	1.12	FALSE	FALSE	HMPREF9211	13	13	-2.982
HMPREF9211_0192|AEHQ01000086|R|2546|1677|ABC	ABC transporter, ATP-binding protein	8	8	-0.443	-0.239	-1.068	-0.101	-0.301	-2.032	-0.403	-0.998	1.634	-0.657	0.177	FALSE	0.657	FALSE	FALSE	HMPREF9211	14	14	NA
HMPREF9213_0337|AEHO01000027|R|36698|35853|hypothetical	hypothetical protein	8	8	-0.922	-0.635	-1.981	-0.395	-0.746	-3.604	-0.911	-1.564	2.695	-0.668	0.142	FALSE	0.668	FALSE	FALSE	HMPREF9211	15	15	NA
HMPREF9211_0194|AEHQ01000086|R|4215|4021|conserved	conserved hypothetical protein	7	7	-1.911	-1.774	-2.182	-1.073	-2.187	-2.865	-1.597	-0.549	1.568	-0.382	0.324	FALSE	0.382	FALSE	FALSE	HMPREF9211	16	16	NA
HMPREF9211_0195|AEHQ01000086|R|4369|4223|hypothetical	hypothetical protein	7	7	-1.507	-1.226	-2.659	-0.125	-1.999	-6.564	-1.253	-2.19	5.307	-0.576	0.242	FALSE	0.576	FALSE	FALSE	HMPREF9211	17	17	NA
HMPREF9211_0207|AEHQ01000083|R|12906|12187|GIY-YIG	GIY-YIG catalytic domain protein	1	1	-2.988	-3.754	-2.602	-4.964	-3.357	-2.275	-3	1.196	1.955	0.768	0.185	FALSE	0.768	FALSE	FALSE	HMPREF9211	18	18	3.464
HMPREF9211_0269|AEHQ01000039|F|14736|14936|hypothetical	hypothetical protein	5	5	-3.201	-3.445	-3.116	-4.887	-2.949	-3.083	-3.147	0.364	2.073	0.217	0.394	FALSE	0.217	FALSE	FALSE	HMPREF9211	19	19	3.365
HMPREF9211_0334|AEHQ01000012|F|1759|2448|conserved	conserved domain protein	2	2	-4.945	-2.756	-5.571	-0.399	-7.089	-9.005	-4.266	-3.436	7.721	-0.425	0.311	FALSE	0.425	FALSE	FALSE	HMPREF9211	20	20	NA
HMPREF9211_0345|AEHQ01000057|R|1537|548|site-specific	site-specific recombinase, phage integrase family	1	1	-1.135	-6.203	0.344	-5.012	-7.219	-0.732	1.355	6.576	3.078	1.977	0.001	TRUE	1.977	TRUE	TRUE	HMPREF9211	21	21	3.932
HMPREF9213_0590|AEHO01000031|R|48310|45626|Gram-positive	Gram-positive signal peptide protein, YSIRK family	3	3	1.748	1.394	1.965	0.597	1.693	2.117	1.781	0.636	1.1	0.907	0.075	FALSE	0.907	FALSE	FALSE	HMPREF9211	22	22	5.585
HMPREF9211_0516|AEHQ01000017|F|250|390|conserved	conserved domain protein	4	4	-2.771	-2.771	-2.686	-4.861	-2.197	-9.117	-0.653	0.828	8.773	0.085	0.461	FALSE	0.085	FALSE	FALSE	HMPREF9211	23	23	NA
HMPREF9211_0517|AEHQ01000017|F|448|639|conserved	conserved hypothetical protein	1	1	-4.194	-4.196	-2.737	-4.917	-3.927	-8.935	-1.018	1.141	8.071	0.124	0.461	FALSE	0.124	FALSE	FALSE	HMPREF9211	24	24	NA
HMPREF9214_1074|AEHN01000019|R|99131|98628|conserved	conserved hypothetical protein	2	2	0.558	0.558	-1.439	-1.616	1.124	-8.892	1.426	-0.339	10.328	-0.037	0.486	FALSE	0.037	FALSE	FALSE	HMPREF9211	25	25	-2.958
HMPREF9212_1092|AEHP01000052|R|12178|11429|YibE/F-like	YibE/F-like protein	5	5	2.382	1.378	2.617	-1.594	2.329	2.416	2.811	1.263	3.916	0.663	0.064	FALSE	0.663	FALSE	FALSE	HMPREF9211	26	26	NA
HMPREF9211_0559|AEHQ01000001|R|13234|11642|YibE/F-like	YibE/F-like protein	6	5	2.255	1.695	2.443	-2.492	3.142	1.428	3.399	0.672	5.639	0.218	0.251	FALSE	0.218	FALSE	FALSE	HMPREF9211	27	27	-0.399
HMPREF9212_1095|AEHP01000052|R|13979|13296|conserved	conserved hypothetical protein	6	6	0.192	0.192	-1.405	-2.454	0.892	-9	1.522	0.082	10.513	0.005	0.499	FALSE	0.005	FALSE	FALSE	HMPREF9211	28	28	NA
HMPREF9211_0561|AEHQ01000001|R|14511|13426|D-ala	D-ala D-ala ligase N-terminal domain protein	6	6	1.769	1.769	1.591	0.75	2.148	-0.453	3.332	0.553	3.785	0.144	0.499	FALSE	0.144	FALSE	FALSE	HMPREF9211	29	29	2.954
HMPREF9212_1098|AEHP01000052|F|17409|18029|hydrolase,	hydrolase, NUDIX family	5	5	0.003	0.003	-1.535	-1.648	0.488	-8.872	1.523	-0.211	10.387	-0.032	0.5	FALSE	0.032	FALSE	FALSE	HMPREF9211	30	30	NA
HMPREF9218_0753|AEKJ01000015|R|30173|28017|Gram-positive	Gram-positive signal peptide protein, YSIRK family	3	2	8.025	5.711	8.56	3.276	7.55	8.427	8.726	2.877	4.272	0.751	0	TRUE	0.751	FALSE	FALSE	HMPREF9211	31	31	6.095
HMPREF9211_0619|AEHQ01000082|R|34430|33918|DNA/pantothenate	DNA/pantothenate metabolism flavoprotein	1	1	-0.687	-0.594	-0.76	-0.723	-0.529	-0.551	-1.03	-0.173	0.711	-0.26	0.383	FALSE	0.26	FALSE	FALSE	HMPREF9211	32	32	2.623
HMPREF9211_0643|AEHQ01000087|R|1640|984|conserved	conserved hypothetical protein	3	3	-6.852	-6.115	-7.348	-4.85	-7.175	-8.899	-6.366	-1.452	4.716	-0.34	0.348	FALSE	0.34	FALSE	FALSE	HMPREF9211	33	33	NA
HMPREF9211_0822|AEHQ01000076|R|25805|25686|hypothetical	hypothetical protein	1	1	-5.972	-6.145	-4.724	-4.934	-7.158	-8.959	-3.428	0.477	6.31	0.076	0.454	FALSE	0.076	FALSE	FALSE	HMPREF9211	34	34	-1.572
HMPREF9211_0854|AEHQ01000076|R|51701|51321|hypothetical	hypothetical protein	5	5	-6.049	-6.117	-5.961	-4.953	-7.035	-4.769	-8.675	-0.321	5.353	-0.067	0.47	FALSE	0.067	FALSE	FALSE	HMPREF9211	35	35	NA
HMPREF9211_0855|AEHQ01000076|R|52069|51701|phage	phage protein, HK97 gp10 family	5	5	-6.517	-6.235	-6.713	-5.044	-7.13	-5.694	-8.744	-0.866	4.801	-0.189	0.414	FALSE	0.189	FALSE	FALSE	HMPREF9211	36	36	NA
HMPREF9211_0856|AEHQ01000076|R|52457|52053|conserved	conserved hypothetical protein	5	5	-6.473	-6.104	-6.738	-4.831	-7.116	-5.648	-8.698	-0.924	4.85	-0.215	0.398	FALSE	0.215	FALSE	FALSE	HMPREF9211	37	37	NA
HMPREF9211_0857|AEHQ01000076|R|53346|52474|conserved	conserved hypothetical protein	5	5	-6.251	-6.276	-6.245	-4.96	-7.249	-5.089	-8.681	-0.404	5.307	-0.086	0.46	FALSE	0.086	FALSE	FALSE	HMPREF9211	38	38	NA
HMPREF9211_0859|AEHQ01000076|R|54320|54060|hypothetical	hypothetical protein	4	4	-4.797	-4.813	-4.395	-4.933	-4.751	-3.097	-8.757	-0.16	6.005	-0.03	0.484	FALSE	0.03	FALSE	FALSE	HMPREF9211	39	39	NA
HMPREF9211_0860|AEHQ01000076|R|54654|54397|hypothetical	hypothetical protein	5	5	-5.975	-6.286	-4.24	-4.862	-7.298	-2.885	-8.71	1.032	6.547	0.158	0.415	FALSE	0.158	FALSE	FALSE	HMPREF9211	40	40	NA
HMPREF9211_0861|AEHQ01000076|R|55142|54651|hypothetical	hypothetical protein	3	3	-5.829	-6.076	-4.196	-4.753	-7.087	-2.877	-8.858	0.861	6.716	0.133	0.423	FALSE	0.133	FALSE	FALSE	HMPREF9211	41	41	NA
HMPREF9211_0862|AEHQ01000076|R|55460|55176|hypothetical	hypothetical protein	5	5	-6.902	-6.185	-7.402	-4.931	-7.042	-6.52	-8.893	-1.523	4.475	-0.373	0.34	FALSE	0.373	FALSE	FALSE	HMPREF9211	42	42	NA
HMPREF9211_0863|AEHQ01000076|R|57057|55465|phage	phage head morphogenesis protein, SPP1 gp7 family	5	5	-5.825	-6.042	-5.203	-4.77	-7.141	-3.966	-8.654	0.167	5.746	0.029	0.484	FALSE	0.029	FALSE	FALSE	HMPREF9211	43	43	NA
HMPREF9211_0865|AEHQ01000076|R|59723|58494|phage	phage terminase, large subunit, PBSX family	3	3	-6.037	-6.15	-5.924	-4.928	-7.18	-4.739	-8.68	-0.265	5.348	-0.056	0.473	FALSE	0.056	FALSE	FALSE	HMPREF9211	44	44	NA
HMPREF9211_0870|AEHQ01000076|F|61936|62505|transposase	transposase	4	4	-1.293	-2.878	-0.902	-1.073	-4.784	-0.554	-1.362	1.845	3.735	0.732	0.226	FALSE	0.732	FALSE	FALSE	HMPREF9211	45	45	NA
HMPREF9215_1222|AEHR01000014|F|1|838|integrase	integrase core domain protein	5	4	0.418	0.082	0.643	0.28	-0.016	0.441	0.828	0.545	0.548	1.018	0.134	FALSE	1.018	FALSE	FALSE	HMPREF9211	46	46	NA
HMPREF9211_0872|AEHQ01000076|F|63647|64768|site-specific	site-specific recombinase, phage integrase family	5	5	0.314	0.647	-1.595	-4.892	2.015	1.079	-8.893	-1.054	10.525	-0.109	0.288	FALSE	0.109	FALSE	FALSE	HMPREF9211	47	47	-2.978
HMPREF9213_0933|AEHO01000024|R|6712|6379|LPXTG-motif	LPXTG-motif cell wall anchor domain protein	2	2	-6.581	-2.606	-8.865	-4.911	-2.005	-8.907	-8.83	-5.718	4.42	-1.41	0.075	FALSE	1.41	FALSE	FALSE	HMPREF9211	48	48	2.123
HMPREF9211_0906|AEHQ01000029|R|16317|15610|hypothetical	hypothetical protein	3	3	0.905	0.595	1.954	-0.685	0.994	0.857	3.024	1.924	2.21	0.852	0.184	FALSE	0.852	FALSE	FALSE	HMPREF9211	49	49	2.596
HMPREF9211_0908|AEHQ01000029|R|16947|16777|hypothetical	hypothetical protein	5	5	-2.243	-1.756	-3.073	-1.1	-2.148	-4.443	-2.213	-1.628	2.315	-0.775	0.147	FALSE	0.775	FALSE	FALSE	HMPREF9211	50	50	-0.873
HMPREF9211_0916|AEHQ01000070|F|6667|6906|DNA-binding	DNA-binding helix-turn-helix protein	2	2	-3.676	-6.123	-3.229	-4.896	-7.126	-3.201	-3.256	2.864	3.195	1.072	0.126	FALSE	1.072	FALSE	FALSE	HMPREF9211	51	51	-2.99
HMPREF9211_0963|AEHQ01000034|R|31182|30814|conserved	conserved hypothetical protein	1	1	-1.174	0.019	-2.273	-0.715	0.287	-3.461	-1.325	-1.947	2.192	-1.012	0.051	FALSE	1.012	FALSE	FALSE	HMPREF9211	52	52	4.083
HMPREF9211_1001|AEHQ01000018|F|19|309|LPXTG-motif	LPXTG-motif cell wall anchor domain protein	3	3	-2.386	1.603	-2.873	-4.993	3.508	-2.031	-4.526	-4.879	8.499	-0.4	0.373	FALSE	0.4	FALSE	FALSE	HMPREF9211	53	53	0.782
HMPREF9211_1078|AEHQ01000069|R|35292|34663|conserved	conserved hypothetical protein	1	1	-2.924	-3.165	-2.108	-4.734	-2.671	-3.303	-1.188	1.32	2.691	0.484	0.268	FALSE	0.484	FALSE	FALSE	HMPREF9211	54	54	-0.405
HMPREF9211_1079|AEHQ01000069|R|37675|35612|hypothetical	hypothetical protein	1	1	-1.52	-1.089	-2.195	-0.13	-1.695	-3.199	-1.415	-1.39	2.016	-0.713	0.186	FALSE	0.713	FALSE	FALSE	HMPREF9211	55	55	4.103
HMPREF9216_1030|AEKH01000010|R|117829|110744|F5/8	F5/8 type C domain protein	14	9	3.15	3.371	2.699	2.384	3.785	2.039	3.364	-0.4	1.442	-0.273	0.274	FALSE	0.273	FALSE	FALSE	HMPREF9211	56	56	6.207
HMPREF9211_1136|AEHQ01000069|R|74285|74124|hypothetical	hypothetical protein	2	2	-3.364	-4.742	-2.982	-4.803	-4.691	-3.089	-2.88	1.766	1.949	1.029	0.135	FALSE	1.029	FALSE	FALSE	HMPREF9211	57	57	1.471
HMPREF9211_1144|AEHQ01000069|F|78904|79038|conserved	conserved domain protein	1	1	-5.651	-2.871	-7.353	-1.093	-4.762	-6.529	-8.759	-4.83	4.355	-1.174	0.058	FALSE	1.174	FALSE	FALSE	HMPREF9211	58	58	1.529
HMPREF9214_0968|AEHN01000025|R|2954|1344|ABC	ABC transporter, ATP-binding protein	13	9	4.554	4.943	3.612	4.972	4.923	2.809	4.374	-1.337	1.562	-0.904	0	TRUE	0.904	FALSE	FALSE	HMPREF9211	59	59	-2.121
HMPREF9211_1172|AEHQ01000043|R|3679|2909|putative	putative membrane protein	9	9	3.518	4.066	2.462	4.153	4.026	1.662	3.228	-1.631	1.567	-1.131	0	TRUE	1.131	FALSE	FALSE	HMPREF9211	60	60	-3.011
HMPREF9211_1173|AEHQ01000043|R|4455|3697|putative	putative membrane protein	9	9	3.438	3.973	2.484	4.312	3.788	1.77	3.173	-1.682	1.405	-1.226	0	TRUE	1.226	FALSE	FALSE	HMPREF9211	61	61	NA
HMPREF9211_1174|AEHQ01000043|R|5335|4445|ABC	ABC transporter, ATP-binding protein	9	9	3.899	4.376	3.042	4.426	4.349	2.421	3.652	-1.365	1.228	-1.167	0	TRUE	1.167	FALSE	FALSE	HMPREF9211	62	62	-1.573
HMPREF9211_1175|AEHQ01000043|R|8006|5337|lanthionine	lanthionine synthetase C-like protein	9	9	5.419	5.856	4.391	5.935	5.809	3.695	5.036	-1.521	1.341	-1.162	0	TRUE	1.162	FALSE	FALSE	HMPREF9211	63	63	-1.186
HMPREF9216_0856|AEKH01000025|R|9462|1|Gram-positive	Gram-positive signal peptide protein, YSIRK family	4	4	5.279	6.984	2.088	6.364	7.429	-0.426	4.282	-4.787	4.704	-1.069	0	TRUE	1.069	FALSE	FALSE	HMPREF9211	64	64	9.144
HMPREF9211_1181|AEHQ01000019|R|10263|9726|LPXTG-motif	LPXTG-motif cell wall anchor domain protein	1	1	-3.315	-3.315	-0.619	-2.464	-3.866	-6.51	2.673	2.52	9.193	0.267	0.482	FALSE	0.267	FALSE	FALSE	HMPREF9211	65	65	-0.036
HMPREF9214_0302|AEHN01000027|F|3300|5396|ABC	ABC transporter, ATP-binding protein	11	9	1.887	1.887	1.582	0.297	2.429	0.39	2.609	0.164	2.328	0.069	0.373	FALSE	0.069	FALSE	FALSE	HMPREF9211	66	66	-2.119
HMPREF9211_1302|AEHQ01000032|F|1037|1942|bacitracin	bacitracin ABC transporter, ATP-binding protein BcrA	9	9	1.166	1.166	1.143	0.458	1.433	0.368	1.819	0.26	1.49	0.176	0.397	FALSE	0.176	FALSE	FALSE	HMPREF9211	67	67	NA
HMPREF9211_1303|AEHQ01000032|F|1949|2689|putative	putative membrane protein	9	9	0.695	0.697	0.229	0.449	0.806	-0.714	0.987	-0.26	1.703	-0.159	0.427	FALSE	0.159	FALSE	FALSE	HMPREF9211	68	68	-2.124
HMPREF9211_1304|AEHQ01000032|F|2682|3428|putative	putative membrane protein	9	9	0.282	0.282	0.18	0.284	0.282	-0.767	0.882	-0.155	1.646	-0.099	0.48	FALSE	0.099	FALSE	FALSE	HMPREF9211	69	69	NA
HMPREF9211_1305|AEHQ01000032|F|3742|4605|DNA-binding	DNA-binding helix-turn-helix protein	9	9	2.467	2.467	2.593	3.08	2.106	2.205	2.983	0.016	0.977	0.018	0.483	FALSE	0.018	FALSE	FALSE	HMPREF9211	70	70	-2.977
HMPREF9211_1313|AEHQ01000055|R|4010|2013|LPXTG-motif	LPXTG-motif cell wall anchor domain protein	4	4	1.363	1.363	0.99	2.495	0.484	-2.411	3.548	-0.775	5.958	-0.15	0.5	FALSE	0.15	FALSE	FALSE	HMPREF9211	71	71	4.503
HMPREF9211_1344|AEHQ01000045|F|2070|2201|hypothetical	hypothetical protein	2	2	-0.61	-0.53	-0.853	-1.11	-0.307	-1.369	-0.399	-0.205	1.163	-0.171	0.399	FALSE	0.171	FALSE	FALSE	HMPREF9211	72	72	2.118
HMPREF9211_1383|AEHQ01000065|R|13142|12969|conserved	conserved hypothetical protein	2	2	-5.1	-4.163	-5.678	-4.87	-3.877	-5.144	-6.434	-1.472	2.533	-0.599	0.246	FALSE	0.599	FALSE	FALSE	HMPREF9211	73	73	NA
HMPREF9212_1397|AEHP01000046|F|3044|3325|addiction	addiction module antitoxin, RelB/DinJ family	4	4	-0.851	0.154	-2.066	0.611	-0.098	-2.979	-1.406	-2.429	1.595	-1.617	0	TRUE	1.617	TRUE	TRUE	HMPREF9211	74	74	2.12
HMPREF9211_1512|AEHQ01000048|R|313|188|putative	putative lantibiotic mutacin-2	7	7	-3.906	-4.843	-3.43	-4.947	-4.777	-3.957	-2.99	1.386	2.083	0.739	0.213	FALSE	0.739	FALSE	FALSE	HMPREF9211	75	75	NA
HMPREF9211_1514|AEHQ01000048|F|1283|1864|conserved	conserved hypothetical protein	3	3	-5.422	-4.588	-5.923	-2.533	-7.169	-4.73	-8.724	-1.951	6.196	-0.329	0.329	FALSE	0.329	FALSE	FALSE	HMPREF9211	76	76	NA
HMPREF9211_1522|AEHQ01000030|R|1926|1627|conserved	conserved domain protein	5	5	-3.869	-3.869	-3.348	-1.608	-7.123	-1.618	-8.695	-0.285	8.197	-0.033	0.46	FALSE	0.033	FALSE	FALSE	HMPREF9211	77	77	NA
HMPREF9211_1531|AEHQ01000059|F|12661|12777|hypothetical	hypothetical protein	4	4	-0.625	-0.625	-0.867	-1.104	-0.424	-2.081	0.061	0.039	2.171	0.019	0.49	FALSE	0.019	FALSE	FALSE	HMPREF9211	78	78	3.251
HMPREF9217_1258|AEKI01000013|R|1448|549|CRISPR-associated	CRISPR-associated endoribonuclease Cas2	4	4	1.269	-3.866	2.67	-1.62	-7.206	2.158	3.129	6.539	5.552	1.421	0	TRUE	1.421	FALSE	FALSE	HMPREF9211	79	79	-2.981
HMPREF9211_1577|AEHQ01000027|R|5083|4145|CRISPR-associated	CRISPR-associated endonuclease Cas1, ECOLI subtype	4	4	1.166	-6.06	2.742	-4.914	-7.002	2.072	3.357	8.813	3.134	2.883	0	TRUE	2.883	TRUE	TRUE	HMPREF9211	80	80	-3.014
HMPREF9211_1578|AEHQ01000027|R|5739|5080|CRISPR	CRISPR system CASCADE complex protein CasE	4	4	0.604	-6.074	1.685	-4.974	-7.043	1.488	1.891	7.77	3.028	2.632	0	TRUE	2.632	TRUE	TRUE	HMPREF9211	81	81	NA
HMPREF9217_1261|AEKI01000013|R|3789|3052|CRISPR	CRISPR system CASCADE complex protein CasD	4	3	0.489	-6.129	1.598	-4.848	-7.22	1.881	1.283	7.712	3.067	2.519	0	TRUE	2.519	TRUE	TRUE	HMPREF9211	82	82	NA
HMPREF9219_1118|AEKK01000002|R|7371|6289|CRISPR	CRISPR system CASCADE complex protein CasC	4	4	1.162	-3.772	2.68	-2.55	-4.802	2.164	3.145	6.431	2.312	2.823	0	TRUE	2.823	TRUE	TRUE	HMPREF9211	83	83	-2.113
HMPREF9211_1582|AEHQ01000027|R|8169|7582|CRISPR	CRISPR system CASCADE complex protein CasB	3	3	0.367	-6.17	1.891	-4.981	-7.073	1.505	2.233	8.047	3.138	2.573	0	TRUE	2.573	TRUE	TRUE	HMPREF9211	84	84	-2.108
HMPREF9211_1583|AEHQ01000027|R|9618|8179|putative	putative CRISPR system CASCADE complex protein CasA	1	1	-1.817	-6.118	-1.088	-5.004	-7.15	-1.446	-0.777	5.054	3.232	1.687	0.009	TRUE	1.687	TRUE	TRUE	HMPREF9211	85	85	NA
HMPREF9219_1120|AEKK01000002|R|9689|7971|putative	putative CRISPR system CASCADE complex protein CasA	2	2	-0.763	-4.866	-0.199	-4.945	-4.832	-0.095	-0.319	4.655	1.987	2.4	0	TRUE	2.4	TRUE	TRUE	HMPREF9211	86	86	NA
HMPREF9211_1585|AEHQ01000027|R|12581|9828|CRISPR-associated	CRISPR-associated helicase Cas3	4	4	0.93	-4.542	1.633	-2.424	-7.223	1.378	1.886	6.195	4.708	1.514	0	TRUE	1.514	TRUE	TRUE	HMPREF9211	87	87	NA
HMPREF9216_0663|AEKH01000024|R|6748|5328|LPXTG-motif	LPXTG-motif cell wall anchor domain protein	3	3	0.17	3.672	-1.263	0.113	5.808	-3.624	0.189	-5.309	5.706	-0.873	0.141	FALSE	0.873	FALSE	FALSE	HMPREF9211	88	88	2.745
HMPREF9213_1078|AEHO01000025|R|39577|38897|conserved	conserved hypothetical protein	4	3	-6.365	-3.453	-7.331	-1.122	-7.107	-8.851	-6.301	-4.171	6.492	-0.632	0.231	FALSE	0.632	FALSE	FALSE	HMPREF9212	1	1	NA
HMPREF9212_0047|AEHP01000040|R|44000|42270|DNA	DNA (cytosine-5-)-methyltransferase	2	2	-2.838	-1.233	-2.935	1.43	-7.063	-4.729	-1.855	-2.191	8.462	-0.198	0.467	FALSE	0.198	FALSE	FALSE	HMPREF9212	2	2	NA
HMPREF9216_0583|AEKH01000011|R|15902|11055|pullulanase,	pullulanase, type I	2	2	3.923	2.715	4.906	2.419	2.849	4.746	5.104	2.273	0.446	4.997	0	TRUE	4.997	TRUE	TRUE	HMPREF9212	3	3	9.169
HMPREF9212_0111|AEHP01000056|F|14083|14226|hypothetical	hypothetical protein	3	3	-4.2	-4.841	-3.815	-4.917	-4.817	-4.445	-3.261	1.02	2.215	0.499	0.287	FALSE	0.499	FALSE	FALSE	HMPREF9212	4	4	1.623
HMPREF9218_0124|AEKJ01000013|R|103765|102743|conserved	conserved hypothetical protein	4	3	-2.781	-4.786	-2.277	-4.811	-4.774	-2.467	-2.083	2.51	1.941	1.38	0.058	FALSE	1.38	FALSE	FALSE	HMPREF9212	5	5	2.808
HMPREF9212_0123|AEHP01000063|R|899|603|conserved	conserved domain protein	3	3	1.928	2.456	0.89	3.15	1.971	-0.29	1.9	-1.768	2.189	-0.868	0.082	FALSE	0.868	FALSE	FALSE	HMPREF9212	6	6	-3.005
HMPREF9212_0130|AEHP01000063|R|8237|8109|hypothetical	hypothetical protein	5	5	3.177	3.465	2.413	3.897	3.226	1.59	3.146	-1.257	1.556	-0.87	0.056	FALSE	0.87	FALSE	FALSE	HMPREF9212	7	7	NA
HMPREF9212_0338|AEHP01000054|R|26829|26050|Gram-positive	Gram-positive signal peptide protein, YSIRK family	1	1	3.645	4.506	3.593	5.553	3.457	3.428	3.751	-0.896	2.096	-0.469	0.345	FALSE	0.469	FALSE	FALSE	HMPREF9212	8	8	7.941
HMPREF9212_0420|AEHP01000008|R|7964|7848|hypothetical	hypothetical protein	2	2	-4.984	-6.065	-4.644	-4.813	-7.072	-5.124	-4.242	1.37	3.232	0.522	0.314	FALSE	0.522	FALSE	FALSE	HMPREF9212	9	9	-3.016
HMPREF9212_0464|AEHP01000034|R|2113|1976|conserved	conserved domain protein	1	1	-6.832	-6.035	-7.3	-4.764	-7.061	-8.934	-6.415	-1.502	4.703	-0.347	0.34	FALSE	0.347	FALSE	FALSE	HMPREF9212	10	10	1.943
HMPREF9212_0575|AEHP01000021|F|1|214|hypothetical	hypothetical protein	1	1	-0.356	-0.286	-0.379	-0.672	-0.143	-0.424	-0.337	-0.073	0.629	-0.125	0.442	FALSE	0.125	FALSE	FALSE	HMPREF9212	11	11	2.319
HMPREF9212_0579|AEHP01000041|R|1588|50|hypothetical	hypothetical protein	1	1	-0.251	-0.251	-0.356	-0.382	-0.195	-2.03	0.91	0.092	2.947	0.035	0.498	FALSE	0.035	FALSE	FALSE	HMPREF9212	12	12	1.579
HMPREF9212_0871|AEHP01000023|R|10682|10569|hypothetical	hypothetical protein	1	1	-6.884	-6.133	-7.35	-4.965	-7.123	-9.009	-6.339	-1.413	4.667	-0.325	0.356	FALSE	0.325	FALSE	FALSE	HMPREF9212	13	13	NA
HMPREF9212_0995|AEHP01000023|R|111762|111163|conserved	conserved hypothetical protein	2	2	-2.383	-2.43	-1.642	-4.968	-1.803	-3.091	-0.587	1.265	3.288	0.396	0.302	FALSE	0.396	FALSE	FALSE	HMPREF9212	14	14	2.973
HMPREF9212_1023|AEHP01000051|F|6913|7893|conserved	conserved hypothetical protein	3	3	-4.481	-4.499	-3.937	-2.493	-7.177	-2.69	-8.754	-0.492	7.047	-0.07	0.445	FALSE	0.07	FALSE	FALSE	HMPREF9212	15	15	NA
HMPREF9212_1034|AEHP01000066|R|6910|6503|hypothetical	hypothetical protein	1	1	-0.488	0.114	-0.74	1.506	-1.836	-0.043	-1.907	-0.96	3.334	-0.328	0.361	FALSE	0.328	FALSE	FALSE	HMPREF9212	16	16	2.938
HMPREF9212_1128|AEHP01000047|R|1479|376|glycosyl	glycosyl hydrolase family 25	3	3	-0.905	-0.905	-1.565	-4.986	-0.162	1.371	-8.612	1.195	10.24	0.1	0.456	FALSE	0.1	FALSE	FALSE	HMPREF9212	17	17	NA
HMPREF9212_1129|AEHP01000047|R|1923|1489|hypothetical	hypothetical protein	3	3	-3.424	-3.424	-2.607	-4.712	-2.988	-0.375	-8.789	1.409	8.537	0.138	0.466	FALSE	0.138	FALSE	FALSE	HMPREF9212	18	18	NA
HMPREF9212_1130|AEHP01000047|R|2246|1938|conserved	conserved hypothetical protein	3	3	-5.911	-6.146	-3.009	-4.937	-7.229	-1.013	-8.756	2.223	8.141	0.267	0.373	FALSE	0.267	FALSE	FALSE	HMPREF9212	19	19	NA
HMPREF9213_0815|AEHO01000015|R|2389|2234|XkdX	XkdX family protein	3	3	-5.885	-6.128	-2.891	-4.803	-7.187	-1.096	-8.691	2.13	7.997	0.255	0.38	FALSE	0.255	FALSE	FALSE	HMPREF9212	20	20	NA
HMPREF9212_1132|AEHP01000047|R|2708|2373|conserved	conserved hypothetical protein	2	2	-5.928	-6.071	-5.668	-4.785	-7.217	-4.441	-8.799	-0.135	5.622	-0.025	0.487	FALSE	0.025	FALSE	FALSE	HMPREF9212	21	21	NA
HMPREF9212_1134|AEHP01000047|R|4886|3030|hypothetical	hypothetical protein	1	1	-2.725	-2.725	-2.484	-4.865	-2.157	-0.216	-8.877	1.236	8.832	0.117	0.461	FALSE	0.117	FALSE	FALSE	HMPREF9212	22	22	NA
HMPREF9212_1135|AEHP01000047|R|5091|4867|hypothetical	hypothetical protein	3	3	-4.757	-4.787	-3.773	-4.784	-4.787	-2.4	-8.819	0.295	6.683	0.045	0.481	FALSE	0.045	FALSE	FALSE	HMPREF9212	23	23	NA
HMPREF9212_1136|AEHP01000047|R|7118|5094|phage	phage minor structural protein, N-terminal domain protein	1	1	-0.189	-0.189	-1.426	-4.997	0.507	0.976	-8.61	0.239	9.987	0.022	0.464	FALSE	0.022	FALSE	FALSE	HMPREF9212	24	24	NA
HMPREF9212_1137|AEHP01000047|R|7939|7115|putative	putative phage tail component, N-terminal domain protein	2	2	-0.827	-0.827	-1.698	-4.956	-0.108	0.803	-8.737	0.582	9.852	0.051	0.458	FALSE	0.051	FALSE	FALSE	HMPREF9212	25	25	NA
HMPREF9212_1152|AEHP01000047|R|20332|19103|phage	phage terminase, large subunit, PBSX family	2	2	-1.605	-1.605	-2.697	-4.876	-0.919	-0.797	-8.81	-0.238	8.501	-0.027	0.443	FALSE	0.027	FALSE	FALSE	HMPREF9212	26	26	1.943
HMPREF9212_1156|AEHP01000047|R|22735|22253|phage	phage transcriptional regulator, ArpU family	3	3	-0.158	0.359	-1.66	-4.967	1.273	0.234	-6.399	-1.058	7.584	-0.139	0.334	FALSE	0.139	FALSE	FALSE	HMPREF9212	27	27	NA
HMPREF9212_1157|AEHP01000047|R|22953|22753|hypothetical	hypothetical protein	3	3	-2.6	-2.063	-3.584	-4.906	-1.408	-2.242	-8.796	-1.218	7.225	-0.193	0.277	FALSE	0.193	FALSE	FALSE	HMPREF9212	28	28	NA
HMPREF9212_1158|AEHP01000047|R|23412|22954|crossover	crossover junction endodeoxyribonuclease RusA	2	2	-5.467	-6.191	-3.443	-4.972	-7.277	-2.403	-6.415	2.086	4.884	0.452	0.292	FALSE	0.452	FALSE	FALSE	HMPREF9212	29	29	NA
HMPREF9212_1159|AEHP01000047|R|24116|23409|hypothetical	hypothetical protein	3	3	-5.426	-6.179	-1.964	-4.889	-7.18	0.133	-6.36	3.628	6.779	0.525	0.268	FALSE	0.525	FALSE	FALSE	HMPREF9212	30	30	NA
HMPREF9213_0844|AEHO01000015|R|25065|24502|hypothetical	hypothetical protein	3	3	-5.908	-6.161	-3.066	-5.011	-7.207	-1.357	-8.643	1.993	7.786	0.251	0.383	FALSE	0.251	FALSE	FALSE	HMPREF9212	31	31	NA
HMPREF9212_1161|AEHP01000047|R|25751|24792|conserved	conserved domain protein	1	1	-5.419	-6.109	-3.177	-4.845	-7.074	-1.942	-6.375	2.25	5.149	0.449	0.289	FALSE	0.449	FALSE	FALSE	HMPREF9212	32	32	NA
HMPREF9218_0135|AEKJ01000013|R|112123|111350|Erf	Erf family protein	5	3	-5.942	-6.216	-5.248	-4.924	-7.107	-3.976	-8.719	0.255	5.757	0.047	0.473	FALSE	0.047	FALSE	FALSE	HMPREF9212	33	33	NA
HMPREF9212_1164|AEHP01000047|R|27419|26538|conserved	conserved hypothetical protein	3	3	-6.878	-6.151	-7.354	-4.921	-7.165	-6.472	-8.738	-1.432	4.407	-0.348	0.348	FALSE	0.348	FALSE	FALSE	HMPREF9212	34	34	NA
HMPREF9212_1165|AEHP01000047|R|27774|27406|hypothetical	hypothetical protein	2	2	-6.524	-6.182	-6.73	-4.956	-7.154	-5.667	-8.792	-0.915	4.891	-0.197	0.405	FALSE	0.197	FALSE	FALSE	HMPREF9212	35	35	NA
HMPREF9212_1166|AEHP01000047|R|28733|28578|hypothetical	hypothetical protein	3	3	-5.922	-6.174	-3.139	-4.909	-7.245	-1.718	-8.755	1.761	7.552	0.229	0.384	FALSE	0.229	FALSE	FALSE	HMPREF9212	36	36	NA
HMPREF9212_1167|AEHP01000047|R|29060|28749|conserved	conserved hypothetical protein	2	2	-0.27	0.496	-2.099	-4.839	1.557	0.2	-8.836	-1.506	9.732	-0.172	0.288	FALSE	0.172	FALSE	FALSE	HMPREF9212	37	37	NA
HMPREF9212_1168|AEHP01000047|R|29938|29144|phage	phage antirepressor protein	1	1	-1.807	-3.854	-1.164	-1.678	-7.156	-1.839	-0.545	2.597	5.428	0.801	0.168	FALSE	0.801	FALSE	FALSE	HMPREF9212	38	38	-0.039
HMPREF9212_1170|AEHP01000047|R|30728|30321|BRO	BRO family, N-terminal domain protein	1	1	-5.892	-6.158	-4.853	-4.922	-7.115	-3.6	-8.709	0.494	6.065	0.083	0.457	FALSE	0.083	FALSE	FALSE	HMPREF9212	39	39	NA
HMPREF9212_1171|AEHP01000047|R|30871|30731|putative	putative protein CopG	3	3	-6.549	-6.261	-6.756	-4.991	-7.326	-5.668	-8.855	-0.805	4.958	-0.183	0.416	FALSE	0.183	FALSE	FALSE	HMPREF9212	40	40	NA
HMPREF9212_1173|AEHP01000047|R|31303|31166|conserved	conserved domain protein	3	3	-6.024	-6.11	-5.93	-4.797	-7.214	-4.743	-8.586	-0.281	5.251	-0.056	0.473	FALSE	0.056	FALSE	FALSE	HMPREF9212	41	41	NA
HMPREF9212_1174|AEHP01000047|R|31692|31474|DNA-binding	DNA-binding helix-turn-helix protein	7	6	-2.852	-3.306	-2.019	-2.496	-3.878	-3.06	-1.243	1.136	2.14	0.534	0.251	FALSE	0.534	FALSE	FALSE	HMPREF9212	42	42	1.096
HMPREF9212_1175|AEHP01000047|F|32137|32856|peptidase	peptidase S24-like protein	1	1	-1.695	-1.694	-2.828	-2.498	-1.397	-1.047	-8.715	-0.836	7.688	-0.134	0.429	FALSE	0.134	FALSE	FALSE	HMPREF9212	43	43	NA
HMPREF9212_1176|AEHP01000047|F|32914|33414|putative	putative lipoprotein	3	3	-5.448	-6.129	-0.137	-5.06	-7.033	3.182	-6.364	5.889	9.633	0.591	0.265	FALSE	0.591	FALSE	FALSE	HMPREF9212	44	44	NA
HMPREF9212_1177|AEHP01000047|F|33630|34004|putative	putative lipoprotein	2	2	-5.031	-6.152	0.578	-4.853	-7.219	4.134	-5.453	6.771	9.675	0.684	0.21	FALSE	0.684	FALSE	FALSE	HMPREF9212	45	45	NA
HMPREF9212_1178|AEHP01000047|R|34783|34262|conserved	conserved hypothetical protein	2	2	-6.688	0.53	-8.845	-4.792	1.544	-8.972	-8.698	-8.221	6.848	-1.148	0.083	FALSE	1.148	FALSE	FALSE	HMPREF9212	46	46	NA
HMPREF9212_1179|AEHP01000047|R|35250|34786|conserved	conserved hypothetical protein	2	2	-5.456	0.186	-6.726	-4.822	1.038	-5.69	-8.812	-6.178	6.64	-0.903	0.137	FALSE	0.903	FALSE	FALSE	HMPREF9212	47	47	NA
HMPREF9212_1200|AEHP01000022|R|18769|17300|TraG	TraG family protein	2	2	-5.941	-6.171	-4.307	-4.917	-7.156	-8.897	-2.912	0.846	6.821	0.126	0.431	FALSE	0.126	FALSE	FALSE	HMPREF9212	48	48	NA
HMPREF9212_1201|AEHP01000022|R|18981|18766|conserved	conserved hypothetical protein	1	1	-6.41	-6.107	-6.646	-4.802	-7.248	-8.909	-5.477	-0.816	5.107	-0.174	0.409	FALSE	0.174	FALSE	FALSE	HMPREF9212	49	49	NA
HMPREF9212_1202|AEHP01000022|R|19249|19028|conserved	conserved domain protein	1	1	-6.033	-6.121	-5.845	-4.838	-7.099	-8.841	-4.548	-0.221	5.563	-0.045	0.474	FALSE	0.045	FALSE	FALSE	HMPREF9212	50	50	NA
HMPREF9212_1203|AEHP01000022|R|19563|19249|conserved	conserved hypothetical protein	1	1	-6.191	-6.184	-6.206	-4.842	-7.262	-8.923	-4.946	-0.521	5.319	-0.108	0.448	FALSE	0.108	FALSE	FALSE	HMPREF9212	51	51	NA
HMPREF9212_1204|AEHP01000022|R|20231|19920|conserved	conserved domain protein	2	2	-6.817	-6.119	-7.357	-4.728	-7.044	-8.952	-6.324	-1.497	4.536	-0.354	0.342	FALSE	0.354	FALSE	FALSE	HMPREF9212	52	52	NA
HMPREF9212_1205|AEHP01000022|R|20427|20305|conserved	conserved hypothetical protein	2	2	-2.237	-6.135	-1.402	-4.866	-7.098	-1.898	-0.964	4.728	3.179	1.563	0.018	FALSE	1.563	TRUE	FALSE	HMPREF9212	53	53	NA
HMPREF9216_0071|AEKH01000028|R|51258|50407|KilA-N	KilA-N domain protein	3	2	0.21	-6.156	1.476	-4.962	-7.114	0.909	2.028	7.648	2.971	2.591	0	TRUE	2.591	TRUE	TRUE	HMPREF9212	54	54	NA
HMPREF9212_1394|AEHP01000046|R|1670|507|DNA	DNA (cytosine-5-)-methyltransferase	1	1	-0.063	-6.073	0.727	-4.792	-7.039	0.368	1.083	6.794	3.027	2.307	0	TRUE	2.307	TRUE	TRUE	HMPREF9212	55	55	NA
HMPREF9212_1395|AEHP01000046|R|1847|1698|hypothetical	hypothetical protein	2	2	-5.9	-6.051	-5.621	-4.857	-7.071	-9.132	-4.261	-0.077	5.834	-0.014	0.493	FALSE	0.014	FALSE	FALSE	HMPREF9212	56	56	NA
HMPREF9215_0094|AEHR01000006|R|86181|85714|hypothetical	hypothetical protein	4	4	-1.213	-1.213	-2.615	-4.773	-0.534	-0.403	-8.715	-0.2	8.742	-0.023	0.451	FALSE	0.023	FALSE	FALSE	HMPREF9212	57	57	NA
HMPREF9212_1413|AEHP01000035|F|964|1104|hypothetical	hypothetical protein	2	2	-4.319	-4.152	-4.646	-4.866	-3.887	-6.509	-3.611	-0.501	3.537	-0.149	0.412	FALSE	0.149	FALSE	FALSE	HMPREF9212	58	58	NA
HMPREF9212_1471|AEHP01000020|R|20079|19939|conserved	conserved hypothetical protein	3	3	-5.151	-6.086	-3.752	-4.942	-7.155	-5.662	-2.68	2.032	3.988	0.543	0.264	FALSE	0.543	FALSE	FALSE	HMPREF9212	59	59	NA
HMPREF9212_1474|AEHP01000020|R|21011|20889|hypothetical	hypothetical protein	1	1	-6.171	-4.86	-7.408	-4.917	-4.823	-8.827	-6.378	-2.585	3.682	-0.824	0.182	FALSE	0.824	FALSE	FALSE	HMPREF9212	60	60	NA
HMPREF9212_1530|AEHP01000032|R|36335|35959|hypothetical	hypothetical protein	1	1	-5.607	-4.167	-6.43	-4.939	-3.88	-6.522	-6.343	-2.213	2.464	-0.922	0.184	FALSE	0.922	FALSE	FALSE	HMPREF9212	61	61	NA
HMPREF9213_0012|AEHO01000008|R|20354|19143|mannosyl-glycoprotein	mannosyl-glycoprotein endo-beta-N-acetylglucosaminidase	1	1	-3.247	1.931	-3.858	-2.507	3.336	-4.174	-3.564	-5.58	5.851	-0.808	0.101	FALSE	0.808	FALSE	FALSE	HMPREF9213	1	1	2.223
HMPREF9213_0073|AEHO01000007|F|1|598|conserved	conserved hypothetical protein	1	1	-6.882	-6.107	-7.43	-4.777	-7.181	-9.004	-6.402	-1.517	4.69	-0.341	0.35	FALSE	0.341	FALSE	FALSE	HMPREF9213	2	2	-0.852
HMPREF9213_0193|AEHO01000007|R|115395|114793|hypothetical	hypothetical protein	1	1	4.339	3.367	5.111	2.294	3.832	4.727	5.503	1.865	1.537	1.445	0	TRUE	1.445	FALSE	FALSE	HMPREF9213	3	3	4.443
HMPREF9213_0194|AEHO01000007|R|115840|115358|Gram-positive	Gram-positive signal peptide protein, YSIRK family	1	1	1.992	0.378	2.409	-4.797	1.644	2.175	2.654	2.059	6.495	0.867	0	TRUE	0.867	FALSE	FALSE	HMPREF9213	4	4	-1.198
HMPREF9213_0293|AEHO01000007|F|211261|211729|conserved	conserved hypothetical protein	1	1	-6.649	-2.185	-8.805	-4.924	-1.535	-8.849	-8.765	-5.963	4.658	-1.363	0.082	FALSE	1.363	FALSE	FALSE	HMPREF9213	5	5	-1.185
HMPREF9213_0398|AEHO01000027|R|88183|88028|hypothetical	hypothetical protein	5	5	-2.808	-2.689	-3.614	-1.702	-3.379	-6.561	-2.279	-1.55	4.328	-0.416	0.304	FALSE	0.416	FALSE	FALSE	HMPREF9213	6	6	-0.39
HMPREF9213_0499|AEHO01000035|F|38212|39393|YcaO-like	YcaO-like family	1	1	-0.837	3.961	-8.918	3.061	4.433	-9.061	-8.768	-12.679	2.615	-4.887	0	TRUE	4.887	TRUE	TRUE	HMPREF9213	7	7	-2.963
HMPREF9214_0105|AEHN01000006|F|33088|34413|DNA-binding	DNA-binding helix-turn-helix protein	5	4	-2.388	-2.388	-2.183	-2.426	-2.377	-1.066	-3.999	0.179	2.948	0.062	0.477	FALSE	0.062	FALSE	FALSE	HMPREF9213	8	8	1.982
HMPREF9214_0102|AEHN01000006|F|31240|31908|peptidase	peptidase S24-like protein	4	4	-3.498	-3.789	-2.668	-1.612	-7.144	-4.425	-1.393	1.018	5.458	0.22	0.373	FALSE	0.22	FALSE	FALSE	HMPREF9213	9	9	1.774
HMPREF9213_0676|AEHO01000023|F|421|597|conserved	conserved hypothetical protein	4	4	-4.809	-4.815	-0.992	-4.93	-4.757	-8.784	2.1	3.896	10.931	0.295	0.447	FALSE	0.295	FALSE	FALSE	HMPREF9213	10	10	-3.003
HMPREF9213_0679|AEHO01000023|F|1757|1936|toxin-antitoxin	toxin-antitoxin system, toxin component, Bro domain protein	2	2	-2.342	-2.342	-2.234	-0.683	-3.915	-9.066	0.223	-0.441	9.253	-0.051	0.483	FALSE	0.051	FALSE	FALSE	HMPREF9213	11	11	-0.619
HMPREF9213_0680|AEHO01000023|F|2085|3125|conserved	conserved hypothetical protein	1	1	-3.652	-6.186	-1.485	-4.811	-7.155	-3.461	-0.248	4.399	3.8	1.1	0.081	FALSE	1.1	FALSE	FALSE	HMPREF9213	12	12	-1.578
HMPREF9213_0681|AEHO01000023|F|3127|3321|hypothetical	hypothetical protein	3	3	-5.813	-6.081	-3.212	-4.845	-7.164	-1.667	-8.68	1.769	7.527	0.235	0.386	FALSE	0.235	FALSE	FALSE	HMPREF9213	13	13	NA
HMPREF9213_0765|AEHO01000006|R|11720|11505|hypothetical	hypothetical protein	1	1	-7.213	-2.276	-8.872	0.083	-7.042	-9.082	-8.687	-6.545	7.518	-0.839	0.157	FALSE	0.839	FALSE	FALSE	HMPREF9213	14	14	NA
HMPREF9213_0766|AEHO01000006|R|12617|11952|CRISPR-associated	CRISPR-associated protein, Csn2 family	3	3	-7.24	-0.078	-8.795	2.829	-7.105	-8.874	-8.718	-8.657	10.091	-0.759	0.161	FALSE	0.759	FALSE	FALSE	HMPREF9213	15	15	NA
HMPREF9214_0138|AEHN01000016|R|21104|20784|CRISPR-associated	CRISPR-associated protein Cas2	3	3	-7.201	-4.54	-8.758	-2.528	-7	-8.876	-8.593	-4.268	5.433	-0.856	0.161	FALSE	0.856	FALSE	FALSE	HMPREF9213	16	16	NA
HMPREF9214_0139|AEHN01000016|R|21972|21094|CRISPR-associated	CRISPR-associated endonuclease Cas1, NMENI subtype	3	3	-7.369	-1.256	-8.898	0.962	-7.429	-8.941	-8.841	-7.125	8.604	-0.768	0.17	FALSE	0.768	FALSE	FALSE	HMPREF9213	17	17	NA
HMPREF9214_0140|AEHN01000016|R|26078|21969|CRISPR-associated	CRISPR-associated protein, Csn1 family	10	3	-7.28	-0.221	-8.848	2.868	-7.168	-9.017	-8.707	-8.64	10.199	-0.771	0.158	FALSE	0.771	FALSE	FALSE	HMPREF9213	18	18	NA
HMPREF9213_0810|AEHO01000009|R|5669|5085|LPXTG-motif	LPXTG-motif cell wall anchor domain protein	2	2	0.154	3.026	-2.349	4.659	1.27	-4.699	-1.088	-5.796	3.681	-1.568	0	TRUE	1.568	TRUE	TRUE	HMPREF9213	19	19	5.443
HMPREF9213_0816|AEHO01000015|R|2699|2364|conserved	conserved hypothetical protein	1	1	-3.72	-3.72	-2.269	-4.826	-3.325	-0.307	-8.76	1.659	8.612	0.167	0.459	FALSE	0.167	FALSE	FALSE	HMPREF9213	20	20	NA
HMPREF9213_0817|AEHO01000015|R|4990|3113|hypothetical	hypothetical protein	1	1	-3.458	-3.458	-2.005	-5.021	-2.942	0.137	-8.773	1.957	9.135	0.172	0.459	FALSE	0.172	FALSE	FALSE	HMPREF9213	21	21	NA
HMPREF9213_0819|AEHO01000015|R|7189|5198|putative	putative ATP synthase F1, epsilon subunit	1	1	-0.719	-0.719	-1.703	-4.81	-0.014	0.911	-8.759	0.612	10.055	0.054	0.46	FALSE	0.054	FALSE	FALSE	HMPREF9213	22	22	NA
HMPREF9213_0845|AEHO01000015|R|26116|25193|conserved	conserved domain protein	1	1	-6.465	-6.181	-6.664	-4.781	-7.138	-5.679	-8.709	-0.935	4.887	-0.205	0.406	FALSE	0.205	FALSE	FALSE	HMPREF9213	23	23	NA
HMPREF9213_0850|AEHO01000015|R|28405|28256|hypothetical	hypothetical protein	1	1	-5.843	-6.096	-4.19	-4.93	-7.146	-2.984	-8.729	0.934	6.531	0.146	0.423	FALSE	0.146	FALSE	FALSE	HMPREF9213	24	24	NA
HMPREF9213_0853|AEHO01000015|R|29796|28999|phage	phage antirepressor protein	1	1	-3.712	-6.188	-3.179	-4.963	-7.111	-2.99	-3.421	2.956	3.073	1.099	0.115	FALSE	1.099	FALSE	FALSE	HMPREF9213	25	25	1.232
HMPREF9213_0854|AEHO01000015|R|30143|29793|BRO	BRO family, N-terminal domain protein	1	1	-5.902	-6.152	-2.654	-5.001	-7.066	-0.852	-8.586	2.327	8.091	0.275	0.376	FALSE	0.275	FALSE	FALSE	HMPREF9213	26	26	NA
HMPREF9213_0859|AEHO01000015|R|31214|31065|conserved	conserved domain protein	1	1	-2.947	-2.89	-3.885	-4.946	-2.375	-2.332	-8.716	-0.617	6.793	-0.093	0.395	FALSE	0.093	FALSE	FALSE	HMPREF9213	27	27	1.85
HMPREF9213_0860|AEHO01000015|F|31357|32049|peptidase	peptidase S24-like protein	2	2	-4.75	-4.774	-3.298	-4.833	-4.746	-1.33	-8.683	1.115	7.475	0.135	0.452	FALSE	0.135	FALSE	FALSE	HMPREF9213	28	28	-0.385
HMPREF9213_0935|AEHO01000013|R|1351|455|conserved	conserved hypothetical protein	1	1	-5.786	-6.113	-5.627	-4.801	-7.112	-6.5	-4.967	0.387	3.634	0.124	0.449	FALSE	0.124	FALSE	FALSE	HMPREF9213	29	29	NA
HMPREF9213_0936|AEHO01000013|R|4787|1353|type	type I site-specific deoxyribonuclease, HsdR family	2	2	-5.82	-6.088	-5.682	-4.827	-7.203	-5.153	-6.397	0.352	3.634	0.113	0.454	FALSE	0.113	FALSE	FALSE	HMPREF9213	30	30	NA
HMPREF9213_0937|AEHO01000013|R|5921|4791|conserved	conserved domain protein	1	1	-5.958	-6.252	-4.69	-4.906	-7.207	-3.443	-8.825	0.596	6.38	0.096	0.445	FALSE	0.096	FALSE	FALSE	HMPREF9213	31	31	NA
HMPREF9213_0938|AEHO01000013|R|7515|5908|putative	putative type I restriction-modification system, M subunit	2	2	-6.413	-6.057	-6.673	-4.851	-7.099	-5.671	-8.731	-0.964	4.833	-0.216	0.399	FALSE	0.216	FALSE	FALSE	HMPREF9213	32	32	NA
HMPREF9213_0939|AEHO01000013|R|7727|7515|conserved	conserved hypothetical protein	1	1	-4.141	-6.079	-3.617	-4.889	-7.153	-3.338	-3.978	2.448	3.066	0.911	0.171	FALSE	0.911	FALSE	FALSE	HMPREF9213	33	33	NA
HMPREF9219_1180|AEKK01000006|R|14579|9207|LPXTG-motif	LPXTG-motif cell wall anchor domain protein	2	2	-0.601	-0.874	2.868	-0.138	-1.295	-0.752	6.1	3.436	6.852	0.512	0.232	FALSE	0.512	FALSE	FALSE	HMPREF9213	34	34	5.496
HMPREF9214_1253|AEHN01000024|R|10152|5866|Gram-positive	Gram-positive signal peptide protein, YSIRK family	4	3	5.282	5.592	2.543	6.382	4.909	-1.023	5.578	-3.151	6.599	-0.511	0.25	FALSE	0.511	FALSE	FALSE	HMPREF9213	35	35	6.764
HMPREF9213_0960|AEHO01000005|R|27672|27298|conserved	conserved hypothetical protein	2	2	-3.823	-4.516	-3.193	-2.489	-7.188	-4.449	-2.359	1.142	4.767	0.325	0.364	FALSE	0.325	FALSE	FALSE	HMPREF9213	36	36	4.932
HMPREF9213_0962|AEHO01000005|R|28888|28400|hypothetical	hypothetical protein	3	3	-2.204	-6.15	-1.692	-4.879	-7.148	-1.592	-1.803	4.448	3.08	1.541	0.025	FALSE	1.541	TRUE	FALSE	HMPREF9213	37	37	3.854
HMPREF9216_0873|AEKH01000025|R|32865|32245|hypothetical	hypothetical protein	4	4	0.649	-0.046	0.804	0.274	-0.199	0.855	0.743	0.836	0.549	1.542	0.073	FALSE	1.542	TRUE	FALSE	HMPREF9213	38	38	3.741
HMPREF9213_0968|AEHO01000005|F|33141|33290|conserved	conserved hypothetical protein	4	4	-5.162	-4.18	-6.249	-4.966	-3.871	-9.077	-4.966	-2.091	4.821	-0.542	0.22	FALSE	0.542	FALSE	FALSE	HMPREF9213	39	39	0.866
HMPREF9213_0984|AEHO01000005|R|45410|45195|conserved	conserved domain protein	2	2	-2.022	-0.691	-2.461	-1.693	-0.349	-2.786	-2.139	-1.632	1.416	-1.132	0.124	FALSE	1.132	FALSE	FALSE	HMPREF9213	40	40	3.239
HMPREF9213_1418|AEHO01000020|R|103894|103748|hypothetical	hypothetical protein	4	4	-4.151	-6.065	-3.625	-4.856	-7.127	-3.342	-3.996	2.429	3.125	0.909	0.171	FALSE	0.909	FALSE	FALSE	HMPREF9213	41	41	NA
HMPREF9214_0092|AEHN01000006|R|27826|27647|conserved	conserved hypothetical protein	2	2	-5.866	-6.102	-3.777	-4.929	-7.033	-2.607	-8.692	1.079	6.787	0.161	0.419	FALSE	0.161	FALSE	FALSE	HMPREF9214	1	1	NA
HMPREF9215_0485|AEHR01000029|R|88829|88194|conserved	conserved hypothetical protein	2	2	-1.885	-6.081	-1.43	-4.92	-7.177	-1.469	-1.395	4.644	3.169	1.622	0.017	FALSE	1.622	TRUE	FALSE	HMPREF9214	2	2	-1.17
HMPREF9214_0100|AEHN01000006|R|30770|30621|hypothetical	hypothetical protein	3	3	-5.933	-6.129	-4.103	-4.834	-7.065	-8.973	-2.696	0.876	6.918	0.129	0.428	FALSE	0.129	FALSE	FALSE	HMPREF9214	3	3	NA
HMPREF9214_0300|AEHN01000027|F|321|482|lantibiotic	lantibiotic mutacin-2	2	2	-2.787	-2.787	-2.063	-4.989	-2.155	-5.669	-0.388	1.356	5.589	0.231	0.398	FALSE	0.231	FALSE	FALSE	HMPREF9214	4	4	NA
HMPREF9214_0301|AEHN01000027|F|536|3244|type	type 2 lantibiotic biosynthesis protein LanM	2	2	1.257	1.257	-0.402	-2.451	2.664	-6.572	3.047	0.15	9.612	0.015	0.494	FALSE	0.015	FALSE	FALSE	HMPREF9214	5	5	NA
HMPREF9214_0307|AEHN01000027|F|9747|9881|hypothetical	hypothetical protein	1	1	-2.079	-2.079	-2.519	-4.887	-1.41	-9.042	-0.631	0.251	8.721	0.026	0.474	FALSE	0.026	FALSE	FALSE	HMPREF9214	6	6	NA
HMPREF9214_0308|AEHN01000027|F|10416|10676|conserved	conserved hypothetical protein	1	1	0.451	0.451	-1.001	-4.925	1.554	-8.879	2.13	0.399	11.457	0.031	0.458	FALSE	0.031	FALSE	FALSE	HMPREF9214	7	7	NA
HMPREF9214_0309|AEHN01000027|F|10736|10855|hypothetical	hypothetical protein	1	1	-5.937	-6.144	-3.083	-4.946	-7.148	-8.828	-1.591	1.787	7.738	0.227	0.39	FALSE	0.227	FALSE	FALSE	HMPREF9214	8	8	NA
HMPREF9218_0227|AEKJ01000024|R|63555|62716|conserved	conserved hypothetical protein	4	3	-6.004	-6.208	-1.522	-4.883	-7.139	-9.092	1.391	3.849	10.63	0.339	0.389	FALSE	0.339	FALSE	FALSE	HMPREF9214	9	9	NA
HMPREF9214_0314|AEHN01000015|R|1867|1718|conserved	conserved hypothetical protein	3	3	-5.946	-6.159	-2.989	-4.988	-7.165	-8.911	-1.213	2.041	8.096	0.243	0.382	FALSE	0.243	FALSE	FALSE	HMPREF9214	10	10	NA
HMPREF9214_0315|AEHN01000015|R|2137|2015|conserved	conserved hypothetical protein	3	3	-5.503	-6.183	-3.622	-4.776	-7.305	-6.522	-2.357	2.02	4.963	0.41	0.298	FALSE	0.41	FALSE	FALSE	HMPREF9214	11	11	NA
HMPREF9214_0316|AEHN01000015|R|2265|2104|conserved	conserved domain protein	3	3	-6.13	-6.089	-6.174	-4.914	-7.149	-8.891	-4.919	-0.491	5.254	-0.104	0.449	FALSE	0.104	FALSE	FALSE	HMPREF9214	12	12	NA
HMPREF9214_0318|AEHN01000015|R|4089|3508|conserved	conserved hypothetical protein	3	3	-2.589	-1.54	-3.081	-4.935	-0.843	-4.431	-2.212	-1.092	4.1	-0.241	0.37	FALSE	0.241	FALSE	FALSE	HMPREF9214	13	13	-0.408
HMPREF9215_1151|AEHR01000027|R|116930|116372|conserved	conserved hypothetical protein	2	2	-1.61	-1.682	-1.584	-0.363	-2.623	-2.093	-1.148	-0.078	2.253	-0.045	0.483	FALSE	0.045	FALSE	FALSE	HMPREF9214	14	14	1.717
HMPREF9214_0817|AEHN01000018|R|46592|46080|hypothetical	hypothetical protein	1	1	-6.472	-6.219	-6.664	-4.904	-7.189	-8.959	-5.47	-0.865	5.143	-0.181	0.415	FALSE	0.181	FALSE	FALSE	HMPREF9214	15	15	NA
HMPREF9214_0823|AEHN01000018|R|51424|49532|conserved	conserved hypothetical protein	1	1	-5.947	-6.126	-4.444	-4.838	-7.149	-8.891	-3.034	0.779	6.651	0.112	0.44	FALSE	0.112	FALSE	FALSE	HMPREF9214	16	16	NA
HMPREF9214_0828|AEHN01000020|F|762|938|hypothetical	hypothetical protein	3	3	0.014	-2.074	0.161	0.453	-7.08	0.398	-0.12	2.2	7.428	0.669	0.35	FALSE	0.669	FALSE	FALSE	HMPREF9214	17	17	-2.986
HMPREF9214_0875|AEHN01000005|R|8171|7713|glucose-specific	glucose-specific phosphotransferase enzyme IIA component	1	1	1.922	2.036	1.922	4.147	-0.546	1.986	1.851	-0.095	4.703	0.015	0.5	FALSE	0.015	FALSE	FALSE	HMPREF9214	18	18	3.599
HMPREF9214_0902|AEHN01000005|R|34287|33856|replication-associated	replication-associated protein RepB family protein	1	1	-6.586	-2.173	-8.786	-4.825	-1.546	-8.906	-8.664	-6.012	4.592	-1.393	0.078	FALSE	1.393	FALSE	FALSE	HMPREF9214	19	19	NA
HMPREF9214_0904|AEHN01000005|F|34767|35399|hypothetical	hypothetical protein	1	1	-6.639	0.822	-8.884	-4.965	2.255	-9.003	-8.719	-8.723	7.605	-1.101	0.077	FALSE	1.101	FALSE	FALSE	HMPREF9214	20	20	-3.004
HMPREF9214_0905|AEHN01000005|F|35402|36418|hypothetical	hypothetical protein	1	1	-6.689	0.66	-8.835	-4.949	1.728	-8.969	-8.677	-8.427	7.08	-1.147	0.08	FALSE	1.147	FALSE	FALSE	HMPREF9214	21	21	NA
HMPREF9214_0906|AEHN01000005|F|36434|37450|ThiF	ThiF family protein	1	1	-4.078	0.818	-4.547	-5.08	2.196	-3.968	-5.444	-5.117	7.26	-0.555	0.272	FALSE	0.555	FALSE	FALSE	HMPREF9214	22	22	-3.019
HMPREF9214_0907|AEHN01000005|F|37484|38326|hypothetical	hypothetical protein	1	1	-6.607	0.8	-8.824	-4.847	2.187	-8.875	-8.747	-8.593	7.324	-1.12	0.08	FALSE	1.12	FALSE	FALSE	HMPREF9214	23	23	NA
HMPREF9214_1075|AEHN01000019|R|99303|99100|conserved	conserved hypothetical protein	1	1	-2.97	-2.97	-3.153	-4.889	-2.4	-8.908	-1.481	0.126	7.784	0.016	0.488	FALSE	0.016	FALSE	FALSE	HMPREF9214	24	24	NA
HMPREF9214_1077|AEHN01000019|R|100295|100050|conserved	conserved hypothetical protein	1	1	-1.936	-1.936	-2.363	-4.804	-1.29	-8.936	0.004	0.794	9.314	0.074	0.461	FALSE	0.074	FALSE	FALSE	HMPREF9214	25	25	NA
HMPREF9214_1078|AEHN01000019|R|100444|100307|conserved	conserved hypothetical protein	1	1	-4.199	-4.201	-3.763	-4.982	-3.908	-8.895	-2.428	0.048	6.825	0.007	0.497	FALSE	0.007	FALSE	FALSE	HMPREF9214	26	26	NA
HMPREF9214_1144|AEHN01000007|F|55557|55712|PTS-dependent	PTS-dependent dihydroxyacetone kinase, phosphotransferase subunit DhaM family protein	1	1	-2.219	-2.618	-1.898	-1.649	-3.354	-2.453	-1.397	0.652	1.8	0.412	0.327	FALSE	0.412	FALSE	FALSE	HMPREF9214	27	27	-0.393
HMPREF9214_1147|AEHN01000007|R|60810|59248|DNA	DNA (cytosine-5-)-methyltransferase	1	1	-5.692	-6.2	-5.388	-4.965	-7.177	-6.526	-4.604	0.664	3.802	0.198	0.415	FALSE	0.198	FALSE	FALSE	HMPREF9214	28	28	NA
HMPREF9214_1159|AEHN01000010|R|599|111|hypothetical	hypothetical protein	1	1	-3.174	0.492	-5.965	-0.729	0.892	-4.742	-8.827	-6.246	4.118	-1.731	0	TRUE	1.731	TRUE	TRUE	HMPREF9214	29	29	0.599
HMPREF9214_1250|AEHN01000024|R|4749|4627|conserved	conserved hypothetical protein	2	2	-5.337	-4.848	-5.579	-4.972	-4.783	-5.689	-5.467	-0.732	2.251	-0.315	0.362	FALSE	0.315	FALSE	FALSE	HMPREF9214	30	30	0.111
HMPREF9214_1263|AEHN01000024|R|18245|17910|conserved	conserved hypothetical protein	1	1	-4.052	-2.593	-5.084	-2.493	-2.639	-4.752	-5.467	-2.504	1.524	-1.732	0.045	FALSE	1.732	TRUE	FALSE	HMPREF9214	31	31	4.205
HMPREF9214_1269|AEHN01000024|F|21888|22028|hypothetical	hypothetical protein	1	1	-7.215	-3.302	-8.794	-1.095	-7.025	-8.947	-8.621	-5.505	6.399	-0.851	0.154	FALSE	0.851	FALSE	FALSE	HMPREF9214	32	32	NA
HMPREF9214_1292|AEHN01000024|R|38364|38191|transcriptional	transcriptional regulator, TetR family	3	3	-6.854	-6.122	-7.366	-4.845	-6.996	-6.531	-8.756	-1.491	4.354	-0.384	0.34	FALSE	0.384	FALSE	FALSE	HMPREF9214	33	33	NA
HMPREF9214_1313|AEHN01000024|R|53111|52773|hypothetical	hypothetical protein	3	3	-6.206	-6.078	-6.306	-4.765	-7.084	-5.157	-8.634	-0.664	5.107	-0.14	0.432	FALSE	0.14	FALSE	FALSE	HMPREF9214	34	34	NA
HMPREF9214_1314|AEHN01000014|R|308|1|Gram-positive	Gram-positive signal peptide protein, YSIRK family	1	1	1.085	2.317	1.085	4.978	-0.933	-0.184	2.151	-1.385	5.908	-0.231	0.495	FALSE	0.231	FALSE	FALSE	HMPREF9214	35	35	5.635
HMPREF9214_1315|AEHN01000014|R|1782|481|Gram-positive	Gram-positive signal peptide protein, YSIRK family	1	1	5.936	5.728	6.337	6.216	5.325	5.808	6.863	0.55	1.058	0.526	0.25	FALSE	0.526	FALSE	FALSE	HMPREF9214	36	36	10.747
HMPREF9214_1408|AEHN01000014|R|87773|87546|hypothetical	hypothetical protein	1	1	-1.763	-1.793	-0.374	-2.448	-1.524	-2.276	1.045	1.959	3.354	0.571	0.339	FALSE	0.571	FALSE	FALSE	HMPREF9214	37	37	NA
HMPREF9218_1285|AEKJ01000021|R|7177|7049|hypothetical	hypothetical protein	2	2	-4.927	-6.152	-3.972	-4.959	-7.238	-5.193	-3.126	2.071	3.526	0.657	0.238	FALSE	0.657	FALSE	FALSE	HMPREF9215	1	1	-1.19
HMPREF9215_0156|AEHR01000019|F|58476|58994|conserved	conserved hypothetical protein	1	1	-5.436	-6.153	-2.195	-4.843	-7.233	-0.204	-6.374	3.475	6.52	0.518	0.269	FALSE	0.518	FALSE	FALSE	HMPREF9215	2	2	NA
HMPREF9215_0157|AEHR01000019|F|58996|60057|type	type I restriction-modification system, M subunit	1	1	-5.952	-6.195	-2.012	-4.94	-7.153	0.46	-8.79	3.322	9.533	0.326	0.374	FALSE	0.326	FALSE	FALSE	HMPREF9215	3	3	NA
HMPREF9215_0158|AEHR01000019|F|60057|61049|conserved	conserved hypothetical protein	1	1	-5.943	-6.247	-1.253	-5.066	-7.195	1.578	-8.688	4.169	10.476	0.375	0.374	FALSE	0.375	FALSE	FALSE	HMPREF9215	4	4	NA
HMPREF9215_0159|AEHR01000019|F|61046|62272|type	type I restriction modification DNA specificity domain protein	1	1	-3.653	-3.839	-1.413	-2.519	-4.777	-0.11	-4.573	1.534	4.59	0.341	0.33	FALSE	0.341	FALSE	FALSE	HMPREF9215	5	5	NA
HMPREF9215_0160|AEHR01000019|F|62404|62898|conserved	conserved hypothetical protein	1	1	-5.918	-6.139	-3.947	-4.946	-7.061	-2.618	-8.838	1.096	6.86	0.165	0.414	FALSE	0.165	FALSE	FALSE	HMPREF9215	6	6	NA
HMPREF9215_0441|AEHR01000029|F|39664|42858|type	type I site-specific deoxyribonuclease, HsdR family	1	1	-2.323	0.043	-2.91	-2.51	0.662	-3.76	-2.271	-2.545	3.189	-0.755	0.198	FALSE	0.755	FALSE	FALSE	HMPREF9215	7	7	NA
HMPREF9215_0443|AEHR01000029|F|43108|44496|N-6	N-6 DNA Methylase	1	1	-2.852	-0.53	-4.114	-4.908	0.171	-9.068	-2.508	-2.827	7.592	-0.413	0.256	FALSE	0.413	FALSE	FALSE	HMPREF9215	8	8	NA
HMPREF9215_0444|AEHR01000029|R|46182|45736|type	type I restriction-modification enzyme, S subunit, EcoA family	1	1	-6.913	-6.139	-7.415	-4.845	-7.13	-6.633	-8.806	-1.528	4.465	-0.379	0.333	FALSE	0.379	FALSE	FALSE	HMPREF9215	9	9	NA
HMPREF9215_0445|AEHR01000029|F|44489|45739|type	type I restriction modification DNA specificity domain protein	1	1	-5.889	-2.966	-7.375	-5.045	-2.392	-9.017	-6.383	-4.085	4.278	-1.061	0.126	FALSE	1.061	FALSE	FALSE	HMPREF9215	10	10	NA
HMPREF9215_0446|AEHR01000029|R|47270|46290|phage	phage integrase, N-terminal SAM domain protein	1	1	-5.927	-0.263	-7.449	-4.877	0.608	-6.634	-8.798	-6.318	6.097	-1.014	0.115	FALSE	1.014	FALSE	FALSE	HMPREF9215	11	11	NA
HMPREF9215_0447|AEHR01000029|R|48072|47380|conserved	conserved hypothetical protein	1	1	-5.641	-6.105	-5.329	-4.762	-7.181	-6.555	-4.518	0.612	3.746	0.176	0.43	FALSE	0.176	FALSE	FALSE	HMPREF9215	12	12	NA
HMPREF9215_0482|AEHR01000029|R|87691|87308|conserved	conserved hypothetical protein	1	1	-1.07	-1.038	-2.256	-4.973	-0.301	-0.598	-6.405	-0.408	6.491	-0.062	0.377	FALSE	0.062	FALSE	FALSE	HMPREF9215	13	13	3.105
HMPREF9217_0917|AEKI01000011|R|102393|102268|conserved	conserved hypothetical protein	4	3	-6.813	-4.756	-8.808	-4.742	-4.769	-8.841	-8.778	-4.025	3.583	-1.208	0.102	FALSE	1.208	FALSE	FALSE	HMPREF9215	14	14	0.771
HMPREF9216_0616|AEKH01000011|F|42897|43586|peptidase	peptidase S24-like protein	2	2	-3.726	-3.727	-2.914	-4.882	-3.356	-1.332	-6.378	1.047	5.334	0.186	0.424	FALSE	0.186	FALSE	FALSE	HMPREF9215	15	15	2.255
HMPREF9215_0785|AEHR01000023|R|8734|1|Gram-positive	Gram-positive signal peptide protein, YSIRK family	1	1	4.7	6.527	1.196	6.274	6.664	-1.209	3.166	-5.269	4.382	-1.284	0	TRUE	1.284	FALSE	FALSE	HMPREF9215	16	16	8.441
HMPREF9215_0787|AEHR01000023|R|13428|9625|YSIRK	YSIRK type signal peptide	1	1	-0.369	-0.566	2.367	0.733	-1.528	-0.757	4.998	2.505	5.755	0.445	0.259	FALSE	0.445	FALSE	FALSE	HMPREF9215	17	17	5.093
HMPREF9215_0834|AEHR01000005|R|4817|4023|HaeIII	HaeIII restriction endonuclease	1	1	-5.875	-6.083	-5.45	-4.769	-7.184	-4.174	-8.773	-0.004	5.808	-0.001	0.499	FALSE	0.001	FALSE	FALSE	HMPREF9215	18	18	NA
HMPREF9215_0835|AEHR01000005|R|6010|4988|modification	modification methylase HaeIII	2	2	-4.039	-6.08	-3.589	-4.983	-7.086	-3.76	-3.392	2.52	3.043	0.981	0.154	FALSE	0.981	FALSE	FALSE	HMPREF9215	19	19	NA
HMPREF9215_0892|AEHR01000028|R|25277|24537|adaptor	adaptor family protein	1	1	3.021	3.021	3.031	3.472	2.768	1.719	4.203	-0.215	2.484	-0.09	0.5	FALSE	0.09	FALSE	FALSE	HMPREF9215	20	20	6.901
HMPREF9217_0582|AEKI01000023|F|95380|95961|conserved	conserved hypothetical protein	2	2	-3.817	-3.362	-4.253	-1.07	-7.232	-2.996	-8.64	-1.837	7.713	-0.233	0.344	FALSE	0.233	FALSE	FALSE	HMPREF9215	21	21	NA
HMPREF9215_0974|AEHR01000002|F|73877|74452|putative	putative pur operon repressor PurR	1	1	1.011	0.018	1.186	0.871	-0.553	1.313	1.047	1.149	1.417	0.919	0.116	FALSE	0.919	FALSE	FALSE	HMPREF9215	22	22	4.937
HMPREF9215_1015|AEHR01000007|F|30|1931|LPXTG-motif	LPXTG-motif cell wall anchor domain protein	1	1	1.672	2.079	0.186	3.921	0.002	-3.442	2.81	-1.714	6.243	-0.314	0.25	FALSE	0.314	FALSE	FALSE	HMPREF9215	23	23	3.335
HMPREF9215_1220|AEHR01000018|R|57025|56768|hypothetical	hypothetical protein	1	1	-5.222	-6.133	-4.695	-4.919	-7.116	-5.677	-3.974	1.315	3.458	0.439	0.324	FALSE	0.439	FALSE	FALSE	HMPREF9215	24	24	-3.006
HMPREF9215_1221|AEHR01000018|R|57207|57034|hypothetical	hypothetical protein	1	1	-5.409	-6.117	-4.808	-4.88	-7.018	-3.954	-6.347	1.041	3.889	0.298	0.373	FALSE	0.298	FALSE	FALSE	HMPREF9215	25	25	NA
HMPREF9216_0001|AEKH01000008|F|692|1990|conserved	conserved hypothetical protein	1	1	-3.956	-0.251	-5.094	-4.795	0.541	-3.773	-8.808	-4.262	6.912	-0.635	0.208	FALSE	0.635	FALSE	FALSE	HMPREF9216	1	1	NA
HMPREF9216_0002|AEKH01000008|F|2067|4094|N-6	N-6 DNA Methylase	1	1	-6.602	-0.5	-8.849	-4.809	0.203	-8.99	-8.694	-7.186	5.703	-1.273	0.077	FALSE	1.273	FALSE	FALSE	HMPREF9216	2	2	NA
HMPREF9216_0003|AEKH01000008|F|4087|5343|conserved	conserved hypothetical protein	1	1	-6.586	-0.181	-8.843	-4.831	0.776	-8.872	-8.812	-7.575	6.271	-1.206	0.075	FALSE	1.206	FALSE	FALSE	HMPREF9216	3	3	NA
HMPREF9216_0004|AEKH01000008|R|6315|5734|single-strand	single-strand binding family protein	1	1	-1.659	-1.659	-2.46	-5	-1.003	-0.643	-6.366	0.167	6.286	0.024	0.463	FALSE	0.024	FALSE	FALSE	HMPREF9216	4	4	NA
HMPREF9216_0005|AEKH01000008|R|9907|7139|hypothetical	hypothetical protein	1	1	-0.265	-0.254	-2.163	-4.765	0.431	0.168	-8.74	-0.501	9.462	-0.054	0.326	FALSE	0.054	FALSE	FALSE	HMPREF9216	5	5	NA
HMPREF9216_0006|AEKH01000008|F|10158|10916|hypothetical	hypothetical protein	1	1	-2.831	-2.783	-3.69	-4.858	-2.191	-2.22	-8.918	-0.617	7.187	-0.091	0.385	FALSE	0.091	FALSE	FALSE	HMPREF9216	6	6	NA
HMPREF9216_0007|AEKH01000008|F|11344|11799|hypothetical	hypothetical protein	1	1	-2.138	-2.138	-1.372	-4.973	-1.507	1.823	-8.748	2.681	10.752	0.198	0.463	FALSE	0.198	FALSE	FALSE	HMPREF9216	7	7	NA
HMPREF9216_0008|AEKH01000008|F|11829|12542|hypothetical	hypothetical protein	1	1	-1.448	-1.448	-1.444	-4.874	-0.764	1.547	-8.798	1.853	10.528	0.143	0.462	FALSE	0.143	FALSE	FALSE	HMPREF9216	8	8	NA
HMPREF9216_0009|AEKH01000008|F|12732|13508|hypothetical	hypothetical protein	1	1	-1.608	-1.608	-1.755	-4.795	-0.926	1	-8.733	1.466	9.935	0.12	0.461	FALSE	0.12	FALSE	FALSE	HMPREF9216	9	9	NA
HMPREF9216_0010|AEKH01000008|F|13634|14620|hypothetical	hypothetical protein	1	1	-3.144	-3.144	-2.899	-4.965	-2.631	-0.977	-8.762	0.777	8.013	0.086	0.461	FALSE	0.086	FALSE	FALSE	HMPREF9216	10	10	NA
HMPREF9216_0011|AEKH01000008|F|14640|15887|hypothetical	hypothetical protein	1	1	-0.923	-0.923	-1.883	-4.867	-0.202	0.392	-8.734	0.271	9.458	0.026	0.466	FALSE	0.026	FALSE	FALSE	HMPREF9216	11	11	NA
HMPREF9216_0012|AEKH01000008|F|15897|16642|hypothetical	hypothetical protein	1	1	-1.989	-1.52	-3.303	-4.946	-0.854	-1.603	-8.973	-1.062	7.916	-0.144	0.291	FALSE	0.144	FALSE	FALSE	HMPREF9216	12	12	NA
HMPREF9216_0013|AEKH01000007|R|3573|505|MucBP	MucBP domain protein	1	1	-0.902	-0.902	-1.057	-2.516	-0.43	2.092	-8.747	1.718	10.85	0.093	0.499	FALSE	0.093	FALSE	FALSE	HMPREF9216	13	13	-3.012
HMPREF9216_0014|AEKH01000007|F|3714|4178|hypothetical	hypothetical protein	1	1	-5.88	-6.1	-3.629	-4.881	-7.041	-2.328	-8.757	1.277	6.975	0.181	0.404	FALSE	0.181	FALSE	FALSE	HMPREF9216	14	14	NA
HMPREF9216_0015|AEKH01000007|R|4971|4528|hypothetical	hypothetical protein	1	1	-2.934	-1.931	-3.886	-4.907	-1.282	-2.62	-8.769	-1.652	6.925	-0.271	0.255	FALSE	0.271	FALSE	FALSE	HMPREF9216	15	15	NA
HMPREF9216_0016|AEKH01000007|F|5111|5719|signal	signal peptidase I	1	1	-3.76	-3.76	-3.819	-4.757	-3.387	-2.449	-8.806	-0.188	6.636	-0.028	0.481	FALSE	0.028	FALSE	FALSE	HMPREF9216	16	16	NA
HMPREF9216_0017|AEKH01000007|R|6125|5802|hypothetical	hypothetical protein	1	1	-5.502	-4.82	-6.271	-4.861	-4.799	-5.108	-8.8	-1.627	4.449	-0.433	0.279	FALSE	0.433	FALSE	FALSE	HMPREF9216	17	17	NA
HMPREF9216_0018|AEKH01000007|F|6324|6638|hypothetical	hypothetical protein	1	1	-5.819	-6.003	-4.902	-4.811	-7.131	-3.6	-8.739	0.368	6.009	0.064	0.463	FALSE	0.064	FALSE	FALSE	HMPREF9216	18	18	NA
HMPREF9216_0019|AEKH01000007|F|6628|7107|hypothetical	hypothetical protein	1	1	-4.136	-4.136	-4.184	-4.866	-3.903	-2.767	-8.811	-0.311	6.368	-0.051	0.468	FALSE	0.051	FALSE	FALSE	HMPREF9216	19	19	NA
HMPREF9216_0020|AEKH01000007|F|7133|8077|DNA/RNA	DNA/RNA non-specific endonuclease	1	1	-2.123	-2.056	-3.004	-4.825	-1.379	-1.663	-8.732	-0.736	7.622	-0.103	0.348	FALSE	0.103	FALSE	FALSE	HMPREF9216	20	20	NA
HMPREF9216_0021|AEKH01000007|R|9682|8186|LPXTG-motif	LPXTG-motif cell wall anchor domain protein	1	1	-0.641	-0.641	-1.068	-4.933	0.122	1.873	-8.789	1.452	10.963	0.111	0.457	FALSE	0.111	FALSE	FALSE	HMPREF9216	21	21	NA
HMPREF9216_0023|AEKH01000007|R|11323|9854|initiator	initiator RepB protein	1	1	2.122	2.122	1.842	-2.494	3.754	5.489	-2.776	1.64	8.324	0.191	0.398	FALSE	0.191	FALSE	FALSE	HMPREF9216	22	22	-2.138
HMPREF9216_0024|AEKH01000007|F|12011|14266|penicillin-binding	penicillin-binding protein, 1A family	1	1	-2.935	-2.935	-2.583	-4.916	-2.383	-0.936	-8.703	0.665	8.011	0.073	0.462	FALSE	0.073	FALSE	FALSE	HMPREF9216	23	23	NA
HMPREF9216_0060|AEKH01000028|R|45090|44617|hypothetical	hypothetical protein	1	1	-4.52	-2.412	-5.139	-0.156	-7.218	-8.828	-3.742	-3.249	8.033	-0.392	0.323	FALSE	0.392	FALSE	FALSE	HMPREF9216	24	24	NA
HMPREF9216_0064|AEKH01000028|R|47236|46871|conserved	conserved hypothetical protein	1	1	-5.934	-6.07	-5.787	-4.748	-7.04	-8.954	-4.524	-0.32	5.567	-0.06	0.468	FALSE	0.06	FALSE	FALSE	HMPREF9216	25	25	NA
HMPREF9216_0072|AEKH01000028|R|52571|51318|DNA	DNA (cytosine-5-)-methyltransferase	1	1	-0.397	-6.147	0.304	-4.98	-7.182	0.027	0.551	6.443	3.175	2.111	0	TRUE	2.111	TRUE	TRUE	HMPREF9216	26	26	NA
HMPREF9216_0193|AEKH01000033|F|1|353|transposase	transposase DNA-binding domain protein	1	1	0.553	1.408	-1.717	-2.51	2.453	0.898	-8.8	-1.822	9.715	-0.246	0.252	FALSE	0.246	FALSE	FALSE	HMPREF9216	27	27	NA
HMPREF9216_0194|AEKH01000033|R|1735|644|site-specific	site-specific tyrosine recombinase XerS	1	1	0.46	0.854	-1.076	-4.928	2.435	1.563	-6.395	-0.898	8.917	-0.103	0.331	FALSE	0.103	FALSE	FALSE	HMPREF9216	28	28	-2.996
HMPREF9216_0195|AEKH01000033|R|2130|1966|hypothetical	hypothetical protein	1	1	-1.057	-1.057	-2.232	-4.854	-0.35	-0.036	-8.813	0.024	9.269	0.002	0.495	FALSE	0.002	FALSE	FALSE	HMPREF9216	29	29	NA
HMPREF9216_0196|AEKH01000033|R|2689|2335|conserved	conserved domain protein	1	1	-0.956	0.415	-2.481	-4.903	1.394	-0.569	-8.797	-2.077	9.12	-0.253	0.288	FALSE	0.253	FALSE	FALSE	HMPREF9216	30	30	NA
HMPREF9216_0376|AEKH01000018|R|1427|786|hypothetical	hypothetical protein	1	1	-2.485	-1.258	-3.204	-4.875	-0.546	-2.145	-8.855	-1.822	7.519	-0.276	0.269	FALSE	0.276	FALSE	FALSE	HMPREF9216	31	31	NA
HMPREF9216_0377|AEKH01000018|R|1990|1427|conserved	conserved hypothetical protein	1	1	-2.346	-1.671	-3.507	-4.809	-0.979	-1.971	-8.715	-1.306	7.425	-0.193	0.279	FALSE	0.193	FALSE	FALSE	HMPREF9216	32	32	NA
HMPREF9216_0378|AEKH01000018|R|3335|2076|peptidase,	peptidase, M23 family	1	1	-1.152	-0.33	-2.657	-4.955	0.348	-0.709	-8.799	-1.25	8.777	-0.156	0.292	FALSE	0.156	FALSE	FALSE	HMPREF9216	33	33	NA
HMPREF9216_0379|AEKH01000018|R|3847|3722|hypothetical	hypothetical protein	1	1	-5.445	-0.471	-6.704	-4.934	0.241	-5.672	-8.691	-5.47	5.947	-0.902	0.143	FALSE	0.902	FALSE	FALSE	HMPREF9216	34	34	NA
HMPREF9217_1264|AEKI01000013|R|7170|5482|CRISPR	CRISPR system CASCADE complex protein CasA	2	2	0.463	-4.737	2.038	-4.804	-4.703	1.685	2.409	6.826	1.901	3.656	0	TRUE	3.656	TRUE	TRUE	HMPREF9216	35	35	-2.993
HMPREF9216_0575|AEKH01000011|R|2383|875|putative	putative type I restriction-modification system, M subunit	1	1	-0.33	-6.209	0.673	-4.801	-7.266	0.073	1.193	6.88	3.106	2.272	0	TRUE	2.272	TRUE	TRUE	HMPREF9216	36	36	3.136
HMPREF9216_0612|AEKH01000011|R|41523|41242|BRO	BRO family protein	1	1	-5.632	-6.108	-5.38	-4.821	-7.151	-6.487	-4.558	0.597	3.785	0.183	0.424	FALSE	0.183	FALSE	FALSE	HMPREF9216	37	37	2.19
HMPREF9216_0631|AEKH01000006|R|742|224|hypothetical	hypothetical protein	1	1	0.973	0.973	-0.646	-2.555	2.027	2.311	-8.787	-0.064	11.101	-0.006	0.495	FALSE	0.006	FALSE	FALSE	HMPREF9216	38	38	NA
HMPREF9216_0632|AEKH01000006|R|2158|872|putative	putative lipoprotein	1	1	-2.748	-2.748	-1.737	-4.836	-2.183	0.051	-5.492	1.771	5.883	0.282	0.398	FALSE	0.282	FALSE	FALSE	HMPREF9216	39	39	-2.999
HMPREF9216_0633|AEKH01000006|R|3191|2160|hypothetical	hypothetical protein	1	1	-3.391	-3.391	-1.613	-4.814	-2.96	0.812	-6.357	2.73	7.293	0.341	0.421	FALSE	0.341	FALSE	FALSE	HMPREF9216	40	40	NA
HMPREF9216_0634|AEKH01000006|R|4274|3210|hypothetical	hypothetical protein	1	1	-3.151	-3.151	-1.807	-4.846	-2.608	0.524	-8.652	2.166	9.326	0.187	0.46	FALSE	0.187	FALSE	FALSE	HMPREF9216	41	41	NA
HMPREF9216_0637|AEKH01000006|R|10983|7219|Cna	Cna protein B-type domain protein	1	1	0.932	0.932	0.269	-4.855	2.484	3.756	-5.467	1.199	9.612	0.118	0.396	FALSE	0.118	FALSE	FALSE	HMPREF9216	42	42	-2.969
HMPREF9216_0638|AEKH01000006|F|11223|12443|conserved	conserved hypothetical protein	1	1	1.24	1.49	-0.947	-2.458	2.935	2.293	-8.696	-0.906	10.98	-0.103	0.251	FALSE	0.103	FALSE	FALSE	HMPREF9216	43	43	NA
HMPREF9216_0639|AEKH01000006|F|12449|12784|hypothetical	hypothetical protein	1	1	-0.954	-0.268	-2.535	-4.902	0.444	-0.551	-8.837	-1.201	8.935	-0.147	0.29	FALSE	0.147	FALSE	FALSE	HMPREF9216	44	44	NA
HMPREF9216_0641|AEKH01000009|F|210|770|conserved	conserved domain protein	1	1	0.256	0.256	-1.775	-2.608	0.845	0.823	-8.86	-0.478	9.683	-0.057	0.367	FALSE	0.057	FALSE	FALSE	HMPREF9216	45	45	NA
HMPREF9216_0642|AEKH01000009|F|771|902|hypothetical	hypothetical protein	1	1	-3.222	-3.215	-3.821	-4.889	-2.665	-2.328	-8.807	-0.412	6.857	-0.06	0.438	FALSE	0.06	FALSE	FALSE	HMPREF9216	46	46	NA
HMPREF9216_0643|AEKH01000009|F|907|1188|hypothetical	hypothetical protein	1	1	-5.911	-6.142	-3.961	-4.867	-7.1	-2.479	-8.711	1.207	6.835	0.178	0.413	FALSE	0.178	FALSE	FALSE	HMPREF9216	47	47	NA
HMPREF9216_0644|AEKH01000009|F|1414|2919|conserved	conserved hypothetical protein	1	1	-1.718	-1.718	-1.106	-2.549	-1.418	2.183	-8.79	1.823	10.977	0.122	0.498	FALSE	0.122	FALSE	FALSE	HMPREF9216	48	48	NA
HMPREF9216_0645|AEKH01000009|F|3402|3572|hypothetical	hypothetical protein	1	1	-4.795	-4.811	-4.123	-4.909	-4.769	-2.622	-8.764	0.151	6.4	0.021	0.488	FALSE	0.021	FALSE	FALSE	HMPREF9216	49	49	NA
HMPREF9216_0646|AEKH01000009|F|3740|4570|hypothetical	hypothetical protein	1	1	-2.306	-2.306	-2.104	-4.884	-1.668	-0.154	-8.766	0.956	8.928	0.091	0.461	FALSE	0.091	FALSE	FALSE	HMPREF9216	50	50	NA
HMPREF9216_0647|AEKH01000009|F|4657|5472|hypothetical	hypothetical protein	1	1	-3.753	-3.753	-2.501	-4.918	-3.357	-0.437	-8.761	1.564	8.534	0.151	0.461	FALSE	0.151	FALSE	FALSE	HMPREF9216	51	51	-2.991
HMPREF9216_0648|AEKH01000009|F|5516|6469|hypothetical	hypothetical protein	1	1	-1.831	-1.831	-1.884	-4.958	-1.189	0.342	-6.355	1.203	7.051	0.16	0.419	FALSE	0.16	FALSE	FALSE	HMPREF9216	52	52	NA
HMPREF9216_0649|AEKH01000009|R|7018|6596|transposase-like	transposase-like protein	1	1	-3.542	-3.454	-4.312	-4.858	-2.95	-2.882	-8.801	-0.758	6.393	-0.129	0.384	FALSE	0.129	FALSE	FALSE	HMPREF9216	53	53	NA
HMPREF9216_0650|AEKH01000009|F|7111|7281|hypothetical	hypothetical protein	1	1	-1.981	-0.688	-2.793	-4.948	0.038	-1.625	-8.741	-1.848	7.986	-0.262	0.28	FALSE	0.262	FALSE	FALSE	HMPREF9216	54	54	NA
HMPREF9216_0651|AEKH01000036|F|266|1048|putative	putative membrane protein	1	1	-2.121	-0.847	-3.503	-4.717	-0.157	-1.753	-8.68	-1.81	7.654	-0.263	0.277	FALSE	0.263	FALSE	FALSE	HMPREF9216	55	55	NA
HMPREF9216_0652|AEKH01000036|F|1127|4291|LPXTG-motif	LPXTG-motif cell wall anchor domain protein	1	1	0.819	0.819	0.744	-2.543	1.984	4.517	-4.932	2.231	9.459	0.21	0.481	FALSE	0.21	FALSE	FALSE	HMPREF9216	56	56	NA
HMPREF9216_0653|AEKH01000036|F|4391|4828|hypothetical	hypothetical protein	1	1	-2.121	-2.121	-1.575	-2.464	-1.974	1.12	-8.772	1.064	9.882	0.093	0.498	FALSE	0.093	FALSE	FALSE	HMPREF9216	57	57	NA
HMPREF9216_0654|AEKH01000036|F|4845|5096|conserved	conserved domain protein	1	1	-2.939	-2.939	-3.061	-4.839	-2.414	-1.17	-8.736	0.48	7.925	0.051	0.467	FALSE	0.051	FALSE	FALSE	HMPREF9216	58	58	NA
HMPREF9216_0655|AEKH01000036|F|5328|8171|hypothetical	hypothetical protein	1	1	-3.816	-3.818	-2.671	-4.979	-3.354	-1.34	-8.813	0.809	7.7	0.094	0.464	FALSE	0.094	FALSE	FALSE	HMPREF9216	59	59	NA
HMPREF9216_0656|AEKH01000036|F|8173|9354|hypothetical	hypothetical protein	1	1	-1.639	-1.628	-2.817	-4.811	-0.93	-1.026	-8.788	-0.445	8.301	-0.054	0.389	FALSE	0.054	FALSE	FALSE	HMPREF9216	60	60	NA
HMPREF9216_0657|AEKH01000036|R|10259|9444|hypothetical	hypothetical protein	1	1	0.209	0.209	-1.518	-4.875	0.983	1.368	-8.73	0.168	10.575	0.014	0.47	FALSE	0.014	FALSE	FALSE	HMPREF9216	61	61	NA
HMPREF9216_1347|AEKH01000027|R|654|1|conserved	conserved hypothetical protein	3	1	0.113	0.366	-1.335	-4.798	1.576	0.879	-6.394	-0.753	8.092	-0.094	0.327	FALSE	0.094	FALSE	FALSE	HMPREF9216	62	62	NA
HMPREF9216_0665|AEKH01000017|R|973|377|resolvase,	resolvase, N-terminal domain protein	1	1	0.232	0.468	-1.472	-5.026	1.822	1.041	-8.818	-0.903	10.503	-0.092	0.295	FALSE	0.092	FALSE	FALSE	HMPREF9216	63	63	NA
HMPREF9216_0666|AEKH01000017|R|1435|1103|hypothetical	hypothetical protein	1	1	-2.192	-2.192	-2.376	-4.846	-1.54	-0.569	-8.666	0.458	8.374	0.048	0.464	FALSE	0.048	FALSE	FALSE	HMPREF9216	64	64	NA
HMPREF9216_0667|AEKH01000017|R|3092|1812|preprotein	preprotein translocase, SecY subunit	1	1	-0.436	-0.436	-1.768	-2.591	0.113	0.946	-8.661	0.206	9.651	0.017	0.498	FALSE	0.017	FALSE	FALSE	HMPREF9216	65	65	NA
HMPREF9216_0668|AEKH01000017|R|5453|3102|preprotein	preprotein translocase, SecA subunit	1	1	0.664	0.664	-1.38	-2.497	1.529	1.638	-8.761	-0.271	10.419	-0.028	0.434	FALSE	0.028	FALSE	FALSE	HMPREF9216	66	66	NA
HMPREF9216_0669|AEKH01000017|R|6342|5653|preprotein	preprotein translocase, SecG subunit	1	1	-1.201	-0.97	-2.589	-4.843	-0.247	-0.79	-8.742	-0.797	8.562	-0.1	0.303	FALSE	0.1	FALSE	FALSE	HMPREF9216	67	67	NA
HMPREF9216_0670|AEKH01000017|R|7000|6443|hypothetical	hypothetical protein	1	1	-2.93	-2.1	-4.124	-4.875	-1.424	-2.616	-8.61	-1.558	6.786	-0.254	0.261	FALSE	0.254	FALSE	FALSE	HMPREF9216	68	68	NA
HMPREF9216_0671|AEKH01000017|F|7226|8089|NlpC/P60	NlpC/P60 family protein	1	1	-0.423	-0.423	-1.216	-4.77	0.309	1.073	-6.343	0.594	7.862	0.07	0.424	FALSE	0.07	FALSE	FALSE	HMPREF9216	69	69	NA
HMPREF9216_0672|AEKH01000017|R|8674|8333|hypothetical	hypothetical protein	1	1	-1.464	-1.075	-2.798	-4.959	-0.35	-1.069	-8.75	-0.968	8.225	-0.13	0.296	FALSE	0.13	FALSE	FALSE	HMPREF9216	70	70	NA
HMPREF9216_0673|AEKH01000017|R|9288|8680|hypothetical	hypothetical protein	1	1	0.109	1.495	-2.054	-2.478	3.017	0.456	-8.715	-2.759	9.221	-0.387	0.252	FALSE	0.387	FALSE	FALSE	HMPREF9216	71	71	-3.008
HMPREF9216_0674|AEKH01000017|R|9821|9285|transcriptional	transcriptional regulator, MerR family	1	1	-5.325	1.701	-9.006	-2.506	2.866	-9.061	-8.915	-9.753	5.741	-1.676	0.002	TRUE	1.676	TRUE	TRUE	HMPREF9216	72	72	NA
HMPREF9216_0675|AEKH01000013|R|2306|60|DNA	DNA topoisomerase	1	1	-0.513	-0.513	-1.901	-4.962	0.17	0.584	-8.79	0.16	9.824	0.014	0.47	FALSE	0.014	FALSE	FALSE	HMPREF9216	73	73	-2.995
HMPREF9216_0676|AEKH01000013|R|2995|2315|conserved	conserved hypothetical protein	1	1	-2.268	-0.941	-3.607	-4.918	-0.192	-1.934	-8.863	-1.929	7.811	-0.278	0.275	FALSE	0.278	FALSE	FALSE	HMPREF9216	74	74	NA
HMPREF9216_0855|AEKH01000014|R|20382|20103|LPXTG-motif	LPXTG-motif cell wall anchor domain protein	2	2	-0.875	-0.875	-1.022	1.353	-4.758	-8.848	2.285	0.368	11.151	0.031	0.486	FALSE	0.031	FALSE	FALSE	HMPREF9216	75	75	3.189
HMPREF9216_0866|AEKH01000025|R|27965|27804|conserved	conserved domain protein	2	2	-3.092	-0.837	-4.353	0.588	-1.984	-4.429	-4.272	-3.727	2.572	-1.53	0.002	TRUE	1.53	TRUE	TRUE	HMPREF9216	76	76	3.784
HMPREF9217_1048|AEKI01000020|R|24710|23922|integrase	integrase core domain protein	4	4	-0.85	-1.084	-0.656	0.108	-1.986	-1.187	-0.204	0.308	2.101	0.191	0.435	FALSE	0.191	FALSE	FALSE	HMPREF9216	77	77	NA
HMPREF9216_0898|AEKH01000025|R|53353|52715|hypothetical	hypothetical protein	1	1	-1.658	-1.486	-2.551	0.847	-7.179	-0.513	-8.787	-1.395	9.922	-0.143	0.328	FALSE	0.143	FALSE	FALSE	HMPREF9216	78	78	NA
HMPREF9216_0899|AEKH01000025|R|53744|53373|recombinase	recombinase	1	1	-2.079	-2.079	-2.522	0.096	-7.23	-0.412	-8.568	-0.622	9.379	-0.064	0.385	FALSE	0.064	FALSE	FALSE	HMPREF9216	79	79	0.111
HMPREF9216_0952|AEKH01000010|R|30120|28021|Gram-positive	Gram-positive signal peptide protein, YSIRK family	1	1	6.103	4.813	6.103	2.73	6.381	6.184	6.006	1.27	3.646	0.417	0.5	FALSE	0.417	FALSE	FALSE	HMPREF9216	80	80	6.045
HMPREF9216_1110|AEKH01000010|R|183608|182859|YibE/F-like	YibE/F-like protein	1	1	1.27	0.913	1.624	-0.115	1.255	1.278	1.979	0.895	1.365	0.874	0.11	FALSE	0.874	FALSE	FALSE	HMPREF9216	81	81	4.669
HMPREF9216_1238|AEKH01000001|R|134|1|hypothetical	hypothetical protein	1	1	-6.613	-3.151	-8.839	-4.861	-2.624	-8.886	-8.79	-5.285	4.094	-1.431	0.08	FALSE	1.431	FALSE	FALSE	HMPREF9216	82	82	NA
HMPREF9216_1239|AEKH01000001|R|1053|286|hypothetical	hypothetical protein	1	1	-2.313	-2.313	-1.67	-4.951	-1.673	0.367	-8.728	1.414	9.343	0.127	0.461	FALSE	0.127	FALSE	FALSE	HMPREF9216	83	83	NA
HMPREF9216_1240|AEKH01000001|R|1637|1080|hypothetical	hypothetical protein	1	1	-3.798	-3.782	-4.31	-5.104	-3.326	-2.881	-8.749	-0.536	6.331	-0.087	0.426	FALSE	0.087	FALSE	FALSE	HMPREF9216	84	84	NA
HMPREF9216_1241|AEKH01000001|R|2625|1984|site-specific	site-specific recombinase, phage integrase family	1	1	-1.346	-0.513	-2.831	-4.884	0.199	-0.962	-8.772	-1.357	8.528	-0.173	0.29	FALSE	0.173	FALSE	FALSE	HMPREF9216	85	85	NA
HMPREF9216_1242|AEKH01000001|R|3610|2930|sortase	sortase family protein	1	1	-3.935	-2.601	-5.011	-4.843	-1.989	-3.741	-8.625	-2.18	5.801	-0.439	0.215	FALSE	0.439	FALSE	FALSE	HMPREF9216	86	86	NA
HMPREF9216_1243|AEKH01000001|R|3812|3624|hypothetical	hypothetical protein	1	1	-4.149	-4.132	-4.387	-4.804	-3.883	-3.084	-8.814	-0.572	6.039	-0.102	0.433	FALSE	0.102	FALSE	FALSE	HMPREF9216	87	87	NA
HMPREF9216_1244|AEKH01000001|F|4011|4619|LysM	LysM domain protein	1	1	-1.165	-1.165	-2.341	-4.918	-0.465	-0.481	-6.397	-0.145	6.547	-0.022	0.454	FALSE	0.022	FALSE	FALSE	HMPREF9216	88	88	NA
HMPREF9216_1245|AEKH01000001|R|5175|4693|hypothetical	hypothetical protein	1	1	-3.747	-3.747	-2.465	-4.949	-3.409	-0.571	-8.737	1.387	8.335	0.145	0.462	FALSE	0.145	FALSE	FALSE	HMPREF9216	89	89	NA
HMPREF9216_1246|AEKH01000001|R|6249|5377|conserved	conserved hypothetical protein	1	1	-0.314	1.305	-2.041	-2.555	2.67	0.007	-8.732	-2.897	8.8	-0.423	0.25	FALSE	0.423	FALSE	FALSE	HMPREF9216	90	90	NA
HMPREF9216_1247|AEKH01000001|R|7216|6614|hypothetical	hypothetical protein	1	1	-3.157	-3.157	-2.556	-4.955	-2.646	-1.016	-8.849	0.782	8.152	0.083	0.462	FALSE	0.083	FALSE	FALSE	HMPREF9216	91	91	NA
HMPREF9216_1248|AEKH01000001|R|11821|7343|putative	putative membrane protein	1	1	0.748	0.748	-0.964	-4.922	1.824	2.333	-8.7	0.362	11.451	0.028	0.457	FALSE	0.028	FALSE	FALSE	HMPREF9216	92	92	-2.126
HMPREF9216_1249|AEKH01000001|R|13800|11833|conserved	conserved hypothetical protein	1	1	-0.608	-0.608	-1.715	-4.933	0.156	0.889	-8.743	0.452	9.981	0.039	0.458	FALSE	0.039	FALSE	FALSE	HMPREF9216	93	93	NA
HMPREF9216_1250|AEKH01000001|R|15146|14094|hypothetical	hypothetical protein	1	1	-2.932	-2.932	-2.916	-4.906	-2.398	-1.209	-8.7	0.468	7.829	0.051	0.466	FALSE	0.051	FALSE	FALSE	HMPREF9216	94	94	NA
HMPREF9216_1251|AEKH01000001|R|15549|15214|hypothetical	hypothetical protein	1	1	-4.792	-4.809	-1.722	-4.954	-4.728	0.761	-8.626	2.865	9.454	0.255	0.446	FALSE	0.255	FALSE	FALSE	HMPREF9216	95	95	NA
HMPREF9216_1252|AEKH01000001|R|15935|15561|hypothetical	hypothetical protein	1	1	-2.777	-2.777	-0.879	-4.869	-2.19	2.086	-8.638	3.405	10.899	0.232	0.46	FALSE	0.232	FALSE	FALSE	HMPREF9216	96	96	NA
HMPREF9216_1253|AEKH01000001|R|16398|15979|hypothetical	hypothetical protein	1	1	-0.009	-0.009	0.062	-4.975	0.714	3.411	-6.378	2.48	10.026	0.222	0.419	FALSE	0.222	FALSE	FALSE	HMPREF9216	97	97	-2.982
HMPREF9216_1254|AEKH01000001|R|16745|16527|hypothetical	hypothetical protein	2	1	-6.04	-6.165	-5.923	-4.882	-7.261	-4.741	-8.831	-0.279	5.298	-0.055	0.471	FALSE	0.055	FALSE	FALSE	HMPREF9216	98	98	NA
HMPREF9216_1348|AEKH01000027|R|2032|1226|hypothetical	hypothetical protein	1	1	-0.243	-0.195	-2.109	-2.549	0.339	0.109	-8.766	-0.842	8.838	-0.119	0.294	FALSE	0.119	FALSE	FALSE	HMPREF9216	99	99	NA
HMPREF9216_1349|AEKH01000027|F|2229|3851|hypothetical	hypothetical protein	1	1	1.749	1.749	0.125	-4.915	3.502	3.432	-4.909	-0.068	9.217	-0.007	0.431	FALSE	0.007	FALSE	FALSE	HMPREF9216	100	100	-2.124
HMPREF9217_0868|AEKI01000011|F|54692|54922|conserved	conserved hypothetical protein	1	1	-6.18	-6.145	-6.233	-4.876	-7.12	-9.047	-4.986	-0.593	5.304	-0.119	0.443	FALSE	0.119	FALSE	FALSE	HMPREF9217	1	1	NA
HMPREF9217_0869|AEKI01000011|F|55120|55776|NgoBV	NgoBV restriction endonuclease	1	1	-5.884	-6.05	-1.715	-4.85	-7.035	-8.99	1.492	3.997	10.624	0.344	0.39	FALSE	0.344	FALSE	FALSE	HMPREF9217	2	2	NA
HMPREF9217_0870|AEKI01000011|R|57289|55826|modification	modification methylase BanI	1	1	-2.96	-2.96	0.115	-0.717	-7.241	-6.559	4.223	4.253	11.043	0.366	0.354	FALSE	0.366	FALSE	FALSE	HMPREF9217	3	3	-2.136
HMPREF9217_0871|AEKI01000011|R|58952|57585|resolvase,	resolvase, N-terminal domain protein	1	1	-5.989	-6.162	-3.375	-4.927	-7.049	-8.982	-1.643	1.731	7.811	0.219	0.395	FALSE	0.219	FALSE	FALSE	HMPREF9217	4	4	NA
HMPREF9217_0872|AEKI01000011|R|59121|58912|hypothetical	hypothetical protein	1	1	-5.933	-6.117	-5.44	-5.016	-7.092	-9.011	-4.001	0.078	6.012	0.015	0.493	FALSE	0.015	FALSE	FALSE	HMPREF9217	5	5	NA
HMPREF9217_0873|AEKI01000011|R|60045|59350|conserved	conserved hypothetical protein	1	1	-4.844	-6.118	-3.515	-4.825	-7.222	-5.121	-2.515	2.392	3.756	0.671	0.215	FALSE	0.671	FALSE	FALSE	HMPREF9217	6	6	NA
HMPREF9217_0973|AEKI01000026|R|1833|1|Gram-positive	Gram-positive signal peptide protein, YSIRK family	1	1	4.233	2.649	4.833	-1.093	4.414	5.5	4.095	2.141	5.516	0.611	0.25	FALSE	0.611	FALSE	FALSE	HMPREF9217	7	7	0.358
HMPREF9217_1016|AEKI01000026|R|52242|51429|integrase	integrase core domain protein	1	1	-4.75	-4.551	-5.09	-2.478	-7.266	-3.76	-8.751	-1.282	6.561	-0.198	0.379	FALSE	0.198	FALSE	FALSE	HMPREF9217	8	8	-0.391
HMPREF9217_1131|AEKI01000007|R|30348|30007|conserved	conserved domain protein	1	1	-4.343	-3.332	-4.662	-1.085	-7.093	-6.58	-3.592	-1.702	6.075	-0.265	0.386	FALSE	0.265	FALSE	FALSE	HMPREF9217	9	9	4.995
HMPREF9217_1145|AEKI01000007|R|42459|42217|addiction	addiction module antitoxin, RelB/DinJ family	1	1	-0.626	-0.45	-0.659	-1.659	-0.049	-0.821	-0.511	-0.146	1.619	-0.108	0.455	FALSE	0.108	FALSE	FALSE	HMPREF9217	10	10	3.463
HMPREF9217_1164|AEKI01000007|R|56765|56592|hypothetical	hypothetical protein	1	1	-6.027	-6.241	-3.451	-4.929	-7.216	-8.986	-1.593	1.781	7.823	0.222	0.39	FALSE	0.222	FALSE	FALSE	HMPREF9217	11	11	NA
HMPREF9217_1207|AEKI01000014|R|1866|1540|conserved	conserved hypothetical protein	1	1	-6.915	-6.148	-7.394	-4.888	-7.227	-6.561	-8.694	-1.514	4.451	-0.368	0.348	FALSE	0.368	FALSE	FALSE	HMPREF9217	12	12	NA
HMPREF9217_1210|AEKI01000014|R|4089|2359|hypothetical	hypothetical protein	1	1	-4.752	-3.412	-5.861	-4.815	-2.975	-4.729	-8.693	-2.376	4.916	-0.609	0.179	FALSE	0.609	FALSE	FALSE	HMPREF9217	13	13	NA
HMPREF9217_1230|AEKI01000014|R|23026|22796|conserved	conserved hypothetical protein	1	1	-6.809	-4.767	-8.787	-4.806	-4.755	-8.836	-8.715	-3.949	3.588	-1.189	0.108	FALSE	1.189	FALSE	FALSE	HMPREF9217	14	14	NA
HMPREF9217_1231|AEKI01000014|R|23585|23031|conserved	conserved hypothetical protein	1	1	-6.511	0.256	-8.784	-4.873	1.184	-8.835	-8.724	-7.865	6.589	-1.18	0.079	FALSE	1.18	FALSE	FALSE	HMPREF9217	15	15	NA
HMPREF9217_1247|AEKI01000014|R|33198|32983|conserved	conserved hypothetical protein	1	1	-5.991	-6.216	-3.796	-5.026	-7.183	-2.263	-8.63	1.378	7.06	0.196	0.397	FALSE	0.196	FALSE	FALSE	HMPREF9217	16	16	NA
HMPREF9217_1248|AEKI01000014|R|33962|33204|BRO	BRO family, N-terminal domain protein	1	1	-5.897	-6.133	-3.233	-4.839	-7.149	-1.992	-8.762	1.516	7.342	0.201	0.395	FALSE	0.201	FALSE	FALSE	HMPREF9217	17	17	NA
HMPREF9217_1249|AEKI01000014|R|34366|33959|BRO	BRO family, N-terminal domain protein	1	1	-5.818	-6.027	-5.396	-4.823	-6.973	-4.193	-8.786	-0.001	5.795	0	0.5	FALSE	0	FALSE	FALSE	HMPREF9217	18	18	NA
HMPREF9217_1251|AEKI01000014|F|34648|34788|conserved	conserved hypothetical protein	1	1	-6.156	-6.014	-6.268	-4.82	-7.104	-5.132	-8.703	-0.649	4.975	-0.142	0.432	FALSE	0.142	FALSE	FALSE	HMPREF9217	19	19	NA
HMPREF9217_1256|AEKI01000014|F|36355|37473|site-specific	site-specific recombinase, phage integrase family	1	1	-4.688	-4.8	-0.807	-4.867	-4.775	2.186	-6.306	4.372	8.539	0.485	0.372	FALSE	0.485	FALSE	FALSE	HMPREF9217	20	20	-2.999
HMPREF9218_0032|AEKJ01000013|R|20253|19117|conserved	conserved domain protein	1	1	-5.891	-6.083	-2.281	-4.876	-7.143	-0.143	-8.829	2.847	8.954	0.304	0.378	FALSE	0.304	FALSE	FALSE	HMPREF9218	1	1	NA
HMPREF9218_0096|AEKJ01000013|R|84399|84169|conserved	conserved hypothetical protein	1	1	-5.863	-6.112	-3.785	-4.935	-7.09	-2.393	-8.702	1.297	6.968	0.184	0.405	FALSE	0.184	FALSE	FALSE	HMPREF9218	2	2	NA
HMPREF9218_0104|AEKJ01000013|R|90025|88022|hypothetical	hypothetical protein	1	1	-2.393	-2.393	-1.775	-4.835	-1.826	0.521	-8.796	1.679	9.499	0.144	0.46	FALSE	0.144	FALSE	FALSE	HMPREF9218	3	3	-2.984
HMPREF9218_0106|AEKJ01000013|R|92254|90233|phage	phage minor structural protein, N-terminal domain protein	1	1	-3.715	-3.717	-1.155	-4.889	-3.33	1.296	-6.368	3.265	7.753	0.383	0.418	FALSE	0.383	FALSE	FALSE	HMPREF9218	4	4	NA
HMPREF9218_0107|AEKJ01000013|R|92979|92251|putative	putative phage tail component, N-terminal domain protein	1	1	-5.932	-6.167	-2.03	-4.96	-7.106	-0.352	-8.836	2.684	8.76	0.293	0.377	FALSE	0.293	FALSE	FALSE	HMPREF9218	5	5	NA
HMPREF9218_0108|AEKJ01000013|R|94868|92976|TMP	TMP repeat protein	1	1	-5.859	-6.075	-1.371	-4.825	-7.295	1.284	-8.745	3.908	10.216	0.36	0.375	FALSE	0.36	FALSE	FALSE	HMPREF9218	6	6	NA
HMPREF9218_0109|AEKJ01000013|R|95838|95308|conserved	conserved domain protein	1	1	-4.515	-4.546	-2.6	-2.49	-7.224	-0.568	-8.719	1.095	8.698	0.124	0.418	FALSE	0.124	FALSE	FALSE	HMPREF9218	7	7	NA
HMPREF9218_0110|AEKJ01000013|R|96199|95831|conserved	conserved hypothetical protein	1	1	-5.87	-6.15	-2.823	-4.796	-7.185	-1.156	-8.89	2.105	8.168	0.248	0.382	FALSE	0.248	FALSE	FALSE	HMPREF9218	8	8	NA
HMPREF9218_0111|AEKJ01000013|R|96507|96220|conserved	conserved hypothetical protein	1	1	-5.884	-6.137	-2.51	-4.941	-7.193	-0.479	-8.703	2.564	8.58	0.296	0.373	FALSE	0.296	FALSE	FALSE	HMPREF9218	9	9	NA
HMPREF9218_0112|AEKJ01000013|R|97114|96500|prophage	prophage LambdaSa03, structural family protein	1	1	-5.974	-6.2	-2.435	-4.979	-7.204	-0.469	-8.862	2.621	8.703	0.29	0.378	FALSE	0.29	FALSE	FALSE	HMPREF9218	10	10	NA
HMPREF9218_0113|AEKJ01000013|R|97459|97130|conserved	conserved hypothetical protein	1	1	-5.975	-6.226	-2.651	-4.987	-7.13	-0.987	-8.862	2.313	8.152	0.266	0.381	FALSE	0.266	FALSE	FALSE	HMPREF9218	11	11	NA
HMPREF9218_0114|AEKJ01000013|R|97703|97452|conserved	conserved hypothetical protein	1	1	-5.891	-6.108	-2.952	-4.913	-7.098	-1.368	-8.808	1.947	7.813	0.236	0.389	FALSE	0.236	FALSE	FALSE	HMPREF9218	12	12	NA
HMPREF9218_0115|AEKJ01000013|R|98032|97700|conserved	conserved hypothetical protein	1	1	-3.328	-3.328	-3.037	-2.512	-3.836	-1.262	-8.725	-0.655	7.47	-0.104	0.469	FALSE	0.104	FALSE	FALSE	HMPREF9218	13	13	NA
HMPREF9218_0116|AEKJ01000013|R|98449|98051|phage	phage protein Gp19/Gp15/Gp42	1	1	-5.964	-6.209	-2.393	-4.968	-7.131	-0.375	-8.804	2.757	8.755	0.299	0.377	FALSE	0.299	FALSE	FALSE	HMPREF9218	14	14	NA
HMPREF9218_0117|AEKJ01000013|R|98615|98472|hypothetical	hypothetical protein	1	1	-5.9	-6.225	-4.019	-4.861	-7.226	-2.77	-8.525	1.09	6.568	0.172	0.413	FALSE	0.172	FALSE	FALSE	HMPREF9218	15	15	NA
HMPREF9218_0118|AEKJ01000013|R|99529|98627|putative	putative prophage LambdaSa03, structural protein	1	1	-5.962	-6.246	-2.345	-4.88	-7.297	-0.304	-8.721	2.75	8.824	0.302	0.374	FALSE	0.302	FALSE	FALSE	HMPREF9218	16	16	NA
HMPREF9218_0119|AEKJ01000013|R|100000|99548|conserved	conserved hypothetical protein	1	1	-5.935	-6.156	-2.728	-4.876	-7.194	-0.725	-8.76	2.412	8.351	0.278	0.377	FALSE	0.278	FALSE	FALSE	HMPREF9218	17	17	NA
HMPREF9218_0120|AEKJ01000013|R|101533|100148|putative	putative phage terminase, large subunit	1	1	-5.851	-6.14	-2.829	-4.788	-7.124	-0.915	-8.66	2.261	8.114	0.268	0.376	FALSE	0.268	FALSE	FALSE	HMPREF9218	18	18	NA
HMPREF9218_0125|AEKJ01000013|R|105116|103803|conserved	conserved hypothetical protein	1	1	-5.913	-6.141	-2.543	-4.99	-7.062	-0.439	-8.789	2.652	8.636	0.291	0.379	FALSE	0.291	FALSE	FALSE	HMPREF9218	19	19	NA
HMPREF9218_0126|AEKJ01000013|R|105548|105228|HNH	HNH endonuclease domain protein	1	1	-5.892	-6.147	-4.459	-4.897	-7.143	-3.065	-8.744	0.772	6.424	0.121	0.438	FALSE	0.121	FALSE	FALSE	HMPREF9218	20	20	NA
HMPREF9218_0127|AEKJ01000013|R|106857|105868|N-6	N-6 DNA Methylase	1	1	-6.001	-6.264	-3.116	-4.99	-7.271	-1.44	-8.769	1.92	7.779	0.239	0.381	FALSE	0.239	FALSE	FALSE	HMPREF9218	21	21	NA
HMPREF9218_0128|AEKJ01000013|R|107347|106838|conserved	conserved domain protein	1	1	-5.918	-6.189	-3.68	-4.89	-7.169	-2.15	-8.847	1.474	7.254	0.205	0.398	FALSE	0.205	FALSE	FALSE	HMPREF9218	22	22	NA
HMPREF9218_0131|AEKJ01000013|R|109046|108588|crossover	crossover junction endodeoxyribonuclease RusA	1	1	-5.853	-6.072	-3.138	-4.784	-7.091	-1.44	-8.76	1.858	7.798	0.234	0.386	FALSE	0.234	FALSE	FALSE	HMPREF9218	23	23	NA
HMPREF9218_0134|AEKJ01000013|R|111338|110421|conserved	conserved domain protein	1	1	-5.972	-6.246	-3.142	-5.022	-7.145	-1.44	-8.757	1.925	7.675	0.242	0.381	FALSE	0.242	FALSE	FALSE	HMPREF9218	24	24	NA
HMPREF9218_0137|AEKJ01000013|R|113374|112994|hypothetical	hypothetical protein	1	1	-5.861	-6.067	-4.692	-4.798	-7.196	-3.33	-8.728	0.63	6.23	0.105	0.441	FALSE	0.105	FALSE	FALSE	HMPREF9218	25	25	NA
HMPREF9218_0138|AEKJ01000013|R|113654|113460|DNA-binding	DNA-binding helix-turn-helix protein	1	1	-5.843	-6.075	-3.197	-4.786	-7.122	-1.204	-8.786	2.091	7.994	0.25	0.382	FALSE	0.25	FALSE	FALSE	HMPREF9218	26	26	NA
HMPREF9218_0140|AEKJ01000013|R|114569|114354|conserved	conserved hypothetical protein	1	1	-5.915	-6.164	-5.208	-5.017	-7.122	-3.939	-8.866	0.209	5.771	0.04	0.48	FALSE	0.04	FALSE	FALSE	HMPREF9218	27	27	NA
HMPREF9218_0141|AEKJ01000013|R|115339|114575|BRO	BRO family, N-terminal domain protein	1	1	-5.794	-6.007	-2.99	-4.892	-6.974	-1.124	-8.78	2.138	8.01	0.256	0.38	FALSE	0.256	FALSE	FALSE	HMPREF9218	28	28	NA
HMPREF9218_0143|AEKJ01000013|F|116522|117241|peptidase	peptidase S24-like protein	1	1	-1.176	-1.176	-2.034	-4.888	-0.493	-0.186	-6.367	0.134	6.73	0.018	0.467	FALSE	0.018	FALSE	FALSE	HMPREF9218	29	29	NA
HMPREF9218_0145|AEKJ01000013|F|117950|119068|site-specific	site-specific recombinase, phage integrase family	1	1	-5.912	-6.141	-2.856	-4.97	-7.138	-1.266	-8.737	2.066	7.863	0.264	0.379	FALSE	0.264	FALSE	FALSE	HMPREF9218	30	30	NA
HMPREF9218_0235|AEKJ01000024|R|66120|66001|conserved	conserved hypothetical protein	2	2	-5.905	-3.125	-7.316	-4.866	-2.644	-6.583	-8.622	-3.918	4.042	-1.138	0.116	FALSE	1.138	FALSE	FALSE	HMPREF9218	31	31	NA
HMPREF9218_0458|AEKJ01000014|R|88598|88470|conserved	conserved domain protein	1	1	-6.018	-6.171	-5.953	-4.951	-7.178	-6.572	-5.501	0.17	3.422	0.054	0.481	FALSE	0.054	FALSE	FALSE	HMPREF9218	32	32	-2.998
HMPREF9218_0472|AEKJ01000014|R|96471|96160|LPXTG-motif	LPXTG-motif cell wall anchor domain protein	1	1	-4.285	-1.792	-6.215	-2.519	-1.514	-5.166	-8.64	-4.368	3.741	-1.397	0.017	FALSE	1.397	FALSE	FALSE	HMPREF9218	33	33	1.628
HMPREF9218_0590|AEKJ01000023|R|115277|115164|hypothetical	hypothetical protein	1	1	-2.62	-1.552	-3.631	-1.067	-1.804	-4.175	-3.133	-2.161	1.396	-1.692	0.015	FALSE	1.692	TRUE	FALSE	HMPREF9218	34	34	0.237
HMPREF9218_0637|AEKJ01000001|R|19333|19160|hypothetical	hypothetical protein	1	1	-6.449	-6.118	-6.693	-4.789	-7.138	-8.995	-5.493	-0.959	5.06	-0.195	0.406	FALSE	0.195	FALSE	FALSE	HMPREF9218	35	35	NA
HMPREF9218_0722|AEKJ01000001|R|102229|101793|conserved	conserved hypothetical protein	1	1	-2.049	-2.269	-1.924	-4.829	-1.665	-2.344	-1.561	0.48	3.136	0.248	0.365	FALSE	0.248	FALSE	FALSE	HMPREF9218	36	36	2.02
HMPREF9219_0663|AEKK01000016|R|85446|84979|RNA-binding	RNA-binding family protein	2	2	-1.665	-1.781	-1.601	-2.44	-1.514	-1.379	-1.868	0.198	1.143	0.195	0.402	FALSE	0.195	FALSE	FALSE	HMPREF9218	37	37	-2.106
HMPREF9218_0929|AEKJ01000018|F|76270|76410|conserved	conserved domain protein	1	1	-3.468	-3.468	-3.627	-4.954	-2.979	-8.843	-2.213	-0.204	6.955	-0.03	0.476	FALSE	0.03	FALSE	FALSE	HMPREF9218	38	38	NA
HMPREF9218_1083|AEKJ01000010|R|41225|38841|LPXTG-motif	LPXTG-motif cell wall anchor domain protein	1	1	-3.007	0.588	-3.814	-4.918	2.043	-6.523	-2.68	-4.313	7.075	-0.525	0.29	FALSE	0.525	FALSE	FALSE	HMPREF9218	39	39	1.471
HMPREF9218_1089|AEKJ01000010|R|45047|44925|hypothetical	hypothetical protein	1	1	-2.708	-2.952	-0.061	-4.94	-2.413	-3.075	2.177	4.101	5.391	0.731	0.26	FALSE	0.731	FALSE	FALSE	HMPREF9218	40	40	5.917
HMPREF9218_1101|AEKJ01000010|R|59933|58728|type	type I restriction modification DNA specificity domain protein	1	1	-3.729	-3.729	-0.804	-2.484	-4.759	-8.865	2.748	2.52	11.608	0.198	0.489	FALSE	0.198	FALSE	FALSE	HMPREF9218	41	41	NA
HMPREF9218_1146|AEKJ01000010|R|103920|103780|hypothetical	hypothetical protein	2	2	-5.333	-4.604	-5.918	-2.521	-7.28	-8.933	-4.569	-1.87	6.337	-0.31	0.332	FALSE	0.31	FALSE	FALSE	HMPREF9218	42	42	-2.969
HMPREF9218_1277|AEKJ01000006|F|95|628|conserved	conserved hypothetical protein	1	1	1.953	3.357	-1.367	3.017	3.504	-6.591	1.376	-4.634	7.96	-0.765	0	TRUE	0.765	FALSE	FALSE	HMPREF9218	43	43	NA
HMPREF9219_0446|AEKK01000003|F|39407|39538|hypothetical	hypothetical protein	1	1	-4.73	-6.151	-4.241	-4.966	-7.132	-4.771	-3.778	1.877	3.168	0.708	0.242	FALSE	0.708	FALSE	FALSE	HMPREF9219	1	1	-1.184
HMPREF9219_0633|AEKK01000016|R|61883|58347|type	type IIG restriction enzyme and methyltransferase	1	1	-3.632	-6.074	-0.271	-4.812	-7.169	-3.444	2.014	5.845	5.666	0.985	0.076	FALSE	0.985	FALSE	FALSE	HMPREF9219	2	2	NA
HMPREF9219_1117|AEKK01000002|R|6272|5547|CRISPR	CRISPR system CASCADE complex protein CasD	1	1	-1.307	-6.166	0.482	-4.768	-7.169	-0.862	1.57	6.556	3.097	1.866	0.001	TRUE	1.866	TRUE	TRUE	HMPREF9219	3	3	NA
HMPREF9219_1119|AEKK01000002|R|7961|7374|CRISPR	CRISPR system CASCADE complex protein CasB	1	1	-3.19	-6.201	-1.441	-4.932	-7.281	-0.513	-2.884	4.602	3.265	1.311	0.047	FALSE	1.311	FALSE	FALSE	HMPREF9219	4	4	NA
HMPREF9219_0952|AEKK01000004|R|61191|59683|putative	putative type I restriction-modification system, M subunit	1	1	-0.73	-4.542	0.424	-2.443	-7.149	1.077	-0.44	4.85	4.651	1.264	0.006	TRUE	1.264	FALSE	FALSE	HMPREF9219	5	5	3.017
HMPREF9219_0749|AEKK01000011|R|78944|77859|YibE/F-like	YibE/F-like protein	1	1	0.88	0.88	0.649	0.273	1.106	-0.71	1.79	0.282	2.502	0.114	0.488	FALSE	0.114	FALSE	FALSE	HMPREF9219	6	6	4.936
HMPREF9219_1188|AEKK01000006|R|25668|24943|hypothetical	hypothetical protein	1	1	-4.575	-4.593	-2.279	-2.542	-7.16	-8.931	0.132	1.669	9.454	0.163	0.421	FALSE	0.163	FALSE	FALSE	HMPREF9219	7	7	5.905
HMPREF9219_1183|AEKK01000006|R|20266|15986|Gram-positive	Gram-positive signal peptide protein, YSIRK family	1	1	4.473	4.979	2.028	5.981	3.968	-1.271	4.834	-2.995	6.104	-0.524	0.25	FALSE	0.524	FALSE	FALSE	HMPREF9219	8	8	6.843
HMPREF9219_1194|AEKK01000006|R|27952|27467|conserved	conserved hypothetical protein	1	1	-3.26	-4.613	-3.072	-2.57	-7.141	-2.887	-3.283	1.464	4.526	0.579	0.326	FALSE	0.579	FALSE	FALSE	HMPREF9219	9	9	2.188
HMPREF9219_0634|AEKK01000016|R|62717|61965|hypothetical	hypothetical protein	1	1	-4.884	-6.173	-2.034	-4.858	-7.216	-5.144	-0.183	3.879	5.275	0.712	0.18	FALSE	0.712	FALSE	FALSE	HMPREF9219	10	10	NA
HMPREF9219_0948|AEKK01000004|R|57441|56899|type	type I restriction modification DNA specificity domain protein	1	1	-5.94	-6.208	-2.233	-4.967	-7.125	0.192	-8.749	3.1	9.222	0.32	0.376	FALSE	0.32	FALSE	FALSE	HMPREF9219	11	11	NA
HMPREF9219_1190|AEKK01000006|R|26718|26383|conserved	conserved hypothetical protein	1	1	-3.339	-6.123	-2.236	-4.863	-7.133	-3.087	-1.506	3.866	3.159	1.237	0.065	FALSE	1.237	FALSE	FALSE	HMPREF9219	12	12	3.87
HMPREF9219_0951|AEKK01000004|R|59693|58557|type	type I restriction modification DNA specificity domain protein	1	1	-3.039	-6.106	-0.847	-4.893	-7.143	0.3	-2.701	5.064	3.553	1.295	0.04	FALSE	1.295	FALSE	FALSE	HMPREF9219	13	13	NA
