# Supplementary material for: Comparative meta-RNA-seq of the vaginal microbiota and differential expression by Lactobacillus iners in health and dysbiosis
Source: Microbiome. 2013 Apr 12;1:12. doi: 10.1186/2049-2618-1-12 (PMC3971606; doi:10.1186/2049-2618-1-12)
Supplement: Additional file 3: Table S9 — Analysis of variance-like differential expression (ALDEx) ouptut for subsys4 functions. [file 2049-2618-1-12-S3.xls]

## Sheet: out_ol0.01rel2.txt
Table S9. ALDEx ouptut for subsys4 functions
subsys4	expression.among.q50	expression.within.N.q50	expression.within.B.q50	expression.sample.N4_total.q50	expression.sample.N30_total.q50	expression.sample.B27_total.q50	expression.sample.B31_total.q50	difference.between.q50	difference.within.q50	effect.q50	criteria.significance	criteria.significant	criteria.meaning	criteria.meaningful	sig.both
(3R)-hydroxymyristoyl-[acyl carrier protein] dehydratase (EC 4.2.1.-)	2.226	0.279	4.497	0.177	0.383	5.635	3.198	4.285	2.436	1.757	0	TRUE	1.757	FALSE	FALSE
(S)-2-hydroxy-acid oxidase (EC 1.1.3.15)	-2.319	-4.159	2.1	-4.173	-4.152	5.108	-1.793	6.931	6.899	0.984	0.002	TRUE	0.984	FALSE	FALSE
[Acyl-carrier-protein] malonyl transferase of FASI (EC 2.3.1.39)	-4.266	-6.929	-1.118	-6.59	-7.408	0.782	-3.523	6.162	4.316	1.401	0	TRUE	1.401	FALSE	FALSE
[Fe] hydrogenase, HymD subunit, putative	-5.102	-5.688	-1.474	-5.718	-5.669	0.2	-7.034	3.329	7.619	0.414	0.325	FALSE	0.414	FALSE	FALSE
[NiFe] hydrogenase metallocenter assembly protein HypC	-3.66	-4.229	-0.785	-4.166	-4.321	0.412	-5.851	2.564	6.803	0.376	0.329	FALSE	0.376	FALSE	FALSE
[NiFe] hydrogenase metallocenter assembly protein HypD	-5.355	-6.644	-0.997	-6.647	-6.641	0.896	-5.645	5.184	6.741	0.746	0.179	FALSE	0.746	FALSE	FALSE
[NiFe] hydrogenase metallocenter assembly protein HypE	-6.032	-6.638	-1.304	-6.784	-6.483	0.86	-7.947	4.749	9.032	0.476	0.319	FALSE	0.476	FALSE	FALSE
[NiFe] hydrogenase metallocenter assembly protein HypF	-5.061	-5.078	-1.308	-7.676	-3.88	2.025	-9.2	4.923	11.352	0.359	0.413	FALSE	0.359	FALSE	FALSE
[NiFe] hydrogenase nickel incorporation-associated protein HypB	-6.481	-6.348	-6.58	-6.341	-6.353	-5.986	-7.715	-0.42	4.025	-0.107	0.444	FALSE	0.107	FALSE	FALSE
1-acyl-sn-glycerol-3-phosphate acyltransferase (EC 2.3.1.51)	4.887	5.928	4.078	6.365	5.418	4.425	3.675	-1.856	0.949	-1.966	0	TRUE	1.966	FALSE	FALSE
1-deoxy-D-xylulose 5-phosphate reductoisomerase (EC 1.1.1.267)	0.336	-2.11	2.842	-2.163	-2.054	3.866	1.59	4.989	2.28	2.19	0	TRUE	2.19	TRUE	TRUE
1-deoxy-D-xylulose 5-phosphate synthase (EC 2.2.1.7)	3.214	3.789	2.624	4.018	3.515	3.07	2.079	-1.155	0.993	-1.246	0	TRUE	1.246	FALSE	FALSE
1-hydroxy-2-methyl-2-(E)-butenyl 4-diphosphate synthase (EC 1.17.7.1)	0.551	-2.013	2.792	-2.131	-1.9	3.813	1.605	4.848	2.207	2.195	0	TRUE	2.195	TRUE	TRUE
1-phosphofructokinase (EC 2.7.1.56)	5.916	7.515	3.266	7.856	7.17	1.78	4.643	-4.256	2.865	-1.52	0	TRUE	1.52	FALSE	FALSE
1,4-alpha-glucan (glycogen) branching enzyme, GH-13-type (EC 2.4.1.18)	1.074	-1.489	3.542	-1.568	-1.401	4.305	2.707	5.07	1.6	3.164	0	TRUE	3.164	TRUE	TRUE
1,4-alpha-glucan branching enzyme (EC 2.4.1.18)	1.159	-2.762	4.281	-3.491	-2.163	5.47	2.963	7.174	2.525	2.76	0	TRUE	2.76	TRUE	TRUE
1,4-dihydroxy-2-naphthoate octaprenyltransferase (EC 2.5.1.-)	4.586	6.591	2.614	6.337	6.852	2.508	2.748	-3.962	0.516	-7.722	0	TRUE	7.722	TRUE	TRUE
16S rRNA m(5)C 967 methyltransferase (EC 2.1.1.-)	-5.743	-4.609	-6.493	-3.758	-6.077	-5.875	-7.649	-1.896	3.741	-0.529	0.261	FALSE	0.529	FALSE	FALSE
16S rRNA processing protein RimM	5.041	5.121	4.831	5.049	5.191	5.038	4.545	-0.316	0.494	-0.723	0.124	FALSE	0.723	FALSE	FALSE
2-amino-3-carboxymuconate-6-semialdehyde decarboxylase (EC 4.1.1.45)	-3.851	-2.567	-5.145	-1.825	-3.612	-6.999	-4.046	-2.625	3.279	-0.945	0.102	FALSE	0.945	FALSE	FALSE
2-amino-3-ketobutyrate coenzyme A ligase (EC 2.3.1.29)	1.668	-2.617	4.288	-2.671	-2.561	4.171	4.424	6.916	0.671	10.259	0	TRUE	10.259	TRUE	TRUE
2-amino-4-hydroxy-6-hydroxymethyldihydropteridine pyrophosphokinase (EC 2.7.6.3)	3.594	3.095	3.838	2.016	4.029	4.253	3.308	0.622	2.012	0.42	0.258	FALSE	0.42	FALSE	FALSE
2-C-methyl-D-erythritol 2,4-cyclodiphosphate synthase (EC 4.6.1.12)	0.624	-1.32	1.959	-1.369	-1.275	2.415	1.312	3.235	1.181	2.725	0	TRUE	2.725	TRUE	TRUE
2-C-methyl-D-erythritol 4-phosphate cytidylyltransferase (EC 2.7.7.60)	1.122	-1.257	3.508	-1.094	-1.453	4.753	1.889	4.882	2.863	1.698	0	TRUE	1.698	FALSE	FALSE
2-dehydro-3-deoxygluconate kinase (EC 2.7.1.45)	-2.144	-1.631	-2.428	-1.239	-2.085	-2.242	-2.68	-0.83	1.044	-0.847	0.183	FALSE	0.847	FALSE	FALSE
2-dehydro-3-deoxyphosphogluconate aldolase (EC 4.1.2.14)	0.643	2.861	-1.941	3.611	1.93	-3.186	-0.992	-4.797	2.228	-2.186	0	TRUE	2.186	TRUE	TRUE
2-dehydropantoate 2-reductase (EC 1.1.1.169)	-1.49	-1.98	0.378	-1.888	-2.079	1.528	-1.429	2.319	2.955	0.781	0.104	FALSE	0.781	FALSE	FALSE
2-deoxy-D-gluconate 3-dehydrogenase (EC 1.1.1.125)	-3.759	-3.121	-4.08	-2.284	-4.537	-3.63	-4.724	-0.933	2.64	-0.382	0.323	FALSE	0.382	FALSE	FALSE
2-deoxyglucose-6-phosphate hydrolase YniC	4.925	6.821	2.274	6.935	6.689	1.533	2.96	-4.544	1.434	-3.266	0	TRUE	3.266	TRUE	TRUE
2-haloalkanoic acid dehalogenase (EC 3.8.1.2)	4.335	5.537	2.644	5.686	5.357	1.975	3.295	-2.871	1.319	-2.268	0	TRUE	2.268	TRUE	TRUE
2-hydroxy-3-oxopropionate reductase (EC 1.1.1.60)	-2.509	-2.203	-2.643	-2.851	-1.669	-2.679	-2.592	-0.427	1.24	-0.38	0.354	FALSE	0.38	FALSE	FALSE
2-hydroxy-6-oxo-6-phenylhexa-2,4-dienoate hydrolase (EC 3.7.1.-)	-3.491	-2.723	-3.959	-3.293	-2.253	-4.099	-3.784	-1.218	1.408	-0.922	0.172	FALSE	0.922	FALSE	FALSE
2-isopropylmalate synthase (EC 2.3.3.13)	-6.743	-7.317	-5.552	-7.353	-7.268	-4.445	-8.774	1.198	5.238	0.24	0.361	FALSE	0.24	FALSE	FALSE
2-keto-3-deoxy-D-arabino-heptulosonate-7-phosphate synthase I alpha (EC 2.5.1.54)	-1.266	-4.334	0.548	-4.37	-4.295	1.291	-0.439	4.843	1.855	2.496	0	TRUE	2.496	TRUE	TRUE
2-keto-3-deoxy-D-arabino-heptulosonate-7-phosphate synthase I beta (EC 2.5.1.54)	-0.578	-2.838	1.131	-3.127	-2.585	1.863	0.129	3.928	1.788	2.165	0	TRUE	2.165	TRUE	TRUE
2-Keto-3-deoxy-D-manno-octulosonate-8-phosphate synthase (EC 2.5.1.55)	0.163	-2.165	2.248	-1.999	-2.339	3.073	1.097	4.365	1.992	2.169	0	TRUE	2.169	TRUE	TRUE
2-keto-3-deoxy-L-fuconate dehydrogenase	-5.51	-6.057	-2.201	-6.191	-5.912	-0.594	-7.546	3.168	7.352	0.413	0.33	FALSE	0.413	FALSE	FALSE
2-keto-3-deoxygluconate permease (KDG permease)	-3.175	-6.523	-2.319	-6.538	-6.505	-2.519	-2.091	4.211	2.497	1.757	0.005	TRUE	1.757	FALSE	FALSE
2-keto-4-pentenoate hydratase/2-oxohepta-3-ene-1,7-dioic acid hydratase (catechol pathway)	-1.634	-4.651	-0.18	-4.725	-4.584	0.226	-0.867	4.362	1.715	2.424	0	TRUE	2.424	TRUE	TRUE
2-oxoglutarate dehydrogenase E1 component (EC 1.2.4.2)	-8.255	-8.174	-8.31	-8.188	-8.156	-10.129	-7.14	-0.319	4.389	-0.074	0.464	FALSE	0.074	FALSE	FALSE
2-oxoglutarate/malate translocator	6.121	7.449	1.672	6.658	8.238	-3.282	5.604	-5.79	8.884	-0.717	0	TRUE	0.717	FALSE	FALSE
2-succinyl-5-enolpyruvyl-6-hydroxy-3-cyclohexene-1-carboxylic-acid synthase (EC 2.2.1.9)	-0.576	-3.739	1.655	-4.058	-3.487	2.552	0.564	5.416	2.027	2.608	0	TRUE	2.608	TRUE	TRUE
2,3-bisphosphoglycerate-independent phosphoglycerate mutase (EC 5.4.2.1)	1.422	-1.83	4.581	-1.866	-1.796	5.679	3.403	6.514	2.278	2.848	0	TRUE	2.848	TRUE	TRUE
2,3-butanediol dehydrogenase, S-alcohol forming, (S)-acetoin-specific (EC 1.1.1.76)	-4.508	-3.262	-5.347	-2.04	-6.332	-8.191	-3.871	-1.876	5.969	-0.325	0.299	FALSE	0.325	FALSE	FALSE
2,3,4,5-tetrahydropyridine-2,6-dicarboxylate N-acetyltransferase (EC 2.3.1.89)	3.293	5.333	-0.425	5.759	4.845	-3.883	1.534	-5.727	5.434	-1.374	0	TRUE	1.374	FALSE	FALSE
2',3'-cyclic-nucleotide 2'-phosphodiesterase (EC 3.1.4.16)	4.327	6.303	3.212	7.114	5.402	3.189	3.243	-3.029	1.713	-1.814	0	TRUE	1.814	FALSE	FALSE
23S rRNA (guanine-N-2-) -methyltransferase rlmL EC 2.1.1.-)	0.022	-2.977	2.067	-3.022	-2.94	2.614	1.346	5.012	1.303	3.77	0	TRUE	3.77	TRUE	TRUE
23S rRNA (guanosine-2'-O-) -methyltransferase rlmB (EC 2.1.1.-)	5.459	6.262	4.716	6.465	6.059	4.955	4.447	-1.556	0.513	-3.055	0	TRUE	3.055	TRUE	TRUE
23S rRNA N-6-methyltransferase ErmCX	-6.443	-6.219	-6.628	-6.262	-6.157	-5.986	-7.7	-0.537	3.824	-0.143	0.435	FALSE	0.143	FALSE	FALSE
3-dehydroquinate dehydratase I (EC 4.2.1.10)	-0.357	0.472	-0.741	-0.355	1.1	-1.056	-0.368	-1.122	1.486	-0.81	0.153	FALSE	0.81	FALSE	FALSE
3-dehydroquinate dehydratase II (EC 4.2.1.10)	0.164	-1.453	1.604	-1.497	-1.403	2.159	0.678	2.936	1.549	1.906	0	TRUE	1.906	FALSE	FALSE
3-dehydroquinate synthase (EC 4.2.3.4)	-0.369	-2.245	1.598	-2.456	-2.046	2.69	0.22	3.857	2.475	1.549	0	TRUE	1.549	FALSE	FALSE
3-demethylubiquinone-9 3-methyltransferase (EC 2.1.1.64)	-3.735	-3.903	-3.368	-3.947	-3.844	-4.577	-2.47	0.486	2.396	0.226	0.396	FALSE	0.226	FALSE	FALSE
3-deoxy-D-manno-octulosonate 8-phosphate phosphatase (EC 3.1.3.45)	-0.293	-2.11	1.407	-2.44	-1.8	2.094	0.309	3.385	1.873	1.792	0	TRUE	1.792	FALSE	FALSE
3-deoxy-D-manno-octulosonic-acid transferase (EC 2.-.-.-)	0.748	-2.337	3.517	-2.094	-2.616	4.64	2.231	5.953	2.413	2.452	0	TRUE	2.452	TRUE	TRUE
3-deoxy-manno-octulosonate cytidylyltransferase (EC 2.7.7.38)	-0.27	-2.559	1.905	-2.586	-2.54	2.998	0.385	4.441	2.629	1.675	0	TRUE	1.675	FALSE	FALSE
3-hydroxyacyl-CoA dehydrogenase (EC 1.1.1.35)	0.89	0.89	0.601	1.273	0.421	2.251	-2.267	-0.256	4.525	-0.087	0.5	FALSE	0.087	FALSE	FALSE
3-hydroxybutyryl-CoA dehydratase (EC 4.2.1.55)	0.265	1.483	0.265	-2.281	3.21	0.334	0.149	-1.155	5.486	-0.178	0.5	FALSE	0.178	FALSE	FALSE
3-hydroxybutyryl-CoA dehydrogenase (EC 1.1.1.157)	-3.473	-3.877	-1.603	-3.942	-3.789	-3.867	-0.163	2.256	3.733	0.608	0.248	FALSE	0.608	FALSE	FALSE
3-isopropylmalate dehydratase large subunit (EC 4.2.1.33)	-6.45	-6.832	-6.064	-6.895	-6.791	-5.164	-8.192	0.456	4.46	0.109	0.441	FALSE	0.109	FALSE	FALSE
3-isopropylmalate dehydratase small subunit (EC 4.2.1.33)	-5.149	-5.71	-4.515	-5.782	-5.669	-3.551	-7.03	0.712	4.78	0.156	0.415	FALSE	0.156	FALSE	FALSE
3-isopropylmalate dehydrogenase (EC 1.1.1.85)	-4.184	-4.319	-4.086	-4.355	-4.28	-3.629	-4.845	0.117	1.869	0.065	0.473	FALSE	0.065	FALSE	FALSE
3-keto-5-aminohexanoate cleavage enzyme	-5.665	-6.169	-4.127	-6.18	-6.138	-3.006	-7.682	1.508	5.562	0.273	0.35	FALSE	0.273	FALSE	FALSE
3-keto-L-gulonate 6-phosphate decarboxylase	8.492	10.307	3.139	10.636	9.975	-1.439	6.996	-7.203	8.435	-0.898	0	TRUE	0.898	FALSE	FALSE
3-ketoacyl-CoA thiolase (EC 2.3.1.16)	4.421	6.812	2.536	7.438	6.171	2.46	2.631	-4.269	1.266	-3.423	0	TRUE	3.423	TRUE	TRUE
3-methyl-2-oxobutanoate hydroxymethyltransferase (EC 2.1.2.11)	-0.068	-2.499	2.269	-3.424	-1.871	3.573	0.521	4.907	3.084	1.545	0	TRUE	1.545	FALSE	FALSE
3-oxoacyl-[acyl-carrier protein] reductase (EC 1.1.1.100)	6.797	7.244	5.875	7.523	6.96	6.669	5.01	-1.37	1.66	-0.868	0	TRUE	0.868	FALSE	FALSE
3-oxoacyl-[acyl-carrier protein] reductase paralog (EC 1.1.1.100) in cluster with unspecified monosaccharide transporter	5.178	6.868	0.625	6.758	6.982	-3.849	3.522	-6.288	7.359	-0.981	0	TRUE	0.981	FALSE	FALSE
3-oxoacyl-[acyl-carrier-protein] synthase, KASI (EC 2.3.1.41)	-0.328	-6.823	3.239	-6.952	-6.664	4.379	1.884	10.141	2.659	3.219	0	TRUE	3.219	TRUE	TRUE
3-oxoacyl-[acyl-carrier-protein] synthase, KASII (EC 2.3.1.41)	2.671	-0.457	6.278	-0.484	-0.427	7.463	5.021	6.824	2.444	2.78	0	TRUE	2.78	TRUE	TRUE
3-oxoacyl-[acyl-carrier-protein] synthase, KASIII (EC 2.3.1.41)	2.725	0.131	5.244	-0.284	0.44	6.248	4.162	5.217	2.086	2.496	0	TRUE	2.496	TRUE	TRUE
3-oxoadipate CoA-transferase subunit A (EC 2.8.3.6)	-3.174	-4.863	-1.359	-4.914	-4.821	-2.79	-0.299	3.537	2.74	1.269	0.033	FALSE	1.269	FALSE	FALSE
3-oxoadipate CoA-transferase subunit B (EC 2.8.3.6)	-3.798	-4.628	-1.294	-4.678	-4.557	-3.954	0.27	3.202	4.309	0.741	0.175	FALSE	0.741	FALSE	FALSE
3-polyprenyl-4-hydroxybenzoate carboxy-lyase (EC 4.1.1.-)	-7.274	-7.156	-7.402	-7.207	-7.12	-9.251	-6.183	-0.374	4.454	-0.088	0.458	FALSE	0.088	FALSE	FALSE
3-polyprenyl-4-hydroxybenzoate carboxy-lyase UbiX (EC 4.1.1.-)	-5.936	-3.681	-7.592	-2.54	-5.774	-7.875	-7.203	-3.696	4.642	-0.875	0.165	FALSE	0.875	FALSE	FALSE
3,4-dihydroxy-2-butanone 4-phosphate synthase	-3.021	-3.386	-2.069	-3.438	-3.335	-3.246	-1.243	1.267	2.125	0.62	0.227	FALSE	0.62	FALSE	FALSE
3,5-diaminobexanoate dehydrogenase (EC 1.4.1.11)	-6.406	-6.575	-6.28	-6.716	-6.452	-5.379	-8.016	0.089	4.257	0.025	0.49	FALSE	0.025	FALSE	FALSE
3'-phosphatase, 5'-polynucleotide kinase, phage-associated	4.803	7.159	0.043	7.444	6.865	-4.349	2.598	-7.074	6.943	-1.218	0	TRUE	1.218	FALSE	FALSE
3'-to-5' exoribonuclease RNase R	5.768	7.122	4.297	7.4	6.841	3.894	4.701	-2.816	0.805	-3.535	0	TRUE	3.535	TRUE	TRUE
3'-to-5' oligoribonuclease (orn)	-0.267	-4.399	1.465	-4.432	-4.363	1.81	0.879	5.77	1.569	3.555	0	TRUE	3.555	TRUE	TRUE
3'-to-5' oligoribonuclease B, Bacillus type	-6.951	-5.132	-8.411	-4.277	-6.749	-8.732	-8.006	-3.14	4.328	-0.799	0.186	FALSE	0.799	FALSE	FALSE
3',5'-cyclic-nucleotide phosphodiesterase (EC 3.1.4.17)	-7.064	-7.443	-5.235	-7.481	-7.398	-9.437	-3.533	1.761	6.388	0.271	0.365	FALSE	0.271	FALSE	FALSE
4-alpha-glucanotransferase (amylomaltase) (EC 2.4.1.25)	1.143	-1.718	4.09	-2.021	-1.439	5.166	2.941	5.949	2.225	2.669	0	TRUE	2.669	TRUE	TRUE
4-amino-4-deoxy-L-arabinose transferase and related glycosyltransferases of PMT family	-6.645	-7.219	-3.202	-7.24	-7.205	-1.826	-8.61	3.041	7.231	0.397	0.326	FALSE	0.397	FALSE	FALSE
4-carboxymuconolactone decarboxylase (EC 4.1.1.44)	4.596	6.926	0.438	7.214	6.658	-2.404	2.206	-6.495	4.618	-1.65	0	TRUE	1.65	FALSE	FALSE
4-deoxy-L-threo-5-hexosulose-uronate ketol-isomerase (EC 5.3.1.17)	-5.197	-3.659	-5.712	-6.229	-2.452	-6.033	-5.349	-1.865	3.986	-0.457	0.296	FALSE	0.457	FALSE	FALSE
4-diphosphocytidyl-2-C-methyl-D-erythritol kinase (EC 2.7.1.148)	-0.352	-1.164	0.994	-1.276	-1.047	1.649	-0.059	2.032	1.711	1.2	0.009	TRUE	1.2	FALSE	FALSE
4-hydroxy-3-methylbut-2-enyl diphosphate reductase (EC 1.17.1.2)	-0.053	-2.611	1.827	-2.646	-2.56	2.687	0.726	4.411	1.981	2.213	0	TRUE	2.213	TRUE	TRUE
4-hydroxybenzoate transporter	-2.89	-4.472	-1.334	-4.531	-4.424	-0.751	-2.456	2.944	1.954	1.496	0.02	FALSE	1.496	FALSE	FALSE
4-hydroxybenzoyl-CoA thioesterase family active site	1.183	-1.112	3.621	-1.323	-0.88	4.902	2.009	4.771	2.898	1.638	0	TRUE	1.638	FALSE	FALSE
4-hydroxythreonine-4-phosphate dehydrogenase (EC 1.1.1.262)	-0.071	-2.662	1.608	-2.886	-2.455	2.181	0.767	4.211	1.469	2.795	0	TRUE	2.795	TRUE	TRUE
4-keto-6-deoxy-N-Acetyl-D-hexosaminyl-(Lipid carrier) aminotransferase	0.142	-3.167	2.714	-3.189	-3.145	3.642	1.603	5.902	2.047	2.86	0	TRUE	2.86	TRUE	TRUE
4-oxalocrotonate tautomerase (EC 5.3.2.-)	1.37	3.408	-0.301	3.925	2.592	-0.835	0.191	-3.609	1.477	-2.498	0	TRUE	2.498	TRUE	TRUE
4Fe-4S ferredoxin, iron-sulfur binding	1.1	-0.698	1.804	-1.108	-0.395	1.455	2.275	2.584	1.139	2.175	0.002	TRUE	2.175	TRUE	TRUE
5-amino-6-(5-phosphoribosylamino)uracil reductase (EC 1.1.1.193)	4.19	7.394	3.094	9.85	4.853	2.633	3.562	-4.271	4.997	-0.85	0	TRUE	0.85	FALSE	FALSE
5-carboxymethyl-2-oxo-hex-3- ene-1,7-dioate decarboxylase (EC 4.1.1.68)	-4.803	-5.366	0.249	-5.398	-5.315	2.98	-6.768	5.372	9.865	0.476	0.325	FALSE	0.476	FALSE	FALSE
5-deoxy-glucuronate isomerase (EC 5.3.1.-)	-4.571	-4.668	-4.474	-4.616	-4.724	-3.717	-6.164	-0.031	3.04	-0.009	0.495	FALSE	0.009	FALSE	FALSE
5-Enolpyruvylshikimate-3-phosphate synthase (EC 2.5.1.19)	0.271	-2.299	2.436	-1.974	-2.675	3.169	1.496	4.724	1.696	2.735	0	TRUE	2.735	TRUE	TRUE
5-formyltetrahydrofolate cyclo-ligase (EC 6.3.3.2)	5.532	6.704	4.191	6.86	6.546	3.884	4.511	-2.498	0.623	-4.043	0	TRUE	4.043	TRUE	TRUE
5-keto-2-deoxy-D-gluconate-6 phosphate aldolase (EC 4.1.2.29)	-6.489	-6.35	-6.662	-6.593	-6.18	-8.749	-5.388	-0.394	4.717	-0.094	0.453	FALSE	0.094	FALSE	FALSE
5-methyltetrahydrofolate--homocysteine methyltransferase (EC 2.1.1.13)	-3.377	-3.451	-0.829	-3.492	-3.411	-5.571	1.106	2.23	6.672	0.33	0.417	FALSE	0.33	FALSE	FALSE
5-methyltetrahydropteroyltriglutamate--homocysteine methyltransferase (EC 2.1.1.14)	2.34	3.918	0.86	4.303	3.512	1.309	0.058	-3.152	1.255	-2.606	0	TRUE	2.606	TRUE	TRUE
5,10-methylenetetrahydrofolate reductase (EC 1.5.1.20)	-0.376	-2.298	0.601	-2.535	-2.074	0.826	0.27	2.844	0.886	3.155	0	TRUE	3.155	TRUE	TRUE
5'-methylthioadenosine phosphorylase (EC 2.4.2.28)	-3.077	-4.595	0.39	-4.654	-4.509	2.397	-2.78	5.015	5.205	0.942	0.057	FALSE	0.942	FALSE	FALSE
5'-nucleotidase (EC 3.1.3.5)	5.457	6.232	4.241	6.304	6.163	4.766	3.627	-1.981	1.14	-1.851	0	TRUE	1.851	FALSE	FALSE
5'-nucleotidase YjjG (EC 3.1.3.5)	-1.49	-1.257	-2.346	-1.178	-1.34	-3.766	-1.323	-1.082	2.438	-0.559	0.231	FALSE	0.559	FALSE	FALSE
50S ribosomal subunit maturation GTPase RbgA (B. subtilis YlqF)	4.702	5.534	3.055	5.477	5.589	2.032	3.94	-2.432	1.905	-1.382	0	TRUE	1.382	FALSE	FALSE
6-phospho-3-hexuloisomerase	-2.886	0.906	-3.694	-3.436	2.807	-5.269	-2.62	-4.571	6.302	-0.676	0.217	FALSE	0.676	FALSE	FALSE
6-phospho-beta-galactosidase (EC 3.2.1.85)	3.046	3.046	4.588	3.09	2.995	2.008	7.021	1.517	5.016	0.297	0.5	FALSE	0.297	FALSE	FALSE
6-phospho-beta-glucosidase (EC 3.2.1.86)	4.099	6.15	0.055	6.544	5.745	-3.122	2.38	-6.1	5.508	-1.214	0	TRUE	1.214	FALSE	FALSE
6-phosphofructokinase (EC 2.7.1.11)	11.171	13.084	8.772	13.315	12.841	8.018	9.522	-4.313	1.504	-2.868	0	TRUE	2.868	TRUE	TRUE
6-phosphogluconate dehydrogenase, decarboxylating (EC 1.1.1.44)	7.011	8.425	5.082	8.754	8.07	4.203	5.941	-3.318	1.739	-1.952	0	TRUE	1.952	FALSE	FALSE
6-phosphogluconolactonase (EC 3.1.1.31)	5.832	7.6	3.406	8.033	7.134	2.184	4.531	-4.186	2.348	-1.815	0	TRUE	1.815	FALSE	FALSE
6-phosphogluconolactonase (EC 3.1.1.31), eukaryotic type	-1.856	-3.804	0.052	-3.847	-3.769	0.804	-1.282	3.697	2.249	1.624	0.004	TRUE	1.624	FALSE	FALSE
6-pyruvoyl-tetrahydropterin synthase related protein	0.125	1.763	-0.756	4.124	-5.107	-4.859	1.179	-2.663	9.328	-0.242	0.384	FALSE	0.242	FALSE	FALSE
6,7-dimethyl-8-ribityllumazine synthase (EC 2.5.1.9)	4.531	6.623	4.531	9.767	3.049	4.965	4.037	-2.124	6.719	-0.299	0.5	FALSE	0.299	FALSE	FALSE
8-amino-7-oxononanoate synthase (EC 2.3.1.47)	0.979	-2.599	3.867	-2.832	-2.37	4.743	2.83	6.494	1.924	3.329	0	TRUE	3.329	TRUE	TRUE
A/G-specific adenine glycosylase (EC 3.2.2.-)	-1.505	-2.047	0.132	-2.082	-2.006	0.951	-1.435	1.923	2.394	0.827	0.1	FALSE	0.827	FALSE	FALSE
ABC transport system, permease component YbhR	-2.839	-6.222	-2.026	-6.199	-6.27	-2.241	-1.759	4.236	2.526	1.707	0.009	TRUE	1.707	FALSE	FALSE
ABC transporter (iron.B12.siderophore.hemin) , ATP-binding component	-7.017	-7.38	-6.635	-7.37	-7.388	-5.688	-8.796	0.413	4.472	0.099	0.451	FALSE	0.099	FALSE	FALSE
ABC transporter ATP-binding protein uup	4.563	5.962	2.558	6.069	5.854	1.82	3.269	-3.379	1.45	-2.451	0	TRUE	2.451	TRUE	TRUE
ABC transporter in pyoverdin gene cluster, ATP-binding component	-6.194	-5.964	-6.358	-6.072	-5.86	-5.725	-7.436	-0.461	3.81	-0.127	0.439	FALSE	0.127	FALSE	FALSE
ABC transporter in pyoverdin gene cluster, periplasmic component	-5.884	-6.383	-4.652	-6.354	-6.424	-3.553	-7.942	1.22	5.321	0.234	0.372	FALSE	0.234	FALSE	FALSE
ABC transporter involved in cytochrome c biogenesis, ATPase component CcmA	-1.3	-6.019	0.966	-6.06	-5.984	1.75	-0.418	6.759	2.689	2.221	0	TRUE	2.221	TRUE	TRUE
ABC transporter membrane-spanning permease, Pep export, Vex1	-4.23	-5.195	-0.744	-5.256	-5.14	1.019	-4.215	4.278	5.28	0.801	0.137	FALSE	0.801	FALSE	FALSE
ABC transporter membrane-spanning permease, Pep export, Vex3	-2.992	-3.735	-0.344	-4.147	-3.385	1.341	-2.903	3.489	4.254	0.804	0.107	FALSE	0.804	FALSE	FALSE
ABC transporter multidrug efflux pump, fused ATP-binding domains	-4.184	-4.67	-2.123	-4.739	-4.627	-4.439	-0.667	2.515	3.842	0.651	0.214	FALSE	0.651	FALSE	FALSE
ABC transporter permease protein YvcS	3.843	5.066	0.261	5.411	4.686	-3.271	2.993	-4.804	6.259	-0.841	0	TRUE	0.841	FALSE	FALSE
ABC transporter, ATP-binding protein EcsA	4.211	5.776	2.083	6.115	5.393	1.124	2.963	-3.651	1.836	-2.084	0	TRUE	2.084	TRUE	TRUE
ABC transporter, ATP-binding protein in BtlB locus	-4.225	-3.417	-4.641	-2.182	-6.276	-6.083	-3.597	-1.026	4.526	-0.218	0.377	FALSE	0.218	FALSE	FALSE
ABC transporter, ATP-binding protein Vex2	-4.035	-4.277	-1.283	-4.313	-4.243	0.451	-5.698	2.713	6.205	0.406	0.365	FALSE	0.406	FALSE	FALSE
ABC transporter, periplasmic spermidine putrescine-binding protein PotD (TC 3.A.1.11.1)	4.58	5.914	2.671	5.62	6.187	1.746	3.508	-3.236	1.76	-1.939	0	TRUE	1.939	FALSE	FALSE
ABC transporter, permease protein EscB	4.282	5.876	2.233	6.187	5.561	1.461	2.948	-3.639	1.489	-2.524	0	TRUE	2.524	TRUE	TRUE
ABC transporter, predicted N-acetylneuraminate-binding protein	-6.024	-6.948	-5.579	-7.044	-6.852	-5.26	-6.035	1.33	3.002	0.491	0.307	FALSE	0.491	FALSE	FALSE
ABC-type multidrug transport system, ATPase component	6.217	6.233	5.873	6.351	6.111	6.278	5.428	-0.369	0.851	-0.465	0.274	FALSE	0.465	FALSE	FALSE
ABC-type multidrug transport system, permease component	3.965	4.245	3.965	3.359	5.058	3.982	3.946	-0.304	1.707	-0.176	0.5	FALSE	0.176	FALSE	FALSE
ABC-type nitrate/sulfonate/bicarbonate transport system, ATPase component	-1.437	-3.275	1.123	-2.583	-4.324	2.806	-1.035	4.71	3.875	1.177	0.004	TRUE	1.177	FALSE	FALSE
ABC-type nitrate/sulfonate/bicarbonate transport system, permease component	-0.454	-2.991	1.639	-3.004	-2.979	2.819	0.162	4.614	2.666	1.723	0	TRUE	1.723	FALSE	FALSE
ABC-type nitrate/sulfonate/bicarbonate transport systems, periplasmic components	-1.479	-2.97	-0.3	-3.318	-2.623	-1.123	0.43	2.675	1.677	1.582	0.005	TRUE	1.582	FALSE	FALSE
ABC-type polar amino acid transport system, ATPase component	4.028	4.536	3.464	4.979	4.015	4.033	2.716	-1.081	1.319	-0.867	0.142	FALSE	0.867	FALSE	FALSE
ABC-type sugar transport system, permease component	1.645	-2.792	4.839	-2.669	-2.93	5.691	3.908	7.681	1.793	4.208	0	TRUE	4.208	TRUE	TRUE
ABC-type transport system involved in resistance to organic solvents, periplasmic component USSDB6C	-3.717	-5.005	-3.241	-5.055	-4.971	-3.433	-3	1.778	1.7	1.121	0.11	FALSE	1.121	FALSE	FALSE
ABC-type transport system involved in resistance to organic solvents, permease component USSDB6A	-0.346	-3.251	1.888	-3.243	-3.258	2.821	0.579	5.098	2.289	2.19	0	TRUE	2.19	TRUE	TRUE
Acetaldehyde dehydrogenase (EC 1.2.1.10)	7.564	10.103	5.386	9.685	10.505	5.35	5.428	-4.709	0.821	-5.771	0	TRUE	5.771	TRUE	TRUE
Acetaldehyde dehydrogenase, ethanolamine utilization cluster	-5.295	-5.466	-4.977	-5.563	-5.391	-4.1	-6.908	0.243	3.344	0.076	0.458	FALSE	0.076	FALSE	FALSE
Acetate kinase (EC 2.7.2.1)	7.275	8.414	6.303	8.161	8.659	6.414	6.173	-2.12	0.499	-4.29	0	TRUE	4.29	TRUE	TRUE
Acetate permease ActP (cation/acetate symporter)	-5.484	-7.118	-4.778	-7.203	-6.995	-4.453	-5.26	2.187	2.717	0.955	0.163	FALSE	0.955	FALSE	FALSE
Acetoacetate metabolism regulatory protein AtoC	-6.849	-7.028	-6.678	-7.052	-6.967	-5.883	-8.411	0.065	4.169	0.017	0.492	FALSE	0.017	FALSE	FALSE
Acetoin (diacetyl) reductase (EC 1.1.1.5)	-2.132	-0.165	-3.47	0.852	-2.33	-8.259	-2.001	-3.409	6.209	-0.744	0.162	FALSE	0.744	FALSE	FALSE
Acetolactate synthase large subunit (EC 2.2.1.6)	-6.807	-7.352	-3.576	-7.357	-7.347	-2.407	-8.857	2.704	6.888	0.376	0.331	FALSE	0.376	FALSE	FALSE
Acetolactate synthase small subunit (EC 2.2.1.6)	-4.948	-5.53	-3.545	-5.588	-5.477	-2.458	-6.975	1.381	5.384	0.26	0.359	FALSE	0.26	FALSE	FALSE
Acetolactate synthase, catabolic (EC 2.2.1.6)	-3.739	-2.962	-4.269	-2.583	-3.452	-3.891	-4.897	-1.347	1.52	-1.003	0.119	FALSE	1.003	FALSE	FALSE
Acetyl xylan esterase (EC 3.1.1.41)	1.097	5.257	-5.055	4.896	5.609	-5.351	-4.765	-10.331	1	-10.231	0	TRUE	10.231	TRUE	TRUE
Acetyl-CoA acetyltransferase (EC 2.3.1.9)	-4.905	-5.145	-1.03	-5.208	-5.085	1.536	-6.561	4.117	8.14	0.455	0.365	FALSE	0.455	FALSE	FALSE
Acetyl-CoA:acetoacetyl-CoA transferase, alpha subunit (EC 2.8.3.8)	3.173	3.173	2.126	3.212	3.13	4.191	-1.001	-1.158	5.195	-0.271	0.5	FALSE	0.271	FALSE	FALSE
Acetyl-CoA:acetoacetyl-CoA transferase, beta subunit (EC 2.8.3.8)	-6.552	-7.097	-3.006	-7.174	-7.051	-1.375	-8.678	3.355	7.674	0.416	0.328	FALSE	0.416	FALSE	FALSE
Acetyl-coenzyme A carboxyl transferase alpha chain (EC 6.4.1.2)	-2.5	-1.722	-3.258	-1.141	-2.474	-4.219	-2.474	-1.53	2.178	-0.772	0.171	FALSE	0.772	FALSE	FALSE
Acetyl-coenzyme A carboxyl transferase beta chain (EC 6.4.1.2)	-2.966	-1.96	-3.904	-1.852	-2.093	-3.503	-4.509	-1.983	1.367	-1.549	0.029	FALSE	1.549	FALSE	FALSE
Acetyl-coenzyme A synthetase (EC 6.2.1.1)	-3.81	-4.548	-0.932	-5.096	-4.092	-3.825	0.951	3.753	4.788	0.769	0.139	FALSE	0.769	FALSE	FALSE
Acetylglutamate kinase (EC 2.7.2.8)	-4.325	-4.807	-1.839	-4.816	-4.801	-4.954	-0.234	2.763	4.808	0.575	0.265	FALSE	0.575	FALSE	FALSE
Acetylornithine aminotransferase (EC 2.6.1.11)	-4.454	-4.511	-1.865	-3.969	-5.191	-6.057	0.592	3.006	6.678	0.427	0.394	FALSE	0.427	FALSE	FALSE
Acetylornithine deacetylase (EC 3.5.1.16)	3.585	5.116	2.345	6.196	3.895	1.232	3.346	-2.78	2.304	-1.206	0	TRUE	1.206	FALSE	FALSE
Acetyltransferase (GNAT) family, Syn7942_2240 homolog	-4.632	-2.833	-7.065	-2.877	-2.785	-7.371	-6.78	-4.184	2.98	-1.439	0.052	FALSE	1.439	FALSE	FALSE
Acetyltransferase YpeA	-5.539	-5.339	-5.692	-5.294	-5.376	-5.041	-6.761	-0.525	3.96	-0.132	0.438	FALSE	0.132	FALSE	FALSE
Acriflavin resistance protein	-2.361	-5.415	0.328	-5.461	-5.356	2.033	-1.772	5.811	3.826	1.494	0	TRUE	1.494	FALSE	FALSE
ACT domain protein	2.221	0.708	3.641	0.009	1.244	4.435	2.651	2.981	1.841	1.584	0	TRUE	1.584	FALSE	FALSE
Activator of the mannose operon (transcriptional antiterminator), BglG family	-7.582	-4.786	-9.175	-7.422	-3.568	-9.519	-8.847	-4.068	4.971	-0.893	0.158	FALSE	0.893	FALSE	FALSE
Acyl carrier protein	8.092	8.483	6.991	8.405	8.56	7.85	6.037	-1.53	1.812	-0.858	0	TRUE	0.858	FALSE	FALSE
Acyl dehydratase	0.653	-2.211	2.332	-2.278	-2.156	2.924	1.524	4.47	1.496	2.912	0	TRUE	2.912	TRUE	TRUE
Acyl-[acyl-carrier-protein]--UDP-N-acetylglucosamine O-acyltransferase (EC 2.3.1.129)	1.014	-1.134	3.151	-1.275	-0.991	4.115	1.999	4.313	2.118	2.033	0	TRUE	2.033	TRUE	TRUE
Acyl-phosphate:glycerol-3-phosphate O-acyltransferase PlsY	6.362	8.055	4.077	8.182	7.926	3.377	4.731	-3.984	1.353	-3.03	0	TRUE	3.03	TRUE	TRUE
Acylamino-acid-releasing enzyme (EC 3.4.19.1)	-0.882	-0.882	-1.226	-1.294	-0.509	-2.472	-0.286	-0.375	2.192	-0.179	0.432	FALSE	0.179	FALSE	FALSE
ADA regulatory protein	-2.699	-3.168	-0.636	-3.196	-3.144	0.54	-2.91	2.324	3.492	0.673	0.206	FALSE	0.673	FALSE	FALSE
Additional lipoprotein component of predicted cobalamin ECF transporter	0.097	1.177	-0.972	0.808	1.526	-1.44	-0.475	-2.128	1.144	-1.974	0.002	TRUE	1.974	FALSE	FALSE
Adenine deaminase (EC 3.5.4.2)	1.351	2.127	-1.162	1.603	2.604	1.211	-5.905	-3.362	7.112	-0.673	0.002	TRUE	0.673	FALSE	FALSE
Adenine phosphoribosyltransferase (EC 2.4.2.7)	7.242	8.799	5.354	8.929	8.675	4.913	5.786	-3.444	0.873	-4.007	0	TRUE	4.007	TRUE	TRUE
Adenine-specific methyltransferase (EC 2.1.1.72)	4.794	5.977	3.222	6.189	5.761	2.633	3.815	-2.754	1.182	-2.385	0	TRUE	2.385	TRUE	TRUE
Adenosine deaminase (EC 3.5.4.4)	2.947	5.157	-0.645	5.131	5.184	-2.366	0.59	-5.825	2.942	-2.167	0	TRUE	2.167	TRUE	TRUE
Adenosylcobinamide-phosphate synthase	-4.676	-4.902	-2.177	-4.936	-4.874	-0.428	-6.403	2.452	6.055	0.394	0.364	FALSE	0.394	FALSE	FALSE
Adenosylhomocysteinase (EC 3.3.1.1)	3.433	2.222	3.956	0.766	3.35	3.471	4.404	1.715	2.584	0.808	0.034	FALSE	0.808	FALSE	FALSE
Adenosylmethionine-8-amino-7-oxononanoate aminotransferase (EC 2.6.1.62)	-2.549	-4.586	0.859	-5.292	-4.031	2.893	-1.973	5.759	4.904	1.138	0.004	TRUE	1.138	FALSE	FALSE
Adenylate cyclase	3.602	5.113	1.017	5.385	4.808	-0.535	2.295	-4.115	2.828	-1.629	0	TRUE	1.629	FALSE	FALSE
Adenylate cyclase (EC 4.6.1.1)	1.871	1.309	3.965	1.591	0.994	5.606	2.034	2.795	3.567	0.805	0.011	FALSE	0.805	FALSE	FALSE
Adenylate kinase (EC 2.7.4.3)	10.293	11.338	9.036	11.28	11.396	8.72	9.335	-2.314	0.615	-3.793	0	TRUE	3.793	TRUE	TRUE
Adenylate/guanylate cyclase (EC 4.6.1.2)	-4.19	-4.313	-0.434	-5.775	-3.382	2.296	-7.26	4.185	9.694	0.366	0.399	FALSE	0.366	FALSE	FALSE
Adenylosuccinate lyase (EC 4.3.2.2)	7.272	8.458	5.724	8.506	8.412	5.319	6.142	-2.725	0.824	-3.366	0	TRUE	3.366	TRUE	TRUE
Adenylosuccinate synthetase (EC 6.3.4.4)	8.034	9.471	6.486	9.433	9.51	6.309	6.653	-2.993	0.343	-8.736	0	TRUE	8.736	TRUE	TRUE
Adhesin of unknown specificity SdrC	-5.628	-3.889	-7.174	-3.062	-5.379	-7.422	-6.805	-3.097	4.263	-0.81	0.187	FALSE	0.81	FALSE	FALSE
Adhesin of unknown specificity SdrD	1.649	1.69	-0.339	1.662	1.716	-6.23	1.903	-2.167	8.13	-0.459	0.36	FALSE	0.459	FALSE	FALSE
Adhesin of unknown specificity SdrE, similar to bone sialoprotein-binding protein Bbp	-6.199	-6.665	-5.959	-6.725	-6.617	-6.257	-5.652	0.742	1.936	0.423	0.349	FALSE	0.423	FALSE	FALSE
ADP compounds hydrolase NudE (EC 3.6.1.-)	-5.861	-5.742	-5.96	-5.85	-5.601	-7.74	-4.809	-0.311	4.457	-0.074	0.464	FALSE	0.074	FALSE	FALSE
ADP-heptose synthase (EC 2.7.-.-)	-3.107	-3.717	-1.115	-3.452	-4.044	-0.1	-3.213	2.324	3.186	0.73	0.175	FALSE	0.73	FALSE	FALSE
ADP-heptose--lipooligosaccharide heptosyltransferase II (EC 2.4.1.-)	0.473	-3.074	1.84	-3.095	-3.053	1.901	1.761	4.908	0.85	5.761	0	TRUE	5.761	TRUE	TRUE
ADP-ribose pyrophosphatase (EC 3.6.1.13)	6.891	7.955	5.035	7.882	8.028	4.098	5.892	-2.94	1.792	-1.67	0	TRUE	1.67	FALSE	FALSE
ADP-ribosylglycohydrolase YegU (EC 3.2.-.-)	-6.385	-6.597	-6.184	-6.622	-6.522	-8.616	-4.781	0.173	4.94	0.036	0.478	FALSE	0.036	FALSE	FALSE
Aerobic glycerol-3-phosphate dehydrogenase (EC 1.1.5.3)	-5.893	-4.936	-6.708	-5.7	-4.311	-7.724	-5.908	-1.811	2.85	-0.715	0.212	FALSE	0.715	FALSE	FALSE
Aerobic respiration control protein arcA	-6.369	-4.612	-7.848	-6.192	-3.641	-8.167	-7.515	-3.082	4.172	-0.824	0.184	FALSE	0.824	FALSE	FALSE
Aerotaxis sensor receptor protein	-7.132	-6.906	-7.293	-6.973	-6.831	-6.649	-8.278	-0.531	3.988	-0.134	0.439	FALSE	0.134	FALSE	FALSE
Agmatine deiminase (EC 3.5.3.12)	-1.337	-3.104	0.596	-2.898	-3.336	1.526	-0.789	3.626	2.343	1.529	0	TRUE	1.529	FALSE	FALSE
Agmatine/putrescine antiporter, associated with agmatine catabolism	6.679	8.928	1.8	8.9	8.952	-1.378	4.407	-7.161	5.784	-1.29	0	TRUE	1.29	FALSE	FALSE
Alanine racemase (EC 5.1.1.1)	5.682	7.598	3.366	7.613	7.583	3.014	3.734	-4.21	0.721	-5.918	0	TRUE	5.918	TRUE	TRUE
Alanyl-tRNA synthetase (EC 6.1.1.7)	7.196	8.592	6.112	8.152	9.012	5.952	6.268	-2.478	0.861	-2.927	0	TRUE	2.927	TRUE	TRUE
Alanyl-tRNA synthetase family protein	-4.553	-4.759	-4.119	-4.746	-4.779	-5.731	-2.919	0.601	3.21	0.208	0.396	FALSE	0.208	FALSE	FALSE
Alcohol dehydrogenase (EC 1.1.1.1)	4.25	4.25	4.059	3.886	4.587	3.522	4.585	-0.169	1.062	-0.164	0.372	FALSE	0.164	FALSE	FALSE
Alcohol dehydrogenase, zinc-containing	-6.448	-6.614	-6.246	-6.644	-6.59	-8.622	-4.808	0.153	4.9	0.034	0.479	FALSE	0.034	FALSE	FALSE
Aldehyde dehydrogenase (EC 1.2.1.3)	-5.444	-5.568	-1.062	-4.722	-6.913	1.945	-8.605	4.928	10.648	0.386	0.399	FALSE	0.386	FALSE	FALSE
Aldehyde dehydrogenase B (EC 1.2.1.22)	-1.531	-4.285	0.217	-4.79	-3.838	-0.944	1.098	4.478	2.146	1.991	0	TRUE	1.991	FALSE	FALSE
Aldose 1-epimerase (EC 5.1.3.3)	3.671	4.144	2.545	3.861	4.413	1.491	3.542	-1.574	2.057	-0.816	0	TRUE	0.816	FALSE	FALSE
Aldose 1-epimerase family protein YeaD	-2.534	-2.175	-3.163	-2.611	-1.796	-4.29	-2.326	-0.989	2.111	-0.559	0.24	FALSE	0.559	FALSE	FALSE
Aldose 1-epimerase family protein YphB	-6.486	-3.42	-8.144	-6.391	-2.114	-8.451	-7.792	-4.318	5.209	-0.873	0.16	FALSE	0.873	FALSE	FALSE
Alfa-L-rhamnosidase (EC 3.2.1.40)	-2.558	-1.528	-2.667	-4.232	-0.55	-3.579	-1.874	-0.731	3.681	-0.206	0.426	FALSE	0.206	FALSE	FALSE
Alkaline phosphatase (EC 3.1.3.1)	5.512	6.322	4.376	6.319	6.325	4.739	3.97	-1.958	0.767	-2.643	0	TRUE	2.643	TRUE	TRUE
Alkaline phosphatase isozyme conversion protein precursor (EC 3.4.11.-)	-5.16	-6.822	-4.358	-6.82	-6.831	-3.923	-4.969	2.402	2.853	0.946	0.156	FALSE	0.946	FALSE	FALSE
Alkaline phosphatase like protein	4.21	5.395	3.307	5.643	5.12	3.292	3.324	-2.076	0.523	-4.035	0	TRUE	4.035	TRUE	TRUE
Alkaline phosphatase synthesis transcriptional regulatory protein PhoP	3.521	1.478	4.529	0.219	2.364	4.643	4.369	3.018	2.152	1.647	0	TRUE	1.647	FALSE	FALSE
Alkanesulfonates ABC transporter ATP-binding protein	-2.997	-4.073	-0.11	-4.123	-4.037	1.643	-2.861	3.991	4.522	0.873	0.082	FALSE	0.873	FALSE	FALSE
Alkanesulfonates transport system permease protein	-3	-4.634	-0.319	-4.66	-4.606	0.859	-2.555	4.083	3.555	1.125	0.04	FALSE	1.125	FALSE	FALSE
Alkanesulfonates-binding protein	-3.252	-3.755	-0.386	-3.009	-4.885	1.472	-3.613	3.561	5.156	0.67	0.227	FALSE	0.67	FALSE	FALSE
Alkyl hydroperoxide reductase protein C (EC 1.6.4.-)	4.453	0.806	7.983	0.961	0.629	8.791	7.121	7.254	1.671	4.337	0	TRUE	4.337	TRUE	TRUE
Alkyl hydroperoxide reductase protein F (EC 1.6.4.-)	2.379	-0.702	4.929	-1.059	-0.427	6.275	3.467	5.652	2.81	2.017	0	TRUE	2.017	TRUE	TRUE
Alkyl hydroperoxide reductase subunit C-like protein	-6.411	-6.796	-3.074	-6.775	-6.836	-8.94	-1.416	2.929	7.785	0.348	0.355	FALSE	0.348	FALSE	FALSE
Allantoate amidohydrolase (EC 3.5.3.9)	-4.532	-6.839	-0.189	-6.801	-6.895	2.11	-4.087	6.705	6.36	1.019	0.053	FALSE	1.019	FALSE	FALSE
Allantoin permease	-6.536	-7.12	-2.311	-7.148	-7.065	-0.318	-8.635	4.147	8.602	0.444	0.332	FALSE	0.444	FALSE	FALSE
Allantoinase (EC 3.5.2.5)	-5.159	-5.398	-2.04	-5.461	-5.344	-0.244	-6.907	2.996	6.683	0.411	0.368	FALSE	0.411	FALSE	FALSE
Allophanate hydrolase 2 subunit 1 (EC 3.5.1.54)	-6.291	-6.138	-6.429	-6.138	-6.138	-8.242	-5.235	-0.363	4.606	-0.085	0.461	FALSE	0.085	FALSE	FALSE
Allophanate hydrolase 2 subunit 2 (EC 3.5.1.54)	-6.113	-6.498	-4.905	-6.552	-6.443	-8.505	-3.396	1.145	5.87	0.196	0.392	FALSE	0.196	FALSE	FALSE
Alpha-1,2-mannosidase	0.343	-2.353	2.032	-2.386	-2.312	1.788	2.225	4.369	0.548	7.84	0	TRUE	7.84	TRUE	TRUE
Alpha-1,3-N-acetylgalactosamine transferase PglA (EC 2.4.1.-)	-0.232	-3.949	2.236	-4.543	-3.469	3.197	1.081	6.247	2.178	2.704	0	TRUE	2.704	TRUE	TRUE
Alpha-1,4-N-acetylgalactosamine transferase PglH (EC 2.4.1.-)	-5.448	-6.761	-3.11	-6.82	-6.691	-5.606	-1.683	3.454	4.415	0.788	0.164	FALSE	0.788	FALSE	FALSE
Alpha-2-macroglobulin	-1.261	-4.251	1.288	-4.671	-3.902	2.247	0.156	5.599	2.098	2.63	0	TRUE	2.63	TRUE	TRUE
Alpha-acetolactate decarboxylase (EC 4.1.1.5)	-2.225	-0.798	-3.64	-0.936	-0.672	-3.638	-3.643	-2.859	0.915	-3.14	0	TRUE	3.14	TRUE	TRUE
Alpha-amylase (EC 3.2.1.1)	0.663	-2.653	2.583	-2.675	-2.634	2.857	2.248	5.212	0.709	7.139	0	TRUE	7.139	TRUE	TRUE
Alpha-amylase (Neopullulanase) SusA (EC 3.2.1.135)	-0.485	-4.193	1.516	-4.221	-4.166	1.195	1.815	5.714	0.937	5.986	0	TRUE	5.986	TRUE	TRUE
Alpha-galactosidase (EC 3.2.1.22)	3.237	4.642	1.082	4.627	4.659	1.805	0.103	-3.618	1.699	-2.294	0	TRUE	2.294	TRUE	TRUE
Alpha-glucosidase (EC 3.2.1.20)	2.022	0.585	2.479	-0.951	1.575	2.265	2.687	1.877	2.528	0.991	0	TRUE	0.991	FALSE	FALSE
Alpha-glucosidase SusB (EC 3.2.1.20)	-0.075	-4.412	2.029	-4.799	-4.053	2.185	1.806	6.404	1.062	6.152	0	TRUE	6.152	TRUE	TRUE
Alpha-glucoside transport ATP-binding protein AglK	-6.112	-6.025	-6.195	-5.97	-6.066	-7.83	-5.035	-0.276	4.469	-0.073	0.465	FALSE	0.073	FALSE	FALSE
Alpha-glycerophosphate oxidase (EC 1.1.3.21)	0.831	-3.977	4.594	-3.284	-4.981	3.169	5.957	8.87	2.807	2.971	0	TRUE	2.971	TRUE	TRUE
Alpha-L-fucosidase (EC 3.2.1.51)	0.053	-2.447	1.32	-2.812	-2.085	1.638	0.86	3.696	0.943	3.785	0	TRUE	3.785	TRUE	TRUE
Alpha-L-Rha alpha-1,2-L-rhamnosyltransferase/alpha-L-Rha alpha-1,3-L- rhamnosyltransferase (EC 2.4.1.-)	-3.12	-5.449	-2.205	-5.468	-5.421	-2.697	-1.733	3.209	1.704	1.819	0.01	TRUE	1.819	FALSE	FALSE
Alpha-L-Rha alpha-1,3-L-rhamnosyltransferase (EC 2.4.1.-)	-2.925	-6.428	-0.634	-6.525	-6.375	0.138	-2.124	5.617	2.813	1.796	0.001	TRUE	1.796	FALSE	FALSE
Alpha-mannosidase (EC 3.2.1.24)	0.323	3.428	-3.587	3.642	3.216	-3.988	-3.198	-7.018	0.797	-8.797	0	TRUE	8.797	TRUE	TRUE
Alpha-N-acetylglucosaminidase (EC 3.2.1.50)	-7.105	-7.494	-3.832	-7.663	-7.358	-9.573	-1.75	3.189	8.069	0.369	0.354	FALSE	0.369	FALSE	FALSE
Alpha-ribazole-5'-phosphate phosphatase (EC 3.1.3.73)	0.42	-2.424	2.066	-2.448	-2.396	2.609	1.228	4.393	1.49	2.865	0	TRUE	2.865	TRUE	TRUE
Alpha-xylosidase (EC 3.2.1.-)	4.552	5.934	-0.323	6.209	5.633	-6.605	3.469	-6.277	10.079	-0.753	0	TRUE	0.753	FALSE	FALSE
Amidases related to nicotinamidase	-5.485	-5.697	-5.258	-5.764	-5.638	-7.73	-3.915	0.221	4.927	0.047	0.476	FALSE	0.047	FALSE	FALSE
Amidophosphoribosyltransferase (EC 2.4.2.14)	1.326	0.293	2.996	0.581	-0.058	4.162	1.702	2.789	2.458	1.152	0	TRUE	1.152	FALSE	FALSE
Amino acid permease in 4-hydroxyproline catabolic gene cluster	2.139	4.08	-1.542	4.389	3.731	-4.53	0.395	-5.599	4.941	-1.321	0	TRUE	1.321	FALSE	FALSE
Aminoacyl-histidine dipeptidase (Peptidase D) (EC 3.4.13.3)	2.341	-1.414	5.464	-1.739	-1.145	6.111	4.784	6.924	1.335	5.115	0	TRUE	5.115	TRUE	TRUE
Aminobenzoyl-glutamate transport protein	-3.751	-4.205	-1.816	-4.248	-4.162	-4.379	-0.683	2.047	3.857	0.534	0.268	FALSE	0.534	FALSE	FALSE
Aminodeoxychorismate lyase (EC 4.1.3.38)	-2.127	-3.544	-1.076	-3.54	-3.545	-0.646	-1.735	2.362	1.559	1.52	0.032	FALSE	1.52	FALSE	FALSE
Aminomethyltransferase (glycine cleavage system T protein) (EC 2.1.2.10)	-2.486	-2.685	-0.507	-3.417	-2.096	-2.88	1.263	2.43	4.147	0.579	0.283	FALSE	0.579	FALSE	FALSE
Aminopeptidase C (EC 3.4.22.40)	8.31	9.634	7.295	10.037	9.22	7.403	7.161	-2.356	0.817	-2.933	0	TRUE	2.933	TRUE	TRUE
Aminopeptidase S (Leu, Val, Phe, Tyr preference) (EC 3.4.11.24)	-2.141	-2.206	-1.009	-2.375	-2.037	-0.052	-2.684	1.064	2.627	0.42	0.363	FALSE	0.42	FALSE	FALSE
Aminopeptidase Y (Arg, Lys, Leu preference) (EC 3.4.11.15)	0.143	-3.3	2.512	-3.348	-3.271	3.23	1.53	5.778	1.743	3.206	0	TRUE	3.206	TRUE	TRUE
Aminopeptidase YpdF (MP-, MA-, MS-, AP-, NP- specific)	5.771	6.867	4.293	6.854	6.882	3.876	4.685	-2.59	0.811	-3.275	0	TRUE	3.275	TRUE	TRUE
Ammonium transporter	2.39	3.55	2.131	5.237	1.584	2.892	1.135	-1.565	3.648	-0.415	0.254	FALSE	0.415	FALSE	FALSE
AmpG permease	1.096	-1.369	3.686	-1.28	-1.468	4.753	2.479	5.134	2.272	2.253	0	TRUE	2.253	TRUE	TRUE
Anaerobic glycerol-3-phosphate dehydrogenase subunit A (EC 1.1.5.3)	0.252	-4.947	2.695	-4.426	-5.592	2.755	2.617	7.639	1.529	5.03	0	TRUE	5.03	TRUE	TRUE
Anaerobic glycerol-3-phosphate dehydrogenase subunit B (EC 1.1.5.3)	0.029	-5.275	2.263	-5.341	-5.209	2.317	2.187	7.524	1.61	4.763	0	TRUE	4.763	TRUE	TRUE
Anaerobic glycerol-3-phosphate dehydrogenase subunit C (EC 1.1.5.3)	0.138	-6.824	2.428	-6.871	-6.793	2.449	2.4	9.257	2.514	3.805	0	TRUE	3.805	TRUE	TRUE
Anaerobic nitric oxide reductase flavorubredoxin	-6.384	-6.928	-4.743	-6.931	-6.927	-3.635	-8.384	1.524	5.483	0.281	0.35	FALSE	0.281	FALSE	FALSE
Anhydro-N-acetylmuramic acid kinase (EC 2.7.1.-)	-7.014	-6.873	-7.148	-6.958	-6.832	-6.568	-8.327	-0.453	3.885	-0.116	0.444	FALSE	0.116	FALSE	FALSE
Anion permease ArsB/NhaD-like	-0.414	-2.698	0.924	-2.465	-2.966	1.241	0.485	3.583	0.933	3.783	0	TRUE	3.783	TRUE	TRUE
Anthranilate phosphoribosyltransferase (EC 2.4.2.18)	-2.264	-2.147	-2.594	-1.496	-3.425	-1.612	-4.916	-0.506	3.646	-0.149	0.396	FALSE	0.149	FALSE	FALSE
Anthranilate synthase, amidotransferase component (EC 4.1.3.27)	-2.628	-4.141	0.522	-4.187	-4.088	2.281	-2.305	4.716	4.66	0.988	0.057	FALSE	0.988	FALSE	FALSE
Anthranilate synthase, aminase component (EC 4.1.3.27)	-5.299	-5.507	-3.521	-5.491	-5.51	-2.279	-6.985	1.515	4.851	0.312	0.366	FALSE	0.312	FALSE	FALSE
anti sigma b factor antagonist RsbV	-2.831	-3.869	-2.38	-3.92	-3.823	-2.221	-2.662	1.44	1.858	0.863	0.191	FALSE	0.863	FALSE	FALSE
Antiadhesin Pls, binding to squamous nasal epithelial cells	5.692	7.918	3.262	7.72	8.079	2.859	3.662	-4.638	0.801	-5.793	0	TRUE	5.793	TRUE	TRUE
Antiholin-like protein LrgA	0.435	0.071	1.524	0.969	-1.447	2.527	0.034	1.532	2.718	0.563	0.25	FALSE	0.563	FALSE	FALSE
Antisigma transmembrane sensor FpvR	-3.544	-3.62	-2.046	-3.646	-3.594	-4.609	-0.49	1.539	4.151	0.377	0.382	FALSE	0.377	FALSE	FALSE
Aquaporin Z	-1.915	-2.733	1.798	-2.552	-2.937	4.466	-1.683	5.203	6.145	0.848	0.048	FALSE	0.848	FALSE	FALSE
Arabinan endo-1,5-alpha-L-arabinosidase (EC 3.2.1.99)	-6.144	-7.047	-5.311	-7.143	-6.93	-6.762	-4.276	1.626	3.664	0.492	0.284	FALSE	0.492	FALSE	FALSE
Arabinose 5-phosphate isomerase (EC 5.3.1.13)	-0.154	0.643	-0.472	-2.918	2.645	0.68	-2.512	-1.534	5.575	-0.258	0.415	FALSE	0.258	FALSE	FALSE
Arabinose operon regulatory protein	-2.644	-3.033	-2.407	-3.07	-2.969	-2.651	-2.134	0.657	1.051	0.671	0.247	FALSE	0.671	FALSE	FALSE
Arabinose-proton symporter	-3.978	-3.978	-2.731	-3.054	-5.47	-7.518	-0.892	1.246	6.728	0.179	0.452	FALSE	0.179	FALSE	FALSE
archaeal ATPase, fused to C-terminal DUF234 domain	2.898	3.986	-0.27	4.105	3.858	-3.051	1.901	-4.27	4.954	-0.947	0	TRUE	0.947	FALSE	FALSE
AreB (Aryl-alcohol dehydrogenase) (EC 1.1.1.90)	-1.4	-0.481	-2.489	-0.653	-0.31	-2.917	-2.051	-1.991	0.947	-2.176	0.001	TRUE	2.176	TRUE	TRUE
Arginine ABC transporter, periplasmic arginine-binding protein ArtI	-5.764	-6.303	-4.947	-6.315	-6.287	-3.92	-7.76	0.91	4.811	0.205	0.393	FALSE	0.205	FALSE	FALSE
Arginine decarboxylase (EC 4.1.1.19)	-3.146	-3.664	-2.883	-3.689	-3.626	-3.178	-2.591	0.79	1.226	0.685	0.251	FALSE	0.685	FALSE	FALSE
Arginine deiminase (EC 3.5.3.6)	5.835	7.713	1.866	8.408	7.007	-1.614	4.668	-5.83	6.284	-0.992	0	TRUE	0.992	FALSE	FALSE
Arginine pathway regulatory protein ArgR, repressor of arg regulon	1.454	0.493	3.214	0.444	0.548	4.327	1.857	2.751	2.476	1.114	0	TRUE	1.114	FALSE	FALSE
Arginine permease RocE	-3.94	-7.04	-3.186	-7.217	-6.899	-3.193	-3.18	3.853	2.569	1.591	0.015	FALSE	1.591	FALSE	FALSE
Arginine utilization protein RocB	-5.568	-5.635	-5.361	-5.641	-5.63	-7.735	-4.053	0.124	3.99	0.033	0.483	FALSE	0.033	FALSE	FALSE
Arginine/ornithine antiporter	-0.753	-0.009	-2.652	0.397	-0.552	-6.396	-0.89	-2.491	5.516	-0.715	0.047	FALSE	0.715	FALSE	FALSE
Arginine/ornithine antiporter ArcD	3.601	5.781	1.281	6.287	5.232	0.645	1.894	-4.485	1.248	-3.602	0	TRUE	3.602	TRUE	TRUE
Argininosuccinate lyase (EC 4.3.2.1)	-1.639	-2.22	0.853	-2.653	-1.864	2.554	-1.557	3.266	4.112	0.777	0.086	FALSE	0.777	FALSE	FALSE
Argininosuccinate synthase (EC 6.3.4.5)	-1.207	-1.704	1.396	-1.494	-1.955	3.299	-1.102	3.118	4.404	0.759	0.076	FALSE	0.759	FALSE	FALSE
Arginyl-tRNA synthetase (EC 6.1.1.19)	6.328	8.083	5.14	7.328	8.817	5.361	4.892	-2.968	1.488	-2.04	0	TRUE	2.04	TRUE	TRUE
Arogenate dehydrogenase (EC 1.3.1.43)	-3.498	-4.162	-0.301	-4.178	-4.15	1.554	-3.562	3.91	5.138	0.738	0.161	FALSE	0.738	FALSE	FALSE
Aromatic amino acid aminotransferase gamma (EC 2.6.1.57)	5.449	6.862	3.189	7.051	6.627	1.951	4.277	-3.692	2.325	-1.621	0	TRUE	1.621	FALSE	FALSE
Aromatic amino acid transport protein AroP	-5.229	-7.032	-4.584	-7.06	-6.996	-4.91	-4.246	2.46	2.643	1.019	0.137	FALSE	1.019	FALSE	FALSE
Aromatic hydrocarbon utilization transcriptional regulator CatR (LysR family)	-2.169	-0.327	-3.227	-1.101	0.262	-3.094	-3.412	-2.897	1.458	-2.047	0.002	TRUE	2.047	TRUE	TRUE
Arsenate reductase (EC 1.20.4.1)	5.73	7.99	1.93	7.929	8.057	0.08	3.352	-6.089	3.27	-2.003	0	TRUE	2.003	TRUE	TRUE
Arsenic efflux pump protein	3.954	4.923	2.723	5.246	4.588	1.998	3.389	-2.21	1.388	-1.667	0	TRUE	1.667	FALSE	FALSE
Arsenical pump-driving ATPase (EC 3.6.3.16)	-6.996	-6.783	-7.144	-6.799	-6.751	-6.534	-8.177	-0.433	4.093	-0.11	0.445	FALSE	0.11	FALSE	FALSE
Arsenical resistance operon repressor	-1.113	-3.286	-0.433	-3.374	-3.189	-0.362	-0.515	2.845	1.632	1.759	0.015	FALSE	1.759	FALSE	FALSE
Arsenical resistance operon trans-acting repressor ArsD	-5.016	-5.557	-4.375	-5.57	-5.538	-3.367	-7.027	0.728	4.82	0.164	0.408	FALSE	0.164	FALSE	FALSE
Arylsulfatase (EC 3.1.6.1)	-3.734	-3.891	-1.835	-3.922	-3.834	-4.316	-0.18	2.103	4.131	0.509	0.323	FALSE	0.509	FALSE	FALSE
Ascorbate-specific PTS system, EIIA component (EC 2.7.1.-)	7.787	9.845	2.898	10.153	9.545	-1.069	6.032	-6.972	7.103	-1.048	0	TRUE	1.048	FALSE	FALSE
Ascorbate-specific PTS system, EIIB component (EC 2.7.1.69)	7.526	9.572	4.147	9.989	9.134	2.129	5.885	-5.406	3.756	-1.51	0	TRUE	1.51	FALSE	FALSE
Ascorbate-specific PTS system, EIIC component	8.239	10.17	4.219	10.399	9.93	1.777	6.534	-5.966	4.757	-1.274	0	TRUE	1.274	FALSE	FALSE
Asp-X dipeptidase	-6.604	-6.817	-6.316	-6.858	-6.769	-8.789	-4.962	0.334	4.919	0.066	0.462	FALSE	0.066	FALSE	FALSE
Asparagine synthetase [glutamine-hydrolyzing] (EC 6.3.5.4)	6.324	7.569	4.926	7.725	7.384	4.567	5.274	-2.629	0.707	-3.75	0	TRUE	3.75	TRUE	TRUE
Asparaginyl-tRNA synthetase (EC 6.1.1.22)	7.401	8.913	5.804	8.899	8.925	5.718	5.892	-3.11	0.174	-17.916	0	TRUE	17.916	TRUE	TRUE
Aspartate 1-decarboxylase (EC 4.1.1.11)	-0.225	-2.637	2.069	-2.654	-2.626	3.104	0.452	4.612	2.723	1.648	0	TRUE	1.648	FALSE	FALSE
Aspartate aminotransferase (EC 2.6.1.1)	4.529	4.617	4.088	5.046	4.126	4.781	3.296	-0.518	1.483	-0.37	0.25	FALSE	0.37	FALSE	FALSE
Aspartate aminotransferase family	4.314	6.429	-0.368	6.809	5.993	-4.642	2.475	-6.759	7.113	-1.087	0	TRUE	1.087	FALSE	FALSE
Aspartate ammonia-lyase (EC 4.3.1.1)	0.874	-1.703	2.84	-1.759	-1.653	3.327	2.275	4.527	1.07	4.204	0	TRUE	4.204	TRUE	TRUE
Aspartate carbamoyltransferase (EC 2.1.3.2)	6.205	8.007	4.514	8.221	7.761	4.448	4.599	-3.475	0.462	-7.545	0	TRUE	7.545	TRUE	TRUE
Aspartate carbamoyltransferase regulatory chain (PyrI)	1.851	-1.384	4.056	-1.645	-1.158	4.741	3.26	5.459	1.513	3.515	0	TRUE	3.515	TRUE	TRUE
Aspartate racemase (EC 5.1.1.13)	6.119	7.565	4.212	7.664	7.453	3.609	4.773	-3.35	1.164	-2.958	0	TRUE	2.958	TRUE	TRUE
Aspartate--ammonia ligase (EC 6.3.1.1)	4.403	4.403	4.247	4.802	3.959	2.968	5.441	-0.142	2.477	-0.06	0.5	FALSE	0.06	FALSE	FALSE
Aspartate-semialdehyde dehydrogenase (EC 1.2.1.11)	5.146	6.328	3.761	6.623	6.024	4.291	3.135	-2.57	1.158	-2.309	0	TRUE	2.309	TRUE	TRUE
Aspartokinase (EC 2.7.2.4)	5.39	5.996	4.167	6.262	5.757	5.055	3.201	-1.839	1.853	-1.031	0	TRUE	1.031	FALSE	FALSE
Aspartyl-tRNA synthetase (EC 6.1.1.12)	7.18	7.872	6.178	8.033	7.689	6.672	5.669	-1.683	1.003	-1.724	0	TRUE	1.724	FALSE	FALSE
Aspartyl-tRNA(Asn) amidotransferase subunit A (EC 6.3.5.6)	8.205	9.578	6.484	9.713	9.445	6.003	6.97	-3.103	0.967	-3.24	0	TRUE	3.24	TRUE	TRUE
Aspartyl-tRNA(Asn) amidotransferase subunit B (EC 6.3.5.6)	8.321	9.599	6.48	9.692	9.497	5.795	7.147	-3.121	1.352	-2.352	0	TRUE	2.352	TRUE	TRUE
Aspartyl-tRNA(Asn) amidotransferase subunit C (EC 6.3.5.6)	7.619	8.748	6.17	9.053	8.438	5.535	6.816	-2.561	1.282	-2.06	0	TRUE	2.06	TRUE	TRUE
ATP phosphoribosyltransferase regulatory subunit (EC 2.4.2.17)	-6.977	-5.266	-8.594	-4.42	-6.64	-8.867	-8.303	-3.238	4.143	-0.846	0.18	FALSE	0.846	FALSE	FALSE
ATP synthase A chain (EC 3.6.3.14)	9.334	10.758	8.144	11.052	10.455	8.23	8.044	-2.624	0.597	-4.431	0	TRUE	4.431	TRUE	TRUE
ATP synthase alpha chain (EC 3.6.3.14)	10.218	11.567	8.961	11.801	11.319	8.784	9.138	-2.598	0.481	-5.422	0	TRUE	5.422	TRUE	TRUE
ATP synthase B chain (EC 3.6.3.14)	9.906	11.112	8.959	11.418	10.797	9.019	8.888	-2.167	0.62	-3.522	0	TRUE	3.522	TRUE	TRUE
ATP synthase beta chain (EC 3.6.3.14)	10.598	11.748	9.157	11.878	11.606	8.691	9.606	-2.594	0.913	-2.882	0	TRUE	2.882	TRUE	TRUE
ATP synthase C chain (EC 3.6.3.14)	9.397	10.756	8.002	10.996	10.517	7.72	8.284	-2.754	0.565	-4.883	0	TRUE	4.883	TRUE	TRUE
ATP synthase delta chain (EC 3.6.3.14)	9.9	11.179	8.862	11.433	10.914	8.817	8.91	-2.311	0.519	-4.493	0	TRUE	4.493	TRUE	TRUE
ATP synthase epsilon chain (EC 3.6.3.14)	9.685	11.264	8.361	11.538	10.977	8.332	8.393	-2.892	0.56	-5.21	0	TRUE	5.21	TRUE	TRUE
ATP synthase gamma chain (EC 3.6.3.14)	10.052	11.497	8.57	11.657	11.324	8.34	8.794	-2.923	0.452	-6.477	0	TRUE	6.477	TRUE	TRUE
ATP synthase protein I	-4.216	-4.781	1.947	-4.946	-4.616	5.254	-6.224	6.811	11.571	0.526	0.321	FALSE	0.526	FALSE	FALSE
ATP-binding protein p271	-5.598	-3.828	-7.076	-5.333	-2.899	-7.371	-6.801	-3.174	4.241	-0.822	0.181	FALSE	0.822	FALSE	FALSE
ATP-dependent Clp protease ATP-binding subunit ClpA	7.543	8.378	6.577	8.513	8.246	6.261	6.874	-1.807	0.612	-2.996	0	TRUE	2.996	TRUE	TRUE
ATP-dependent Clp protease ATP-binding subunit ClpX	6.412	7.514	5.522	8.018	6.987	5.872	5.162	-1.998	1.029	-1.958	0	TRUE	1.958	FALSE	FALSE
ATP-dependent Clp protease proteolytic subunit (EC 3.4.21.92)	7.386	8.309	6.292	8.762	7.851	6.936	5.573	-2.019	1.364	-1.536	0	TRUE	1.536	FALSE	FALSE
ATP-dependent Clp protease, ATP-binding subunit ClpC	-1.314	-0.953	-1.582	-0.983	-0.926	-1.673	-1.487	-0.626	0.379	-1.734	0.04	FALSE	1.734	FALSE	FALSE
ATP-dependent DNA helicase pcrA (EC 3.6.1.-)	-6.556	-6.648	-6.065	-6.638	-6.658	-8.746	-4.658	0.415	4.361	0.099	0.452	FALSE	0.099	FALSE	FALSE
ATP-dependent DNA helicase RecG (EC 3.6.1.-)	5.434	6.855	4.044	6.781	6.928	4.102	3.943	-2.83	0.184	-15.461	0	TRUE	15.461	TRUE	TRUE
ATP-dependent DNA helicase RecQ	4.228	4.894	3.401	5.344	4.413	4.107	2.578	-1.55	1.528	-1.052	0	TRUE	1.052	FALSE	FALSE
ATP-dependent DNA helicase Rep	3.35	5.783	-1.465	6.299	5.233	-6.021	1.303	-7.202	7.325	-1.15	0	TRUE	1.15	FALSE	FALSE
ATP-dependent DNA helicase SCO5183	-3.71	-5.268	-0.853	-5.303	-5.241	0.699	-3.359	4.228	4.063	1.037	0.025	FALSE	1.037	FALSE	FALSE
ATP-dependent DNA helicase SCO5184	-3.965	-6.239	-1.073	-6.263	-6.194	0.617	-3.321	5.256	3.953	1.318	0.001	TRUE	1.318	FALSE	FALSE
ATP-dependent DNA helicase UvrD/PcrA	4.899	6.089	3.783	6.159	6.02	3.784	3.783	-2.307	0.14	-16.527	0	TRUE	16.527	TRUE	TRUE
ATP-dependent DNA helicase UvrD/PcrA, actinomycete paralog	0.639	1.149	-0.434	1.176	1.121	0.305	-1.381	-1.576	1.687	-1.162	0	TRUE	1.162	FALSE	FALSE
ATP-dependent DNA helicase UvrD/PcrA, clostridial paralog	-2.056	-4.403	-0.043	-4.479	-4.349	1.023	-1.405	4.364	2.443	1.769	0	TRUE	1.769	FALSE	FALSE
ATP-dependent DNA helicase, RecQ family	-1.443	-3.938	0.076	-3.72	-4.157	0.568	-0.646	3.951	1.328	2.879	0	TRUE	2.879	TRUE	TRUE
ATP-dependent hsl protease ATP-binding subunit HslU	6.877	7.845	5.128	7.937	7.756	4.214	6.006	-2.721	1.791	-1.532	0	TRUE	1.532	FALSE	FALSE
ATP-dependent nuclease, subunit A	3.653	4.764	2.406	4.797	4.73	2.272	2.58	-2.345	0.307	-7.619	0	TRUE	7.619	TRUE	TRUE
ATP-dependent nuclease, subunit B	3.442	4.759	1.356	4.721	4.792	0.517	2.119	-3.395	1.602	-2.3	0	TRUE	2.3	TRUE	TRUE
ATP-dependent protease HslV (EC 3.4.25.-)	5.976	6.623	5.023	6.646	6.598	4.542	5.503	-1.551	0.961	-1.735	0	TRUE	1.735	FALSE	FALSE
ATP-dependent protease La (EC 3.4.21.53)	-7.217	-7.625	-6.82	-7.631	-7.618	-5.866	-9.027	0.485	4.584	0.114	0.442	FALSE	0.114	FALSE	FALSE
ATP-dependent protease La (EC 3.4.21.53) Type I	0.541	-2.645	3.45	-3.093	-2.28	4.545	2.261	6.263	2.286	2.719	0	TRUE	2.719	TRUE	TRUE
ATP-dependent protease LonB-like Type I	-6.939	-7.502	-0.911	-7.518	-7.456	2.65	-8.965	6.819	11.66	0.494	0.325	FALSE	0.494	FALSE	FALSE
ATP-dependent RNA helicase Atu1833	-3.695	-7.393	-1.762	-7.469	-7.294	-3.053	-0.953	5.514	2.696	1.831	0.002	TRUE	1.831	FALSE	FALSE
ATP-dependent RNA helicase BA2475	-3.492	-5.2	-0.909	-5.18	-5.218	0.224	-3.039	4.075	3.394	1.178	0.027	FALSE	1.178	FALSE	FALSE
ATP-dependent RNA helicase DbpA	-3.515	-4.034	-2.261	-4.043	-4.022	-3.629	-1.221	1.802	2.479	0.742	0.178	FALSE	0.742	FALSE	FALSE
ATP-dependent RNA helicase RhlE	-7.152	-6.898	-7.343	-6.993	-6.8	-6.617	-8.462	-0.57	4.026	-0.144	0.432	FALSE	0.144	FALSE	FALSE
ATP-dependent RNA helicase YfmL	4.362	6.139	1.998	5.975	6.301	1.249	2.696	-4.143	1.446	-2.935	0	TRUE	2.935	TRUE	TRUE
ATP-dependent RNA helicase YqfR	6.523	8.148	3.686	8.287	8.009	2.267	4.989	-4.476	2.72	-1.677	0	TRUE	1.677	FALSE	FALSE
ATP-dependent RNA helicase YxiN	-2.146	-5.403	1.015	-4.55	-6.953	2.787	-1.384	6.75	4.31	1.439	0	TRUE	1.439	FALSE	FALSE
ATP:Cob(I)alamin adenosyltransferase (EC 2.5.1.17), ethanolamine utilization	-5.578	-6.134	-4.744	-6.139	-6.131	-3.734	-7.624	0.902	5.098	0.191	0.39	FALSE	0.191	FALSE	FALSE
ATPase component of energizing module of predicted queuosine-regulated ECF transporter	-3.53	-2.923	-3.979	-2.981	-2.855	-4.09	-3.855	-1.057	1.351	-0.828	0.21	FALSE	0.828	FALSE	FALSE
ATPase component of general energizing module of ECF transporters	5.401	7.312	3.066	7.628	7.003	2.335	3.712	-4.253	1.377	-3.161	0	TRUE	3.161	TRUE	TRUE
ATPase component STY3232 of energizing module of queuosine-regulated ECF transporter	-3.668	-4.609	-3.018	-4.599	-4.614	-3.711	-2.365	1.618	2.062	0.841	0.178	FALSE	0.841	FALSE	FALSE
ATPase component STY3233 of energizing module of queuosine-regulated ECF transporter	-3.371	-4.627	-2.871	-4.654	-4.588	-3.104	-2.627	1.769	1.654	1.11	0.119	FALSE	1.11	FALSE	FALSE
ATPase component YkoD of energizing module of thiamin-regulated ECF transporter for HydroxyMethylPyrimidine	-0.167	-1.222	0.815	-1.855	-0.717	0.056	1.55	2.131	1.567	1.333	0.003	TRUE	1.333	FALSE	FALSE
ATPase YjeE, predicted to have essential role in cell wall biosynthesis	4.293	3.759	4.293	2.524	4.674	4.394	4.167	0.548	2.146	0.302	0.499	FALSE	0.302	FALSE	FALSE
Autoinducer 2 (AI-2) ABC transport system, membrane channel protein LsrC	-6.514	-6.401	-6.603	-6.479	-6.331	-8.378	-5.425	-0.364	4.458	-0.084	0.459	FALSE	0.084	FALSE	FALSE
Autolysis histidine kinase LytS	-4.646	-5.432	-1.906	-5.477	-5.388	-0.458	-4.86	3.312	4.513	0.717	0.19	FALSE	0.717	FALSE	FALSE
Autolysis response regulater LytR	4.592	5.712	3.438	5.614	5.809	3.361	3.542	-2.262	0.243	-9.334	0	TRUE	9.334	TRUE	TRUE
Bacitracin export ATP-binding protein BceA	3.948	5.043	0.833	5.476	4.615	-2.58	3.307	-4.211	5.89	-0.817	0	TRUE	0.817	FALSE	FALSE
Bacitracin export permease protein BceB	1.334	1.335	1.134	1.012	1.605	0.699	1.589	-0.155	0.903	-0.177	0.377	FALSE	0.177	FALSE	FALSE
Bacterial surface protein	6.882	9.93	1.435	9.536	10.294	-2.047	4.136	-8.491	6.179	-1.447	0	TRUE	1.447	FALSE	FALSE
Bactriocin immunity protein BlpY	-6.19	-3.321	-7.711	-6.158	-2.093	-7.911	-7.535	-4.037	5.115	-0.856	0.172	FALSE	0.856	FALSE	FALSE
BatA (Bacteroides aerotolerance operon)	-0.188	-3	1.996	-3.029	-2.979	2.817	0.883	4.966	1.961	2.492	0	TRUE	2.492	TRUE	TRUE
BatB	-0.05	-2.664	2.143	-2.906	-2.462	2.984	0.936	4.764	2.063	2.273	0	TRUE	2.273	TRUE	TRUE
BatC	-3.487	-3.581	-1.943	-3.658	-3.528	-4.789	-0.427	1.514	4.427	0.345	0.381	FALSE	0.345	FALSE	FALSE
BatD	-0.237	-3.348	1.902	-3.542	-3.18	2.652	1.057	5.292	1.609	3.243	0	TRUE	3.243	TRUE	TRUE
benzoate MFS transporter BenK	4.244	4.244	4.267	3.248	5.13	3.21	5.275	0.077	2.068	0.038	0.412	FALSE	0.038	FALSE	FALSE
Benzoyl-CoA reductase subunit BadD (EC 1.3.99.15)	-1.88	-3.854	2.245	-3.924	-3.766	4.984	-1.3	6.643	6.287	1.043	0.001	TRUE	1.043	FALSE	FALSE
Benzoyl-CoA reductase subunit BadE (EC 1.3.99.15)	-2.17	-3.673	2.043	-3.423	-3.989	4.996	-1.674	6.562	6.674	0.962	0.004	TRUE	0.962	FALSE	FALSE
Benzoyl-CoA reductase subunit BadG (EC 1.3.99.15)	-0.752	-2.758	2.201	-2.722	-2.785	4.159	-0.247	5.168	4.403	1.156	0	TRUE	1.156	FALSE	FALSE
Beta-1,3-glucosyltransferase	5.613	7.568	3.7	7.754	7.382	3.835	3.509	-3.899	0.39	-10.017	0	TRUE	10.017	TRUE	TRUE
Beta-1,4-galactosyltransferase	-5.578	-6.139	-4.296	-6.101	-6.171	-3.251	-7.481	1.266	5.176	0.256	0.364	FALSE	0.256	FALSE	FALSE
Beta-galactosidase (EC 3.2.1.23)	2.926	3.856	1.39	4.117	3.546	0.174	2.332	-2.509	2.156	-1.292	0	TRUE	1.292	FALSE	FALSE
Beta-galactosidase 3	-1.484	-0.645	-2.105	-0.528	-0.794	-2.162	-2.035	-1.45	0.48	-3.076	0	TRUE	3.076	TRUE	TRUE
Beta-galactosidase large subunit (EC 3.2.1.23)	1.521	3.004	-1.642	3.339	2.601	-6.369	0.065	-4.702	6.416	-1.186	0	TRUE	1.186	FALSE	FALSE
Beta-galactosidase small subunit (EC 3.2.1.23)	2.45	3.647	-1.374	3.713	3.577	-7.005	1.212	-5.045	8.223	-0.846	0	TRUE	0.846	FALSE	FALSE
Beta-glucanase precursor (EC 3.2.1.73)	2.224	4.672	-2.041	4.778	4.558	-4.926	-0.383	-6.734	4.527	-1.746	0	TRUE	1.746	FALSE	FALSE
Beta-glucosidase (EC 3.2.1.21)	5.765	6.436	1.936	5.782	7.033	-2.777	5.754	-4.534	8.534	-0.578	0.078	FALSE	0.578	FALSE	FALSE
Beta-glucoside bgl operon antiterminator, BglG family	4.297	5.556	1.705	5.857	5.263	-0.281	3.343	-3.875	3.626	-1.144	0	TRUE	1.144	FALSE	FALSE
Beta-glucuronidase (EC 3.2.1.31)	-3.67	-3.046	-4.388	-2.932	-3.173	-4.987	-3.857	-1.344	1.336	-1.106	0.099	FALSE	1.106	FALSE	FALSE
Beta-hexosaminidase (EC 3.2.1.52)	6.336	6.263	6.557	6.443	6.1	6.277	6.838	0.285	0.561	0.535	0.249	FALSE	0.535	FALSE	FALSE
Beta-ketoadipate enol-lactone hydrolase (EC 3.1.1.24)	2.835	5.77	-1.777	5.555	5.938	-3.959	-0.422	-7.567	3.541	-2.328	0	TRUE	2.328	TRUE	TRUE
Beta-lactamase	-6.357	-6.74	-3.235	-6.808	-6.627	-8.78	-1.349	2.854	7.768	0.351	0.358	FALSE	0.351	FALSE	FALSE
Beta-lactamase (Cephalosporinase) (EC 3.5.2.6)	-0.408	-3.357	1.1	-3.358	-3.357	1.591	0.431	4.402	1.373	3.083	0	TRUE	3.083	TRUE	TRUE
Beta-lactamase (EC 3.5.2.6)	1.553	-0.178	3.046	-0.18	-0.175	3.558	2.408	3.193	1.159	2.777	0	TRUE	2.777	TRUE	TRUE
Beta-lactamase class A	3.823	5.452	1.825	5.591	5.303	1.452	2.198	-3.615	0.746	-4.893	0	TRUE	4.893	TRUE	TRUE
Beta-lactamase class C and other penicillin binding proteins	8.353	10.452	3.856	10.435	10.467	1.111	6.272	-6.616	5.162	-1.315	0	TRUE	1.315	FALSE	FALSE
Beta-mannosidase (EC 3.2.1.25)	-5.816	-6.813	-4.513	-6.896	-6.721	-5.836	-3.524	2.287	2.667	0.868	0.141	FALSE	0.868	FALSE	FALSE
Beta-phosphoglucomutase (EC 5.4.2.6)	9.408	10.53	7.791	10.543	10.518	7.294	8.291	-2.747	0.997	-2.744	0	TRUE	2.744	TRUE	TRUE
Beta-xylosidase (EC 3.2.1.37)	-3.974	-3.639	-4.354	-3.22	-4.115	-3.658	-5.611	-0.832	2.33	-0.423	0.302	FALSE	0.423	FALSE	FALSE
Betaine aldehyde dehydrogenase (EC 1.2.1.8)	-7.212	-7.04	-7.377	-7.088	-6.999	-9.147	-6.151	-0.358	4.578	-0.085	0.458	FALSE	0.085	FALSE	FALSE
bifunctional outer membrane translocase / extracellular lipase, PlpD	6.885	8.412	6.02	9.292	7.53	5.771	6.279	-2.378	1.761	-1.375	0	TRUE	1.375	FALSE	FALSE
Bifunctional PLP-dependent enzyme with beta-cystathionase and maltose regulon repressor activities	-7.501	-7.265	-7.64	-7.283	-7.22	-6.962	-8.675	-0.502	3.88	-0.129	0.44	FALSE	0.129	FALSE	FALSE
Biopolymer transport protein ExbD/TolR	4.515	0.999	7.589	0.552	1.394	8.166	6.97	6.622	1.208	5.39	0	TRUE	5.39	TRUE	TRUE
Biosynthetic arginine decarboxylase (EC 4.1.1.19)	-0.203	-3.71	2.458	-3.314	-4.204	3.335	1.34	6.196	2.024	2.955	0	TRUE	2.955	TRUE	TRUE
Biotin carboxyl carrier protein of acetyl-CoA carboxylase	-5.695	-3.943	-7.159	-5.463	-2.985	-7.389	-6.898	-3.095	4.305	-0.818	0.182	FALSE	0.818	FALSE	FALSE
Biotin carboxyl carrier protein of glutaconyl-CoA decarboxylase	-5.432	-5.215	-5.582	-5.291	-5.162	-4.928	-6.812	-0.547	4.081	-0.145	0.432	FALSE	0.145	FALSE	FALSE
Biotin carboxyl carrier protein of methylmalonyl-CoA decarboxylase	2.458	-0.958	4.741	-1.521	-0.496	5.373	4.02	5.731	1.411	3.824	0	TRUE	3.824	TRUE	TRUE
Biotin carboxyl carrier protein of methylmalonyl-CoA:Pyruvate transcarboxylase	-3.332	-5.159	-2.682	-5.121	-5.188	-2.569	-2.843	2.457	2.571	1.024	0.139	FALSE	1.024	FALSE	FALSE
Biotin carboxyl carrier protein of oxaloacetate decarboxylase	-1.902	-0.889	-3.255	-0.786	-1.024	-4.086	-2.511	-2.367	1.754	-1.464	0.03	FALSE	1.464	FALSE	FALSE
Biotin carboxylase of acetyl-CoA carboxylase (EC 6.3.4.14)	-0.292	-2.46	0.617	-2.489	-2.428	0.53	0.72	3.086	0.609	5.118	0	TRUE	5.118	TRUE	TRUE
Biotin operon repressor	-2.007	-2.215	0.909	-2.225	-2.207	2.825	-2.347	3.08	5.169	0.591	0.28	FALSE	0.591	FALSE	FALSE
Biotin synthase (EC 2.8.1.6)	-2.884	-3.333	-1.413	-3.082	-3.639	-0.639	-3.089	1.661	2.534	0.667	0.212	FALSE	0.667	FALSE	FALSE
Biotin synthesis protein bioC	-3.686	-2.973	-4.135	-3.48	-2.552	-4.188	-4.074	-1.145	1.69	-0.718	0.233	FALSE	0.718	FALSE	FALSE
Biotin synthesis protein bioH	0.248	2.162	-2.874	2.726	1.42	-6.655	-1.137	-4.972	5.565	-1.249	0	TRUE	1.249	FALSE	FALSE
Biotin-protein ligase (EC 6.3.4.15)	0.13	-2.292	2.254	-2.108	-2.519	3.228	0.933	4.526	2.305	1.951	0	TRUE	1.951	FALSE	FALSE
biphenyl-2,3-diol 1,2-dioxygenase III-related protein	-5.489	-3.725	-7.044	-2.847	-5.221	-7.37	-6.69	-3.146	4.176	-0.834	0.18	FALSE	0.834	FALSE	FALSE
Bis(5'-nucleosyl)-tetraphosphatase (asymmetrical) (EC 3.6.1.17)	4.951	7.11	1.41	7.5	6.691	-0.594	3.008	-5.684	3.601	-1.775	0	TRUE	1.775	FALSE	FALSE
Blr3520 protein homolog, hypothetical protein	-2.269	-2.111	-2.561	-1.364	-3.258	-4.158	-1.48	-0.386	3.251	-0.127	0.426	FALSE	0.127	FALSE	FALSE
Blue copper oxidase CueO precursor	6.816	9.617	1.726	9.98	9.254	-1.336	4.35	-7.886	5.684	-1.445	0	TRUE	1.445	FALSE	FALSE
Branched-chain amino acid aminotransferase (EC 2.6.1.42)	1.16	-0.014	3.548	-0.218	0.18	5.178	1.675	3.661	3.504	1.06	0	TRUE	1.06	FALSE	FALSE
Branched-chain amino acid transport ATP-binding protein LivF (TC 3.A.1.4.1)	-3.674	-3.731	-3.233	-4.566	-3.145	-2.275	-5.94	0.217	3.974	0.053	0.47	FALSE	0.053	FALSE	FALSE
Branched-chain amino acid transport ATP-binding protein LivG (TC 3.A.1.4.1)	-2.686	-2.696	-2.484	-3.42	-2.168	-1.623	-4.831	-0.096	3.323	-0.033	0.484	FALSE	0.033	FALSE	FALSE
Branched-chain amino acid transport system permease protein LivM (TC 3.A.1.4.1)	-2.693	-2.931	-2.566	-3.271	-2.644	-2.386	-2.825	0.344	1.118	0.361	0.367	FALSE	0.361	FALSE	FALSE
Butyrate kinase (EC 2.7.2.7)	-0.074	-3.765	1.771	-3.823	-3.727	2.089	1.273	5.473	1.089	4.777	0	TRUE	4.777	TRUE	TRUE
Butyrate-acetoacetate CoA-transferase subunit A (EC 2.8.3.9)	-4.664	-4.303	-4.932	-4.319	-4.281	-4.45	-5.79	-0.765	2.515	-0.324	0.363	FALSE	0.324	FALSE	FALSE
Butyrate-acetoacetate CoA-transferase subunit B (EC 2.8.3.9)	-5.755	-5.95	-5.607	-5.924	-5.961	-4.814	-7.459	0.077	4.358	0.018	0.49	FALSE	0.018	FALSE	FALSE
Butyryl-CoA dehydrogenase (EC 1.3.99.2)	2.552	-0.647	5.95	-0.543	-0.78	7.054	4.793	6.788	2.261	2.978	0	TRUE	2.978	TRUE	TRUE
C-terminal domain of CinA type S	-3.269	-4.074	-2.818	-4.136	-4.001	-3.255	-2.346	1.287	1.674	0.838	0.192	FALSE	0.838	FALSE	FALSE
C-terminal domain of CinA type S homolog	-2.091	-4.49	-0.421	-4.534	-4.45	0.128	-1.409	3.913	1.963	1.882	0.002	TRUE	1.882	FALSE	FALSE
C4-type zinc finger protein, DksA/TraR family	8.719	7.277	9.28	5.783	8.662	8.755	9.796	1.979	2.88	0.727	0.002	TRUE	0.727	FALSE	FALSE
C5a peptidase (EC 3.4.21.-)	-7.227	-7.692	-5.974	-7.737	-7.623	-7.833	-4.834	1.619	3.24	0.508	0.274	FALSE	0.508	FALSE	FALSE
Cadmium efflux system accessory protein	-3.381	-3.62	-0.297	-3.679	-3.588	1.7	-5.016	3.071	6.734	0.427	0.365	FALSE	0.427	FALSE	FALSE
Cadmium resistance protein	3.165	1.839	3.178	-1.521	3.954	2.559	3.773	1.329	5.492	0.319	0.483	FALSE	0.319	FALSE	FALSE
Cadmium-transporting ATPase (EC 3.6.3.3)	4.093	4.769	2.49	4.886	4.634	1.35	3.578	-2.221	2.228	-1.045	0	TRUE	1.045	FALSE	FALSE
CAMP factor	-3.959	-3.975	-3.916	-4.024	-3.938	-5.284	-2.942	0.051	2.528	0.025	0.49	FALSE	0.025	FALSE	FALSE
cAMP-binding proteins - catabolite gene activator and regulatory subunit of cAMP-dependent protein kinases	1.343	-0.558	2.748	-0.346	-0.821	3.249	1.898	3.206	1.375	2.312	0	TRUE	2.312	TRUE	TRUE
Candidate zinc-binding lipoprotein ZinT	-2.068	-3.604	0.701	-3.625	-3.57	2.021	-1.618	4.131	3.679	1.105	0.021	FALSE	1.105	FALSE	FALSE
capsular polysaccharide biosynthesis protein	0.457	-0.454	1.791	-0.374	-0.539	2.534	0.813	2.237	1.723	1.305	0	TRUE	1.305	FALSE	FALSE
Capsular polysaccharide biosynthesis protein CapD	0.394	-3.609	2.855	-3.919	-3.375	3.742	1.812	6.478	1.956	3.198	0	TRUE	3.198	TRUE	TRUE
Capsular polysaccharide biosythesis protein CpsI	-2.911	-2.707	-3.264	-2.989	-2.446	-3.981	-2.552	-0.513	1.683	-0.348	0.344	FALSE	0.348	FALSE	FALSE
Capsular polysaccharide export system protein KpsF	0.327	-2.495	2.149	-2.983	-2.078	2.754	1.374	4.624	1.457	3.014	0	TRUE	3.014	TRUE	TRUE
Capsular polysaccharide synthesis enzyme Cap5H	-3.761	1.885	-5.556	4.324	-2.412	-5.316	-5.911	-7.76	6.745	-1.079	0.009	TRUE	1.079	FALSE	FALSE
Capsule synthesis positive regulator AcpB	-4.304	-3.167	-5.384	-3.024	-3.303	-5.402	-5.36	-2.241	1.232	-1.884	0.029	FALSE	1.884	FALSE	FALSE
Carbamate kinase (EC 2.7.2.2)	5.765	7.629	1.542	8.493	6.73	-2.647	4.808	-6.081	7.452	-0.9	0	TRUE	0.9	FALSE	FALSE
Carbamoyl-phosphate synthase large chain (EC 6.3.5.5)	7.981	9.861	5.983	10.003	9.705	5.697	6.269	-3.868	0.573	-6.789	0	TRUE	6.789	TRUE	TRUE
Carbamoyl-phosphate synthase small chain (EC 6.3.5.5)	7.44	9.319	5.305	9.503	9.119	4.883	5.745	-3.999	0.863	-4.666	0	TRUE	4.666	TRUE	TRUE
Carbohydrate Esterase Family 4	-6.997	-7.351	-6.088	-7.356	-7.344	-9.412	-4.613	0.861	5.626	0.155	0.411	FALSE	0.155	FALSE	FALSE
Carbon starvation protein A	-4.694	-4.818	-2.455	-4.85	-4.783	-0.932	-6.296	2.014	5.383	0.36	0.389	FALSE	0.36	FALSE	FALSE
Carbonic anhydrase (EC 4.2.1.1)	-0.72	-2.484	1.538	-2.554	-2.433	2.744	-0.183	4.002	2.934	1.347	0.001	TRUE	1.347	FALSE	FALSE
Carbonic anhydrases/acetyltransferases, isoleucine patch superfamily	-5.89	-5.671	-6.04	-5.654	-5.69	-5.405	-7.059	-0.475	3.929	-0.123	0.44	FALSE	0.123	FALSE	FALSE
Carboxyl-terminal protease (EC 3.4.21.102)	3.112	1.431	4.445	0.758	1.931	4.798	4.072	3.053	1.173	2.707	0	TRUE	2.707	TRUE	TRUE
Carboxylesterase (EC 3.1.1.1) in BtlB locus	-4.263	-2.679	-6.261	-2.094	-3.473	-8.053	-4.954	-3.485	3.574	-1.15	0.07	FALSE	1.15	FALSE	FALSE
Carboxynorspermidine decarboxylase, putative (EC 4.1.1.-)	-1.298	-3.581	0.155	-3.606	-3.55	0.604	-0.615	3.616	1.364	2.572	0	TRUE	2.572	TRUE	TRUE
Carboxynorspermidine dehydrogenase, putative (EC 1.1.1.-)	0.822	-2.096	3.188	-2.538	-1.728	4.038	2.211	5.34	1.841	2.846	0	TRUE	2.846	TRUE	TRUE
Cardiolipin synthetase (EC 2.7.8.-)	3.372	4.257	2.859	4.542	3.945	2.903	2.804	-1.402	0.595	-2.428	0	TRUE	2.428	TRUE	TRUE
Carotenoid cis-trans isomerase (EC 5.2.-.-)	3.81	4.284	2.782	4.577	3.952	3.735	1.7	-1.471	2.037	-0.78	0.001	TRUE	0.78	FALSE	FALSE
Catabolite control protein A	5.895	7.128	3.721	7.384	6.831	2.408	4.944	-3.408	2.536	-1.375	0	TRUE	1.375	FALSE	FALSE
Catalyzes the cleavage of p-aminobenzoyl-glutamate to p-aminobenzoate and glutamate, subunit A	-6.45	-6.824	-6.122	-6.894	-6.763	-5.151	-8.217	0.422	4.445	0.098	0.453	FALSE	0.098	FALSE	FALSE
Cation efflux system protein CusA	-3.022	-4.467	-0.818	-4.354	-4.602	0.262	-2.667	3.444	2.943	1.168	0.011	FALSE	1.168	FALSE	FALSE
CblZ, a non-orthologous displasment for Alpha-ribazole-5'-phosphate phosphatase	-2.542	-4.278	0.792	-4.296	-4.265	2.75	-2.12	5.197	4.904	1.041	0.031	FALSE	1.041	FALSE	FALSE
CDP-diacylglycerol--glycerol-3-phosphate 3-phosphatidyltransferase (EC 2.7.8.5)	7.522	9.288	5.732	9.292	9.284	5.72	5.746	-3.556	0.056	-63.673	0	TRUE	63.673	TRUE	TRUE
CDP-diacylglycerol--serine O-phosphatidyltransferase (EC 2.7.8.8)	0.296	-1.815	2.88	-1.785	-1.843	4.325	1.163	4.83	3.166	1.522	0	TRUE	1.522	FALSE	FALSE
CDP-glycerol:poly(glycerophosphate) glycerophosphotransferase (EC 2.7.8.12)	3.501	4.716	1.75	4.838	4.581	1.028	2.42	-2.968	1.391	-2.229	0	TRUE	2.229	TRUE	TRUE
Cell division initiation protein DivIVA	6.594	7.935	5.24	8.139	7.725	5.033	5.472	-2.679	0.455	-5.905	0	TRUE	5.905	TRUE	TRUE
Cell division protein BolA	-5.091	-5.023	-5.138	-5.013	-5.045	-6.923	-3.944	-0.247	4.485	-0.056	0.472	FALSE	0.056	FALSE	FALSE
Cell division protein DivIC, stabilizes FtsL against RasP cleavage	-2.382	-0.677	-4.165	-0.079	-1.56	-5.706	-3.072	-3.425	2.896	-1.335	0.029	FALSE	1.335	FALSE	FALSE
Cell division protein FtsA	6.879	7.75	5.713	7.895	7.62	5.309	6.136	-2.039	0.828	-2.516	0	TRUE	2.516	TRUE	TRUE
Cell division protein FtsH (EC 3.4.24.-)	7.866	9.126	6.794	9.353	8.886	6.719	6.863	-2.331	0.467	-5.022	0	TRUE	5.022	TRUE	TRUE
Cell division protein FtsI [Peptidoglycan synthetase] (EC 2.4.1.129)	6.233	7.21	5.303	7.273	7.148	5.343	5.256	-1.91	0.133	-14.393	0	TRUE	14.393	TRUE	TRUE
Cell division protein FtsK	5.632	6.748	4.45	6.699	6.796	4.613	4.255	-2.308	0.359	-6.493	0	TRUE	6.493	TRUE	TRUE
Cell division protein FtsL	7.116	8.654	4.709	8.944	8.339	3.436	5.886	-3.939	2.449	-1.664	0	TRUE	1.664	FALSE	FALSE
Cell division protein FtsQ	6.317	7.449	4.745	7.553	7.33	4.172	5.309	-2.692	1.139	-2.464	0	TRUE	2.464	TRUE	TRUE
Cell division protein FtsQ homolog	-2.124	-3.649	0.791	-4.498	-3.043	2.535	-1.674	4.715	4.232	1.084	0.011	FALSE	1.084	FALSE	FALSE
Cell division protein FtsW	4.948	5.71	3.647	5.868	5.56	4.395	2.822	-2.068	1.575	-1.36	0	TRUE	1.36	FALSE	FALSE
Cell division protein FtsX	2.831	1.181	4.726	1.284	1.058	5.573	3.783	3.594	1.789	2.012	0	TRUE	2.012	TRUE	TRUE
Cell division protein FtsZ (EC 3.4.24.-)	7.934	9.113	6.764	9.193	9.035	6.709	6.823	-2.348	0.164	-14.401	0	TRUE	14.401	TRUE	TRUE
Cell division protein GpsB, coordinates the switch between cylindrical and septal cell wall synthesis by re-localization of PBP1	5.354	7.05	2.903	7.226	6.871	1.961	3.683	-4.131	1.722	-2.546	0	TRUE	2.546	TRUE	TRUE
Cell division protein MraZ	7.864	8.81	6.666	8.884	8.732	6.346	6.993	-2.15	0.646	-3.35	0	TRUE	3.35	TRUE	TRUE
Cell division protein YlmG/Ycf19 (putative), YggT family	6.482	7.632	4.6	7.867	7.375	3.534	5.581	-3.002	2.046	-1.598	0	TRUE	1.598	FALSE	FALSE
Cell division protein ZipA	-6.78	-6.621	-6.888	-6.621	-6.621	-6.254	-8.039	-0.471	4.004	-0.118	0.443	FALSE	0.118	FALSE	FALSE
Cell division transporter, ATP-binding protein FtsE (TC 3.A.5.1.1)	6.375	7.22	5.612	7.385	7.058	5.517	5.724	-1.604	0.326	-4.936	0	TRUE	4.936	TRUE	TRUE
Cell division trigger factor (EC 5.2.1.8)	8.596	9.315	7.668	9.348	9.283	7.943	7.372	-1.661	0.572	-2.958	0	TRUE	2.958	TRUE	TRUE
Cell envelope-associated transcriptional attenuator LytR-CpsA-Psr, subfamily A1 (as in PMID19099556)	-1.557	-2.487	2.173	-2.092	-2.899	4.772	-1.285	5.169	6.056	0.832	0.034	FALSE	0.832	FALSE	FALSE
Cell envelope-associated transcriptional attenuator LytR-CpsA-Psr, subfamily F2 (as in PMID19099556)	6.688	8.704	4.192	9.168	8.223	3.195	5.147	-4.516	1.95	-2.372	0	TRUE	2.372	TRUE	TRUE
Cell envelope-associated transcriptional attenuator LytR-CpsA-Psr, subfamily M (as in PMID19099556)	-1.45	-3.321	0.152	-3.33	-3.308	0.713	-0.858	3.309	1.682	1.956	0.001	TRUE	1.956	FALSE	FALSE
Cell surface protein IsdA, transfers heme from hemoglobin to apo-IsdC	4.384	5.188	0.002	5.172	5.203	-5.661	3.571	-5.224	9.226	-0.689	0	TRUE	0.689	FALSE	FALSE
Cell wall surface anchor family protein	0.327	-1.071	0.602	-1.943	-0.363	0.486	0.766	1.723	1.564	1.309	0.008	TRUE	1.309	FALSE	FALSE
Cell wall surface anchor family protein, FPXTG motif	-3.971	-3.018	-4.578	-2.673	-3.458	-4.328	-4.921	-1.572	1.151	-1.473	0.051	FALSE	1.473	FALSE	FALSE
Cell wall surface anchor family protein, LPXTG motif	-0.243	-2.448	0.393	-2.475	-2.425	0.434	0.334	2.843	0.77	3.689	0	TRUE	3.689	TRUE	TRUE
Cell wall-associated murein hydrolase LytC	-1.53	-3.463	1.123	-2.564	-4.862	2.92	-1.11	4.945	4.08	1.176	0.002	TRUE	1.176	FALSE	FALSE
Cellobiose phosphotransferase system YdjC-like protein	-3.006	-3.911	-0.352	-3.985	-3.857	1.244	-2.934	3.504	4.219	0.827	0.117	FALSE	0.827	FALSE	FALSE
Channel-forming transporter/cytolysins activator of TpsB family	-3.269	-3.353	-3.122	-3.36	-3.344	-2.34	-4.745	0.016	2.778	0.006	0.498	FALSE	0.006	FALSE	FALSE
Chaperone protein DnaJ	7.232	8.162	6.301	8.207	8.117	6.366	6.226	-1.864	0.147	-12.705	0	TRUE	12.705	TRUE	TRUE
Chaperone protein DnaK	9.167	9.971	8.538	10.186	9.737	8.622	8.434	-1.438	0.449	-3.238	0	TRUE	3.238	TRUE	TRUE
Chaperone protein HtpG	2.477	-1.21	6.031	-1.534	-0.921	6.978	5.048	7.35	1.93	3.799	0	TRUE	3.799	TRUE	TRUE
Chaperonin (heat shock protein 33)	-3.285	-2.24	-3.899	-1.665	-3.076	-3.467	-4.563	-1.659	1.912	-0.968	0.131	FALSE	0.968	FALSE	FALSE
Chemotaxis protein methyltransferase CheR (EC 2.1.1.80)	-6.486	-6.293	-6.65	-6.359	-6.235	-6.007	-7.802	-0.509	3.968	-0.133	0.44	FALSE	0.133	FALSE	FALSE
Chemotaxis regulator - transmits chemoreceptor signals to flagelllar motor components CheY	-1.967	-4.36	-0.643	-4.407	-4.323	-0.192	-1.313	3.64	1.732	1.997	0.002	TRUE	1.997	FALSE	FALSE
Chitin binding protein	1.849	1.369	2.174	-0.511	2.711	0.993	3.282	0.813	3.222	0.3	0.25	FALSE	0.3	FALSE	FALSE
Chitinase (EC 3.2.1.14)	-3.479	-3.54	-2.836	-3.565	-3.495	-5.616	-1.761	0.261	4.014	0.069	0.468	FALSE	0.069	FALSE	FALSE
Choline binding protein A	5.109	7.235	2.169	7.016	7.437	0.914	3.125	-5.106	2.211	-2.45	0	TRUE	2.45	TRUE	TRUE
Choline binding protein D	-6.958	-7.271	-6.339	-7.304	-7.236	-9.318	-4.855	0.585	5.389	0.113	0.437	FALSE	0.113	FALSE	FALSE
Choline kinase (EC 2.7.1.32)	-1.911	-0.869	-2.439	-1.416	-0.384	-2.427	-2.454	-1.575	1.109	-1.478	0.044	FALSE	1.478	FALSE	FALSE
Choline permease LicB	-4.847	-4.991	-4.618	-5.009	-4.975	-3.745	-6.441	0.147	3.22	0.05	0.474	FALSE	0.05	FALSE	FALSE
Choline-sulfatase (EC 3.1.6.6)	-4.764	-4.992	-3.096	-5.018	-4.943	-5.568	-1.666	1.795	3.961	0.453	0.324	FALSE	0.453	FALSE	FALSE
Cholinephosphate cytidylyltransferase (EC 2.7.7.15)	-3.634	-3.826	-1.344	-3.364	-4.452	0.294	-4.21	2.591	4.515	0.56	0.304	FALSE	0.56	FALSE	FALSE
Choloylglycine hydrolase (EC 3.5.1.24)	4.461	7.794	-0.618	7.81	7.78	-2.9	0.775	-8.408	3.68	-2.501	0	TRUE	2.501	TRUE	TRUE
Chorismate mutase (EC 5.4.99.5)	-0.705	-0.709	-0.275	-0.518	-0.918	0.668	-1.957	0.326	2.624	0.135	0.466	FALSE	0.135	FALSE	FALSE
Chorismate mutase I (EC 5.4.99.5)	-2.319	-2.562	1.253	-2.55	-2.568	3.454	-3.157	3.801	6.613	0.548	0.323	FALSE	0.548	FALSE	FALSE
Chorismate synthase (EC 4.2.3.5)	0.259	-2.034	2.397	-2.326	-1.755	3.385	1.219	4.482	2.17	2.047	0	TRUE	2.047	TRUE	TRUE
Chromate transport protein ChrA	-1.41	-2.847	-0.868	-2.885	-2.783	-0.96	-0.755	1.974	1.061	1.907	0.013	FALSE	1.907	FALSE	FALSE
Chromosomal replication initiator protein DnaA	5.655	7.285	4.261	7.485	7.031	4.25	4.276	-3.001	0.451	-6.631	0	TRUE	6.631	TRUE	TRUE
Chromosome (plasmid) partitioning protein ParA	6.568	8.383	5.395	9.441	7.291	4.918	5.866	-2.979	2.148	-1.42	0	TRUE	1.42	FALSE	FALSE
Chromosome (plasmid) partitioning protein ParB	6.871	7.922	5.554	8.088	7.773	5.138	5.991	-2.373	0.853	-2.823	0	TRUE	2.823	TRUE	TRUE
Chromosome partition protein MukF	-7.163	-6.914	-7.342	-6.92	-6.895	-6.734	-8.488	-0.519	4.005	-0.136	0.435	FALSE	0.136	FALSE	FALSE
Chromosome partition protein smc	5.207	6.753	3.128	6.59	6.896	2.434	3.79	-3.614	1.357	-2.748	0	TRUE	2.748	TRUE	TRUE
Chromosome replication initiation protein dnaD	4.033	5.094	2.562	4.859	5.295	1.886	3.222	-2.514	1.337	-1.961	0	TRUE	1.961	FALSE	FALSE
CI-like repressor [SA bacteriophages 11, Mu50B]	-1.974	-1.185	-2.007	-4.495	0.113	-2.736	-1.385	-0.609	4.64	-0.134	0.471	FALSE	0.134	FALSE	FALSE
CI-like repressor, superantigen-encoding pathogenicity islands SaPI	-0.386	-1.058	0.944	-0.038	-3.337	-0.58	2.104	2.312	3.393	0.71	0.203	FALSE	0.71	FALSE	FALSE
Circadian phase modifier	-5.98	-6.169	-5.855	-6.187	-6.125	-5.036	-7.573	0.022	4.253	0.006	0.497	FALSE	0.006	FALSE	FALSE
Citrate lyase gamma chain, acyl carrier protein (EC 4.1.3.6)	6.251	7.717	2.125	7.095	8.317	-2.685	5.412	-5.584	8.095	-0.809	0	TRUE	0.809	FALSE	FALSE
Citrate synthase (si) (EC 2.3.3.1)	0.414	1.1	-0.987	0.497	1.673	0.371	-3.208	-2.001	3.581	-0.726	0.081	FALSE	0.726	FALSE	FALSE
Clostridial MutS2-related protein	1.766	3.512	-2.405	3.184	3.78	-7.963	0.17	-5.917	8.141	-1.02	0	TRUE	1.02	FALSE	FALSE
ClpB protein	3.441	-0.17	6.747	-0.723	0.226	7.438	6.022	7.027	1.419	4.919	0	TRUE	4.919	TRUE	TRUE
Clumping factor ClfA, fibrinogen-binding protein	0.809	0.448	3.412	-0.396	1.087	0.655	6.012	3.097	5.358	0.579	0.249	FALSE	0.579	FALSE	FALSE
Clumping factor ClfB, fibrinogen binding protein	0.524	-0.191	1.58	-1.612	0.684	0.441	2.555	1.935	2.312	0.846	0.224	FALSE	0.846	FALSE	FALSE
CoA-acylating propionaldehyde dehydrogenase	-6.523	-7.111	-5.443	-7.21	-7.021	-4.37	-8.553	1.146	5.173	0.227	0.378	FALSE	0.227	FALSE	FALSE
Cob(I)alamin adenosyltransferase (EC 2.5.1.17)	-2.938	-4.045	-2.008	-4.069	-4.01	-2.846	-1.275	2.058	2.179	0.986	0.123	FALSE	0.986	FALSE	FALSE
Cob(I)alamin adenosyltransferase PduO (EC 2.5.1.17)	-1.021	0.594	-1.67	-0.544	1.346	-1.916	-1.396	-2.176	1.891	-1.199	0.028	FALSE	1.199	FALSE	FALSE
Cobalamin biosynthesis protein CbiG	-6.06	-6.627	-2.147	-6.624	-6.63	-0.35	-8.153	3.704	8.08	0.427	0.327	FALSE	0.427	FALSE	FALSE
Cobalamin synthase	-6.457	-6.199	-6.596	-6.201	-6.197	-6.018	-7.658	-0.488	3.916	-0.131	0.439	FALSE	0.131	FALSE	FALSE
Cobalt-precorrin-3b C17-methyltransferase	-4.272	-4.496	-2.217	-4.493	-4.509	-0.694	-5.9	2	5.342	0.361	0.368	FALSE	0.361	FALSE	FALSE
Cobalt-precorrin-4 C11-methyltransferase (EC 2.1.1.133)	-4.939	-5.203	-2.232	-5.238	-5.152	-1.014	-6.646	2.153	5.682	0.364	0.361	FALSE	0.364	FALSE	FALSE
Cobalt-precorrin-6 synthase, anaerobic	-6.148	-6.688	-5.148	-6.772	-6.605	-4.059	-8.222	1.078	5.06	0.22	0.379	FALSE	0.22	FALSE	FALSE
Cobalt-precorrin-6x reductase (EC 1.3.1.54)	-7.639	-7.535	-7.704	-7.685	-7.41	-7.065	-8.909	-0.374	4.113	-0.099	0.453	FALSE	0.099	FALSE	FALSE
Cobalt-precorrin-6y C15-methyltransferase [decarboxylating] (EC 2.1.1.-)	-3.728	-3.854	-0.992	-3.845	-3.86	0.792	-5.318	2.524	6.117	0.392	0.391	FALSE	0.392	FALSE	FALSE
Cobalt-precorrin-8x methylmutase (EC 5.4.1.2)	-5.299	-5.89	-3.342	-5.896	-5.887	-2.256	-7.289	1.751	5.835	0.308	0.333	FALSE	0.308	FALSE	FALSE
Cobalt-zinc-cadmium resistance protein	0.651	0.648	0.872	0.297	0.957	1.409	-0.164	0.099	1.597	0.065	0.475	FALSE	0.065	FALSE	FALSE
Cobalt-zinc-cadmium resistance protein CzcD	4.737	6.177	3.141	6.452	5.857	2.735	3.561	-3.004	0.825	-3.66	0	TRUE	3.66	TRUE	TRUE
CobN component of cobalt chelatase involved in B12 biosynthesis	-5.147	-8.51	-1.751	-8.62	-8.395	-4.559	0.178	6.896	4.879	1.346	0.005	TRUE	1.346	FALSE	FALSE
Cobyric acid synthase	-3.316	-3.337	-0.89	-3.949	-2.893	0.518	-5.351	1.993	5.879	0.323	0.444	FALSE	0.323	FALSE	FALSE
Cobyrinic acid A,C-diamide synthase	-6.394	-6.964	-2.471	-6.946	-6.978	-0.867	-8.564	3.567	8.105	0.415	0.332	FALSE	0.415	FALSE	FALSE
Cof protein, HD superfamily hydrolase	1.786	3.618	-1.903	3.634	3.602	-4.771	-0.46	-5.514	4.343	-1.592	0	TRUE	1.592	FALSE	FALSE
COG0009 Sua5 subfamily, required for N6-threonylcarbamoyl adenosine t(6)A37 modification in tRNA	6.837	8.015	4.907	8.066	7.963	4.081	5.698	-3.119	1.617	-1.961	0	TRUE	1.961	FALSE	FALSE
COG0009 YrdC subfamily, required for N6-threonylcarbamoyl adenosine t(6)A37 modification in tRNA	0.813	-1.77	3.309	-2.034	-1.554	4.48	1.92	5.185	2.567	1.995	0	TRUE	1.995	FALSE	FALSE
COG0536: GTP-binding protein Obg	6.048	6.95	5.132	7.226	6.649	4.84	5.452	-1.792	0.627	-2.862	0	TRUE	2.862	TRUE	TRUE
COG0613, Predicted metal-dependent phosphoesterases (PHP family)	-3.016	-3.528	-0.241	-3.546	-3.513	1.198	-3.214	3.114	4.416	0.688	0.199	FALSE	0.688	FALSE	FALSE
COG1272: Predicted membrane protein hemolysin III homolog	4.066	5.535	2.318	5.75	5.225	1.693	2.883	-3.175	1.188	-2.75	0	TRUE	2.75	TRUE	TRUE
COG1399 protein in cluster with ribosomal protein L32p, Bacteroidetes/Chlorobi subfamily	1.671	-1.822	4.395	-1.859	-1.77	5.336	3.285	6.268	2.06	3.002	0	TRUE	3.002	TRUE	TRUE
COG1399 protein in cluster with ribosomal protein L32p, Firmicutes subfamily	6.12	7.364	4.099	7.44	7.277	3.189	4.942	-3.274	1.755	-1.957	0	TRUE	1.957	FALSE	FALSE
COG1399 protein, clustered with ribosomal protein L32p	-0.274	-2.485	1.576	-2.514	-2.451	2.345	0.422	3.988	1.99	1.977	0	TRUE	1.977	FALSE	FALSE
COG1496: Uncharacterized conserved protein	-0.112	-2.038	2.118	-2.079	-1.995	3.313	0.518	4.216	2.793	1.499	0	TRUE	1.499	FALSE	FALSE
COG1649 predicted glycoside hydrolase	-0.02	-2.203	1.149	-2.336	-2.079	1.218	1.059	3.345	0.531	6.275	0	TRUE	6.275	TRUE	TRUE
COG1720: Uncharacterized conserved protein	-0.985	-2.034	0.214	-2.077	-1.999	0.716	-0.79	2.048	1.803	1.15	0.085	FALSE	1.15	FALSE	FALSE
COG1939: Ribonuclease III family protein	5.005	6.641	3.316	6.931	6.342	3.009	3.603	-3.33	0.641	-5.201	0	TRUE	5.201	TRUE	TRUE
COG2078: Uncharacterized ACR	-5.632	-5.434	-5.776	-5.427	-5.438	-5.205	-6.786	-0.526	3.859	-0.137	0.434	FALSE	0.137	FALSE	FALSE
COG2110, Macro domain, possibly ADP-ribose binding module	4.859	7.476	2.178	8.783	6.087	0.435	3.594	-5.337	3.163	-1.739	0	TRUE	1.739	FALSE	FALSE
COG2152 predicted glycoside hydrolase	-0.83	-3.278	0.61	-3.304	-3.258	-0.303	1.439	3.948	1.816	2.129	0	TRUE	2.129	TRUE	TRUE
COG2740: Predicted nucleic-acid-binding protein implicated in transcription termination	6.467	7.986	4.507	8.143	7.804	3.855	5.118	-3.487	1.261	-2.83	0	TRUE	2.83	TRUE	TRUE
COG3178: Predicted phosphotransferase related to Ser/Thr protein kinases	-0.412	-2.99	1.175	-3.686	-2.48	1.65	0.524	4.145	1.34	2.906	0	TRUE	2.906	TRUE	TRUE
Colanic acid biosynthesis glycosyl transferase WcaE	-3.628	-3.818	-2.538	-3.881	-3.754	-4.453	-1.321	1.199	3.295	0.383	0.336	FALSE	0.383	FALSE	FALSE
Cold shock protein CspA	7.038	7.988	6.154	8.069	7.903	6.217	6.075	-1.841	0.193	-9.532	0	TRUE	9.532	TRUE	TRUE
Cold shock protein CspC	1.601	0.236	3.072	0.688	-0.385	3.945	1.933	2.891	2.057	1.371	0.001	TRUE	1.371	FALSE	FALSE
Cold shock protein CspD	-4.174	-4.366	-3.939	-4.461	-4.258	-6.52	-2.538	0.285	5.187	0.056	0.468	FALSE	0.056	FALSE	FALSE
Cold shock protein CspG	-0.078	0.612	-0.762	0.655	0.554	-1.068	-0.424	-1.347	0.915	-1.531	0.046	FALSE	1.531	FALSE	FALSE
Cold-shock DEAD-box protein A	5.942	6.713	5.149	6.657	6.769	5.06	5.255	-1.555	0.196	-7.931	0	TRUE	7.931	TRUE	TRUE
Colicin I receptor precursor	-0.075	-5.293	3.533	-5.608	-4.995	4.065	2.958	8.836	1.153	7.213	0	TRUE	7.213	TRUE	TRUE
Colicin V production protein	-4.143	-4.097	-4.162	-3.283	-5.402	-4.466	-3.832	0.016	2.64	0.007	0.497	FALSE	0.007	FALSE	FALSE
Collagen alpha 1(I) chain precursor	-2.916	-7.274	-1.457	-7.298	-7.236	-2.124	-0.779	5.859	2.427	2.335	0	TRUE	2.335	TRUE	TRUE
ComF operon protein A, DNA transporter ATPase	0.007	0.897	-1.36	1.18	0.579	-2.583	-0.431	-2.253	2.147	-1.209	0	TRUE	1.209	FALSE	FALSE
ComF operon protein C	1.036	2.413	-1.111	2.668	2.115	-2.754	0.022	-3.525	2.784	-1.483	0	TRUE	1.483	FALSE	FALSE
Competence protein CoiA	2.868	3.327	1.521	3.076	3.549	0.061	2.732	-1.801	2.67	-0.729	0.003	TRUE	0.729	FALSE	FALSE
Competence protein F homolog, phosphoribosyltransferase domain	-1.53	-2.112	0.651	-2.144	-2.074	1.953	-1.437	2.728	3.397	0.805	0.102	FALSE	0.805	FALSE	FALSE
Competence-stimulating peptide ABC transporter ATP-binding protein ComA	1.286	2.238	0.242	1.628	2.686	-0.63	0.996	-1.943	1.628	-1.255	0	TRUE	1.255	FALSE	FALSE
Competence/damage-inducible protein CinA	1.435	-1.081	4.336	-1	-1.166	5.774	2.639	5.524	3.133	1.764	0	TRUE	1.764	FALSE	FALSE
Conjugated Bile Salt Transporter	2.283	4.718	1.071	3.364	5.911	1.032	1.123	-3.626	2.545	-1.432	0	TRUE	1.432	FALSE	FALSE
Conjugative transposon protein TraA	0.46	-2.393	2.66	-2.436	-2.348	3.678	1.387	5.042	2.308	2.172	0	TRUE	2.172	TRUE	TRUE
Conjugative transposon protein TraB	-0.664	-1.335	-0.302	-1.363	-1.305	-0.545	-0.041	1.042	0.933	1.166	0.106	FALSE	1.166	FALSE	FALSE
Conjugative transposon protein TraE	-2.734	-2.431	-2.958	-2.486	-2.381	-2.431	-3.897	-0.625	2.151	-0.317	0.363	FALSE	0.317	FALSE	FALSE
Conjugative transposon protein TraF	-1.407	-1.641	-1.298	-1.67	-1.606	-1.4	-1.19	0.361	1.243	0.314	0.384	FALSE	0.314	FALSE	FALSE
Conjugative transposon protein TraG	-2.636	-3.489	-2.349	-3.503	-3.464	-2.325	-2.38	1.13	0.855	1.332	0.089	FALSE	1.332	FALSE	FALSE
Conjugative transposon protein TraI	-2.304	-2.058	-2.493	-1.865	-2.272	-2.169	-2.967	-0.47	1.276	-0.406	0.324	FALSE	0.406	FALSE	FALSE
Conjugative transposon protein TraJ	-2.067	-2.797	-1.757	-2.855	-2.73	-1.787	-1.726	1.038	0.814	1.283	0.092	FALSE	1.283	FALSE	FALSE
Conjugative transposon protein TraK	-1.76	-2.313	-1.207	-2.342	-2.281	-0.835	-1.755	1.05	1.241	0.899	0.157	FALSE	0.899	FALSE	FALSE
Conjugative transposon protein TraM	-1.837	-1.947	-1.319	-1.883	-2.018	-0.616	-2.33	0.544	1.76	0.336	0.355	FALSE	0.336	FALSE	FALSE
Conjugative transposon protein TraN	-1.76	-1.823	-1.457	-1.873	-1.772	-0.931	-2.368	0.255	1.513	0.188	0.414	FALSE	0.188	FALSE	FALSE
Conjugative transposon protein TraO	-2.149	-2.199	-1.682	-2.254	-2.166	-0.91	-3.199	0.323	2.366	0.148	0.432	FALSE	0.148	FALSE	FALSE
Conjugative transposon protein TraQ	-1.59	-1.659	-1.545	-1.706	-1.61	-1.521	-1.584	0.12	0.913	0.144	0.448	FALSE	0.144	FALSE	FALSE
conserved hypothetical protein - phage associated	-0.157	-0.386	0.788	-0.196	-0.592	-0.419	1.745	1.201	2.198	0.561	0.257	FALSE	0.561	FALSE	FALSE
Conserved hypothetical protein (perhaps related to histidine degradation)	-4.532	-4.226	-4.759	-4.315	-4.123	-5.074	-4.442	-0.53	2.154	-0.251	0.4	FALSE	0.251	FALSE	FALSE
Conserved protein LiaG in B. subtilis in Lia cluster	-1.69	-0.516	-2.731	-0.161	-0.942	-3.141	-2.337	-2.197	1.037	-2.198	0.001	TRUE	2.198	TRUE	TRUE
Copper chaperone	0.483	3.598	-6.173	4.061	2.962	-6.432	-5.88	-9.694	2.587	-3.772	0	TRUE	3.772	TRUE	TRUE
Copper homeostasis protein CutF precursor	2.006	-1.631	4.975	-1.873	-1.381	6.122	3.702	6.695	2.432	2.715	0	TRUE	2.715	TRUE	TRUE
Copper ion binding protein	-0.632	-2.761	1.189	-2.736	-2.784	1.813	-0.065	3.696	2.243	1.612	0.012	FALSE	1.612	FALSE	FALSE
Copper-sensing two-component system response regulator CpxR	-5.017	-7.207	-4.323	-7.311	-7.121	-4.51	-4.102	2.874	2.539	1.214	0.087	FALSE	1.214	FALSE	FALSE
Copper-sensing two-component system response regulator CusR	-5.446	-5.944	-4.588	-5.963	-5.932	-3.602	-7.391	0.852	4.875	0.191	0.398	FALSE	0.191	FALSE	FALSE
Copper-translocating P-type ATPase (EC 3.6.3.4)	6.864	8.847	4.764	8.774	8.917	4.608	4.957	-4.067	0.348	-11.687	0	TRUE	11.687	TRUE	TRUE
Coproporphyrinogen III oxidase, oxygen-independent (EC 1.3.99.22)	-1.188	-3.748	0.377	-3.748	-3.747	0.803	-0.345	3.998	1.287	3.03	0	TRUE	3.03	TRUE	TRUE
corresponds to STY3070 from Accession AL513382: Salmonella typhi CT18	0.506	-2.926	3.022	-3.111	-2.769	2.096	3.894	6.01	1.805	3.292	0	TRUE	3.292	TRUE	TRUE
Coupling protein VirD4, ATPase required for T-DNA transfer	1.856	2.35	-0.199	1.074	3.352	-4.599	2.336	-2.506	6.943	-0.466	0.25	FALSE	0.466	FALSE	FALSE
CRISPR-associated helicase Cas3	2.82	4.608	-1.344	4.963	4.194	-6.043	1.378	-6.005	7.411	-0.975	0	TRUE	0.975	FALSE	FALSE
CRISPR-associated helicase Cas3, protein	0.266	-3.505	1.711	-3.389	-3.638	1.01	2.407	5.228	1.465	3.347	0	TRUE	3.347	TRUE	TRUE
CRISPR-associated protein Cas1	3.002	2.032	3.636	0.659	3.059	2.969	4.285	1.594	2.404	0.835	0.19	FALSE	0.835	FALSE	FALSE
CRISPR-associated protein Cas2	-0.319	1.899	-0.876	-0.292	3.287	-1.418	-0.336	-2.724	3.589	-0.752	0.135	FALSE	0.752	FALSE	FALSE
CRISPR-associated protein, Cas2	1.196	-2.23	3.569	-2.296	-2.179	3.037	4.071	5.813	1.076	5.259	0	TRUE	5.259	TRUE	TRUE
CRISPR-associated protein, Csn1 family	-1.333	-3.715	-0.731	-4.295	-3.213	-0.648	-0.861	2.971	1.288	2.389	0	TRUE	2.389	TRUE	TRUE
CRISPR-associated protein, CT1133 family	-7.637	-7.445	-7.77	-7.423	-7.46	-7.153	-8.948	-0.461	3.883	-0.123	0.442	FALSE	0.123	FALSE	FALSE
CRISPR-associated protein, CT1974	1.047	-3.58	3.142	-3.596	-3.572	2.79	3.503	6.734	1.238	5.398	0	TRUE	5.398	TRUE	TRUE
CRISPR-associated protein, CT1975 family	0.857	-2.493	3.667	-2.924	-2.116	2.428	4.812	6.285	2.394	2.588	0	TRUE	2.588	TRUE	TRUE
CRISPR-associated protein, CT1976	1.522	-2.2	3.9	-2.44	-1.952	3.152	4.541	6.105	1.422	4.145	0	TRUE	4.145	TRUE	TRUE
CRISPR-associated protein, SAG0894 family	0.21	2.534	-2.359	0.691	4.228	-5.867	-0.524	-5.17	5.358	-1.147	0	TRUE	1.147	FALSE	FALSE
Crossover junction endodeoxyribonuclease RuvC (EC 3.1.22.4)	0.656	-0.928	2.367	-0.85	-0.989	3.322	1.166	3.323	2.163	1.536	0	TRUE	1.536	FALSE	FALSE
CTP synthase (EC 6.3.4.2)	7.242	8.695	6.114	9.025	8.366	6.117	6.109	-2.597	0.658	-3.975	0	TRUE	3.975	TRUE	TRUE
Cyanate transport protein CynX	-5.215	-4.867	-5.516	-3.974	-6.222	-4.593	-7.792	-0.854	4.584	-0.208	0.383	FALSE	0.208	FALSE	FALSE
Cyclic AMP receptor protein	-3.802	-3.606	-4.026	-4.392	-3.011	-5.173	-3.124	-0.408	2.756	-0.16	0.423	FALSE	0.16	FALSE	FALSE
Cyclic beta-1,2-glucan modification transmembrane protein	-2.99	-2.674	-3.755	-2.907	-2.455	-4.751	-2.897	-1.067	1.908	-0.662	0.192	FALSE	0.662	FALSE	FALSE
Cyclohexadienyl dehydrogenase (EC 1.3.1.12)(EC 1.3.1.43)	-5.583	-5.719	-5.477	-5.746	-5.692	-4.699	-7.101	0.05	4.359	0.013	0.494	FALSE	0.013	FALSE	FALSE
Cyclomaltodextrin glucanotransferase (EC 2.4.1.19)	-4.379	-7.358	-3.623	-7.452	-7.314	-3.68	-3.559	3.749	2.519	1.538	0.018	FALSE	1.538	FALSE	FALSE
CylD	-6.498	-6.333	-6.627	-6.382	-6.285	-5.984	-7.811	-0.45	3.894	-0.128	0.442	FALSE	0.128	FALSE	FALSE
CylF	-6.261	-6.416	-6.092	-6.523	-6.335	-8.59	-4.68	0.129	4.879	0.027	0.485	FALSE	0.027	FALSE	FALSE
Cyn operon transcriptional activator	0.606	0.789	-0.499	1.36	0.047	-2.509	0.884	-1.121	3.405	-0.395	0.256	FALSE	0.395	FALSE	FALSE
Cys regulon transcriptional activator CysB	2.898	4.859	0.812	5.292	4.388	0.408	1.182	-4.043	0.938	-4.321	0	TRUE	4.321	TRUE	TRUE
Cys-tRNA(Pro) deacylase YbaK	5.372	7.207	3.075	7.172	7.244	2.73	3.447	-4.119	0.712	-5.819	0	TRUE	5.819	TRUE	TRUE
Cystathionine beta-synthase (EC 4.2.1.22)	-5.62	-4.259	-6.662	-3.19	-6.394	-8.5	-5.394	-2.229	4.944	-0.514	0.245	FALSE	0.514	FALSE	FALSE
Cystathionine gamma-lyase (EC 4.4.1.1)	-3.643	-1.809	-4.809	-3.603	-0.846	-6.462	-3.669	-2.859	3.488	-0.87	0.128	FALSE	0.87	FALSE	FALSE
Cysteine desulfurase (EC 2.8.1.7)	6.637	7.771	5.063	7.994	7.53	4.354	5.757	-2.679	1.403	-1.974	0	TRUE	1.974	FALSE	FALSE
Cysteine desulfurase (EC 2.8.1.7), IscS subfamily	-6.995	-6.833	-7.126	-6.87	-6.81	-9.043	-5.935	-0.391	4.582	-0.087	0.455	FALSE	0.087	FALSE	FALSE
Cysteine desulfurase (EC 2.8.1.7), SufS subfamily	6.206	8.012	4.253	8.186	7.817	4.593	3.873	-3.767	0.72	-5.263	0	TRUE	5.263	TRUE	TRUE
Cysteine synthase (EC 2.5.1.47)	2.107	2.107	2.21	2.046	2.167	2.863	1.342	0.042	1.518	0.03	0.5	FALSE	0.03	FALSE	FALSE
Cysteinyl-tRNA synthetase (EC 6.1.1.16)	5.585	6.651	4.608	6.991	6.277	4.937	4.24	-2.046	0.735	-2.788	0	TRUE	2.788	TRUE	TRUE
Cysteinyl-tRNA synthetase related protein	-1.743	-0.901	-2.47	-1.071	-0.763	-2.708	-2.221	-1.566	0.934	-1.743	0.039	FALSE	1.743	FALSE	FALSE
Cystine ABC transporter, periplasmic cystine-binding protein FliY	-5.869	-6.225	-4.996	-6.26	-6.207	-8.322	-3.475	0.838	5.676	0.152	0.417	FALSE	0.152	FALSE	FALSE
Cystine ABC transporter, permease protein	2.544	4.672	0.381	5.285	3.927	1.136	-0.746	-4.321	1.888	-2.363	0	TRUE	2.363	TRUE	TRUE
Cytidine deaminase (EC 3.5.4.5)	2.607	2.686	2.311	2.567	2.802	2.66	1.795	-0.421	0.867	-0.538	0.229	FALSE	0.538	FALSE	FALSE
Cytidylate kinase (EC 2.7.4.14)	6.385	8.299	4.406	8.378	8.223	4.339	4.487	-3.887	0.184	-21.177	0	TRUE	21.177	TRUE	TRUE
Cytochrome c-type biogenesis protein CcdA (DsbD analog)	-3.359	-4.075	-2.838	-4.098	-4.044	-3.387	-2.203	1.318	1.73	0.816	0.183	FALSE	0.816	FALSE	FALSE
Cytochrome c-type biogenesis protein CcmG/DsbE, thiol:disulfide oxidoreductase	-5.039	-5.054	-5.01	-5.126	-4.956	-7.076	-3.733	-0.056	3.736	-0.017	0.491	FALSE	0.017	FALSE	FALSE
Cytochrome c-type biogenesis protein CcsA/ResC	-5.794	-6.165	-5.445	-6.187	-6.148	-4.473	-7.639	0.431	4.478	0.1	0.449	FALSE	0.1	FALSE	FALSE
Cytochrome c-type biogenesis protein DsbD, protein-disulfide reductase (EC 1.8.1.8)	-0.132	-3.407	2.199	-4.044	-2.926	2.988	1.269	5.673	1.775	3.012	0	TRUE	3.012	TRUE	TRUE
Cytochrome c-type biogenesis protein ResA	1.608	-1.843	4.617	-1.625	-2.066	5.609	3.559	6.55	2.051	3.17	0	TRUE	3.17	TRUE	TRUE
Cytochrome c552 precursor (EC 1.7.2.2)	-6.585	-7.143	-6.046	-7.347	-6.973	-5.034	-8.668	0.674	4.888	0.146	0.423	FALSE	0.146	FALSE	FALSE
Cytochrome d ubiquinol oxidase subunit I (EC 1.10.3.-)	4.481	3.995	4.553	3.575	4.394	4.526	4.586	0.611	0.821	0.89	0.01	TRUE	0.89	FALSE	FALSE
Cytochrome d ubiquinol oxidase subunit II (EC 1.10.3.-)	4.204	3.273	4.405	2.351	4.05	4.273	4.559	1.15	1.697	0.8	0.002	TRUE	0.8	FALSE	FALSE
Cytoplasmic alpha-amylase (EC 3.2.1.1)	-0.128	-4.473	1.595	-4.508	-4.435	1.413	1.805	6.11	1.082	5.697	0	TRUE	5.697	TRUE	TRUE
Cytoplasmic axial filament protein CafA and Ribonuclease G (EC 3.1.4.-)	1.269	-2.176	4.295	-2.308	-2.048	5.259	3.246	6.518	2.013	3.225	0	TRUE	3.225	TRUE	TRUE
Cytoplasmic copper homeostasis protein cutC	-2.165	-2.031	-2.305	-2.531	-1.609	-2.882	-1.761	-0.258	1.498	-0.186	0.413	FALSE	0.186	FALSE	FALSE
Cytosine deaminase (EC 3.5.4.1)	2.157	0.987	2.577	-1.406	2.597	1.938	3.213	1.647	4.001	0.548	0.25	FALSE	0.548	FALSE	FALSE
Cytosine/purine/uracil/thiamine/allantoin permease family protein	1.289	0.421	1.339	-2.599	2.043	0.57	1.956	0.86	4.642	0.275	0.422	FALSE	0.275	FALSE	FALSE
Cytosol aminopeptidase PepA (EC 3.4.11.1)	-5.249	-5.481	-2.775	-5.519	-5.446	-1.034	-6.907	2.429	5.919	0.394	0.363	FALSE	0.394	FALSE	FALSE
Cytosolic Fe-S cluster assembling factor NBP35	-4.171	-4.675	-3.528	-4.7	-4.657	-2.905	-4.83	0.927	2.597	0.385	0.322	FALSE	0.385	FALSE	FALSE
cytosolic long-chain acyl-CoA thioester hydrolase family protein	-5.298	-5.532	-5.038	-5.638	-5.426	-7.54	-3.757	0.245	4.931	0.048	0.474	FALSE	0.048	FALSE	FALSE
D-3-phosphoglycerate dehydrogenase (EC 1.1.1.95)	2.643	-0.076	4.256	-0.631	0.353	4.169	4.363	4.348	0.996	4.516	0	TRUE	4.516	TRUE	TRUE
D-alanine--D-alanine ligase (EC 6.3.2.4)	6.826	8.202	5.27	8.202	8.202	5.468	5.043	-2.93	0.425	-6.971	0	TRUE	6.971	TRUE	TRUE
D-alanine--poly(phosphoribitol) ligase subunit 1 (EC 6.1.1.13)	7.573	9.482	5.101	9.437	9.53	4.505	5.695	-4.385	1.191	-3.728	0	TRUE	3.728	TRUE	TRUE
D-alanine--poly(phosphoribitol) ligase subunit 2 (EC 6.1.1.13)	7.435	9.38	4.817	9.597	9.124	3.901	5.715	-4.537	1.813	-2.584	0	TRUE	2.584	TRUE	TRUE
D-alanyl transfer protein DltB	7.866	9.961	5.265	10.127	9.785	4.566	5.924	-4.707	1.357	-3.524	0	TRUE	3.524	TRUE	TRUE
D-alanyl-D-alanine carboxypeptidase (EC 3.4.16.4)	6.125	7.087	4.949	6.788	7.371	4.397	5.484	-2.132	1.087	-2.013	0	TRUE	2.013	TRUE	TRUE
D-amino-acid oxidase (EC 1.4.3.3)	1.55	3.947	-3.435	3.963	3.927	-7.894	-1.703	-7.403	6.188	-1.533	0	TRUE	1.533	FALSE	FALSE
D-beta-hydroxybutyrate dehydrogenase (EC 1.1.1.30)	-6.404	-4.658	-7.937	-3.755	-6.04	-8.204	-7.644	-3.162	4.261	-0.825	0.184	FALSE	0.825	FALSE	FALSE
D-Galactonate repressor DgoR	-5.131	-6.071	-4.168	-6.035	-6.101	-5.799	-3.043	1.823	3.722	0.531	0.266	FALSE	0.531	FALSE	FALSE
D-glycerate transporter (predicted)	-6.43	-6.927	-5.877	-6.978	-6.897	-4.876	-8.28	0.685	4.681	0.155	0.416	FALSE	0.155	FALSE	FALSE
D-glycero-D-manno-heptose 1,7-bisphosphate phosphatase (EC 3.1.1.-)	-2.213	-4.006	0.674	-4.101	-3.906	2.117	-1.771	4.559	3.973	1.133	0.031	FALSE	1.133	FALSE	FALSE
D-lactate dehydrogenase (EC 1.1.1.28)	9.276	12.089	4.144	12.213	11.96	1.498	6.587	-7.948	5.088	-1.59	0	TRUE	1.59	FALSE	FALSE
D-mannonate oxidoreductase (EC 1.1.1.57)	-4.792	-3.732	-5.518	-3.291	-4.329	-5.31	-5.811	-1.77	1.671	-1.121	0.12	FALSE	1.121	FALSE	FALSE
D-Ribose 1,5-phosphomutase (EC 5.4.2.7)	-5.213	-5.716	-4.919	-5.747	-5.68	-5.41	-4.391	0.801	1.988	0.448	0.323	FALSE	0.448	FALSE	FALSE
D-serine dehydratase (EC 4.3.1.18)	-5.112	-5.324	-4.554	-5.359	-5.296	-3.652	-6.865	0.404	3.668	0.12	0.438	FALSE	0.12	FALSE	FALSE
D-serine/D-alanine/glycine transporter	5.069	6.476	3.437	6.504	6.449	3.287	3.618	-3.025	0.332	-9.158	0	TRUE	9.158	TRUE	TRUE
D-tyrosyl-tRNA(Tyr) deacylase	5.694	6.648	4.097	6.723	6.568	3.293	4.819	-2.56	1.525	-1.818	0	TRUE	1.818	FALSE	FALSE
Death on curing protein, Doc toxin	5.345	7.324	2.723	7.812	6.787	1.41	3.86	-4.55	2.448	-1.983	0	TRUE	1.983	FALSE	FALSE
Deblocking aminopeptidase (EC 3.4.11.-)	3.027	4.89	2.077	3.341	6.25	1.368	2.757	-2.839	2.909	-1.006	0	TRUE	1.006	FALSE	FALSE
DedA family inner membrane protein YdjZ	-2.105	-3.154	1.233	-3.174	-3.121	3.355	-1.835	4.639	5.19	0.884	0.052	FALSE	0.884	FALSE	FALSE
DedA protein	4.438	5.836	2.742	5.891	5.781	3.121	2.137	-3.127	0.982	-3.341	0	TRUE	3.341	TRUE	TRUE
dehydrogenase clustered with L-fuconate utilization genes	-5.822	-6.153	-1.396	-6.247	-6.092	-8.323	1.531	4.705	9.993	0.419	0.364	FALSE	0.419	FALSE	FALSE
Deoxycytidine triphosphate deaminase (EC 3.5.4.13)	-1.219	-2.122	1.451	-2.478	-1.839	3.106	-0.994	3.661	4.103	0.892	0.052	FALSE	0.892	FALSE	FALSE
Deoxyguanosine kinase (EC 2.7.1.113)	7.806	9.637	5.575	9.394	9.856	4.901	6.208	-4.043	1.309	-3.153	0	TRUE	3.153	TRUE	TRUE
Deoxyribonuclease TatD	-3.988	-6.09	-3.343	-6.146	-6.012	-3.527	-3.099	2.743	2.476	1.162	0.095	FALSE	1.162	FALSE	FALSE
Deoxyribonucleoside regulator DeoR (transcriptional repressor)	-4.657	-4.892	-1.3	-4.878	-4.897	0.529	-6.328	3.253	6.882	0.438	0.363	FALSE	0.438	FALSE	FALSE
Deoxyribose-phosphate aldolase (EC 4.1.2.4)	1.303	-0.403	2.875	-0.584	-0.251	3.52	2.129	3.297	1.396	2.355	0	TRUE	2.355	TRUE	TRUE
Deoxyuridine 5'-triphosphate nucleotidohydrolase (EC 3.6.1.23)	5.404	5.608	4.459	5.919	5.226	5.493	3.278	-1.117	2.213	-0.542	0.25	FALSE	0.542	FALSE	FALSE
Dephospho-CoA kinase (EC 2.7.1.24)	5.301	6.111	4.358	6.321	5.859	3.934	4.767	-1.716	0.833	-2.123	0	TRUE	2.123	TRUE	TRUE
Dethiobiotin synthetase (EC 6.3.3.3)	-3.015	-3.616	0.249	-3.628	-3.602	1.998	-3.236	3.732	5.246	0.693	0.195	FALSE	0.693	FALSE	FALSE
DHA-specific IIA component	4.314	4.257	4.592	3.438	4.878	3.899	5.272	0.422	1.483	0.289	0.252	FALSE	0.289	FALSE	FALSE
Di-/tripeptide transporter	-3.564	-4.466	-1.181	-4.527	-4.415	-3.42	0.296	3.275	3.745	0.871	0.077	FALSE	0.871	FALSE	FALSE
Di/tripeptide permease DtpT	-0.022	-3.424	1.855	-4.772	-2.546	2.385	1.198	5.297	2.178	2.591	0	TRUE	2.591	TRUE	TRUE
Di/tripeptide permease YjdL	4.239	4.774	3.559	4.611	4.937	3.234	3.905	-1.199	0.67	-1.851	0	TRUE	1.851	FALSE	FALSE
Diacylglycerol kinase (EC 2.7.1.107)	-1.732	-0.657	-2.482	-0.335	-1.055	-2.349	-2.642	-1.815	1.116	-1.726	0.036	FALSE	1.726	FALSE	FALSE
Diaminopimelate decarboxylase (EC 4.1.1.20)	3.714	5.043	2.525	5.552	4.487	3.009	1.956	-2.538	1.111	-2.289	0	TRUE	2.289	TRUE	TRUE
Diaminopimelate epimerase (EC 5.1.1.7)	3.311	5.094	1.628	5.461	4.669	1.505	1.771	-3.435	0.79	-4.378	0	TRUE	4.378	TRUE	TRUE
diglucosyldiacylglycerol synthase (LTA membrane anchor synthesis)	-3.64	-5.136	0.006	-5.194	-5.086	1.932	-3.282	5.118	5.253	0.954	0.053	FALSE	0.954	FALSE	FALSE
diguanylate cyclase/phosphodiesterase (GGDEF & EAL domains) with PAS/PAC sensor(s)	-3.425	-3.439	-2.861	-3.898	-3.034	-4.903	-1.776	0.42	3.164	0.137	0.444	FALSE	0.137	FALSE	FALSE
Dihydrodipicolinate reductase (EC 1.3.1.26)	4.893	5.906	3.774	6.27	5.535	4.316	3.137	-2.144	1.179	-1.896	0	TRUE	1.896	FALSE	FALSE
Dihydrodipicolinate synthase (EC 4.2.1.52)	4.414	5.622	3.446	5.899	5.258	3.571	3.274	-2.184	0.64	-3.421	0	TRUE	3.421	TRUE	TRUE
Dihydrofolate reductase (EC 1.5.1.3)	6.632	8.416	4.295	9.132	7.668	2.81	5.613	-4.107	2.804	-1.534	0	TRUE	1.534	FALSE	FALSE
Dihydrolipoamide acetyltransferase component (E2) of acetoin dehydrogenase complex (EC 2.3.1.-)	0.534	3.86	-6.64	4.167	3.586	-8.505	-5.459	-10.526	3.029	-3.652	0	TRUE	3.652	TRUE	TRUE
Dihydrolipoamide acetyltransferase component of pyruvate dehydrogenase complex (EC 2.3.1.12)	0.486	1.09	-1.072	1.083	1.098	-2.399	0.013	-2.076	2.411	-1.113	0	TRUE	1.113	FALSE	FALSE
Dihydrolipoamide acyltransferase component of branched-chain alpha-keto acid dehydrogenase complex (EC 2.3.1.168)	-6.634	-6.368	-6.818	-6.399	-6.346	-6.162	-7.906	-0.549	3.933	-0.138	0.438	FALSE	0.138	FALSE	FALSE
Dihydrolipoamide dehydrogenase (EC 1.8.1.4)	-4.422	-4.718	-0.98	-4.749	-4.662	1.097	-5.224	3.671	6.319	0.557	0.309	FALSE	0.557	FALSE	FALSE
Dihydrolipoamide dehydrogenase of acetoin dehydrogenase (EC 1.8.1.4)	-2.374	-4.545	-0.195	-4.546	-4.544	-1.836	1.052	4.372	2.949	1.453	0.002	TRUE	1.453	FALSE	FALSE
Dihydrolipoamide dehydrogenase of pyruvate dehydrogenase complex (EC 1.8.1.4)	1.128	1.987	-0.858	1.788	2.175	-3.029	0.576	-2.968	3.598	-0.955	0	TRUE	0.955	FALSE	FALSE
Dihydrolipoamide succinyltransferase component (E2) of 2-oxoglutarate dehydrogenase complex (EC 2.3.1.61)	-8.649	-8.433	-8.807	-8.425	-8.439	-8.136	-10.02	-0.562	3.944	-0.148	0.43	FALSE	0.148	FALSE	FALSE
Dihydroneopterin aldolase (EC 4.1.2.25)	1.645	0.144	2.449	-1.345	1.07	2.809	1.933	2.28	2.435	1.176	0.004	TRUE	1.176	FALSE	FALSE
Dihydroorotase (EC 3.5.2.3)	6.416	8.159	4.7	8.419	7.903	4.509	4.899	-3.454	0.515	-6.735	0	TRUE	6.735	TRUE	TRUE
Dihydroorotate dehydrogenase (EC 1.3.3.1)	-1.938	-5.141	1.026	-5.194	-5.073	2.577	-1.167	6.154	3.795	1.585	0	TRUE	1.585	FALSE	FALSE
Dihydroorotate dehydrogenase electron transfer subunit (EC 1.3.3.1)	0.49	-1.708	2.754	-1.73	-1.683	3.796	1.424	4.482	2.374	1.887	0	TRUE	1.887	FALSE	FALSE
Dihydroorotate dehydrogenase, catalytic subunit (EC 1.3.3.1)	6.357	7.609	4.858	7.446	7.749	4.503	5.237	-2.737	0.735	-3.744	0	TRUE	3.744	TRUE	TRUE
Dihydropteroate synthase (EC 2.5.1.15)	3.052	1.795	3.451	0.68	2.732	3.612	3.252	1.619	2.043	0.984	0	TRUE	0.984	FALSE	FALSE
Dihydroxy-acid dehydratase (EC 4.2.1.9)	-6.718	-7.263	-3.433	-7.337	-7.193	-2.179	-8.725	2.793	6.941	0.385	0.323	FALSE	0.385	FALSE	FALSE
Dihydroxyacetone kinase family protein	6.839	8.266	4.619	8.171	8.353	3.7	5.506	-3.638	1.806	-2.041	0	TRUE	2.041	TRUE	TRUE
Dimethyladenosine transferase (EC 2.1.1.-)	5.664	6.681	4.402	6.626	6.74	4.119	4.677	-2.297	0.558	-4.143	0	TRUE	4.143	TRUE	TRUE
DinG family ATP-dependent helicase CPE1197	-4.981	-4.937	-5.122	-4.593	-5.383	-6.657	-4.042	-0.166	2.801	-0.067	0.467	FALSE	0.067	FALSE	FALSE
DinG family ATP-dependent helicase YoaA	4.8	5.88	3.028	5.944	5.815	2.195	3.776	-2.852	1.581	-1.912	0	TRUE	1.912	FALSE	FALSE
Dipeptide transport ATP-binding protein DppD (TC 3.A.1.5.2)	-0.332	-2.366	2.116	-2.233	-2.527	3.646	0.272	4.67	3.379	1.377	0	TRUE	1.377	FALSE	FALSE
Dipeptide transport ATP-binding protein DppF (TC 3.A.1.5.2)	-3.089	-3.281	-1.785	-3.296	-3.26	-3.699	-0.71	1.33	3.056	0.454	0.309	FALSE	0.454	FALSE	FALSE
Dipeptide transport system permease protein DppB (TC 3.A.1.5.2)	-0.221	-2.296	1.973	-2.334	-2.241	2.977	0.538	4.214	2.44	1.722	0	TRUE	1.722	FALSE	FALSE
Dipeptide transport system permease protein DppC (TC 3.A.1.5.2)	-0.874	-1.833	1.348	-2.271	-1.453	2.689	-0.602	3.19	3.297	0.972	0.018	FALSE	0.972	FALSE	FALSE
Dipeptide-binding ABC transporter, periplasmic substrate-binding component (TC 3.A.1.5.2)	0.802	-1.69	3.815	-1.708	-1.663	5.231	2.202	5.65	3.028	1.836	0	TRUE	1.836	FALSE	FALSE
Dipeptidyl carboxypeptidase Dcp (EC 3.4.15.5)	0.452	-2.973	3.013	-3.132	-2.811	3.561	2.399	5.988	1.184	4.98	0	TRUE	4.98	TRUE	TRUE
Dipeptidyl peptidase IV in 4-hydroxyproline catabolic gene cluster	0.069	-3.154	2.589	-2.935	-3.416	3.241	1.816	5.764	1.448	3.889	0	TRUE	3.889	TRUE	TRUE
Diphosphomevalonate decarboxylase (EC 4.1.1.33)	3.847	4.945	2.43	4.745	5.132	1.935	2.918	-2.514	0.977	-2.619	0	TRUE	2.619	TRUE	TRUE
Disulfide bond chaperones of the HSP33 family	4.914	7.311	2.201	7.47	7.14	1.887	2.526	-5.103	0.639	-8.006	0	TRUE	8.006	TRUE	TRUE
DNA binding protein, FIG046916	-4.731	-5.065	-4.165	-5.075	-5.064	-7.175	-2.734	0.637	5.394	0.118	0.432	FALSE	0.118	FALSE	FALSE
DNA gyrase subunit A (EC 5.99.1.3)	6.858	7.578	6.033	7.552	7.605	5.862	6.202	-1.551	0.34	-4.604	0	TRUE	4.604	TRUE	TRUE
DNA gyrase subunit B (EC 5.99.1.3)	6.822	7.344	6.15	7.272	7.416	6.41	5.868	-1.191	0.542	-2.3	0	TRUE	2.3	TRUE	TRUE
DNA helicase, phage-associated	2.575	4.851	0.285	5.697	3.932	-0.721	1.093	-4.624	1.846	-2.5	0	TRUE	2.5	TRUE	TRUE
DNA ligase (EC 6.5.1.2)	5.613	6.923	3.992	6.986	6.861	3.622	4.367	-2.927	0.746	-3.965	0	TRUE	3.965	TRUE	TRUE
DNA mismatch repair protein MutL	4.391	5.422	3.088	5.313	5.525	2.764	3.45	-2.34	0.685	-3.431	0	TRUE	3.431	TRUE	TRUE
DNA mismatch repair protein MutS	4.577	5.697	3.475	5.635	5.757	3.431	3.525	-2.217	0.141	-15.774	0	TRUE	15.774	TRUE	TRUE
DNA packaging	-4.892	-7.668	-3.725	-7.737	-7.607	-3.371	-4.266	3.859	2.644	1.47	0.027	FALSE	1.47	FALSE	FALSE
DNA polymerase I (EC 2.7.7.7)	4.735	6	3.582	6.186	5.816	3.506	3.666	-2.415	0.372	-6.522	0	TRUE	6.522	TRUE	TRUE
DNA polymerase III alpha subunit (EC 2.7.7.7)	6.395	7.83	4.802	7.936	7.721	4.543	5.056	-3.034	0.51	-5.96	0	TRUE	5.96	TRUE	TRUE
DNA polymerase III beta subunit (EC 2.7.7.7)	6.678	7.529	5.893	7.466	7.59	5.917	5.863	-1.639	0.129	-12.857	0	TRUE	12.857	TRUE	TRUE
DNA polymerase III delta prime subunit (EC 2.7.7.7)	5.58	7.239	3.895	7.066	7.396	3.754	4.071	-3.317	0.358	-9.289	0	TRUE	9.289	TRUE	TRUE
DNA polymerase III delta subunit (EC 2.7.7.7)	3.84	4.806	2.869	4.947	4.655	3.124	2.565	-1.938	0.557	-3.553	0	TRUE	3.553	TRUE	TRUE
DNA polymerase III epsilon subunit (EC 2.7.7.7)	0.329	-3.46	2.898	-3.978	-3	3.879	1.699	6.395	2.239	2.71	0	TRUE	2.71	TRUE	TRUE
DNA polymerase III subunits gamma and tau (EC 2.7.7.7)	5.408	6.172	4.662	6.339	5.96	4.888	4.4	-1.501	0.489	-3.087	0	TRUE	3.087	TRUE	TRUE
DNA polymerase IV (EC 2.7.7.7)	4.451	5.522	3.627	5.898	5.117	3.476	3.796	-1.87	0.784	-2.448	0	TRUE	2.448	TRUE	TRUE
DNA polymerase, phage-associated	-1.866	-3.003	-1.092	-3.004	-3	-1.659	-0.688	1.844	1.334	1.405	0.064	FALSE	1.405	FALSE	FALSE
DNA primase (EC 2.7.7.-)	5.14	6.165	4.652	5.589	6.695	4.602	4.716	-1.507	1.106	-1.447	0	TRUE	1.447	FALSE	FALSE
DNA recombination and repair protein RecF	6.157	7.296	4.916	7.13	7.45	4.622	5.197	-2.381	0.575	-4.168	0	TRUE	4.168	TRUE	TRUE
DNA recombination and repair protein RecO	4.648	5.333	3.926	4.996	5.642	3.503	4.339	-1.393	0.839	-1.691	0	TRUE	1.691	FALSE	FALSE
DNA recombination protein RmuC	-0.011	-3.208	2.542	-3.225	-3.18	3.619	1.277	5.821	2.348	2.442	0	TRUE	2.442	TRUE	TRUE
DNA repair exonuclease family protein YhaO	3.976	5.251	2.411	4.994	5.496	1.872	2.945	-2.821	1.075	-2.685	0	TRUE	2.685	TRUE	TRUE
DNA repair protein RadA	4.486	6.139	3.172	6.532	5.7	3.302	3.006	-2.991	0.83	-3.609	0	TRUE	3.609	TRUE	TRUE
DNA repair protein RadC	4.934	6.408	2.74	6.408	6.407	2.046	3.394	-3.674	1.35	-2.792	0	TRUE	2.792	TRUE	TRUE
DNA repair protein RecN	6.622	8.302	4.466	8.395	8.213	3.911	5.003	-3.853	1.092	-3.587	0	TRUE	3.587	TRUE	TRUE
DNA replication intiation control protein YabA	5.493	7.507	2.692	7.205	7.794	1.551	3.634	-4.814	2.079	-2.431	0	TRUE	2.431	TRUE	TRUE
DNA replication protein DnaC	-0.169	2.209	-1.023	4.622	-1.897	-3.461	0.502	-3.668	6.526	-0.514	0.261	FALSE	0.514	FALSE	FALSE
DNA replication protein, phage-associated	-1.289	2.817	-6.587	4.324	0.813	-8.489	-5.407	-9.562	3.782	-2.271	0	TRUE	2.271	TRUE	TRUE
DNA topoisomerase I (EC 5.99.1.2)	6.951	8.273	5.448	8.288	8.256	5.289	5.628	-2.823	0.339	-8.33	0	TRUE	8.33	TRUE	TRUE
DNA topoisomerase III (EC 5.99.1.2)	1.995	2.102	1.995	1.024	2.905	2.206	1.679	-0.132	1.883	-0.071	0.5	FALSE	0.071	FALSE	FALSE
DNA topoisomerase III, Bacteroidales-type (EC 5.99.1.2)	-1.851	-1.904	-1.825	-1.965	-1.842	-1.794	-1.873	0.085	1.126	0.083	0.471	FALSE	0.083	FALSE	FALSE
DNA transformation protein TfoX	-3.18	-3.257	-2.612	-3.345	-3.182	-5.398	-1.128	0.557	4.413	0.128	0.438	FALSE	0.128	FALSE	FALSE
DNA-3-methyladenine glycosylase (EC 3.2.2.20)	2.503	5.095	-1.133	5.651	4.479	-3.152	-0.008	-6.353	3.144	-2.201	0	TRUE	2.201	TRUE	TRUE
DNA-3-methyladenine glycosylase II (EC 3.2.2.21)	1.835	3.482	-0.19	3.565	3.391	-0.056	-0.359	-3.675	0.371	-9.886	0	TRUE	9.886	TRUE	TRUE
DNA-binding heavy metal response regulator	6.74	7.9	4.654	8.064	7.711	3.495	5.783	-3.203	2.289	-1.438	0	TRUE	1.438	FALSE	FALSE
DNA-binding protein H-NS	-4.538	-3.125	-5.487	-5.337	-1.916	-7.289	-4.331	-2.261	4.867	-0.51	0.251	FALSE	0.51	FALSE	FALSE
DNA-binding protein HBsu	8.941	10.367	7.187	10.67	10.063	6.548	7.827	-3.19	1.278	-2.539	0	TRUE	2.539	TRUE	TRUE
DNA-binding protein HU	2.41	-1.355	4.79	-1.392	-1.321	5.479	3.998	6.151	1.529	3.897	0	TRUE	3.897	TRUE	TRUE
DNA-binding protein HU-alpha	3.376	-1.906	6.668	-1.551	-2.357	6.03	7.244	8.583	1.29	6.133	0	TRUE	6.133	TRUE	TRUE
DNA-binding protein HU-beta	2.707	-1.124	5.382	-1.146	-1.093	6.241	4.393	6.535	1.867	3.426	0	TRUE	3.426	TRUE	TRUE
DNA-binding response regulator ChvI	-6.146	-6.539	-5.939	-6.633	-6.49	-6.224	-5.621	0.566	3.011	0.194	0.42	FALSE	0.194	FALSE	FALSE
DNA-binding response regulator ResD	-2.855	-3.392	-1.698	-3.389	-3.392	-2.994	-0.919	1.53	2.201	0.71	0.185	FALSE	0.71	FALSE	FALSE
DNA-cytosine methyltransferase (EC 2.1.1.37)	1.902	1.4	3.557	1.038	1.724	1.987	4.973	2.152	2.986	0.728	0.02	FALSE	0.728	FALSE	FALSE
DNA-damage-inducible protein J	7.528	8.023	6.559	8.211	7.841	5.814	7.242	-1.486	1.427	-1.072	0	TRUE	1.072	FALSE	FALSE
DNA-directed RNA polymerase alpha subunit (EC 2.7.7.6)	9.864	10.992	9.005	10.749	11.213	9.004	9.006	-1.982	0.464	-4.317	0	TRUE	4.317	TRUE	TRUE
DNA-directed RNA polymerase beta subunit (EC 2.7.7.6)	8.246	9.619	7.144	9.32	9.909	7.098	7.191	-2.473	0.589	-4.245	0	TRUE	4.245	TRUE	TRUE
DNA-directed RNA polymerase beta' subunit (EC 2.7.7.6)	8.604	10.039	7.434	9.688	10.374	7.32	7.542	-2.602	0.685	-3.84	0	TRUE	3.84	TRUE	TRUE
DNA-directed RNA polymerase delta subunit (EC 2.7.7.6)	6.815	7.77	5.619	8.218	7.272	4.825	6.359	-2.134	1.535	-1.453	0	TRUE	1.453	FALSE	FALSE
DNA-directed RNA polymerase omega subunit (EC 2.7.7.6)	7.515	8.373	6.423	8.37	8.376	6.183	6.704	-1.937	0.519	-3.769	0	TRUE	3.769	TRUE	TRUE
DNA-directed RNA polymerase specialized sigma subunit, sigma24-like	4.306	5.592	3.113	5.966	5.159	2.672	3.518	-2.466	0.886	-2.793	0	TRUE	2.793	TRUE	TRUE
DNA-entry nuclease (Competence-specific nuclease) (EC 3.1.30.-)	5.285	6.301	3.76	6.567	6.034	2.944	4.497	-2.542	1.553	-1.754	0	TRUE	1.754	FALSE	FALSE
DnaJ-class molecular chaperone CbpA	1.971	-1.74	4.662	-1.956	-1.547	5.24	4.006	6.398	1.259	4.962	0	TRUE	4.962	TRUE	TRUE
DnaJ-like protein DjlA	-0.031	-3.387	2.125	-3.446	-3.323	2.783	1.262	5.45	1.604	3.228	0	TRUE	3.228	TRUE	TRUE
dNTP triphosphohydrolase, putative	4.425	5.045	4.01	5.17	4.908	4.02	3.998	-1.031	0.261	-4.005	0	TRUE	4.005	TRUE	TRUE
Dolichol-phosphate mannosyltransferase (EC 2.4.1.83)	1.246	3.642	-3.449	3.907	3.352	-7.381	-1.774	-7.015	5.62	-1.577	0	TRUE	1.577	FALSE	FALSE
Drug/metabolite transporter (DMT) superfamily protein	-2.707	-4.936	0.327	-4.967	-4.905	1.89	-2.12	5.26	4.078	1.262	0.008	TRUE	1.262	FALSE	FALSE
dTDP-4-dehydrorhamnose 3,5-epimerase (EC 5.1.3.13)	1.068	-1.045	2.439	-1.207	-0.893	2.813	1.896	3.43	0.995	3.397	0	TRUE	3.397	TRUE	TRUE
dTDP-4-dehydrorhamnose reductase (EC 1.1.1.133)	-0.249	-1.935	0.847	-2.402	-1.541	1.263	0.241	2.739	1.211	2.219	0	TRUE	2.219	TRUE	TRUE
dTDP-glucose 4,6-dehydratase (EC 4.2.1.46)	1.689	-0.4	3.55	-0.661	-0.167	4.115	2.894	3.959	1.226	3.207	0	TRUE	3.207	TRUE	TRUE
dTDP-rhamnosyl transferase RfbF (EC 2.-.-.-)	-3.212	-3.42	-1.778	-3.485	-3.348	-4.04	-0.51	1.403	3.62	0.394	0.327	FALSE	0.394	FALSE	FALSE
Duplicated ATPase component BL0693 of energizing module of predicted ECF transporter	-0.155	-0.687	0.618	-1.718	0.068	-0.284	1.405	1.369	1.89	0.732	0.219	FALSE	0.732	FALSE	FALSE
Duplicated ATPase component CbrU of energizing module of predicted cobalamin ECF transporter	-4.183	-6.667	-1.521	-6.704	-6.624	-3.752	-0.08	5.021	4.082	1.193	0.04	FALSE	1.193	FALSE	FALSE
Duplicated ATPase component Kcr_0336 of energizing module of predicted ECF transporter	-7.375	-7.158	-7.521	-7.18	-7.15	-6.891	-8.539	-0.525	3.855	-0.133	0.436	FALSE	0.133	FALSE	FALSE
Duplicated ATPase component MtsB of energizing module of methionine-regulated ECF transporter	2.657	4.863	-0.742	5.356	4.312	-2.681	0.839	-5.562	3.517	-1.742	0	TRUE	1.742	FALSE	FALSE
Duplicated ATPase component of energizing module of predicted B12-regulated ECF transporter for dimethylbenzimidazole	-4.434	-4.714	-4.309	-4.801	-4.639	-4.401	-4.19	0.396	1.846	0.238	0.41	FALSE	0.238	FALSE	FALSE
Duplicated ATPase component of energizing module of predicted tryptophan ECF transporter	-2.228	-4.721	-0.37	-5.496	-4.197	0.373	-1.509	4.264	2.108	1.906	0	TRUE	1.906	FALSE	FALSE
Duplicated ATPase component TTE1589 of energizing module of predicted methylthioadenosine ECF transporter	-4.73	-5.896	-0.557	-5.87	-5.92	1.942	-4.566	5.668	6.533	0.838	0.106	FALSE	0.838	FALSE	FALSE
Duplicated ATPase component YkoD of energizing module of thiamin-regulated ECF transporter for HydroxyMethylPyrimidine	3.556	5.12	1.85	5.243	4.983	1.688	2.106	-3.222	0.42	-7.678	0	TRUE	7.678	TRUE	TRUE
Efflux pump Lde	1.128	2.085	-0.01	2.417	1.663	-0.796	0.695	-2.035	1.489	-1.47	0	TRUE	1.47	FALSE	FALSE
ElaA protein	3.492	5.827	-0.737	6.209	5.347	-5.084	1.276	-6.474	6.376	-1.338	0	TRUE	1.338	FALSE	FALSE
Electron transfer flavoprotein, alpha subunit	1.648	-1.145	4.938	-1.263	-1.044	6.688	3.049	6.417	3.64	1.723	0	TRUE	1.723	FALSE	FALSE
Electron transfer flavoprotein, beta subunit	2.285	-0.78	5.322	-0.741	-0.822	6.549	3.971	6.25	2.58	2.407	0	TRUE	2.407	TRUE	TRUE
Electron transport complex protein RnfA	-2.069	-2.238	-0.685	-2.048	-2.469	0.37	-2.672	1.407	3.058	0.467	0.323	FALSE	0.467	FALSE	FALSE
Electron transport complex protein RnfB	-2.162	-2.872	0.351	-2.948	-2.81	1.939	-2.035	3.324	3.98	0.828	0.089	FALSE	0.828	FALSE	FALSE
Electron transport complex protein RnfC	-2.195	-2.642	-0.801	-2.688	-2.593	0.11	-2.166	1.765	2.286	0.789	0.128	FALSE	0.789	FALSE	FALSE
Electron transport complex protein RnfD	-3.509	-3.657	-1.535	-3.647	-3.666	-0.394	-4.451	1.737	4.081	0.421	0.355	FALSE	0.421	FALSE	FALSE
Electron transport complex protein RnfE	-2.729	-3.696	-0.781	-3.72	-3.669	-0.051	-2.619	2.534	2.698	0.952	0.103	FALSE	0.952	FALSE	FALSE
Electron transport complex protein RnfG	-1.083	-1.973	-0.056	-2.02	-1.929	0.381	-0.804	1.809	1.353	1.383	0.038	FALSE	1.383	FALSE	FALSE
Encapsulating protein for a DyP-type peroxidase or ferritin-like protein oligomers	-5.863	-6.252	-2.803	-6.355	-6.131	-8.309	-1.039	2.747	7.649	0.343	0.355	FALSE	0.343	FALSE	FALSE
Endo-1,4-beta-mannosidase	-7	-6.833	-7.125	-6.914	-6.764	-8.994	-5.907	-0.322	4.494	-0.077	0.46	FALSE	0.077	FALSE	FALSE
Endo-1,4-beta-xylanase A precursor (EC 3.2.1.8)	3.892	4.519	1.972	6.252	2.501	-1.922	4.999	-2.436	6.921	-0.386	0.25	FALSE	0.386	FALSE	FALSE
Endonuclease III (EC 4.2.99.18)	4.159	5.698	2.67	5.461	5.938	2.603	2.75	-3.022	0.479	-6.347	0	TRUE	6.347	TRUE	TRUE
Endonuclease IV (EC 3.1.21.2)	-3.583	-3.142	-3.934	-2.867	-3.457	-4.437	-3.451	-0.774	1.609	-0.524	0.286	FALSE	0.524	FALSE	FALSE
Endoribonuclease L-PSP	2.072	-0.789	4.282	-0.828	-0.744	5.109	3.245	5.068	1.875	2.68	0	TRUE	2.68	TRUE	TRUE
Enolase (EC 4.2.1.11)	11.672	12.99	10.14	13.132	12.833	9.744	10.531	-2.846	0.786	-3.652	0	TRUE	3.652	TRUE	TRUE
Enoyl-[acyl-carrier-protein] reductase [FMN] (EC 1.3.1.9)	1.903	1.903	1.498	0.913	2.598	2.713	-0.121	-0.24	2.832	-0.089	0.448	FALSE	0.089	FALSE	FALSE
Enoyl-[acyl-carrier-protein] reductase [NADH] (EC 1.3.1.9)	1.438	-1.654	4.463	-1.709	-1.61	5.562	3.153	6.161	2.409	2.554	0	TRUE	2.554	TRUE	TRUE
Enoyl-CoA hydratase [valine degradation] (EC 4.2.1.17)	-6.282	-6.606	-5.745	-6.666	-6.563	-8.62	-4.28	0.624	5.379	0.12	0.434	FALSE	0.12	FALSE	FALSE
Enterobactin exporter EntS	-6.036	-5.493	-6.352	-4.598	-6.892	-6.663	-6.036	-0.783	3.037	-0.265	0.38	FALSE	0.265	FALSE	FALSE
Epimerase KguE	1.197	5.406	-5.722	4.935	5.851	-6.008	-5.377	-11.128	1.302	-8.534	0	TRUE	8.534	TRUE	TRUE
Error-prone repair protein UmuD	-2.327	-2.552	-0.467	-2.586	-2.519	-2.86	0.994	2.026	3.872	0.526	0.296	FALSE	0.526	FALSE	FALSE
Error-prone, lesion bypass DNA polymerase V (UmuC)	-4.871	-5.357	-3.151	-5.397	-5.322	-5.505	-1.733	2.122	3.909	0.545	0.266	FALSE	0.545	FALSE	FALSE
Ethanolamine ammonia-lyase heavy chain (EC 4.3.1.7)	-6.355	-6.952	-5.493	-7.061	-6.872	-4.505	-8.367	0.948	5.065	0.194	0.391	FALSE	0.194	FALSE	FALSE
Ethanolamine ammonia-lyase light chain (EC 4.3.1.7)	-5.177	-6.349	-4.502	-6.307	-6.407	-3.976	-5.378	1.746	3.112	0.647	0.257	FALSE	0.647	FALSE	FALSE
Ethanolamine permease	-6.512	-6.727	-6.37	-6.677	-6.759	-5.495	-8.236	0.067	4.379	0.016	0.493	FALSE	0.016	FALSE	FALSE
Ethanolamine sensory transduction histidine kinase	-3.141	-4.667	-0.984	-4.731	-4.591	-0.088	-2.73	3.446	2.742	1.249	0.023	FALSE	1.249	FALSE	FALSE
Ethanolamine two-component response regulator	-0.321	-2.001	2.583	-2.228	-1.809	4.452	0.258	4.903	4.194	1.15	0	TRUE	1.15	FALSE	FALSE
Ethanolamine utilization polyhedral-body-like protein EutN	-4.357	-4.491	-4.243	-4.427	-4.533	-3.387	-5.971	-0.018	4.19	-0.004	0.498	FALSE	0.004	FALSE	FALSE
Ethanolamine utilization protein EutA	-6.537	-7.066	-5.685	-7.169	-6.993	-4.681	-8.477	0.913	4.915	0.191	0.394	FALSE	0.191	FALSE	FALSE
Ethanolamine utilization protein EutJ	-4.356	-4.573	-3.798	-4.605	-4.517	-2.939	-6.072	0.428	3.613	0.125	0.432	FALSE	0.125	FALSE	FALSE
Ethanolamine utilization protein similar to PduA/PduJ	-4.63	-4.812	-4.464	-4.836	-4.79	-3.633	-6.311	0.096	4.341	0.024	0.488	FALSE	0.024	FALSE	FALSE
Eukaryotic-type low-affinity urea transporter	-1.063	-3.464	0.32	-3.554	-3.391	0.734	-0.371	3.679	1.345	2.624	0	TRUE	2.624	TRUE	TRUE
Evolved beta-D-galactosidase transcriptional repressor	1.773	3.755	-2.301	3.913	3.581	-8.72	-0.271	-6.116	8.433	-1.149	0	TRUE	1.149	FALSE	FALSE
Evolved beta-D-galactosidase, alpha subunit	-5.849	-8.186	-4.199	-8.228	-8.127	-5.476	-3.335	3.844	2.944	1.278	0.051	FALSE	1.278	FALSE	FALSE
Evolved beta-D-galactosidase, beta subunit	-5.598	-5.423	-5.746	-5.514	-5.332	-7.578	-4.47	-0.43	4.575	-0.103	0.452	FALSE	0.103	FALSE	FALSE
Excinuclease ABC subunit A	4.487	5.9	3.428	6.325	5.442	3.508	3.323	-2.471	0.882	-2.853	0	TRUE	2.853	TRUE	TRUE
Excinuclease ABC subunit A paralog in greater Bacteroides group	-0.643	-3.54	1.637	-3.699	-3.402	2.265	0.818	5.141	1.467	3.46	0	TRUE	3.46	TRUE	TRUE
Excinuclease ABC subunit A paralog of unknown function	1.144	3.034	-2.404	3.247	2.77	-4.954	-0.665	-5.5	4.291	-1.475	0	TRUE	1.475	FALSE	FALSE
Excinuclease ABC subunit B	4.054	5.503	2.992	5.912	5.074	3.028	2.949	-2.524	0.839	-3.052	0	TRUE	3.052	TRUE	TRUE
Excinuclease ABC subunit C	3.711	5.211	2.519	5.588	4.795	2.679	2.292	-2.731	0.794	-3.443	0	TRUE	3.443	TRUE	TRUE
Exodeoxyribonuclease III (EC 3.1.11.2)	5.17	5.942	4.247	5.957	5.928	4.502	3.901	-1.728	0.605	-2.972	0	TRUE	2.972	TRUE	TRUE
Exodeoxyribonuclease V alpha chain (EC 3.1.11.5)	-0.205	-2.481	1.933	-2.776	-2.211	3.047	0.6	4.453	2.451	1.808	0	TRUE	1.808	FALSE	FALSE
Exodeoxyribonuclease V beta chain (EC 3.1.11.5)	-7.331	-8.279	-4.913	-8.293	-8.269	-7.946	-3.37	3.052	5.047	0.613	0.233	FALSE	0.613	FALSE	FALSE
Exodeoxyribonuclease VII large subunit (EC 3.1.11.6)	6.483	8.171	4.12	8.308	8.021	3.223	4.969	-4.068	1.746	-2.395	0	TRUE	2.395	TRUE	TRUE
Exodeoxyribonuclease VII small subunit (EC 3.1.11.6)	6.365	7.862	4.159	8.019	7.694	3.26	4.954	-3.663	1.695	-2.302	0	TRUE	2.302	TRUE	TRUE
Exonuclease SbcC	2.083	1.413	2.304	0.331	2.147	2.518	2.048	0.899	1.816	0.733	0.192	FALSE	0.733	FALSE	FALSE
Exonuclease SbcD	-1.735	-2.129	-0.14	-3.261	-1.429	0.931	-2.017	2.024	3.032	0.654	0.223	FALSE	0.654	FALSE	FALSE
Exopolyphosphatase (EC 3.6.1.11)	0.077	-0.181	1.551	-0.155	-0.207	2.682	0.123	1.853	2.559	0.742	0.095	FALSE	0.742	FALSE	FALSE
Exopolysaccharide biosynthesis glycosyltransferase EpsF (EC 2.4.1.-)	-5.293	2.541	-7.082	6.196	-4.289	-6.417	-8.201	-10.702	10.517	-0.925	0.047	FALSE	0.925	FALSE	FALSE
Exopolysaccharide biosynthesis transcription antiterminator, LytR family	-7.015	-7.414	-6.698	-7.466	-7.347	-5.739	-8.871	0.422	4.564	0.096	0.448	FALSE	0.096	FALSE	FALSE
Exopolysaccharide biosynthesis transcriptional activator EpsA	-5.619	-5.128	-6.211	-6.617	-4.178	-8.697	-4.775	-1.133	5.004	-0.254	0.357	FALSE	0.254	FALSE	FALSE
Exopolysaccharide production protein ExoZ	-6.297	-6.6	-5.701	-6.676	-6.557	-8.567	-4.207	0.736	5.26	0.136	0.424	FALSE	0.136	FALSE	FALSE
Export ABC transporter ATP-binding protein	-3.669	-3.849	-3.517	-3.877	-3.824	-4.068	-3.014	0.344	1.697	0.227	0.406	FALSE	0.227	FALSE	FALSE
Family 13 glycosyl hydrolase, row 724	-4.252	-1.182	-5.411	-0.153	-3.725	-5.446	-5.352	-3.789	3.712	-1.038	0.103	FALSE	1.038	FALSE	FALSE
Fe-bacillibactin uptake system FeuD	-5.653	-6.269	-2.507	-6.308	-6.239	-1.221	-7.556	2.785	6.865	0.385	0.321	FALSE	0.385	FALSE	FALSE
Ferredoxin	0.513	-0.28	1.757	-0.675	0.061	2.252	0.672	1.812	1.67	1.086	0.057	FALSE	1.086	FALSE	FALSE
Ferredoxin reductase	-4.677	-4.757	-4.418	-4.752	-4.774	-6.881	-3.076	0.234	4.072	0.058	0.471	FALSE	0.058	FALSE	FALSE
Ferredoxin--NADP(+) reductase, actinobacterial (eukaryote-like) type (EC 1.18.1.2)	-2.849	-4.735	-0.303	-5.452	-4.172	1.019	-2.357	4.419	3.458	1.239	0.009	TRUE	1.239	FALSE	FALSE
Ferredoxin-like protein	-2.922	-3.146	-2.004	-3.164	-3.131	-1.014	-4.525	0.728	3.816	0.195	0.396	FALSE	0.195	FALSE	FALSE
Ferric hydroxamate outer membrane receptor FhuA	-4.91	-7.661	-4.122	-7.651	-7.667	-4.346	-3.836	3.557	2.423	1.503	0.025	FALSE	1.503	FALSE	FALSE
Ferric iron ABC transporter, ATP-binding protein	1.024	-3.191	3.725	-2.598	-3.938	4.614	2.643	6.947	2.022	3.208	0	TRUE	3.208	TRUE	TRUE
Ferric iron ABC transporter, iron-binding protein	-0.183	-2.322	0.711	-2.375	-2.262	0.868	0.498	3.006	0.701	4.217	0	TRUE	4.217	TRUE	TRUE
Ferric iron ABC transporter, permease protein	-1.595	-4.473	-0.619	-4.528	-4.425	-0.51	-0.771	3.84	1.049	3.7	0	TRUE	3.7	TRUE	TRUE
Ferric siderophore transport system, biopolymer transport protein ExbB	3.576	-0.622	6.867	-1.07	-0.23	7.473	6.209	7.524	1.282	5.676	0	TRUE	5.676	TRUE	TRUE
Ferric siderophore transport system, periplasmic binding protein TonB	4.3	0.46	7.361	0.153	0.798	7.993	6.692	6.871	1.308	5.207	0	TRUE	5.207	TRUE	TRUE
Ferric uptake regulation protein FUR	0.659	-1.654	3.18	-1.698	-1.601	4.549	1.461	4.897	3.087	1.576	0	TRUE	1.576	FALSE	FALSE
Ferrichrome transport ATP-binding protein FhuC (TC 3.A.1.14.3)	-5.719	-6.308	-0.657	-6.263	-6.385	1.665	-7.735	5.134	9.568	0.479	0.324	FALSE	0.479	FALSE	FALSE
Ferrichrome-iron receptor	-3.356	-6.028	-2.593	-6.099	-5.959	-2.763	-2.38	3.458	1.595	2.182	0.001	TRUE	2.182	TRUE	TRUE
Ferritin-like protein 2	3.272	0.073	6.944	-0.174	0.286	8.607	5.206	7.169	3.401	2.118	0	TRUE	2.118	TRUE	TRUE
Ferrochelatase, protoheme ferro-lyase (EC 4.99.1.1)	1.484	1.311	2.021	0.309	2.144	1.069	2.886	0.742	1.935	0.388	0.251	FALSE	0.388	FALSE	FALSE
Ferrous iron transport peroxidase EfeB	-6.974	-6.834	-7.095	-6.874	-6.799	-8.841	-5.836	-0.296	4.38	-0.067	0.465	FALSE	0.067	FALSE	FALSE
Ferrous iron transport protein A	0.352	0.304	3.89	-0.177	0.747	6.847	-0.273	3.645	7.125	0.507	0.373	FALSE	0.507	FALSE	FALSE
Ferrous iron transport protein B	0.723	-0.835	4.018	-1.016	-0.696	6.379	1.46	5.035	4.918	1.013	0	TRUE	1.013	FALSE	FALSE
Ferroxidase (EC 1.16.3.1)	8.381	8.943	7.899	9.172	8.702	8.102	7.666	-1.054	0.478	-2.207	0	TRUE	2.207	TRUE	TRUE
Fibronectin-binding protein	-5.762	-6.561	-5.201	-6.59	-6.531	-4.904	-5.669	1.292	1.395	0.981	0.148	FALSE	0.981	FALSE	FALSE
Fibronectin/fibrinogen-binding protein	4.146	6.094	1.46	6.184	6.007	0.633	2.191	-4.663	1.56	-3.075	0	TRUE	3.075	TRUE	TRUE
FIG000325: clustered with transcription termination protein NusA	5.581	6.431	4.636	6.501	6.358	4.847	4.395	-1.798	0.453	-4.061	0	TRUE	4.061	TRUE	TRUE
FIG000506: Predicted P-loop-containing kinase	5.113	6.416	3.958	6.693	6.12	3.875	4.054	-2.46	0.571	-4.315	0	TRUE	4.315	TRUE	TRUE
FIG000557: hypothetical protein co-occurring with RecR	6.052	7.416	4.231	7.473	7.36	3.731	4.706	-3.191	0.974	-3.352	0	TRUE	3.352	TRUE	TRUE
FIG000605: protein co-occurring with transport systems (COG1739)	3.589	4.404	2.334	4.489	4.318	1.824	2.855	-2.048	1.036	-2.096	0	TRUE	2.096	TRUE	TRUE
FIG000859: hypothetical protein YebC	8.791	10.024	7.468	10.042	10.005	7.363	7.579	-2.556	0.215	-11.883	0	TRUE	11.883	TRUE	TRUE
FIG000875: Thioredoxin domain-containing protein EC-YbbN	-2.804	-4.966	0.714	-5.031	-4.903	2.597	-2.248	5.731	4.876	1.161	0.009	TRUE	1.161	FALSE	FALSE
FIG001553: Hydrolase, HAD subfamily IIIA	4.445	5.423	2.409	5.478	5.371	1.219	3.505	-2.999	2.284	-1.379	0	TRUE	1.379	FALSE	FALSE
FIG001583: hypothetical protein, contains S4-like RNA binding domain	4.962	6.955	2.906	7.067	6.833	3.026	2.757	-4.055	0.295	-13.768	0	TRUE	13.768	TRUE	TRUE
FIG001621: Zinc protease	4.791	5.825	3.323	5.76	5.888	2.833	3.849	-2.462	1.015	-2.526	0	TRUE	2.526	TRUE	TRUE
FIG001721: Predicted N6-adenine-specific DNA methylase	4.255	5.844	2.222	5.762	5.928	1.7	2.707	-3.618	1.008	-3.682	0	TRUE	3.682	TRUE	TRUE
FIG001802: Putative alkaline-shock protein	8.474	10.519	5.26	10.639	10.399	3.943	6.49	-5.255	2.546	-2.14	0	TRUE	2.14	TRUE	TRUE
FIG001886: Cytoplasmic hypothetical protein	5.324	6.121	4.407	5.969	6.296	4.727	4.036	-1.725	0.689	-2.581	0	TRUE	2.581	TRUE	TRUE
FIG001943: hypothetical protein YajQ	-3.145	-3.941	-2.259	-3.963	-3.913	-1.607	-3.392	1.512	2.41	0.69	0.213	FALSE	0.69	FALSE	FALSE
FIG001960: FtsZ-interacting protein related to cell division	7.512	8.427	6.04	8.588	8.274	5.315	6.746	-2.381	1.431	-1.72	0	TRUE	1.72	FALSE	FALSE
FIG002344: Hydrolase (HAD superfamily)	-0.643	-0.085	-0.996	-0.032	-0.137	-0.952	-1.051	-0.913	0.361	-2.575	0.004	TRUE	2.575	TRUE	TRUE
FIG002540: Haloacid dehalogenase-like hydrolase	-3.74	-2.464	-4.788	-2.985	-2.001	-5.076	-4.48	-2.313	1.66	-1.478	0.056	FALSE	1.478	FALSE	FALSE
FIG002813: LPPG:FO 2-phospho-L-lactate transferase like, CofD-like	6.49	7.915	4.406	8.138	7.677	3.466	5.29	-3.528	1.824	-1.932	0	TRUE	1.932	FALSE	FALSE
FIG002958: hypothetical protein	6.286	7.75	4.094	7.779	7.721	3.306	4.803	-3.656	1.499	-2.559	0	TRUE	2.559	TRUE	TRUE
FIG003307: hypothetical protein	-1.929	-3.057	0.608	-3.076	-3.035	1.569	-1.775	3.253	3.531	0.919	0.107	FALSE	0.919	FALSE	FALSE
FIG003573: hypothetical protein	-4.551	-4.79	-1.468	-4.86	-4.705	0.365	-6.259	2.99	6.671	0.429	0.363	FALSE	0.429	FALSE	FALSE
FIG004453: protein YceG like	3.698	2.2	4.585	0.345	3.442	5.224	3.874	2.317	3.101	0.931	0	TRUE	0.931	FALSE	FALSE
FIG004454: RNA binding protein	0.527	-0.515	2.077	-0.246	-0.771	2.653	0.866	2.367	1.836	1.29	0.01	TRUE	1.29	FALSE	FALSE
FIG005590: DegV family protein	6.058	7.724	3.523	7.836	7.602	2.536	4.465	-4.192	1.926	-2.241	0	TRUE	2.241	TRUE	TRUE
FIG005666: putative helicase	-1.377	-3.951	1.376	-4.201	-3.728	2.725	-0.459	5.369	3.184	1.681	0	TRUE	1.681	FALSE	FALSE
FIG005686: hypothetical protein	2.941	4.954	-0.074	5.197	4.719	-0.917	0.782	-4.957	1.699	-3.035	0	TRUE	3.035	TRUE	TRUE
FIG005935: membrane protein	7.178	8.911	5.676	9.267	8.549	5.836	5.486	-3.254	0.718	-4.556	0	TRUE	4.556	TRUE	TRUE
FIG005986: HD family hydrolase	2.179	2.784	1.204	2.601	2.954	0.525	1.85	-1.55	1.318	-1.304	0	TRUE	1.304	FALSE	FALSE
FIG006126: DNA helicase, restriction/modification system component YeeB	-6.15	-2.274	-7.787	-1.06	-5.112	-7.214	-8.907	-5.357	4.562	-1.171	0.053	FALSE	1.171	FALSE	FALSE
FIG006542: Phosphoesterase	-5.547	-6.292	-5.083	-6.337	-6.247	-5.907	-4.393	1.2	3.133	0.432	0.335	FALSE	0.432	FALSE	FALSE
FIG006789: Stage V sporulation protein	-2.533	-4.766	0.237	-4.788	-4.748	1.792	-1.872	5.085	3.695	1.355	0.001	TRUE	1.355	FALSE	FALSE
FIG006988: Lipase/Acylhydrolase with GDSL-like motif	-2.809	-1.771	-3.769	-1.129	-2.703	-4.901	-2.877	-1.907	2.399	-0.891	0.123	FALSE	0.891	FALSE	FALSE
FIG007079: UPF0348 protein family	5.596	6.958	3.648	7.135	6.765	2.733	4.466	-3.3	1.736	-1.975	0	TRUE	1.975	FALSE	FALSE
FIG007303: uncharacterized protein	-1.868	-3.17	-1.345	-3.198	-3.141	-1.184	-1.551	1.822	1.677	1.124	0.119	FALSE	1.124	FALSE	FALSE
FIG007959: peptidase, M16 family	0.722	-2.591	2.751	-2.815	-2.414	3.033	2.455	5.352	0.666	7.749	0	TRUE	7.749	TRUE	TRUE
FIG009210: peptidase, M16 family	4.99	6.306	3.013	6.24	6.368	2.25	3.724	-3.297	1.477	-2.395	0	TRUE	2.395	TRUE	TRUE
FIG009886: phosphoesterase	-0.919	-0.414	-1.539	-0.36	-0.459	-1.963	-1.113	-1.11	1.007	-1.219	0.072	FALSE	1.219	FALSE	FALSE
FIG011178: rRNA methylase	4.817	6.634	2.106	6.582	6.686	1.168	2.96	-4.5	1.795	-2.626	0	TRUE	2.626	TRUE	TRUE
FIG014801: Cation ABC transporter, periplasmic cation-binding protein	-6.259	-6.484	-6.105	-6.454	-6.519	-5.265	-7.983	0.142	4.275	0.036	0.484	FALSE	0.036	FALSE	FALSE
FIG015094: hypothetical protein	6	7.51	3.194	7.548	7.47	1.696	4.449	-4.333	2.755	-1.664	0	TRUE	1.664	FALSE	FALSE
FIG017897: Phage protein	-4.618	-5.191	-0.597	-5.158	-5.214	1.248	-6.694	3.884	8.197	0.438	0.329	FALSE	0.438	FALSE	FALSE
FIG018171: hypothetical protein of Cupin superfamily	-2.188	0.383	-3.864	1.145	-0.749	-3.934	-3.795	-4.186	1.975	-2.16	0	TRUE	2.16	TRUE	TRUE
FIG018632: Phage-associated protein	-2.115	-2.12	-0.945	-2.59	-1.706	0.606	-6.366	0.764	6.973	0.104	0.479	FALSE	0.104	FALSE	FALSE
FIG019733: possible DNA-binding protein	-0.505	-3.962	2.452	-4.63	-3.452	4.022	0.677	6.681	3.36	1.949	0	TRUE	1.949	FALSE	FALSE
FIG020717: Phage-associated protein	-4.004	-4.558	-0.702	-4.639	-4.502	0.911	-5.987	3.112	7.266	0.406	0.33	FALSE	0.406	FALSE	FALSE
FIG027190: Putative transmembrane protein	-0.532	-5.766	2.186	-5.884	-5.688	3.664	0.229	8.025	3.596	1.99	0	TRUE	1.99	FALSE	FALSE
FIG039061: hypothetical protein related to heme utilization	-4.747	-5.303	-1.8	-5.28	-5.347	-0.635	-6.759	2.486	6.644	0.36	0.328	FALSE	0.36	FALSE	FALSE
FIG040338: Glycosyl transferase	-0.168	-6.579	2.119	-6.605	-6.558	2.355	1.788	8.654	2.474	3.585	0	TRUE	3.585	TRUE	TRUE
FIG042796: Hypothetical protein	-2.617	-3.468	1.406	-3.523	-3.409	4.158	-2.497	5.317	6.657	0.786	0.094	FALSE	0.786	FALSE	FALSE
FIG042921: similarity to aminoacyl-tRNA editing enzymes YbaK, ProX	3.317	5.846	-1.33	6.001	5.671	-5.235	0.464	-7.125	5.705	-1.549	0	TRUE	1.549	FALSE	FALSE
FIG045374: Type II restriction enzyme, methylase subunit YeeA	-3.335	-2.827	-3.774	-2.252	-4.351	-2.975	-4.973	-0.78	2.793	-0.302	0.342	FALSE	0.302	FALSE	FALSE
FIG045511: hypothetical antitoxin (to FIG022160: hypothetical toxin)	-4.542	-4.786	-4.378	-4.815	-4.779	-3.601	-6.118	0.156	4.26	0.038	0.481	FALSE	0.038	FALSE	FALSE
FIG048548: ATP synthase protein I2	-3.228	-3.708	1.056	-2.786	-5.107	3.697	-4.254	5.147	8.074	0.593	0.292	FALSE	0.593	FALSE	FALSE
FIG054872: Sortase-like protein	-1.923	-3.798	2.234	-3.863	-3.746	5.08	-1.384	6.488	6.468	0.984	0.002	TRUE	0.984	FALSE	FALSE
FIG070318: hypothetical protein	-6.66	-6.513	-6.772	-6.537	-6.495	-8.641	-5.475	-0.316	4.54	-0.074	0.465	FALSE	0.074	FALSE	FALSE
FIG073201: glycosyl transferase	-0.018	-2.858	2.093	-2.926	-2.807	2.869	1.068	4.935	1.85	2.607	0	TRUE	2.607	TRUE	TRUE
FIG137478: Hypothetical protein	5.672	6.458	4.666	6.517	6.395	4.981	4.317	-1.791	0.663	-2.784	0	TRUE	2.784	TRUE	TRUE
FIG139598: Potential ribosomal protein	2.522	2.232	4.118	2.187	2.278	5.309	2.619	1.899	2.687	0.714	0.043	FALSE	0.714	FALSE	FALSE
FIG140336: TPR domain protein	-4.341	-5.386	-2.572	-5.453	-5.315	-4.295	-1.626	2.637	2.931	0.904	0.125	FALSE	0.904	FALSE	FALSE
FIG145533: Methyltransferase (EC 2.1.1.-)	-1.814	-1.134	-2.3	-1.408	-0.882	-2.467	-2.092	-1.155	0.876	-1.377	0.076	FALSE	1.377	FALSE	FALSE
FIG146085: 3'-to-5' oligoribonuclease A, Bacillus type	6.635	8.195	4.411	8.35	8.022	3.531	5.228	-3.777	1.7	-2.252	0	TRUE	2.252	TRUE	TRUE
Firmicutes ribosomal L7Ae family protein	0.304	-2.238	2.833	-3.047	-1.652	4.269	0.961	5.201	3.387	1.472	0	TRUE	1.472	FALSE	FALSE
FKBP-type peptidyl-prolyl cis-trans isomerase fklB (EC 5.2.1.8)	1.817	-1.352	5.045	-1.491	-1.193	6.391	3.57	6.5	2.82	2.311	0	TRUE	2.311	TRUE	TRUE
FKBP-type peptidyl-prolyl cis-trans isomerase FkpA precursor (EC 5.2.1.8)	0.792	-1.408	3.357	-1.297	-1.543	4.762	1.656	4.899	3.106	1.574	0	TRUE	1.574	FALSE	FALSE
FKBP-type peptidyl-prolyl cis-trans isomerase slpA (EC 5.2.1.8)	-5.54	-5.401	-5.645	-5.436	-5.364	-7.41	-4.51	-0.365	4.452	-0.089	0.457	FALSE	0.089	FALSE	FALSE
FKBP-type peptidyl-prolyl cis-trans isomerase SlyD (EC 5.2.1.8)	0.952	-1.619	2.477	-1.648	-1.592	3.044	1.614	4.007	1.469	2.688	0	TRUE	2.688	TRUE	TRUE
Flagellar hook-associated protein FlgK	-7.766	-7.544	-7.958	-7.565	-7.537	-7.262	-9.059	-0.531	3.983	-0.135	0.435	FALSE	0.135	FALSE	FALSE
Flagellar hook-associated protein FlgL	-6.69	-6.528	-6.831	-6.543	-6.51	-6.282	-7.982	-0.494	4.015	-0.126	0.441	FALSE	0.126	FALSE	FALSE
Flagellar hook-associated protein FliD	-6.897	-7.277	-6.578	-7.322	-7.203	-5.599	-8.679	0.42	4.45	0.102	0.443	FALSE	0.102	FALSE	FALSE
Flagellar hook-basal body complex protein FliE	-5.476	-5.193	-5.65	-5.214	-5.178	-5.066	-6.693	-0.571	3.823	-0.146	0.431	FALSE	0.146	FALSE	FALSE
Flagellar hook-length control protein FliK	4.174	2.317	5.42	1.996	2.652	5.47	5.369	3.106	0.658	4.757	0	TRUE	4.757	TRUE	TRUE
Flagellar motor rotation protein MotB	1.689	-1.575	4.355	-1.725	-1.422	5.241	3.367	5.951	1.88	3.152	0	TRUE	3.152	TRUE	TRUE
Flagellar protein FlgJ [peptidoglycan hydrolase] (EC 3.2.1.-)	-3.809	-4.419	-2.121	-4.51	-4.321	-4.251	-0.737	2.287	3.71	0.618	0.232	FALSE	0.618	FALSE	FALSE
Flagellar synthesis regulator FleN	-7.124	-6.937	-7.26	-6.987	-6.901	-6.627	-8.228	-0.458	3.866	-0.121	0.442	FALSE	0.121	FALSE	FALSE
Flagellin protein FlaA	-4.735	-4.971	-3.536	-5.038	-4.895	-2.587	-6.344	0.947	4.031	0.24	0.387	FALSE	0.24	FALSE	FALSE
Flavin reductase (EC 1.5.1.30)	-2.024	-1.436	-2.976	-1.802	-1.12	-4.207	-2.076	-1.551	2.215	-0.835	0.126	FALSE	0.835	FALSE	FALSE
Flavodoxin	7.094	7.947	6.418	8.556	7.341	6.911	5.898	-1.559	1.213	-1.298	0	TRUE	1.298	FALSE	FALSE
Flavodoxin 1	3.491	-0.032	7.024	-0.596	0.409	8.481	5.497	7.334	2.984	2.453	0	TRUE	2.453	TRUE	TRUE
Flavodoxin reductases (ferredoxin-NADPH reductases) family 1	2.167	4.348	-1.61	4.17	4.528	-4.777	-0.248	-5.952	4.54	-1.652	0	TRUE	1.652	FALSE	FALSE
Flp pilus assembly protein TadB	-4.763	-5.209	-0.139	-5.186	-5.236	2.791	-5.614	5.279	8.406	0.589	0.29	FALSE	0.589	FALSE	FALSE
Flp pilus assembly protein TadD, contains TPR repeat	-6.05	-6.416	-5.471	-6.373	-6.468	-8.37	-4.025	0.723	5.392	0.135	0.429	FALSE	0.135	FALSE	FALSE
FMN adenylyltransferase (EC 2.7.7.2)	5.228	6.162	3.96	6.361	5.965	4.538	3.214	-2.207	1.324	-1.822	0	TRUE	1.822	FALSE	FALSE
FmtA protein involved in methicillin resistance	6.039	8.622	0.717	8.746	8.512	-3.035	3.497	-7.94	6.541	-1.312	0	TRUE	1.312	FALSE	FALSE
FmtC (MrpF) protein involved in methicillin resistance	-5.597	-6.079	-4.88	-6.121	-6.033	-6.131	-3.969	1.174	2.705	0.467	0.29	FALSE	0.467	FALSE	FALSE
Foldase protein PrsA precursor (EC 5.2.1.8)	7.386	9.062	4.841	9.01	9.113	3.871	5.76	-4.252	1.889	-2.271	0	TRUE	2.271	TRUE	TRUE
Folylpolyglutamate synthase (EC 6.3.2.17)	5.685	7.018	4.11	7.066	6.973	3.835	4.38	-2.94	0.545	-5.388	0	TRUE	5.388	TRUE	TRUE
Formamidopyrimidine-DNA glycosylase (EC 3.2.2.23)	4.914	5.918	3.38	6.034	5.803	2.708	4.016	-2.522	1.309	-2.046	0	TRUE	2.046	TRUE	TRUE
Formate hydrogenlyase transcriptional activator	-7.92	-8.277	-5.699	-8.367	-8.177	-10.356	-3.856	2.105	6.842	0.288	0.363	FALSE	0.288	FALSE	FALSE
Formate--tetrahydrofolate ligase (EC 6.3.4.3)	5.656	6.821	4.737	6.414	7.214	4.525	4.925	-2.118	0.8	-2.649	0	TRUE	2.649	TRUE	TRUE
Formiminoglutamase (EC 3.5.3.8)	-4.267	-4.902	-2.714	-4.928	-4.872	-4.599	-1.577	2.047	3.285	0.636	0.216	FALSE	0.636	FALSE	FALSE
Formiminotetrahydrofolate cyclodeaminase (EC 4.3.1.4)	-0.774	-2.163	0.635	-2.188	-2.128	1.168	-0.388	2.596	1.622	1.621	0.003	TRUE	1.621	FALSE	FALSE
Free methionine-(R)-sulfoxide reductase, contains GAF domain	1.919	3.661	-0.908	3.982	3.289	-2.619	0.317	-4.45	2.934	-1.752	0	TRUE	1.752	FALSE	FALSE
Fructokinase (EC 2.7.1.4)	5.009	5.716	4.238	6.013	5.434	4.645	3.757	-1.508	0.89	-1.752	0	TRUE	1.752	FALSE	FALSE
fructose response regulator of fruA and EII fructose/mannose	-1.889	-0.126	-5.424	-0.463	0.156	-6.448	-4.512	-5.304	2.028	-2.605	0	TRUE	2.605	TRUE	TRUE
fructose sensor histidine kinase	-2.608	-0.643	-4.778	0.085	-1.592	-7.301	-3.446	-4.191	3.848	-1.314	0.002	TRUE	1.314	FALSE	FALSE
Fructose-1,6-bisphosphatase, Bacillus type (EC 3.1.3.11)	-0.31	-2.761	2.07	-3.213	-2.356	3.159	0.672	4.882	2.493	1.936	0	TRUE	1.936	FALSE	FALSE
Fructose-1,6-bisphosphatase, GlpX type (EC 3.1.3.11)	-0.731	-3.28	0.175	-3.304	-3.259	0.243	0.081	3.45	0.921	3.753	0	TRUE	3.753	TRUE	TRUE
Fructose-1,6-bisphosphatase, type I (EC 3.1.3.11)	-5.65	-3.677	-8.35	-4.169	-3.259	-8.701	-7.933	-4.599	3.023	-1.555	0.028	FALSE	1.555	FALSE	FALSE
Fructose-bisphosphate aldolase (EC 4.1.2.13)	-5.792	1.388	-6.647	4.499	-6.308	-6.07	-7.766	-8.67	10.898	-0.648	0.216	FALSE	0.648	FALSE	FALSE
Fructose-bisphosphate aldolase class I (EC 4.1.2.13)	-1.561	-3.487	-0.924	-3.499	-3.481	-0.914	-0.94	2.573	1.088	2.348	0.001	TRUE	2.348	TRUE	TRUE
Fructose-bisphosphate aldolase class II (EC 4.1.2.13)	11.03	12.814	9.453	13.041	12.568	9.51	9.373	-3.373	0.472	-7.153	0	TRUE	7.153	TRUE	TRUE
Fructose-specific phosphocarrier protein HPr (EC 2.7.1.69)	-4.224	-4.751	-2.501	-4.846	-4.656	-1.317	-6.113	1.594	5.628	0.287	0.346	FALSE	0.287	FALSE	FALSE
FtsK/SpoIIIE family protein, putative secretion system component EssC/YukA	-8.755	-6.951	-10.285	-8.49	-6.041	-10.588	-9.95	-3.136	4.244	-0.815	0.187	FALSE	0.815	FALSE	FALSE
Fumarate hydratase class I, aerobic (EC 4.2.1.2)	-4.969	-3.525	-6.583	-3.993	-3.11	-6.912	-6.223	-3.035	2.403	-1.351	0.074	FALSE	1.351	FALSE	FALSE
Fumarate hydratase class I, anaerobic (EC 4.2.1.2)	1.03	-3.228	3.651	-3.718	-2.846	4.07	3.227	6.915	0.991	6.605	0	TRUE	6.605	TRUE	TRUE
Fumarate hydratase class II (EC 4.2.1.2)	5.646	7.398	2.59	8.121	6.656	0.357	4.609	-4.789	4.256	-1.176	0	TRUE	1.176	FALSE	FALSE
Fumarate reductase flavoprotein subunit (EC 1.3.99.1)	8.125	9.951	5.436	10.262	9.63	4.16	6.62	-4.52	2.462	-1.868	0	TRUE	1.868	FALSE	FALSE
Fumarylacetoacetate hydrolase family protein	0.153	-1.099	2.226	-1.243	-0.956	3.433	0.597	3.389	2.832	1.181	0	TRUE	1.181	FALSE	FALSE
Fused spore maturation proteins A and B	-0.599	-3.587	1.552	-3.646	-3.518	2.515	0.422	5.205	2.119	2.401	0	TRUE	2.401	TRUE	TRUE
G:T/U mismatch-specific uracil/thymine DNA-glycosylase	-0.533	-2.188	1.486	-1.987	-2.446	2.417	-0.025	3.584	2.472	1.427	0.001	TRUE	1.427	FALSE	FALSE
Galactitol utilization operon repressor	3.008	5.443	-1.189	4.963	5.868	-5.355	0.764	-6.588	6.146	-1.393	0	TRUE	1.393	FALSE	FALSE
Galactocerebrosidase precursor (EC 3.2.1.46)	-4.817	-3.759	-5.952	-3.301	-4.257	-6.799	-5.273	-2.2	1.793	-1.356	0.038	FALSE	1.356	FALSE	FALSE
Galactokinase (EC 2.7.1.6)	3.547	4.047	2.798	4.403	3.63	2.068	3.499	-1.165	1.428	-0.893	0.03	FALSE	0.893	FALSE	FALSE
Galactose operon repressor, GalR-LacI family of transcriptional regulators	2.554	4.085	-0.432	4.42	3.676	-2.86	1.257	-4.453	4.107	-1.308	0	TRUE	1.308	FALSE	FALSE
Galactose-1-phosphate uridylyltransferase (EC 2.7.7.10)	5.232	7.375	2.502	8.088	6.625	0.934	3.807	-4.869	2.867	-1.818	0	TRUE	1.818	FALSE	FALSE
Galactose-6-phosphate isomerase, LacA subunit (EC 5.3.1.26)	2.979	2.703	4.938	0.917	3.799	2.264	7.395	2.852	5.129	0.556	0.25	FALSE	0.556	FALSE	FALSE
Galactose-6-phosphate isomerase, LacB subunit (EC 5.3.1.26)	2.997	2.933	4.92	2.081	3.695	2.46	7.162	2.173	4.702	0.464	0.26	FALSE	0.464	FALSE	FALSE
Galactose/methyl galactoside ABC transport system, ATP-binding protein MglA (EC 3.6.3.17)	-6.957	-7.115	-6.855	-7.132	-7.109	-5.972	-8.643	0.005	4.444	0.001	0.5	FALSE	0.001	FALSE	FALSE
Galactose/methyl galactoside ABC transport system, D-galactose-binding periplasmic protein MglB (TC 3.A.1.2.3)	-6.001	-6.593	-4.804	-6.634	-6.546	-3.701	-7.968	1.308	5.216	0.252	0.36	FALSE	0.252	FALSE	FALSE
Galactose/methyl galactoside ABC transport system, permease protein MglC (TC 3.A.1.2.3)	-6.786	-6.685	-6.863	-6.68	-6.696	-6.288	-7.894	-0.377	3.882	-0.102	0.455	FALSE	0.102	FALSE	FALSE
Galactoside O-acetyltransferase (EC 2.3.1.18)	-2.785	-1.144	-4.501	-1.737	-0.643	-5.821	-3.646	-3.373	2.34	-1.597	0.009	TRUE	1.597	FALSE	FALSE
GALNS arylsulfatase regulator (Fe-S oxidoreductase)	-2.048	-4.236	-0.5	-4.285	-4.195	-1.632	-0.02	3.454	2.123	1.554	0.027	FALSE	1.554	FALSE	FALSE
Gamma-D-glutamyl-meso-diaminopimelate peptidase (EC 3.4.19.11)	-5.916	-6.486	-1.204	-6.495	-6.479	0.868	-7.848	4.614	8.9	0.473	0.323	FALSE	0.473	FALSE	FALSE
Gamma-DL-glutamyl hydrolase PgsS (EC 3.4.19.-), catalyzes PGA release	-4.191	-6.12	-3.466	-6.145	-6.102	-3.224	-3.783	2.594	2.592	1.078	0.113	FALSE	1.078	FALSE	FALSE
Gamma-glutamyl phosphate reductase (EC 1.2.1.41)	-0.975	-1.254	0.559	-0.995	-1.593	1.683	-1.012	1.87	2.702	0.703	0.165	FALSE	0.703	FALSE	FALSE
Gamma-glutamyltranspeptidase (EC 2.3.2.2)	-5.937	-5.654	-6.097	-5.681	-5.62	-6.448	-5.741	-0.437	2.193	-0.213	0.414	FALSE	0.213	FALSE	FALSE
GDP-L-fucose synthetase (EC 1.1.1.271)	0.813	-2.088	3.184	-2.51	-1.707	4.08	2.167	5.343	1.929	2.723	0	TRUE	2.723	TRUE	TRUE
GDP-mannose 4,6-dehydratase (EC 4.2.1.47)	0.985	-2.664	4.155	-3.145	-2.275	5.388	2.71	6.973	2.683	2.553	0	TRUE	2.553	TRUE	TRUE
General secretion pathway protein E	-6.348	-6.84	-5.694	-6.816	-6.873	-4.678	-8.302	0.755	4.817	0.157	0.411	FALSE	0.157	FALSE	FALSE
General secretion pathway protein G	-3.06	-3.623	-2.813	-3.662	-3.594	-2.66	-3.027	0.757	1.815	0.472	0.324	FALSE	0.472	FALSE	FALSE
Geranylgeranyl pyrophosphate synthetase (EC 2.5.1.29)	-3.772	-4.091	-0.975	-4.13	-4.049	0.61	-4.615	2.822	5.239	0.528	0.314	FALSE	0.528	FALSE	FALSE
Geranyltranstransferase (farnesyldiphosphate synthase) (EC 2.5.1.10)	6.427	8.206	4.075	8.315	8.095	3.368	4.746	-4.144	1.376	-3.09	0	TRUE	3.09	TRUE	TRUE
GftB: Glycosyl transferase, family 8	2.321	4.394	-0.943	4.938	3.595	-6.179	0.767	-5.358	6.927	-1.206	0	TRUE	1.206	FALSE	FALSE
GlpG protein (membrane protein of glp regulon)	4.932	6.585	3.678	7.16	6.024	3.537	3.838	-2.895	1.134	-2.625	0	TRUE	2.625	TRUE	TRUE
GltC, transcription activator of glutamate synthase operon	-2.281	-1.681	-2.481	-1.099	-2.533	-2.444	-2.52	-0.788	1.477	-0.591	0.268	FALSE	0.591	FALSE	FALSE
Glucan 1,6-alpha-glucosidase (EC 3.2.1.70)	5.782	7.13	3.55	7.363	6.883	2.295	4.706	-3.596	2.407	-1.504	0	TRUE	1.504	FALSE	FALSE
Glucitol operon activator protein	-5.711	-3.473	-7.416	-2.296	-5.514	-7.769	-7.023	-3.715	4.711	-0.895	0.162	FALSE	0.895	FALSE	FALSE
Glucitol operon repressor	3.472	6.988	-0.745	6.219	7.761	-2.62	0.353	-7.913	2.989	-2.777	0	TRUE	2.777	TRUE	TRUE
Glucoamylase (EC 3.2.1.3)	-7.529	-7.267	-7.704	-7.294	-7.245	-7.126	-8.824	-0.487	3.805	-0.129	0.436	FALSE	0.129	FALSE	FALSE
Glucokinase (EC 2.7.1.2)	2.016	-0.433	3.762	-0.262	-0.637	4.026	3.454	4.193	0.63	6.544	0	TRUE	6.544	TRUE	TRUE
Gluconate dehydratase (EC 4.2.1.39)	-4.698	-2.757	-5.525	-1.429	-6.718	-8.87	-3.992	-2.497	6.754	-0.371	0.296	FALSE	0.371	FALSE	FALSE
Gluconate permease, Bsu4004 homolog	-7.255	-5.514	-8.783	-4.62	-6.941	-9.105	-8.459	-3.152	4.194	-0.827	0.186	FALSE	0.827	FALSE	FALSE
Gluconate transporter family protein	-3.999	-6.975	-2.656	-7.044	-6.884	-3.404	-2.004	4.296	2.565	1.608	0.014	FALSE	1.608	FALSE	FALSE
Gluconokinase (EC 2.7.1.12)	3.653	5.656	0.905	5.736	5.575	0.459	1.378	-4.757	0.92	-5.201	0	TRUE	5.201	TRUE	TRUE
Glucosamine--fructose-6-phosphate aminotransferase [isomerizing] (EC 2.6.1.16)	7.689	9.284	6.205	9.65	8.908	5.915	6.482	-3.081	0.74	-4.172	0	TRUE	4.172	TRUE	TRUE
Glucosamine-6-phosphate deaminase (EC 3.5.99.6)	6.02	6.603	5.037	6.59	6.615	4.556	5.496	-1.572	0.939	-1.719	0	TRUE	1.719	FALSE	FALSE
Glucose 1-dehydrogenase (EC 1.1.1.47)	-3.482	-2.65	-4.746	-2.159	-3.243	-6.609	-3.525	-2.094	3.256	-0.807	0.138	FALSE	0.807	FALSE	FALSE
Glucose-1-phosphate adenylyltransferase (EC 2.7.7.27)	-2.857	-1.978	-3.539	-2.013	-1.951	-3.396	-3.701	-1.568	0.851	-1.856	0.029	FALSE	1.856	FALSE	FALSE
Glucose-1-phosphate cytidylyltransferase (EC 2.7.7.33)	-4.22	-4.48	-2.41	-4.472	-4.489	-5.274	-0.879	1.92	4.515	0.432	0.331	FALSE	0.432	FALSE	FALSE
Glucose-1-phosphate thymidylyltransferase (EC 2.7.7.24)	2.12	-0.619	4.571	-0.484	-0.776	5.242	3.841	5.225	1.404	3.706	0	TRUE	3.706	TRUE	TRUE
Glucose-6-phosphate 1-dehydrogenase (EC 1.1.1.49)	6.269	8.099	4.191	8.677	7.5	3.361	5.007	-3.889	1.648	-2.397	0	TRUE	2.397	TRUE	TRUE
Glucose-6-phosphate isomerase (EC 5.3.1.9)	8.928	10.086	7.754	10.22	9.955	7.592	7.909	-2.337	0.32	-7.307	0	TRUE	7.307	TRUE	TRUE
Glucuronide transporter UidB	-6.779	-6.979	-6.641	-6.942	-7.023	-5.873	-8.309	0.077	4.147	0.019	0.49	FALSE	0.019	FALSE	FALSE
Glutaconyl-CoA decarboxylase alpha chain (EC 4.1.1.70)	-6.831	-7.419	-4.265	-7.485	-7.303	-3.135	-8.858	2.209	6.344	0.353	0.332	FALSE	0.353	FALSE	FALSE
Glutaconyl-CoA decarboxylase beta chain (EC 4.1.1.70)	-6.209	-6.802	-4.953	-6.829	-6.769	-3.847	-8.072	1.315	5.31	0.259	0.361	FALSE	0.259	FALSE	FALSE
Glutaconyl-CoA decarboxylase delta chain (EC 4.1.1.70)	-4.511	-4.858	-3.354	-4.893	-4.835	-7.081	-1.785	1.152	6.032	0.192	0.394	FALSE	0.192	FALSE	FALSE
Glutamate 5-kinase (EC 2.7.2.11)	-1.567	-2.366	0.67	-2.599	-2.151	1.915	-1.353	2.98	3.27	0.908	0.042	FALSE	0.908	FALSE	FALSE
Glutamate Aspartate periplasmic binding protein precursor GltI (TC 3.A.1.3.4)	-6.745	-6.589	-6.858	-6.661	-6.451	-6.245	-7.887	-0.372	3.739	-0.098	0.454	FALSE	0.098	FALSE	FALSE
Glutamate formiminotransferase (EC 2.1.2.5)	-3.145	-3.855	-1.31	-4.995	-3.029	-3.224	0.12	2.723	3.441	0.78	0.162	FALSE	0.78	FALSE	FALSE
Glutamate formyltransferase	-3.311	-4.829	-2.599	-4.833	-4.827	-3.031	-2.149	2.259	1.754	1.311	0.065	FALSE	1.311	FALSE	FALSE
Glutamate N-acetyltransferase (EC 2.3.1.35)	-6.542	-6.918	-3.112	-6.993	-6.804	-8.927	-0.92	3.34	8.244	0.375	0.356	FALSE	0.375	FALSE	FALSE
Glutamate racemase (EC 5.1.1.3)	5.28	6.524	4.043	6.544	6.502	4.07	4.012	-2.481	0.093	-26.674	0	TRUE	26.674	TRUE	TRUE
Glutamate synthase [NADPH] large chain (EC 1.4.1.13)	-2.116	-2.116	-2.13	-2.269	-2.003	-1.119	-4.438	-0.188	3.311	-0.06	0.493	FALSE	0.06	FALSE	FALSE
Glutamate synthase [NADPH] small chain (EC 1.4.1.13)	0.222	-2.763	1.674	-2.889	-2.634	1.628	1.721	4.434	0.594	7.603	0	TRUE	7.603	TRUE	TRUE
Glutamate transport ATP-binding protein	-2.007	-0.965	-2.668	-0.643	-1.328	-2.582	-2.793	-1.711	0.96	-1.865	0.025	FALSE	1.865	FALSE	FALSE
Glutamate transport membrane-spanning protein	-2.704	-4.911	-1.121	-4.944	-4.855	-2.25	-0.217	3.785	2.309	1.578	0.012	FALSE	1.578	FALSE	FALSE
Glutamate--cysteine ligase (EC 6.3.2.2)	-4.001	-3.539	-4.288	-3.216	-3.974	-4.032	-4.606	-0.743	1.312	-0.605	0.26	FALSE	0.605	FALSE	FALSE
Glutamate-ammonia-ligase adenylyltransferase (EC 2.7.7.42)	-3.891	-5.868	-1.631	-6.614	-5.319	-0.664	-3.314	4.08	2.787	1.419	0.005	TRUE	1.419	FALSE	FALSE
Glutaminase (EC 3.5.1.2)	-6.098	-6.5	-4.748	-6.559	-6.418	-8.526	-3.144	1.336	6.078	0.219	0.379	FALSE	0.219	FALSE	FALSE
Glutamine amidotransferase chain of NAD synthetase	0.107	-2.616	2.621	-2.779	-2.481	3.597	1.492	5.277	2.106	2.501	0	TRUE	2.501	TRUE	TRUE
Glutamine amidotransferase class-I (EC 6.3.5.2)	6.599	9.355	1.598	10.118	8.567	-2.329	4.574	-7.727	6.904	-1.217	0	TRUE	1.217	FALSE	FALSE
Glutamine synthetase type I (EC 6.3.1.2)	8.073	10.441	6.19	11.074	9.781	5.996	6.375	-4.239	1.292	-3.346	0	TRUE	3.346	TRUE	TRUE
Glutamine synthetase type III, GlnN (EC 6.3.1.2)	0.131	-3.15	2.559	-3.207	-3.103	3.298	1.738	5.726	1.575	3.604	0	TRUE	3.604	TRUE	TRUE
Glutamine synthetase, clostridia type (EC 6.3.1.2)	-2.287	-5.858	-0.896	-5.844	-5.868	-0.506	-1.46	4.915	1.595	2.913	0	TRUE	2.913	TRUE	TRUE
Glutaminyl-tRNA synthetase (EC 6.1.1.18)	1.01	-2.257	3.724	-2.488	-2.03	4.527	2.835	6.012	1.697	3.508	0	TRUE	3.508	TRUE	TRUE
glutamyl-Q-tRNA synthetase	-2.389	-3.731	0.545	-3.789	-3.678	2.28	-1.997	4.376	4.284	1.002	0.021	FALSE	1.002	FALSE	FALSE
Glutamyl-tRNA synthetase (EC 6.1.1.17)	8.555	9.866	7.038	9.966	9.76	6.703	7.37	-2.827	0.667	-4.279	0	TRUE	4.279	TRUE	TRUE
Glutaredoxin	-2.498	-2.229	-2.879	-2.258	-2.208	-4.317	-1.856	-0.673	2.796	-0.284	0.371	FALSE	0.284	FALSE	FALSE
Glutaredoxin-like protein NrdH, required for reduction of Ribonucleotide reductase class Ib	1.316	0.948	2.033	1.053	0.839	2.445	1.348	0.993	1.137	0.904	0.111	FALSE	0.904	FALSE	FALSE
Glutaredoxin-related protein	1.27	-1.391	3.066	-1.449	-1.338	3.736	2.111	4.358	1.672	2.564	0	TRUE	2.564	TRUE	TRUE
Glutaryl-CoA dehydrogenase (EC 1.3.99.7)	-3.607	-4.734	-1.717	-5.398	-4.199	-3.456	-0.436	3.046	3.146	0.95	0.082	FALSE	0.95	FALSE	FALSE
Glutathione peroxidase (EC 1.11.1.9)	1.404	-2.115	4.603	-2.132	-2.097	6.109	2.897	6.924	3.216	2.135	0	TRUE	2.135	TRUE	TRUE
Glutathione reductase (EC 1.8.1.7)	-1.271	-0.11	-2.107	-0.534	0.229	-2.251	-1.916	-1.963	0.835	-2.407	0	TRUE	2.407	TRUE	TRUE
Gly-tRNA(Ala) deacylase	-2.878	-3.063	-2.345	-3.1	-3.011	-3.711	-1.383	0.645	2.573	0.275	0.374	FALSE	0.275	FALSE	FALSE
Glycerate kinase (EC 2.7.1.31)	1.863	3.77	-0.43	3.514	4.007	-0.859	0.005	-4.179	0.862	-4.883	0	TRUE	4.883	TRUE	TRUE
Glycerol dehydrogenase (EC 1.1.1.6)	-0.695	-0.7	-0.028	-0.858	-0.563	0.854	-1.301	0.659	2.158	0.314	0.44	FALSE	0.314	FALSE	FALSE
Glycerol kinase (EC 2.7.1.30)	5.889	5.978	5.014	5.227	6.693	3.502	6.482	-0.94	2.979	-0.321	0.25	FALSE	0.321	FALSE	FALSE
Glycerol uptake facilitator protein	5.644	5.451	5.919	4.943	5.933	5.447	6.383	0.473	1.003	0.479	0.25	FALSE	0.479	FALSE	FALSE
Glycerol-3-phosphate ABC transporter, ATP-binding protein UgpC (TC 3.A.1.1.3)	5.926	7.649	4.197	7.245	8.031	3.799	4.597	-3.441	0.823	-4.183	0	TRUE	4.183	TRUE	TRUE
Glycerol-3-phosphate ABC transporter, periplasmic glycerol-3-phosphate-binding protein (TC 3.A.1.1.3)	9.226	10.725	7.488	10.48	10.948	7	7.974	-3.223	0.974	-3.345	0	TRUE	3.345	TRUE	TRUE
Glycerol-3-phosphate ABC transporter, permease protein UgpE (TC 3.A.1.1.3)	6.144	7.91	4.186	7.408	8.403	3.506	4.882	-3.689	1.375	-2.724	0	TRUE	2.724	TRUE	TRUE
Glycerol-3-phosphate cytidylyltransferase (EC 2.7.7.39)	5.046	6.78	2.366	6.853	6.698	1.346	3.226	-4.435	1.884	-2.481	0	TRUE	2.481	TRUE	TRUE
Glycerol-3-phosphate dehydrogenase (EC 1.1.5.3)	-3.508	-3.554	-0.58	-3.567	-3.533	1.682	-4.595	3.13	6.286	0.479	0.403	FALSE	0.479	FALSE	FALSE
Glycerol-3-phosphate dehydrogenase [NAD(P)+] (EC 1.1.1.94)	6.982	8.221	5.27	8.356	8.074	4.624	5.886	-2.967	1.263	-2.407	0	TRUE	2.407	TRUE	TRUE
Glycerol-3-phosphate transporter	1.26	-1.126	3.316	-0.226	-3.137	2.116	4.368	4.767	2.904	1.709	0	TRUE	1.709	FALSE	FALSE
Glycerophosphoryl diester phosphodiesterase (EC 3.1.4.46)	4.69	6.218	3.375	6.786	5.636	3.782	2.876	-2.898	1.149	-2.525	0	TRUE	2.525	TRUE	TRUE
Glycerophosphoryl diester phosphodiesterase, periplasmic (EC 3.1.4.46)	-4.186	-5.054	-3.78	-5.125	-4.952	-3.5	-4.155	1.241	1.796	0.747	0.229	FALSE	0.747	FALSE	FALSE
Glycine betaine ABC transport system, glycine betaine-binding protein OpuAC	-5.243	-5.197	-5.331	-5.2	-5.191	-7.394	-4.084	-0.232	3.685	-0.065	0.466	FALSE	0.065	FALSE	FALSE
Glycine cleavage system H protein	0.428	0.427	0.832	-0.268	0.973	-0.362	1.687	0.396	2.103	0.191	0.401	FALSE	0.191	FALSE	FALSE
Glycine dehydrogenase [decarboxylating] (glycine cleavage system P protein) (EC 1.4.4.2)	-7.859	-7.979	-7.769	-8.019	-7.925	-6.908	-9.568	-0.068	4.238	-0.017	0.492	FALSE	0.017	FALSE	FALSE
Glycine dehydrogenase [decarboxylating] (glycine cleavage system P1 protein) (EC 1.4.4.2)	-3.135	-3.408	-0.917	-3.729	-3.11	-3.421	0.843	2.675	4.267	0.623	0.255	FALSE	0.623	FALSE	FALSE
Glycine dehydrogenase [decarboxylating] (glycine cleavage system P2 protein) (EC 1.4.4.2)	-2.619	-3.277	-0.48	-3.522	-3.025	-2.541	0.971	2.849	3.516	0.814	0.093	FALSE	0.814	FALSE	FALSE
Glycine oxidase ThiO (EC 1.4.3.19)	0.142	-3.404	2.597	-3.155	-3.698	1.593	3.492	6.046	1.934	3.024	0	TRUE	3.024	TRUE	TRUE
Glycine reductase component B beta subunit (EC 1.21.4.2)	-4.721	-4.723	-3.639	-3.719	-6.931	-8.89	-1.689	1.167	7.76	0.141	0.426	FALSE	0.141	FALSE	FALSE
Glycine/sarcosine/betaine reductase component C chain 1	-4.793	-4.796	-3.607	-4.864	-4.72	-9.194	-1.888	0.741	7.335	0.095	0.482	FALSE	0.095	FALSE	FALSE
Glycine/sarcosine/betaine reductase component C chain 2	-5.223	-5.257	-3.289	-6.853	-4.284	-8.878	-1.636	1.51	7.54	0.183	0.417	FALSE	0.183	FALSE	FALSE
Glycogen [starch] synthase, eukaryotic (EC 2.4.1.11)	-0.092	-4.036	3.329	-3.83	-4.346	4.816	1.697	7.601	3.124	2.416	0	TRUE	2.416	TRUE	TRUE
Glycogen biosynthesis protein GlgD, glucose-1-phosphate adenylyltransferase family	-1.515	-0.919	-1.889	-0.664	-1.234	-1.675	-2.213	-0.992	0.854	-1.264	0.068	FALSE	1.264	FALSE	FALSE
Glycogen branching enzyme, GH-57-type, archaeal (EC 2.4.1.18)	-5.473	-7.114	-3.112	-7.145	-7.084	-2.072	-5.346	3.69	3.958	0.947	0.117	FALSE	0.947	FALSE	FALSE
Glycogen debranching enzyme (EC 3.2.1.-)	-1.386	-5.273	2.007	-5.347	-5.183	3.76	-0.075	7.521	3.846	1.924	0	TRUE	1.924	FALSE	FALSE
Glycogen phosphorylase (EC 2.4.1.1)	3.193	-0.445	6.89	-0.487	-0.402	7.691	6.038	7.31	1.652	4.474	0	TRUE	4.474	TRUE	TRUE
Glycogen synthase, ADP-glucose transglucosylase (EC 2.4.1.21)	1.409	-0.833	3.955	-0.781	-0.896	5.214	2.533	4.936	2.677	1.843	0	TRUE	1.843	FALSE	FALSE
Glycolate dehydrogenase (EC 1.1.99.14), subunit GlcD	5.455	6.731	1.613	7.33	6.117	-2.43	4.802	-5.161	7.226	-0.78	0	TRUE	0.78	FALSE	FALSE
Glycosyl hydrolase YegX, family 25	1.469	0.04	2.914	-0.303	0.359	3.801	1.836	2.912	1.966	1.488	0	TRUE	1.488	FALSE	FALSE
Glycosyl transferase involved in teichoic acid biosynthesis	-2.033	-0.214	-4.223	0.451	-1.199	-7.062	-2.86	-4.07	4.18	-1.228	0.002	TRUE	1.228	FALSE	FALSE
Glycosyl transferase, group 1	-3.256	-1.851	-4.448	-2.387	-1.424	-3.924	-5.305	-2.607	1.762	-1.626	0.013	FALSE	1.626	FALSE	FALSE
Glycosyl transferase, group 1 family protein	-0.599	-3.061	1.227	-3.361	-2.84	2.023	0.129	4.258	1.937	2.174	0	TRUE	2.174	TRUE	TRUE
Glycosyl transferase, group 2 family protein	2.865	2.788	3.794	3.095	2.37	4.749	2.66	1.039	2.087	0.498	0.258	FALSE	0.498	FALSE	FALSE
Glycosyltransferase	5.682	5.886	5.682	7.236	4.431	6.19	5.132	-0.242	2.803	-0.082	0.5	FALSE	0.082	FALSE	FALSE
Glycosyltransferase LafA, responsible for the formation of Glc-DAG	4.441	5.773	3.157	5.995	5.549	3.044	3.298	-2.599	0.446	-5.841	0	TRUE	5.841	TRUE	TRUE
Glycosyltransferase LafB, responsible for the formation of Gal-Glc-DAG	4.597	5.867	3.282	6.109	5.602	2.94	3.587	-2.592	0.65	-4	0	TRUE	4	TRUE	TRUE
Glycyl-tRNA synthetase (EC 6.1.1.14)	1.888	-1.779	4.832	-1.97	-1.607	5.716	3.9	6.677	1.816	3.649	0	TRUE	3.649	TRUE	TRUE
Glycyl-tRNA synthetase alpha chain (EC 6.1.1.14)	6.632	8.719	4.806	7.989	9.404	4.318	5.268	-3.898	1.415	-2.79	0	TRUE	2.79	TRUE	TRUE
Glycyl-tRNA synthetase beta chain (EC 6.1.1.14)	6.795	8.734	5.138	7.925	9.535	4.6	5.691	-3.588	1.611	-2.256	0	TRUE	2.256	TRUE	TRUE
Glyoxalase in BtlB locus	-4.421	-3.514	-5.3	-3.154	-3.92	-6.071	-4.603	-1.75	2.211	-0.894	0.161	FALSE	0.894	FALSE	FALSE
GMP reductase (EC 1.7.1.7)	5.654	6.206	3.492	6.201	6.211	1.708	5.145	-2.74	3.438	-0.816	0	TRUE	0.816	FALSE	FALSE
GMP synthase [glutamine-hydrolyzing] (EC 6.3.5.2)	6.933	8.534	5.413	8.678	8.381	5.373	5.458	-3.109	0.298	-10.5	0	TRUE	10.5	TRUE	TRUE
Group 2 RNA polymerase sigma factor	-7.377	-7.148	-7.543	-7.103	-7.189	-6.901	-8.623	-0.518	3.875	-0.133	0.439	FALSE	0.133	FALSE	FALSE
GTP cyclohydrolase I (EC 3.5.4.16) type 1	3.443	3.174	3.643	1.941	4.111	4.302	2.849	0.428	2.167	0.234	0.262	FALSE	0.234	FALSE	FALSE
GTP cyclohydrolase II (EC 3.5.4.25)	3.922	6.851	3.922	10.084	3.315	4.136	3.648	-2.925	6.767	-0.424	0.5	FALSE	0.424	FALSE	FALSE
GTP cyclohydrolase III (methanopterin)	0.473	-3.061	2.839	-3.329	-2.786	3.572	2.022	5.91	1.588	3.606	0	TRUE	3.606	TRUE	TRUE
GTP pyrophosphokinase (EC 2.7.6.5)	4.639	6.894	1.787	7.678	6.033	0.129	3.226	-5.049	3.094	-1.745	0	TRUE	1.745	FALSE	FALSE
GTP pyrophosphokinase (EC 2.7.6.5), (p)ppGpp synthetase I	5.525	6.493	4.613	6.568	6.409	4.657	4.566	-1.879	0.165	-11.41	0	TRUE	11.41	TRUE	TRUE
GTP-binding and nucleic acid-binding protein YchF	6.696	7.921	5.44	7.961	7.878	5.38	5.505	-2.478	0.136	-18.256	0	TRUE	18.256	TRUE	TRUE
GTP-binding protein EngA	6.091	7.676	4.515	7.973	7.384	4.27	4.773	-3.157	0.591	-5.35	0	TRUE	5.35	TRUE	TRUE
GTP-binding protein EngB	5.745	6.922	4.957	7.415	6.388	4.79	5.146	-1.934	1.028	-1.935	0	TRUE	1.935	FALSE	FALSE
GTP-binding protein Era	7.008	8.463	5.075	8.555	8.36	4.522	5.617	-3.389	1.096	-3.134	0	TRUE	3.134	TRUE	TRUE
GTP-binding protein HflX	0.601	-2.063	3.262	-2.314	-1.809	4.529	1.791	5.468	2.739	1.974	0	TRUE	1.974	FALSE	FALSE
GTP-binding protein related to HflX	4.644	5.617	3.28	5.903	5.298	2.53	4.026	-2.258	1.498	-1.637	0	TRUE	1.637	FALSE	FALSE
GTP-binding protein TypA/BipA	7.918	9.024	6.762	9.103	8.95	6.635	6.893	-2.263	0.26	-8.743	0	TRUE	8.743	TRUE	TRUE
GTP-binding protein YqeH, required for biogenesis of 30S ribosome subunit	5.26	6.568	2.653	6.603	6.536	1.252	3.933	-3.915	2.686	-1.487	0	TRUE	1.487	FALSE	FALSE
GTPase and tRNA-U34 5-formylation enzyme TrmE	4.672	5.31	3.825	5.237	5.381	4.157	3.441	-1.513	0.716	-2.179	0	TRUE	2.179	TRUE	TRUE
Guanine deaminase (EC 3.5.4.3)	1.951	0.774	3.235	1.202	0.192	2.418	3.958	2.55	1.545	1.646	0	TRUE	1.646	FALSE	FALSE
Guanine-hypoxanthine permease	1.576	-0.277	4.058	-0.379	-0.188	5.271	2.686	4.433	2.585	1.655	0	TRUE	1.655	FALSE	FALSE
Guanosine-3',5'-bis(diphosphate) 3'-pyrophosphohydrolase (EC 3.1.7.2)	0.31	-3.217	2.124	-3.113	-3.333	3.014	1.003	5.242	2.03	2.553	0	TRUE	2.553	TRUE	TRUE
Guanylate kinase (EC 2.7.4.8)	6.945	8.355	5.499	8.504	8.181	5.312	5.708	-2.832	0.4	-7.105	0	TRUE	7.105	TRUE	TRUE
Haemin uptake system ATP-binding protein	-6.376	-6.204	-6.52	-6.147	-6.266	-5.844	-7.576	-0.411	3.968	-0.106	0.451	FALSE	0.106	FALSE	FALSE
Haemin uptake system outer membrane receptor	-7.236	-7.601	-5.868	-7.642	-7.549	-9.641	-4.307	1.391	6.036	0.225	0.375	FALSE	0.225	FALSE	FALSE
Haemin uptake system periplasmic haemin-binding protein	-6.622	-6.383	-6.778	-6.293	-6.494	-6.101	-7.898	-0.514	3.969	-0.133	0.441	FALSE	0.133	FALSE	FALSE
Haemin uptake system permease protein	-6.68	-6.496	-6.845	-6.552	-6.458	-6.161	-8.061	-0.524	3.959	-0.131	0.44	FALSE	0.131	FALSE	FALSE
Hcp transcriptional regulator HcpR (Crp/Fnr family)	0.019	-2.468	1.788	-2.507	-2.422	2.455	0.912	4.208	1.606	2.563	0	TRUE	2.563	TRUE	TRUE
Heat shock protein 60 family chaperone GroEL	10.339	10.812	9.424	11.009	10.601	10.089	8.741	-1.392	1.35	-1.041	0	TRUE	1.041	FALSE	FALSE
Heat shock protein 60 family co-chaperone GroES	9.002	9.505	8.161	9.621	9.373	8.647	7.647	-1.325	0.999	-1.369	0	TRUE	1.369	FALSE	FALSE
Heat shock protein GrpE	7.464	8.576	6.555	9.052	8.091	6.247	6.854	-2.02	0.959	-2.141	0	TRUE	2.141	TRUE	TRUE
Heat-inducible transcription repressor HrcA	7.307	8.716	5.777	9.17	8.233	5.148	6.392	-2.932	1.243	-2.379	0	TRUE	2.379	TRUE	TRUE
Heavy metal-(Cd/Co/Hg/Pb/Zn)-translocating P-type ATPase:Heavy metal translocating P-type ATPase	-2.531	-2.738	1.305	-2.89	-2.592	3.491	-4.275	3.854	7.753	0.452	0.368	FALSE	0.452	FALSE	FALSE
Helicase loader DnaI	5.761	7.291	3.454	7.437	7.139	2.463	4.331	-3.851	1.866	-2.137	0	TRUE	2.137	TRUE	TRUE
Helicase PriA essential for oriC/DnaA-independent DNA replication	4.6	6.055	3.033	6.053	6.057	2.964	3.117	-3.018	0.153	-19.656	0	TRUE	19.656	TRUE	TRUE
Helix-turn-helix XRE-family like proteins	3.445	4.32	1.463	4.437	4.195	2.649	-0.468	-2.864	3.112	-1.293	0	TRUE	1.293	FALSE	FALSE
Heme ABC transporter (Streptococcus), heme and hemoglobin-binding protein SiaA/HtsA	-5.934	-6.27	-4.853	-6.349	-6.209	-8.444	-3.306	1.056	5.88	0.18	0.397	FALSE	0.18	FALSE	FALSE
Heme efflux system ATPase HrtA	4.161	6.042	1.786	6.771	5.264	0.292	3.073	-4.222	2.783	-1.631	0	TRUE	1.631	FALSE	FALSE
Heme efflux system permease HrtB	4.134	6.379	1.325	7.277	5.414	-0.438	2.766	-5.053	3.2	-1.676	0	TRUE	1.676	FALSE	FALSE
Heme transporter analogous to IsdDEF, ATP-binding protein	3.546	4.558	-0.53	4.604	4.51	-6.645	2.597	-5.124	9.233	-0.734	0	TRUE	0.734	FALSE	FALSE
Heme transporter IsdDEF, lipoprotein IsdE	4.871	5.818	0.372	5.809	5.827	-5.219	3.954	-5.454	9.194	-0.713	0	TRUE	0.713	FALSE	FALSE
Heme transporter IsdDEF, permease component IsdF	4.063	5.078	-0.228	5.112	5.039	-6.958	3.06	-5.383	10.021	-0.719	0	TRUE	0.719	FALSE	FALSE
Hemoglobin, heme-dependent two component system response regulator ChrA	-2.357	-3.783	0.365	-3.877	-3.7	1.866	-1.968	4.113	3.86	1.061	0.029	FALSE	1.061	FALSE	FALSE
Hemoglobin, heme-dependent two component system sensory histidine kinase ChrS	-3.164	-4.961	-0.77	-4.569	-5.378	0.41	-2.638	4.117	3.087	1.303	0.003	TRUE	1.303	FALSE	FALSE
Heptaprenyl diphosphate synthase component I (EC 2.5.1.30)	-0.851	-0.855	0.337	-1.148	-0.583	1.581	-2.261	1.045	3.836	0.274	0.469	FALSE	0.274	FALSE	FALSE
Heptaprenyl diphosphate synthase component II (EC 2.5.1.30)	2.828	3.576	0.365	3.611	3.542	-2.196	2.158	-3.277	4.358	-0.844	0	TRUE	0.844	FALSE	FALSE
HesA/MoeB/ThiF family protein related to EC-YgdL	0.005	-1.941	1.634	-1.986	-1.911	2.34	0.675	3.536	1.69	2.083	0	TRUE	2.083	TRUE	TRUE
Heterocyst differentiation protein HetC	-1.785	-0.724	-1.785	0.821	-3.583	-1.966	-1.538	-0.812	4.408	-0.199	0.497	FALSE	0.199	FALSE	FALSE
Heteropolysaccharide repeat unit export protein	-5.077	-5.305	-4.086	-5.336	-5.264	-3.071	-6.702	0.828	3.935	0.224	0.386	FALSE	0.224	FALSE	FALSE
Hexokinase (EC 2.7.1.1)	-5.131	-5.354	-1.388	-5.409	-5.285	0.798	-6.853	3.693	7.674	0.441	0.367	FALSE	0.441	FALSE	FALSE
Hexuronate transporter	-3.095	-2.673	-4.351	-2.369	-3.035	-6.54	-2.966	-1.631	3.529	-0.619	0.188	FALSE	0.619	FALSE	FALSE
Hexuronate utilization operon transcriptional repressor ExuR	-0.281	-3.305	1.341	-3.368	-3.261	1.712	0.808	4.591	1.105	3.977	0	TRUE	3.977	TRUE	TRUE
HigB toxin protein	4.025	5.836	0.143	5.449	6.213	-4.651	2.452	-5.716	7.097	-1.089	0	TRUE	1.089	FALSE	FALSE
High-affinity branched-chain amino acid transport system permease protein LivH (TC 3.A.1.4.1)	-3.132	-3.137	-3.131	-3.533	-2.766	-2.911	-3.445	-0.043	1.352	-0.036	0.485	FALSE	0.036	FALSE	FALSE
High-affinity choline uptake protein BetT	-4.666	-2.989	-6.473	-2.84	-3.133	-6.024	-7.111	-3.499	1.69	-2.131	0.004	TRUE	2.131	TRUE	TRUE
High-affinity gluconate transporter GntT	-5.379	-5.523	-1.333	-4.593	-7.023	1.403	-8.412	4.375	10	0.367	0.399	FALSE	0.367	FALSE	FALSE
High-affinity leucine-specific transport system, periplasmic binding protein LivK (TC 3.A.1.4.1)	-1.85	-2.035	-1.051	-2.459	-1.668	-0.409	-2.13	0.874	1.8	0.505	0.274	FALSE	0.505	FALSE	FALSE
HipA protein	-4.339	-4.525	-3.494	-4.557	-4.484	-5.139	-2.281	1.015	3.02	0.344	0.339	FALSE	0.344	FALSE	FALSE
HipB protein	-3.555	-4.091	-0.149	-4.152	-4.038	1.442	-5.699	3.185	7.516	0.401	0.336	FALSE	0.401	FALSE	FALSE
His repressor	-1.148	-1.934	0.279	-1.966	-1.905	1.022	-1.061	2.067	2.21	0.942	0.111	FALSE	0.942	FALSE	FALSE
Histidine ABC transporter, ATP-binding protein HisP (TC 3.A.1.3.1)	-5.718	-6.053	-4.935	-6.061	-6.03	-8.202	-3.307	0.843	5.663	0.161	0.412	FALSE	0.161	FALSE	FALSE
Histidine ammonia-lyase (EC 4.3.1.3)	-3.658	-3.891	-1.44	-3.882	-3.902	-4.063	0.253	2.498	4.337	0.569	0.287	FALSE	0.569	FALSE	FALSE
Histidine triad (HIT) nucleotide-binding protein, cyanobacterial subgroup	0.651	-1.177	2.762	-1.241	-1.127	3.469	1.333	3.673	2.2	1.673	0	TRUE	1.673	FALSE	FALSE
Histidine triad (HIT) nucleotide-binding protein, similarity with At5g48545 and yeast YDL125C (HNT1)	3.101	1.427	3.772	0.378	2.286	3.977	3.512	2.263	1.911	1.409	0	TRUE	1.409	FALSE	FALSE
Histidinol dehydrogenase (EC 1.1.1.23)	-7.201	-5.448	-8.696	-6.978	-4.56	-9.018	-8.335	-3.067	4.104	-0.815	0.185	FALSE	0.815	FALSE	FALSE
Histidinol-phosphatase (EC 3.1.3.15)	-3.918	-2.974	-4.748	-3.016	-2.927	-5.022	-4.437	-1.742	1.55	-1.214	0.113	FALSE	1.214	FALSE	FALSE
Histidinol-phosphate aminotransferase (EC 2.6.1.9)	-0.138	-2.034	1.465	-1.939	-2.122	2.184	0.534	3.488	1.663	2.084	0	TRUE	2.084	TRUE	TRUE
Histidyl-tRNA synthetase (EC 6.1.1.21)	6.727	7.773	5.407	7.83	7.715	5.764	5.01	-2.367	0.754	-3.234	0	TRUE	3.234	TRUE	TRUE
histone acetyltransferase, ELP3 family	-2.652	-3.545	-0.897	-3.998	-3.181	0.069	-2.494	2.541	2.641	0.96	0.079	FALSE	0.96	FALSE	FALSE
HNH endonuclease family protein	4.577	6.11	2.594	6.254	5.962	2.021	3.143	-3.489	1.121	-3.212	0	TRUE	3.212	TRUE	TRUE
HNH homing endonuclease	1.86	-0.908	2.911	-1.381	-0.441	2.691	3.243	3.872	0.96	4.098	0	TRUE	4.098	TRUE	TRUE
Holliday junction DNA helicase RuvA	4.948	5.97	3.853	5.943	5.996	3.971	3.691	-2.126	0.283	-7.624	0	TRUE	7.624	TRUE	TRUE
Holliday junction DNA helicase RuvB	5.329	6.959	3.76	7.174	6.719	3.656	3.883	-3.178	0.454	-7.009	0	TRUE	7.009	TRUE	TRUE
Holo-[acyl-carrier protein] synthase (EC 2.7.8.7)	5.473	7.137	3.399	7.155	7.118	3.176	3.634	-3.735	0.453	-8.258	0	TRUE	8.258	TRUE	TRUE
Homocysteine S-methyltransferase (EC 2.1.1.10)	0.774	2.629	-1.468	3.471	1.589	-4.718	-0.299	-4.399	4.414	-1.278	0	TRUE	1.278	FALSE	FALSE
Homolog of fucose/glucose/galactose permeases	-3.816	-4.435	-2.058	-4.457	-4.404	-3.949	-0.769	2.347	3.244	0.722	0.179	FALSE	0.722	FALSE	FALSE
Homoprotocatechuate degradative operon repressor	-2.958	-1.197	-3.463	-3.043	-0.196	-3.325	-3.64	-2.175	2.87	-0.769	0.197	FALSE	0.769	FALSE	FALSE
Homoserine dehydrogenase (EC 1.1.1.3)	3.348	3.88	2.245	3.896	3.86	2.99	1.234	-1.693	1.751	-1.036	0	TRUE	1.036	FALSE	FALSE
Homoserine kinase (EC 2.7.1.39)	3.399	4.352	1.899	4.409	4.293	2.6	0.981	-2.431	1.621	-1.674	0	TRUE	1.674	FALSE	FALSE
Homoserine O-succinyltransferase (EC 2.3.1.46)	2.609	2.854	2.121	2.832	2.879	2.507	1.536	-0.777	0.962	-0.952	0.005	TRUE	0.952	FALSE	FALSE
HPr kinase/phosphorylase (EC 2.7.1.-) (EC 2.7.4.-)	5.879	7.309	4.071	7.577	7.048	3.429	4.692	-3.248	1.263	-2.627	0	TRUE	2.627	TRUE	TRUE
HspR, transcriptional repressor of DnaK operon	-2.015	-3.228	0.677	-3.3	-3.147	2.136	-1.759	3.822	3.925	0.964	0.057	FALSE	0.964	FALSE	FALSE
HTH-type transcriptional regulator IlvY	-0.057	2.672	-5.169	2.968	2.33	-7.621	-3.798	-7.862	3.893	-2.228	0	TRUE	2.228	TRUE	TRUE
HtrA protease/chaperone protein	-2.2	-2.145	-2.228	-3.676	-1.194	-1.79	-3.031	-0.168	2.466	-0.076	0.465	FALSE	0.076	FALSE	FALSE
Hyaluronoglucosaminidase (EC 3.2.1.35)	-1.695	-4.902	-0.274	-4.928	-4.875	-0.65	0.117	4.648	1.104	4.02	0	TRUE	4.02	TRUE	TRUE
Hybrid sensory histidine kinase in two-component regulatory system with EvgA	-3.99	-6.135	-3.37	-6.165	-6.093	-3.352	-3.385	2.781	1.656	1.732	0.018	FALSE	1.732	FALSE	FALSE
Hydrogen peroxide-inducible genes activator	0.415	-1.794	2.887	-1.686	-1.88	4.187	1.331	4.789	2.858	1.671	0	TRUE	1.671	FALSE	FALSE
Hydrogenase-4 transcriptional activator	-1.431	-3.917	0.011	-3.966	-3.859	-0.82	0.656	3.882	1.559	2.41	0	TRUE	2.41	TRUE	TRUE
Hydrolase (HAD superfamily) in cluster with DUF1447	3.436	3.99	2.393	4.143	3.825	3.217	1.378	-1.579	1.842	-0.953	0	TRUE	0.953	FALSE	FALSE
Hydrolase (HAD superfamily), YqeK	5.33	6.446	3.441	6.501	6.392	2.523	4.294	-3.017	1.772	-1.752	0	TRUE	1.752	FALSE	FALSE
Hydrolase in cluster with beta-lactamase (HAD superfamily)	6.311	7.967	3.873	8.094	7.848	2.923	4.762	-4.115	1.84	-2.344	0	TRUE	2.344	TRUE	TRUE
Hydroxyacylglutathione hydrolase (EC 3.1.2.6)	-0.987	-2.236	1.806	-2.552	-1.945	3.417	-0.612	4.09	4.035	1.003	0.01	FALSE	1.003	FALSE	FALSE
Hydroxyethylthiazole kinase (EC 2.7.1.50)	-0.566	-2.558	1.358	-2.589	-2.524	2.173	0.098	3.805	2.094	1.816	0	TRUE	1.816	FALSE	FALSE
Hydroxylamine reductase (EC 1.7.-.-)	-4.612	-4.868	-1.988	-4.917	-4.826	-0.356	-5.442	2.718	5.095	0.522	0.314	FALSE	0.522	FALSE	FALSE
Hydroxymethylglutaryl-CoA reductase (EC 1.1.1.34)	4.51	6.776	2.322	7.442	6.11	1.8	2.812	-4.479	1.331	-3.373	0	TRUE	3.373	TRUE	TRUE
Hydroxymethylglutaryl-CoA synthase (EC 2.3.3.10)	5.064	7.19	2.658	7.736	6.608	1.839	3.455	-4.525	1.617	-2.824	0	TRUE	2.824	TRUE	TRUE
Hydroxymethylpyrimidine ABC transporter, ATPase component	-5.685	-6.511	-5.324	-6.563	-6.434	-5.226	-5.47	1.138	2.86	0.444	0.335	FALSE	0.444	FALSE	FALSE
Hydroxymethylpyrimidine ABC transporter, substrate-binding component	-0.961	-2.749	2.781	-3.03	-2.512	5.399	-0.379	6.152	5.78	1.066	0	TRUE	1.066	FALSE	FALSE
Hydroxymethylpyrimidine ABC transporter, transmembrane component	-6.338	-6.076	-6.539	-6.154	-6.015	-5.882	-7.658	-0.524	4.007	-0.133	0.435	FALSE	0.133	FALSE	FALSE
Hydroxypyruvate reductase (EC 1.1.1.81)	3.631	5.262	-0.401	5.348	5.169	-4.427	1.949	-5.66	6.394	-1.071	0	TRUE	1.071	FALSE	FALSE
Hypothetical nudix hydrolase YeaB	-3.221	-4.215	-1.53	-4.258	-4.146	-0.736	-3.259	2.388	2.837	0.863	0.147	FALSE	0.863	FALSE	FALSE
Hypothetical oxidoreductase YdjG (EC 1.-.-.-)	-3.943	-2.722	-4.887	-3.273	-2.3	-4.425	-5.553	-2.177	1.846	-1.298	0.072	FALSE	1.298	FALSE	FALSE
hypothetical protein BH3604	5.678	6.559	4.858	6.733	6.361	5.024	4.608	-1.728	0.431	-4.027	0	TRUE	4.027	TRUE	TRUE
hypothetical protein clusted with conjugative transposons, BF0131	0.186	-1.113	1.961	-1.167	-1.055	2.745	0.662	2.91	2.114	1.381	0.005	TRUE	1.381	FALSE	FALSE
Hypothetical protein DUF194, DegV family	-0.115	1.434	-0.293	-0.063	2.619	-0.184	-0.431	-1.928	2.68	-0.726	0.141	FALSE	0.726	FALSE	FALSE
Hypothetical protein DUF901, similar to C-terminal domain of ribosome protection-type Tc-resistance proteins	-1.46	-2.386	0.335	-2.779	-2.04	1.144	-1.287	2.485	2.515	0.997	0.068	FALSE	0.997	FALSE	FALSE
hypothetical protein PA3071	0.983	-2.117	3.216	-1.87	-2.403	4.095	2.191	5.357	1.923	2.754	0	TRUE	2.754	TRUE	TRUE
Hypothetical protein possible functionally linked with Alanyl-tRNA synthetase	7.187	7.875	5.88	8.007	7.749	5.134	6.618	-2.013	1.483	-1.415	0	TRUE	1.415	FALSE	FALSE
Hypothetical protein PvdX	-5.847	-4.154	-6.736	-3.15	-6.389	-6.118	-7.826	-2.444	4.293	-0.624	0.228	FALSE	0.624	FALSE	FALSE
hypothetical protein Rv3805c	-7.6	-5.881	-9.038	-5.02	-7.326	-9.264	-8.736	-3.086	4.115	-0.827	0.186	FALSE	0.827	FALSE	FALSE
Hypothetical protein SAV1839	5.811	7.835	2.919	8.034	7.627	1.965	3.859	-4.849	1.896	-2.677	0	TRUE	2.677	TRUE	TRUE
Hypothetical protein TM0950	-6.369	-3.688	-7.44	-7.182	-2.379	-9.321	-6.158	-3.344	5.807	-0.596	0.229	FALSE	0.596	FALSE	FALSE
Hypothetical protein VC0266 (sugar utilization related?)	-3.621	-2.5	-4.689	-2.22	-2.807	-4.994	-4.302	-2.157	1.736	-1.303	0.088	FALSE	1.303	FALSE	FALSE
Hypothetical protein YbbP, contains nucleotide-binding domain of DisA bacterial checkpoint controller	5.642	6.887	4.406	7.023	6.697	4.208	4.586	-2.464	0.39	-6.311	0	TRUE	6.311	TRUE	TRUE
Hypothetical protein YggS, proline synthase co-transcribed bacterial homolog PROSC	0.903	-1.231	3.333	-1.37	-1.082	4.586	1.851	4.689	2.738	1.704	0	TRUE	1.704	FALSE	FALSE
Hypothetical protein ywlG	-0.297	-4.157	1.114	-4.189	-4.13	0.407	1.8	5.303	1.718	2.807	0	TRUE	2.807	TRUE	TRUE
Hypothetical protein, PV83 orf 20 homolog [SA bacteriophages 11, Mu50B]	-5	-4.852	-5.141	-4.874	-4.826	-6.872	-3.945	-0.338	4.327	-0.078	0.459	FALSE	0.078	FALSE	FALSE
Hypothetical radical SAM family enzyme in heat shock gene cluster, similarity with CPO of BS HemN-type	-2.014	-2.475	0.453	-2.563	-2.4	1.967	-2.019	2.909	3.988	0.732	0.144	FALSE	0.732	FALSE	FALSE
Hypothetical radical SAM family enzyme, NOT coproporphyrinogen III oxidase, oxygen-independent	-1.55	-3.043	0.913	-3.089	-2.979	2.322	-1.07	3.987	3.391	1.165	0.001	TRUE	1.165	FALSE	FALSE
Hypothetical SAR0365 homolog in superantigen-encoding pathogenicity islands SaPI	-4.746	2.361	-6.639	-4.036	6.051	-8.434	-5.449	-10.021	10.178	-0.914	0.064	FALSE	0.914	FALSE	FALSE
Hypothetical SAV0791 homolog in superantigen-encoding pathogenicity islands SaPI	-6.905	-7.115	-6.73	-7.189	-7.017	-5.912	-8.506	0.122	4.268	0.032	0.486	FALSE	0.032	FALSE	FALSE
Hypothetical SAV0801 homolog in superantigen-encoding pathogenicity islands SaPI	2.494	6.894	-2.773	7.629	6.115	-3.386	-2.158	-9.649	1.548	-6.073	0	TRUE	6.073	TRUE	TRUE
Hypothetical secreted sugar oxidoreductase, Gfo/Idh/MocA family, GalNAc-related	-2.704	-3.865	-0.039	-3.937	-3.817	-2.437	1.637	3.904	4.071	0.953	0.026	FALSE	0.953	FALSE	FALSE
Hypothetical similar to thiamin biosynthesis lipoprotein ApbE	4.302	6.338	1.801	6.538	6.163	1.338	2.285	-4.538	0.95	-4.845	0	TRUE	4.845	TRUE	TRUE
Hypoxanthine-guanine phosphoribosyltransferase (EC 2.4.2.8)	6.844	8.038	5.736	8.224	7.816	5.885	5.533	-2.313	0.416	-5.576	0	TRUE	5.576	TRUE	TRUE
Ig-like domain protein	-1.46	-6.888	0.692	-6.946	-6.835	0.978	0.306	7.552	1.568	4.9	0	TRUE	4.9	TRUE	TRUE
Imidazole glycerol phosphate synthase amidotransferase subunit (EC 2.4.2.-)	-6.127	-4.399	-7.523	-5.923	-3.425	-7.905	-7.171	-3.069	4.382	-0.772	0.194	FALSE	0.772	FALSE	FALSE
Imidazole glycerol phosphate synthase cyclase subunit (EC 4.1.3.-)	-6.334	-6.182	-6.444	-6.225	-6.114	-5.817	-7.471	-0.463	3.77	-0.123	0.44	FALSE	0.123	FALSE	FALSE
Imidazoleglycerol-phosphate dehydratase (EC 4.2.1.19)	-4.499	-4.202	-4.707	-4.19	-4.224	-5.057	-4.337	-0.519	2.138	-0.256	0.401	FALSE	0.256	FALSE	FALSE
Imidazolonepropionase (EC 3.5.2.7)	1.357	2.742	-0.515	3.997	1.074	-3.647	1.51	-2.908	5.158	-0.766	0.245	FALSE	0.766	FALSE	FALSE
Immune inhibitor A metalloprotease	-4.565	-5.805	-3.617	-5.899	-5.724	-4.389	-2.916	2.195	2.119	1.089	0.094	FALSE	1.089	FALSE	FALSE
Immunogenic secreted protein	-2.1	-3.304	1.563	-4.246	-2.666	4.051	-1.819	5.55	5.871	0.921	0.032	FALSE	0.921	FALSE	FALSE
IMP cyclohydrolase (EC 3.5.4.10)	2.313	1.351	4.532	1.262	1.438	5.973	2.906	3.203	3.071	1.034	0	TRUE	1.034	FALSE	FALSE
Inactive homolog of metal-dependent proteases, putative molecular chaperone	8.767	10.699	6.157	10.401	10.976	5.142	7.138	-4.539	1.995	-2.293	0	TRUE	2.293	TRUE	TRUE
IncF plasmid conjugative transfer pilus assembly protein TraC	0.378	0.577	-0.364	0.237	0.893	0.444	-1.593	-0.983	2.042	-0.565	0.21	FALSE	0.565	FALSE	FALSE
IncF plasmid conjugative transfer protein TraD	-5.492	-5.53	-3.82	-8.14	-4.221	-2.552	-9.533	1.108	7.727	0.135	0.412	FALSE	0.135	FALSE	FALSE
IncW plasmid conjugative relaxase protein TrwC (TraI homolog)	-2.045	-2.019	-2.253	-1.819	-2.23	-1.652	-3.871	-0.5	2.254	-0.245	0.373	FALSE	0.245	FALSE	FALSE
Indole-3-glycerol phosphate synthase (EC 4.1.1.48)	-0.577	-2.654	1.833	-2.702	-2.618	3.129	0.101	4.507	3.033	1.48	0	TRUE	1.48	FALSE	FALSE
Indolepyruvate oxidoreductase subunit IorA (EC 1.2.7.8)	-7.548	-7.351	-7.692	-7.415	-7.293	-7.053	-8.802	-0.474	3.872	-0.127	0.44	FALSE	0.127	FALSE	FALSE
Indolepyruvate oxidoreductase subunit IorB (EC 1.2.7.8)	-6.02	-5.788	-6.187	-5.821	-5.738	-5.579	-7.328	-0.564	3.927	-0.135	0.436	FALSE	0.135	FALSE	FALSE
Inducible Fructanase (EC 3.2.1.80), FruB	-7.554	-4.383	-9.17	-7.53	-3.091	-9.503	-8.776	-4.361	5.396	-0.855	0.167	FALSE	0.855	FALSE	FALSE
Inner membrane metabolite transport protein YgcS	3.145	4.605	1.615	4.994	4.147	1.01	2.175	-2.965	1.163	-2.587	0	TRUE	2.587	TRUE	TRUE
Inner membrane protein CreD-like protein	-6.611	-6.963	-6.281	-6.978	-6.951	-5.383	-8.52	0.293	4.4	0.075	0.459	FALSE	0.075	FALSE	FALSE
Inner membrane protein translocase component YidC, long form	0.616	-2.661	3.808	-2.588	-2.747	5.047	2.455	6.573	2.596	2.528	0	TRUE	2.528	TRUE	TRUE
Inner membrane protein translocase component YidC, short form OxaI-like	8.173	9.688	6.214	9.912	9.465	5.504	6.905	-3.48	1.401	-2.53	0	TRUE	2.53	TRUE	TRUE
Inner membrane protein YccF	-0.091	-2.804	2.078	-2.852	-2.752	3.007	0.603	4.741	2.487	1.864	0	TRUE	1.864	FALSE	FALSE
Inner membrane protein YhaH	-4.819	-4.661	-4.943	-4.735	-4.58	-6.827	-3.825	-0.381	4.592	-0.083	0.458	FALSE	0.083	FALSE	FALSE
Inner membrane protein YhaI	-1.208	-3.069	1.858	-3.157	-2.988	3.485	-0.694	4.872	4.191	1.144	0.008	TRUE	1.144	FALSE	FALSE
Inner membrane protein YqcE	-7.157	-5.488	-8.606	-4.631	-6.777	-8.838	-8.283	-3.035	4.254	-0.795	0.192	FALSE	0.795	FALSE	FALSE
Inner membrane protein YqiK	-0.073	0.625	-1.144	0.652	0.6	-1.867	-0.549	-1.793	1.316	-1.506	0	TRUE	1.506	FALSE	FALSE
Inner membrane protein YrbG, predicted calcium/sodium:proton antiporter	-1.146	-3.582	-0.058	-3.632	-3.531	0.238	-0.531	3.451	1.197	2.807	0	TRUE	2.807	TRUE	TRUE
Inner membrane transport protein YbaT	2.194	4.149	-2.027	4.279	4.005	-6.481	0.105	-6.19	6.577	-1.283	0	TRUE	1.283	FALSE	FALSE
Inner spore coat protein H	-6.635	-7.035	-5.08	-6.986	-7.061	-9.111	-3.464	1.488	6.276	0.245	0.373	FALSE	0.245	FALSE	FALSE
Inorganic pyrophosphatase (EC 3.6.1.1)	-0.246	-3.921	3.639	-3.956	-3.896	5.868	0.918	7.912	4.967	1.567	0	TRUE	1.567	FALSE	FALSE
Inosine-5'-monophosphate dehydrogenase (EC 1.1.1.205)	6.8	7.56	5.819	7.746	7.349	6.297	5.294	-1.749	1.002	-1.83	0	TRUE	1.83	FALSE	FALSE
Inosine-uridine preferring nucleoside hydrolase (EC 3.2.2.1)	6.109	6.981	4.966	7.199	6.748	4.457	5.482	-2.013	1.025	-2.019	0	TRUE	2.019	TRUE	TRUE
Inosose dehydratase (EC 4.2.1.44)	-4.978	-4.797	-5.104	-4.835	-4.764	-4.461	-6.143	-0.41	2.661	-0.161	0.425	FALSE	0.161	FALSE	FALSE
Inosose isomerase (EC 5.3.99.-)	-5.955	-6.376	-5.765	-6.402	-6.325	-6.098	-5.475	0.538	3.113	0.186	0.421	FALSE	0.186	FALSE	FALSE
Insertion element IS1 protein insB	-5.837	-4.075	-7.35	-5.574	-3.074	-7.728	-6.992	-3.148	4.244	-0.802	0.185	FALSE	0.802	FALSE	FALSE
Integral membrane protein LafC, accessory function in glycolipid and LTA synthesis	3.806	5.429	2.093	5.674	5.172	1.841	2.372	-3.315	0.568	-5.849	0	TRUE	5.849	TRUE	TRUE
Integrase	1.027	0.222	1.797	1.546	-2.789	2.664	0.732	1.664	4.347	0.599	0.25	FALSE	0.599	FALSE	FALSE
Integrase [Bacteriophage A118]	-6.943	-7.444	-6.504	-7.451	-7.442	-5.63	-8.661	0.542	4.475	0.123	0.434	FALSE	0.123	FALSE	FALSE
Integrase, superantigen-encoding pathogenicity islands SaPI	-6.324	-6.665	-3.739	-6.737	-6.561	-8.777	-2.016	2.297	7.178	0.307	0.365	FALSE	0.307	FALSE	FALSE
Integrase/recombinase clustered with segregation and condensation protein B	-3.082	-4.941	-1.147	-4.987	-4.91	-0.372	-2.609	3.592	2.505	1.406	0.022	FALSE	1.406	FALSE	FALSE
Integration host factor alpha subunit	1.232	-1.719	2.964	-1.767	-1.685	3.679	2.058	4.666	1.666	2.73	0	TRUE	2.73	TRUE	TRUE
intein-containing	0.065	-2.599	0.569	-1.625	-4.165	0.602	0.514	3.177	2.55	1.509	0	TRUE	1.509	FALSE	FALSE
Internalin A (LPXTG motif)	-0.712	-4.446	1.644	-4.473	-4.417	2.788	0.269	6.094	2.535	2.374	0	TRUE	2.374	TRUE	TRUE
Internalin-like protein (LPXTG motif) Lin0290 homolog	-6.606	-7.142	-4.026	-7.3	-7.042	-2.784	-8.589	2.338	6.342	0.356	0.328	FALSE	0.356	FALSE	FALSE
Internalin-like protein (LPXTG motif) Lin1204 homolog	-4.057	-1.016	-4.368	-7.833	1.44	-7.533	-3.19	-3.98	9.284	-0.342	0.388	FALSE	0.342	FALSE	FALSE
Internalin-like protein (LPXTG motif) Lmo0331 homolog	-2.736	-3.294	-1.576	-3.356	-3.212	-2.703	-0.728	1.665	2.003	0.856	0.113	FALSE	0.856	FALSE	FALSE
Internalin-like protein (LPXTG motif) Lmo0409 homolog	3.369	3.369	2.179	2.153	4.523	-1.295	5.46	-1.174	6.756	-0.18	0.5	FALSE	0.18	FALSE	FALSE
Internalin-like protein (LPXTG motif) Lmo0732 homolog	-2.04	-0.99	-3.281	-1.014	-0.968	-3.802	-2.736	-2.282	1.335	-1.772	0.019	FALSE	1.772	FALSE	FALSE
Internalin-like protein (LPXTG motif) Lmo2026 homolog	-1.013	-0.442	-2.094	-4.848	1.912	0.771	-8.484	-1.285	9.257	-0.16	0.252	FALSE	0.16	FALSE	FALSE
Internalin-like protein (LPXTG motif) Lmo2821 homolog	0.76	0.973	0.76	-0.215	1.777	0.695	0.832	-0.172	1.989	-0.092	0.5	FALSE	0.092	FALSE	FALSE
internalin, putative	1.649	0.581	2.146	-1.14	1.542	1.697	2.576	1.574	2.675	0.916	0.029	FALSE	0.916	FALSE	FALSE
internalin, putative (LPXTG motif)	3.794	5.863	0.063	5.579	6.098	-2.809	1.862	-5.768	4.672	-1.558	0	TRUE	1.558	FALSE	FALSE
Intramembrane protease RasP/YluC, implicated in cell division based on FtsL cleavage	6.743	8.109	5.191	8.245	7.985	4.873	5.502	-2.932	0.629	-4.688	0	TRUE	4.688	TRUE	TRUE
Iojap protein	6.143	7.33	5.067	7.51	7.13	4.978	5.177	-2.244	0.378	-5.968	0	TRUE	5.968	TRUE	TRUE
Iron binding protein IscA for iron-sulfur cluster assembly	-5.251	-3.473	-6.729	-5.055	-2.544	-7.052	-6.389	-3.161	4.276	-0.817	0.183	FALSE	0.817	FALSE	FALSE
Iron siderophore sensor protein	-6.419	-6.84	-2.913	-6.918	-6.764	-8.919	-1.216	3.057	8.042	0.362	0.354	FALSE	0.362	FALSE	FALSE
Iron-dependent repressor IdeR/DtxR	-3.439	-2.906	-3.9	-2.67	-3.189	-3.412	-4.686	-1.043	1.951	-0.594	0.264	FALSE	0.594	FALSE	FALSE
Iron-sulfur cluster assembly ATPase protein SufC	6.869	9.197	4.611	9.359	9.013	4.721	4.472	-4.591	0.349	-13.177	0	TRUE	13.177	TRUE	TRUE
Iron-sulfur cluster assembly protein SufB	6.747	8.668	4.825	8.769	8.55	4.935	4.681	-3.849	0.265	-14.561	0	TRUE	14.561	TRUE	TRUE
Iron-sulfur cluster assembly protein SufD	7.039	9.064	4.767	9.234	8.893	5.176	4.324	-4.298	0.852	-5.098	0	TRUE	5.098	TRUE	TRUE
Iron-sulfur cluster regulator IscR	-4.798	-5.146	-3.869	-5.16	-5.127	-7.273	-2.438	0.883	5.542	0.165	0.407	FALSE	0.165	FALSE	FALSE
Iron-sulfur cluster-binding protein	0.044	-2.455	1.753	-2.149	-2.881	2.342	0.965	4.187	1.443	2.814	0	TRUE	2.814	TRUE	TRUE
Isochorismatase (EC 3.3.2.1)	-3.815	-4.071	-2.738	-4.101	-4.031	-4.989	-1.32	1.293	3.91	0.338	0.342	FALSE	0.338	FALSE	FALSE
Isochorismate synthase (EC 5.4.4.2)	-0.674	-3.764	1.39	-3.826	-3.696	2.05	0.441	5.097	1.692	2.911	0	TRUE	2.911	TRUE	TRUE
Isocitrate dehydrogenase [NAD] (EC 1.1.1.41)	-6.026	-6.546	-1.644	-6.517	-6.572	0.635	-8.028	4.412	8.871	0.454	0.327	FALSE	0.454	FALSE	FALSE
Isocitrate dehydrogenase [NADP] (EC 1.1.1.42)	-5.533	-5.232	-5.746	-5.313	-5.135	-6.029	-5.446	-0.523	2.165	-0.261	0.397	FALSE	0.261	FALSE	FALSE
Isoleucyl-tRNA synthetase (EC 6.1.1.5)	7.213	8.231	6.05	8.274	8.19	6.266	5.817	-2.187	0.449	-4.934	0	TRUE	4.934	TRUE	TRUE
Isopentenyl-diphosphate delta-isomerase, FMN-dependent (EC 5.3.3.2)	4.791	5.888	3.389	5.914	5.86	3.093	3.676	-2.532	0.583	-4.348	0	TRUE	4.348	TRUE	TRUE
KapD, inhibitor of KinA pathway to sporulation	-5.381	-5.941	-1.072	-5.963	-5.852	0.63	-7.371	3.936	8.2	0.444	0.326	FALSE	0.444	FALSE	FALSE
Ketol-acid reductoisomerase (EC 1.1.1.86)	-5.949	-6.499	-2.676	-6.52	-6.464	-1.238	-8.064	3.004	7.3	0.397	0.331	FALSE	0.397	FALSE	FALSE
KH domain RNA binding protein YlqC	2.751	1.498	5.533	1.493	1.511	7.483	3.269	4.131	4.214	0.973	0	TRUE	0.973	FALSE	FALSE
Kup system potassium uptake protein	5.569	7.34	4.005	7.621	7.052	4.122	3.841	-3.373	0.567	-5.938	0	TRUE	5.938	TRUE	TRUE
L-alanine-DL-glutamate epimerase	-6.4	-6.821	-4.239	-6.9	-6.7	-8.906	-2.365	2.085	6.912	0.296	0.357	FALSE	0.296	FALSE	FALSE
L-arabinose isomerase (EC 5.3.1.4)	-6.841	-7.179	-4.349	-7.161	-7.208	-9.321	-2.74	2.18	6.992	0.293	0.36	FALSE	0.293	FALSE	FALSE
L-arabinose transport ATP-binding protein AraG (TC 3.A.1.2.2)	-5.842	-7.248	-4.279	-7.241	-7.251	-5.999	-3.157	2.84	3.767	0.797	0.169	FALSE	0.797	FALSE	FALSE
L-arabinose transport system permease protein (TC 3.A.1.2.2)	-4.109	-6.818	-2.872	-6.753	-6.886	-3.603	-2.221	3.955	2.586	1.465	0.023	FALSE	1.465	FALSE	FALSE
L-arabinose-binding periplasmic protein precursor AraF (TC 3.A.1.2.2)	-1.88	-5.394	-0.013	-5.421	-5.368	-1.172	0.999	5.474	2.326	2.194	0	TRUE	2.194	TRUE	TRUE
L-arabinose-specific 1-epimerase (mutarotase)	-3.364	0.69	-5.446	-2.58	2.204	-8.411	-4.026	-6.142	5.484	-1.105	0.025	FALSE	1.105	FALSE	FALSE
L-asparaginase (EC 3.5.1.1)	0.727	-0.934	1.975	-1.323	-0.607	2.53	1.349	2.934	1.225	2.365	0	TRUE	2.365	TRUE	TRUE
L-asparaginase I, cytoplasmic (EC 3.5.1.1)	3.058	5.911	-0.829	6.603	5.158	-3.208	0.726	-6.688	3.931	-1.886	0	TRUE	1.886	FALSE	FALSE
L-aspartate oxidase (EC 1.4.3.16)	0.78	-2.548	3.648	-2.575	-2.517	4.57	2.595	6.24	1.978	3.129	0	TRUE	3.129	TRUE	TRUE
L-beta-lysine 5,6-aminomutase alpha subunit (EC 5.4.3.3)	-7.383	-7.159	-7.546	-7.126	-7.191	-6.927	-8.727	-0.505	3.974	-0.136	0.434	FALSE	0.136	FALSE	FALSE
L-beta-lysine 5,6-aminomutase beta subunit (EC 5.4.3.3)	-5.958	-6.103	-5.846	-6.206	-6.009	-5.034	-7.517	-0.047	4.154	-0.011	0.495	FALSE	0.011	FALSE	FALSE
L-Cystine ABC transporter, periplasmic cystine-binding protein	3.063	4.99	0.743	5.463	4.493	1.548	-0.44	-4.253	1.988	-2.285	0	TRUE	2.285	TRUE	TRUE
L-Cystine ABC transporter, periplasmic cystine-binding protein TcyA	-2.587	-0.806	-4.752	-0.427	-1.3	-5.439	-4.085	-3.911	1.628	-2.396	0	TRUE	2.396	TRUE	TRUE
L-Cystine ABC transporter, permease protein TcyB	-6.316	-4.598	-7.894	-6.012	-3.658	-8.15	-7.586	-3.101	4.314	-0.836	0.182	FALSE	0.836	FALSE	FALSE
L-fuconate dehydratase (EC 4.2.1.68)	-4.437	-6.857	-1.585	-6.902	-6.815	-4.046	0.057	5.252	4.426	1.136	0.041	FALSE	1.136	FALSE	FALSE
L-fuconolactone hydrolase	-5.284	-6.264	-1.11	-6.332	-6.219	-5.899	1.291	4.993	7.377	0.651	0.225	FALSE	0.651	FALSE	FALSE
L-fucose mutarotase	-5.088	-5.451	-4.153	-5.456	-5.441	-7.511	-2.627	0.997	5.736	0.179	0.396	FALSE	0.179	FALSE	FALSE
L-lactate dehydrogenase (EC 1.1.1.27)	10.224	11.283	8.936	11.188	11.367	8.577	9.287	-2.351	0.71	-3.331	0	TRUE	3.331	TRUE	TRUE
L-lactate dehydrogenase (EC 1.1.2.3)	3.15	5.439	-0.031	5.788	5.057	-1.261	0.982	-5.433	2.246	-2.558	0	TRUE	2.558	TRUE	TRUE
L-lactate permease	4.742	6.301	2.424	6.451	6.113	1.555	3.29	-3.847	1.739	-2.324	0	TRUE	2.324	TRUE	TRUE
L-proline glycine betaine ABC transport system permease protein ProV (TC 3.A.1.12.1)	1.144	0.808	1.813	0.248	1.307	1.063	2.491	1.028	1.454	0.708	0.21	FALSE	0.708	FALSE	FALSE
L-proline glycine betaine binding ABC transporter protein ProX (TC 3.A.1.12.1)	1.562	0.971	1.581	-0.088	1.716	1.612	1.542	0.654	1.803	0.596	0.391	FALSE	0.596	FALSE	FALSE
L-Proline/Glycine betaine transporter ProP	-6.809	-6.934	-6.687	-7.02	-6.857	-5.868	-8.448	-0.022	4.424	-0.005	0.497	FALSE	0.005	FALSE	FALSE
L-rhamnose isomerase (EC 5.3.1.14)	-7.179	-5.435	-8.669	-4.565	-6.776	-9.078	-8.233	-3.156	4.121	-0.86	0.182	FALSE	0.86	FALSE	FALSE
L-rhamnose operon transcriptional activator RhaR	-5.293	-5.201	-5.377	-5.298	-5.099	-7.216	-4.172	-0.317	4.456	-0.076	0.464	FALSE	0.076	FALSE	FALSE
L-ribulose-5-phosphate 4-epimerase (EC 5.1.3.4)	6.335	8.084	1.657	8.127	8.044	-2.195	4.565	-6.454	6.762	-1.026	0	TRUE	1.026	FALSE	FALSE
L-serine dehydratase (EC 4.3.1.17)	0.14	-2.562	2.515	-2.449	-2.682	3.42	1.446	5.127	1.978	2.562	0	TRUE	2.562	TRUE	TRUE
L-serine dehydratase, alpha subunit (EC 4.3.1.17)	3.712	4.933	2.489	4.55	5.182	2.125	2.852	-2.373	0.749	-3.192	0	TRUE	3.192	TRUE	TRUE
L-serine dehydratase, beta subunit (EC 4.3.1.17)	3.322	5.615	0.635	5.826	5.379	0.356	0.938	-4.958	0.591	-8.347	0	TRUE	8.347	TRUE	TRUE
L-sorbose 1-phosphate reductase (EC 1.1.1.-)	-5.724	-4.274	-6.255	-3.113	-6.796	-6.614	-5.89	-1.811	3.838	-0.46	0.295	FALSE	0.46	FALSE	FALSE
L-threonine 3-dehydrogenase (EC 1.1.1.103)	2.421	-1.774	4.119	-2.262	-1.426	4.185	4.033	5.884	0.985	5.958	0	TRUE	5.958	TRUE	TRUE
L-threonine 3-O-phosphate decarboxylase (EC 4.1.1.81)	-6.153	-6.66	-1.267	-6.629	-6.678	1.07	-8.068	4.973	9.353	0.478	0.332	FALSE	0.478	FALSE	FALSE
L-xylulose 5-phosphate 3-epimerase (EC 5.1.3.-)	6.264	7.997	1.471	8.046	7.948	-2.627	4.536	-6.559	7.159	-0.986	0	TRUE	0.986	FALSE	FALSE
L-xylulose/3-keto-L-gulonate kinase (EC 2.7.1.-)	-7.417	-5.696	-8.94	-4.847	-7.036	-9.241	-8.61	-3.113	4.112	-0.847	0.183	FALSE	0.847	FALSE	FALSE
L,D-transpeptidase YcbB	-6.76	-5.024	-8.281	-6.503	-4.066	-8.588	-7.962	-3.176	4.23	-0.829	0.18	FALSE	0.829	FALSE	FALSE
Lactacin F transporter auxillary protein	2.655	4.601	-0.462	4.405	4.789	-4.158	0.425	-5.197	4.6	-1.581	0	TRUE	1.581	FALSE	FALSE
Lactacin F two-component system response regulator	2.274	4.374	-1.518	4.874	3.728	-5.944	0.681	-5.762	6.629	-1.176	0	TRUE	1.176	FALSE	FALSE
Lactacin F two-component system sensor histidine kinase	3.068	5.286	-0.884	5.943	4.576	-4.529	1.411	-6.17	5.936	-1.23	0	TRUE	1.23	FALSE	FALSE
Lactaldehyde reductase (EC 1.1.1.77)	-3.916	-6.708	-0.113	-6.781	-6.648	-3.425	2.305	6.892	5.816	1.144	0.021	FALSE	1.144	FALSE	FALSE
Lactate 2-monooxygenase (EC 1.13.12.4)	6.146	7.428	1.547	7.703	7.157	-3.009	5.128	-5.909	8.134	-0.789	0	TRUE	0.789	FALSE	FALSE
Lactate-responsive regulator LldR in Firmicutes, GntR family	1.217	2.565	-1.549	2.855	2.237	-3.932	0.031	-4.004	3.969	-1.293	0	TRUE	1.293	FALSE	FALSE
Lactose and galactose permease, GPH translocator family	0.833	2.41	-1.76	2.708	2	-3.921	-0.44	-4.188	3.472	-1.461	0	TRUE	1.461	FALSE	FALSE
Lactose phosphotransferase system repressor	2.826	2.826	4.579	2.255	3.292	2.199	6.806	1.822	4.607	0.392	0.405	FALSE	0.392	FALSE	FALSE
Lactoylglutathione lyase (EC 4.4.1.5)	-4.579	-5.133	-1.182	-5.133	-5.136	0.2	-6.473	2.927	7.085	0.394	0.327	FALSE	0.394	FALSE	FALSE
Large exoproteins involved in heme utilization or adhesion	-3.871	-4.161	-3.692	-4.182	-4.134	-3.409	-4.183	0.397	1.374	0.319	0.369	FALSE	0.319	FALSE	FALSE
Large-conductance mechanosensitive channel	4.382	6.335	3.03	7.03	5.563	3.197	2.803	-3.369	1.467	-2.31	0	TRUE	2.31	TRUE	TRUE
Late competence protein ComC, processing protease	-0.89	0.581	-4.077	0.543	0.619	-6.587	-2.799	-4.681	3.74	-1.571	0	TRUE	1.571	FALSE	FALSE
Late competence protein ComEA, DNA receptor	1.835	3.21	0.381	3.013	3.394	0.33	0.441	-2.818	0.415	-6.778	0	TRUE	6.778	TRUE	TRUE
Late competence protein ComEB	5.891	6.997	4.483	7.07	6.924	4.056	4.84	-2.553	0.784	-3.325	0	TRUE	3.325	TRUE	TRUE
Late competence protein ComEC, DNA transport	1.998	3.055	0.935	2.975	3.131	0.92	0.954	-2.119	0.19	-11.192	0	TRUE	11.192	TRUE	TRUE
Late competence protein ComGA, access of DNA to ComEA	-0.672	0.624	-2.364	0.056	1.105	-3.7	-1.388	-2.998	2.311	-1.449	0	TRUE	1.449	FALSE	FALSE
Late competence protein ComGB, access of DNA to ComEA	-0.174	1.18	-1.36	0.209	1.783	-2.482	-0.46	-2.411	2.063	-1.21	0.01	FALSE	1.21	FALSE	FALSE
Late competence protein ComGC, access of DNA to ComEA, FIG007487	-0.94	0.877	-3.562	0.357	1.296	-4.783	-2.667	-4.445	2.113	-2.143	0	TRUE	2.143	TRUE	TRUE
Late competence protein ComGD, access of DNA to ComEA, FIG038316	0.068	1.826	-2.684	1.526	2.101	-4.553	-1.492	-4.485	3.06	-1.707	0	TRUE	1.707	FALSE	FALSE
Late competence protein ComGE, FIG075573	0.67	2.24	-1.724	2.473	1.97	-2.556	-1	-3.936	1.553	-2.661	0	TRUE	2.661	TRUE	TRUE
Legionaminic acid synthase (EC 2.5.1.56)	-6.595	-4.232	-8.219	-3.155	-6.431	-8.594	-7.915	-3.745	4.686	-0.88	0.167	FALSE	0.88	FALSE	FALSE
Leucine-responsive regulatory protein, regulator for leucine (or lrp) regulon and high-affinity branched-chain amino acid transport system	0.821	-1.091	3.741	-0.836	-1.36	5.542	1.511	5.188	4.031	1.275	0	TRUE	1.275	FALSE	FALSE
Leucyl-tRNA synthetase (EC 6.1.1.4)	6.166	7.165	4.897	7.261	7.075	5.27	4.483	-2.285	0.788	-2.973	0	TRUE	2.973	TRUE	TRUE
Lipid A biosynthesis lauroyl acyltransferase (EC 2.3.1.-)	-0.455	-2.482	2.044	-2.523	-2.447	3.436	0.268	4.566	3.167	1.447	0	TRUE	1.447	FALSE	FALSE
Lipid A export ATP-binding/permease protein MsbA	4.026	6.029	1.892	6.379	5.608	1.263	2.396	-4.154	1.129	-3.708	0	TRUE	3.708	TRUE	TRUE
Lipid A export ATP-binding/permease protein MsbA (EC 3.6.3.25)	6.481	7.355	5.157	7.362	7.346	4.663	5.642	-2.185	0.979	-2.33	0	TRUE	2.33	TRUE	TRUE
Lipid carrier : UDP-N-acetylgalactosaminyltransferase (EC 2.4.1.-)	-1.1	-3.485	0.789	-3.531	-3.451	1.492	-0.372	4.137	2.009	2.011	0	TRUE	2.011	TRUE	TRUE
Lipid-A-disaccharide synthase (EC 2.4.1.182)	-0.284	-2.929	1.337	-2.964	-2.893	1.865	0.641	4.222	1.297	3.193	0	TRUE	3.193	TRUE	TRUE
Lipoate synthase	-3.566	-4.353	-2.263	-4.389	-4.307	-3.577	-1.323	2.035	2.483	0.854	0.136	FALSE	0.854	FALSE	FALSE
Lipoate-protein ligase A	0.616	0.967	-0.093	1.402	0.386	-1.227	0.74	-1.025	1.971	-0.567	0.223	FALSE	0.567	FALSE	FALSE
Lipopolysaccharide 1,6-galactosyltransferase (EC 2.4.1.-)	-6.803	-3.441	-8.408	-6.696	-2.082	-8.73	-8.1	-4.563	5.528	-0.844	0.165	FALSE	0.844	FALSE	FALSE
Lipopolysaccharide ABC transporter, ATP-binding protein LptB	0.026	-2.176	2.065	-2.659	-1.753	3.081	0.782	4.283	2.327	1.802	0	TRUE	1.802	FALSE	FALSE
Lipopolysaccharide biosynthesis protein WzxC	0.563	-2.438	3.035	-2.227	-2.667	3.888	2.012	5.517	1.883	2.905	0	TRUE	2.905	TRUE	TRUE
Lipopolysaccharide cholinephosphotransferase LicD1 (EC 2.7.8.-)	-0.101	-1.39	2.091	-2.047	-0.891	3.484	0.287	3.696	3.202	1.136	0.001	TRUE	1.136	FALSE	FALSE
Lipopolysaccharide cholinephosphotransferase LicD3 (EC 2.7.8.-)	-5.989	-6.419	-5.091	-6.426	-6.412	-8.537	-3.616	0.918	5.6	0.162	0.413	FALSE	0.162	FALSE	FALSE
Lipopolysaccharide core biosynthesis glycosyltransferase, group 2 family protein (EC 2.4.1.-)	-4.87	-6.145	-3.548	-6.179	-6.11	-5.03	-2.474	2.526	3.49	0.78	0.179	FALSE	0.78	FALSE	FALSE
Lipopolysaccharide heptosyltransferase I (EC 2.4.1.-)	-5.971	-6.569	-1.312	-6.578	-6.564	1.088	-7.995	4.781	9.285	0.473	0.323	FALSE	0.473	FALSE	FALSE
Lipoprotein releasing system ATP-binding protein LolD	0.302	-2.235	1.873	-2.479	-1.97	2.342	1.138	4.003	1.305	2.959	0	TRUE	2.959	TRUE	TRUE
Lipoprotein releasing system transmembrane protein LolC	-0.287	-3.968	2.291	-4.021	-3.925	3.178	1.128	6.244	2.085	2.904	0	TRUE	2.904	TRUE	TRUE
Lipoprotein releasing system transmembrane protein LolE	-1.025	-3.066	1.029	-2.897	-3.312	2.021	-0.359	4.052	2.396	1.678	0	TRUE	1.678	FALSE	FALSE
Lipoprotein signal peptidase (EC 3.4.23.36)	5.255	5.816	4.384	5.54	6.062	5.103	3.5	-1.433	1.604	-0.986	0	TRUE	0.986	FALSE	FALSE
Lipoteichoic acid synthase LtaS Type IIa	4.649	5.741	3.191	6.073	5.447	2.512	3.855	-2.577	1.343	-1.966	0	TRUE	1.966	FALSE	FALSE
Lipoteichoic acid synthase LtaS Type IIb	3.118	4.28	1.274	4.387	4.153	0.418	2.078	-3.012	1.662	-1.935	0	TRUE	1.935	FALSE	FALSE
Lipoteichoic acid synthase LtaS Type IVa	-7.381	-7.589	-7.248	-7.597	-7.574	-6.374	-8.957	0.106	4.318	0.028	0.486	FALSE	0.028	FALSE	FALSE
Lon-like protease with PDZ domain	4.042	5.417	2.338	5.515	5.32	2.102	2.696	-3.027	0.595	-5.122	0	TRUE	5.122	TRUE	TRUE
Long-chain-fatty-acid--CoA ligase (EC 6.2.1.3)	2.273	-0.162	4.69	-0.663	0.379	5.913	3.387	4.858	2.527	1.932	0	TRUE	1.932	FALSE	FALSE
Low molecular weight protein tyrosine phosphatase (EC 3.1.3.48)	4.198	5.907	2.563	6.088	5.731	2.611	2.5	-3.36	0.364	-9.235	0	TRUE	9.235	TRUE	TRUE
Low temperature requirement B protein	-4.542	-3.646	-5.23	-3.429	-3.918	-5.103	-5.383	-1.578	1.322	-1.242	0.101	FALSE	1.242	FALSE	FALSE
Low-affinity inorganic phosphate transporter	-7.37	-5.605	-8.949	-4.798	-6.981	-9.25	-8.613	-3.191	4.178	-0.853	0.176	FALSE	0.853	FALSE	FALSE
low-specificity D-threonine aldolase	-6.933	-6.757	-7.058	-6.721	-6.821	-6.408	-8.206	-0.391	3.933	-0.109	0.453	FALSE	0.109	FALSE	FALSE
Low-specificity L-threonine aldolase (EC 4.1.2.5)	-5.007	-5.01	-5.004	-5.079	-4.945	-4.299	-6.481	-0.173	2.929	-0.065	0.469	FALSE	0.065	FALSE	FALSE
LrgA-associated membrane protein LrgB	1.096	0.886	1.922	1.748	-0.643	2.805	0.633	1.127	2.446	0.474	0.251	FALSE	0.474	FALSE	FALSE
LSU m3Psi1915 methyltransferase RlmH	3.844	5.107	2.512	5.446	4.714	2.037	2.989	-2.559	0.959	-2.696	0	TRUE	2.696	TRUE	TRUE
LSU m5C1962 methyltransferase RlmI	0.349	-2.265	2.423	-2.301	-2.239	3.06	1.626	4.668	1.454	3.191	0	TRUE	3.191	TRUE	TRUE
LSU ribosomal protein L10p (P0)	10.836	11.432	9.962	11.384	11.481	9.595	10.323	-1.478	0.728	-2.043	0	TRUE	2.043	TRUE	TRUE
LSU ribosomal protein L11p (L12e)	8.81	9.343	8.163	9.305	9.382	8.345	7.968	-1.18	0.377	-3.216	0	TRUE	3.216	TRUE	TRUE
LSU ribosomal protein L13p (L13Ae)	10.035	11.51	8.469	11.715	11.288	8.127	8.802	-3.036	0.676	-4.512	0	TRUE	4.512	TRUE	TRUE
LSU ribosomal protein L14p (L23e)	8.93	9.608	8.315	9.722	9.486	8.42	8.194	-1.297	0.253	-5.141	0	TRUE	5.141	TRUE	TRUE
LSU ribosomal protein L15p (L27Ae)	9.754	10.658	8.812	10.646	10.668	8.739	8.881	-1.848	0.141	-13.152	0	TRUE	13.152	TRUE	TRUE
LSU ribosomal protein L16p (L10e)	9.621	10.347	8.829	10.332	10.361	8.714	8.943	-1.516	0.228	-6.706	0	TRUE	6.706	TRUE	TRUE
LSU ribosomal protein L17p	9.207	10.243	8.264	10.179	10.306	8.277	8.248	-1.98	0.126	-15.737	0	TRUE	15.737	TRUE	TRUE
LSU ribosomal protein L18p (L5e)	8.613	8.447	8.696	8.231	8.673	8.811	8.57	0.234	0.441	0.605	0.247	FALSE	0.605	FALSE	FALSE
LSU ribosomal protein L19p	9.016	9.176	8.605	9.334	9.018	9.015	8.186	-0.571	0.83	-0.719	0.118	FALSE	0.719	FALSE	FALSE
LSU ribosomal protein L1p (L10Ae)	9.982	10.847	9.116	10.725	10.944	9.262	8.961	-1.722	0.303	-5.713	0	TRUE	5.713	TRUE	TRUE
LSU ribosomal protein L20p	9.055	9.441	8.613	9.431	9.451	8.708	8.494	-0.838	0.214	-3.991	0	TRUE	3.991	TRUE	TRUE
LSU ribosomal protein L21p	8.578	9.073	8.024	9.196	8.915	8.287	7.732	-1.037	0.556	-1.931	0	TRUE	1.931	FALSE	FALSE
LSU ribosomal protein L22p (L17e)	9.271	10.174	8.61	9.942	10.389	8.586	8.638	-1.552	0.447	-3.546	0	TRUE	3.546	TRUE	TRUE
LSU ribosomal protein L23p (L23Ae)	9.373	10.214	8.486	10.165	10.264	8.596	8.362	-1.733	0.235	-7.45	0	TRUE	7.45	TRUE	TRUE
LSU ribosomal protein L24p (L26e)	9.728	11.125	8.378	11.071	11.178	8.388	8.367	-2.746	0.109	-25.295	0	TRUE	25.295	TRUE	TRUE
LSU ribosomal protein L25p	2.81	-0.149	6.242	0.013	-0.314	7.74	4.67	6.701	3.07	2.184	0	TRUE	2.184	TRUE	TRUE
LSU ribosomal protein L27p	9.897	11.414	8.006	11.498	11.325	7.536	8.465	-3.408	0.927	-3.736	0	TRUE	3.736	TRUE	TRUE
LSU ribosomal protein L28p	7.843	7.931	7.673	7.773	8.079	7.878	7.456	-0.255	0.426	-0.615	0.237	FALSE	0.615	FALSE	FALSE
LSU ribosomal protein L29p (L35e)	8.902	9.495	8.351	9.481	9.511	8.357	8.345	-1.144	0.058	-19.891	0	TRUE	19.891	TRUE	TRUE
LSU ribosomal protein L2p (L8e)	9.879	11.039	8.633	11.126	10.957	8.422	8.837	-2.413	0.413	-5.869	0	TRUE	5.869	TRUE	TRUE
LSU ribosomal protein L30p (L7e)	8.85	10.061	7.625	10.041	10.078	7.602	7.65	-2.434	0.07	-34.811	0	TRUE	34.811	TRUE	TRUE
LSU ribosomal protein L31p	10.802	11.958	8.627	11.917	11.998	7.531	9.7	-3.348	2.168	-1.554	0	TRUE	1.554	FALSE	FALSE
LSU ribosomal protein L32p	8.506	8.61	7.852	8.726	8.479	8.522	7.14	-0.749	1.383	-0.576	0.194	FALSE	0.576	FALSE	FALSE
LSU ribosomal protein L33p	9.964	10.814	9.164	10.969	10.649	9.036	9.288	-1.647	0.321	-5.141	0	TRUE	5.141	TRUE	TRUE
LSU ribosomal protein L34p	8.85	9.698	7.922	9.951	9.425	8.3	7.503	-1.768	0.799	-2.27	0	TRUE	2.27	TRUE	TRUE
LSU ribosomal protein L35p	9.055	9.484	8.41	9.469	9.498	8.146	8.671	-1.07	0.525	-2.142	0	TRUE	2.142	TRUE	TRUE
LSU ribosomal protein L36p	7.083	6.045	8.034	5.501	6.451	8.463	7.551	2.028	0.977	2.06	0	TRUE	2.06	TRUE	TRUE
LSU ribosomal protein L3p (L3e)	9.67	10.876	8.443	10.805	10.944	8.306	8.563	-2.44	0.256	-9.545	0	TRUE	9.545	TRUE	TRUE
LSU ribosomal protein L4p (L1e)	9.281	9.863	8.61	9.835	9.892	8.756	8.444	-1.263	0.312	-4.113	0	TRUE	4.113	TRUE	TRUE
LSU ribosomal protein L5p (L11e)	10.171	11.43	8.88	11.489	11.371	8.988	8.749	-2.559	0.239	-10.785	0	TRUE	10.785	TRUE	TRUE
LSU ribosomal protein L6p (L9e)	9.237	9.993	8.498	9.863	10.111	8.637	8.349	-1.493	0.296	-5.059	0	TRUE	5.059	TRUE	TRUE
LSU ribosomal protein L7/L12 (P1/P2)	10.316	11.047	9.431	11.091	11.004	9.637	9.212	-1.618	0.426	-3.869	0	TRUE	3.869	TRUE	TRUE
LSU ribosomal protein L9p	7.234	7.424	6.71	7.79	7.047	7.347	6.006	-0.703	1.342	-0.541	0.25	FALSE	0.541	FALSE	FALSE
Luciferase-like monooxygenase (EC 1.14.-.-) in cluster with COG2110	-6.148	-6.515	-5.034	-6.692	-6.391	-8.67	-3.482	1.137	5.927	0.194	0.388	FALSE	0.194	FALSE	FALSE
LuxE, long-chain-fatty-acid ligase (EC 6.2.1.19)	-6.066	-6.605	-4.259	-6.604	-6.618	-3.119	-8.08	1.667	5.707	0.293	0.344	FALSE	0.293	FALSE	FALSE
Lysine 2,3-aminomutase (EC 5.4.3.2)	-5.302	-5.241	-5.344	-5.278	-5.217	-4.645	-6.722	-0.268	2.852	-0.1	0.453	FALSE	0.1	FALSE	FALSE
Lysine decarboxylase (EC 4.1.1.18)	-2.757	-4.671	0.032	-4.743	-4.597	1.589	-2.228	4.765	3.902	1.196	0.018	FALSE	1.196	FALSE	FALSE
Lysine-arginine-ornithine-binding periplasmic protein precursor (TC 3.A.1.3.1)	-1.833	-4.789	1.035	-4.811	-4.762	2.539	-1.06	5.925	3.662	1.568	0	TRUE	1.568	FALSE	FALSE
Lysine-specific permease	0.637	-0.493	1.613	0.583	-2.273	2.311	0.668	2.115	2.849	0.916	0.094	FALSE	0.916	FALSE	FALSE
Lysine/cadaverine antiporter membrane protein CadB	2.574	4.715	-0.47	5.76	3.532	-3.78	1.702	-5.09	5.475	-1.162	0	TRUE	1.162	FALSE	FALSE
Lysophospholipase (EC 3.1.1.5)	4.035	5.864	2.49	6.198	5.454	2.604	2.352	-3.388	0.742	-4.552	0	TRUE	4.552	TRUE	TRUE
Lysophospholipase L2 (EC 3.1.1.5)	4.205	6.353	-0.265	6.391	6.316	-3.687	1.932	-6.627	5.602	-1.347	0	TRUE	1.347	FALSE	FALSE
Lysophospholipid acyltransferase	0.152	-6.171	3.012	-6.246	-6.071	4.152	1.685	9.288	2.657	3.003	0	TRUE	3.003	TRUE	TRUE
LysR family regulatory protein CidR	-2.538	-3.556	0.972	-3.611	-3.494	2.874	-2.326	4.546	5.205	0.853	0.062	FALSE	0.853	FALSE	FALSE
LysR family transcriptional regulator clustered with dicarboxylate transport	2.384	5.184	-2.131	6.093	4.174	-8.696	0.265	-7.21	8.956	-1.185	0	TRUE	1.185	FALSE	FALSE
LysR family transcriptional regulator near succinyl-CoA:3-ketoacid-coenzyme A transferase	-5.77	-6.289	-2.024	-6.361	-6.208	-0.422	-7.766	3.437	7.639	0.43	0.326	FALSE	0.43	FALSE	FALSE
LysR family transcriptional regulator STM2281	-6.55	-4.254	-8.245	-3.183	-6.386	-8.506	-7.956	-3.702	4.569	-0.898	0.163	FALSE	0.898	FALSE	FALSE
LysR family transcriptional regulator STM3121	1.469	3.511	-0.881	3.973	2.833	-1.962	-0.157	-4.394	1.816	-2.513	0	TRUE	2.513	TRUE	TRUE
LysR family transcriptional regulator YeiE	0.355	1.676	-0.744	2.285	0.788	-1.506	0.041	-2.266	1.702	-1.349	0.003	TRUE	1.349	FALSE	FALSE
Lysyl endopeptidase (EC 3.4.21.50)	-5.055	-5.094	-4.865	-5.143	-5.062	-4.121	-6.559	-0.001	2.612	0	0.5	FALSE	0	FALSE	FALSE
Lysyl-tRNA synthetase (class II) (EC 6.1.1.6)	7.495	8.482	6.469	8.553	8.411	6.357	6.574	-2.016	0.219	-9.24	0	TRUE	9.24	TRUE	TRUE
M protein trans-acting positive regulator (Mga)	0.722	0.477	1.063	-0.468	1.105	0.53	1.691	0.757	1.573	0.533	0.25	FALSE	0.533	FALSE	FALSE
Macrolide export ATP-binding/permease protein MacB (EC 3.6.3.-)	0.625	0.415	1.815	0.286	0.515	2.657	0.663	1.396	1.994	0.735	0.099	FALSE	0.735	FALSE	FALSE
Macrolide-specific efflux protein MacA	-2.363	-4.395	-0.339	-4.453	-4.336	0.605	-1.781	3.972	2.498	1.573	0.004	TRUE	1.573	FALSE	FALSE
macromolecule metabolism	0.321	-2.768	1.588	-2.781	-2.751	1.776	1.363	4.343	0.893	4.839	0	TRUE	4.839	TRUE	TRUE
macromolecule synthesis, modification	-2.769	-3.194	-0.845	-3.18	-3.214	0.35	-2.867	2.165	3.227	0.672	0.184	FALSE	0.672	FALSE	FALSE
Magnesium and cobalt efflux protein CorC	-1.752	-2.781	0.938	-4.039	-1.982	2.905	-1.65	4.188	4.57	0.899	0.075	FALSE	0.899	FALSE	FALSE
Magnesium and cobalt transport protein CorA	4.928	6.766	3.115	6.955	6.564	3.094	3.139	-3.635	0.388	-9.401	0	TRUE	9.401	TRUE	TRUE
Major cold shock protein CspA	-4.33	-4.131	-4.489	-4.228	-4.074	-6.221	-3.34	-0.415	4.434	-0.098	0.452	FALSE	0.098	FALSE	FALSE
Major facilitator superfamily (MFS) transporter	-3.443	-3.98	-2.709	-4.032	-3.938	-3.579	-1.983	1.235	1.856	0.718	0.194	FALSE	0.718	FALSE	FALSE
Major myo-inositol transporter IolT	-5.328	-4.913	-5.558	-7.174	-3.778	-6.749	-4.685	-0.569	3.916	-0.143	0.419	FALSE	0.143	FALSE	FALSE
Malate dehydrogenase (EC 1.1.1.37)	5.728	3.821	6.939	5.298	2.116	7.776	6.071	3.106	3.183	1.051	0	TRUE	1.051	FALSE	FALSE
Malate Na(+) symporter	-2.837	-2.838	-2.127	-3.251	-2.457	-4.34	-0.826	0.67	3.528	0.192	0.458	FALSE	0.192	FALSE	FALSE
Malate permease	0.606	0.605	1.134	0.93	0.217	1.854	0.019	0.479	1.832	0.269	0.433	FALSE	0.269	FALSE	FALSE
Malolactic enzyme (EC 1.-.-.-)	-0.151	1.368	-1.659	2.246	0.26	-4.036	-0.442	-3.159	3.604	-1.05	0.002	TRUE	1.05	FALSE	FALSE
Malolactic regulator	-1.465	0.104	-3.682	-0.356	0.489	-4.644	-2.84	-3.744	1.85	-2.127	0	TRUE	2.127	TRUE	TRUE
Malonyl CoA-acyl carrier protein transacylase (EC 2.3.1.39)	1.807	-0.606	4.136	-0.77	-0.446	5.138	2.908	4.73	2.231	2.121	0	TRUE	2.121	TRUE	TRUE
Maltodextrin glucosidase (EC 3.2.1.20)	4.9	6.279	3.014	6.35	6.203	2.47	3.581	-3.25	1.112	-2.991	0	TRUE	2.991	TRUE	TRUE
Maltodextrin phosphorylase (EC 2.4.1.1)	-4.13	-6.124	-2.187	-6.195	-6.06	-1.373	-3.614	3.759	2.499	1.487	0.016	FALSE	1.487	FALSE	FALSE
Maltose O-acetyltransferase (EC 2.3.1.79)	4.222	6.129	0.58	6.651	5.539	-2.741	2.823	-5.499	5.572	-1.151	0	TRUE	1.151	FALSE	FALSE
Maltose operon transcriptional repressor MalR, LacI family	5.031	6.569	3.179	6.173	6.943	2.571	3.844	-3.331	1.27	-2.666	0	TRUE	2.666	TRUE	TRUE
Maltose phosphorylase (EC 2.4.1.8)	8.971	9.774	7.821	9.665	9.877	7.333	8.296	-1.964	0.962	-2.067	0	TRUE	2.067	TRUE	TRUE
Maltose regulon modulator	-5.887	-3.913	-8.503	-3.543	-4.358	-8.825	-8.216	-4.578	2.961	-1.591	0.03	FALSE	1.591	FALSE	FALSE
Maltose-6'-phosphate glucosidase (EC 3.2.1.122)	8.022	8.271	6.362	8.435	8.087	4.709	7.971	-1.903	3.263	-0.589	0.001	TRUE	0.589	FALSE	FALSE
Maltose/maltodextrin ABC transporter, permease protein MalF	10.396	10.407	9.692	10.445	10.37	8.957	10.42	-0.726	1.462	-0.496	0.293	FALSE	0.496	FALSE	FALSE
Maltose/maltodextrin ABC transporter, permease protein MalG	9.601	9.928	8.917	10.025	9.802	8.378	9.441	-1.012	1.063	-0.962	0	TRUE	0.962	FALSE	FALSE
Maltose/maltodextrin ABC transporter, substrate binding periplasmic protein MalE	10.467	10.708	9.88	10.786	10.632	9.418	10.339	-0.836	0.919	-0.913	0	TRUE	0.913	FALSE	FALSE
Maltose/maltodextrin transport ATP-binding protein MalK (EC 3.6.3.19)	3.886	0.82	6.318	0.567	1.051	6.391	6.225	5.492	0.479	11.453	0	TRUE	11.453	TRUE	TRUE
mandelate racemase/muconate lactonizing enzyme family protein	0.53	-2.528	1.953	-2.272	-2.838	1.869	2.046	4.48	0.784	5.751	0	TRUE	5.751	TRUE	TRUE
Manganese ABC transporter, ATP-binding protein SitB	2.336	2.336	3.472	1.91	2.648	4.805	1.698	1.358	3.107	0.423	0.435	FALSE	0.423	FALSE	FALSE
Manganese ABC transporter, inner membrane permease protein SitC	-4.272	-4.731	-3.65	-4.735	-4.73	-4.904	-2.732	1.038	2.701	0.424	0.315	FALSE	0.424	FALSE	FALSE
Manganese ABC transporter, inner membrane permease protein SitD	1.847	1.847	2.354	1.741	1.949	3.355	1.1	0.525	2.257	0.253	0.499	FALSE	0.253	FALSE	FALSE
Manganese ABC transporter, periplasmic-binding protein SitA	1.019	1.695	0.162	1.76	1.615	-0.232	0.601	-1.495	0.831	-1.906	0	TRUE	1.906	FALSE	FALSE
Manganese superoxide dismutase (EC 1.15.1.1)	-5.467	-5.827	-3.131	-5.829	-5.824	-7.993	-1.311	2.257	7.05	0.303	0.36	FALSE	0.303	FALSE	FALSE
Manganese transport protein MntH	5.975	8.328	2.975	8.522	8.115	2.081	3.807	-5.379	1.725	-3.153	0	TRUE	3.153	TRUE	TRUE
Manganese-dependent inorganic pyrophosphatase (EC 3.6.1.1)	7.616	9.112	5.699	9.228	8.99	5.146	6.238	-3.416	1.091	-3.175	0	TRUE	3.175	TRUE	TRUE
Manganese-dependent protein-tyrosine phosphatase (EC 3.1.3.48)	1.407	5.281	-1.988	7.058	3.226	-4.168	-0.878	-7.79	3.882	-1.965	0	TRUE	1.965	FALSE	FALSE
Mannitol operon activator, BglG family	2.183	3.962	-1.613	4.043	3.88	-4.42	0.269	-5.554	4.687	-1.368	0	TRUE	1.368	FALSE	FALSE
Mannitol-1-phosphate 5-dehydrogenase (EC 1.1.1.17)	3.005	3.017	0.797	3.745	2.089	-3.108	3.645	-2.192	6.753	-0.372	0.294	FALSE	0.372	FALSE	FALSE
Mannonate dehydratase (EC 4.2.1.8)	-4.301	-3.866	-4.702	-3.138	-4.996	-3.878	-6.494	-0.97	3.392	-0.319	0.323	FALSE	0.319	FALSE	FALSE
Mannose-1-phosphate guanylyltransferase (GDP) (EC 2.7.7.22)	0.49	-2.147	2.665	-2.205	-2.096	3.292	1.88	4.793	1.429	3.318	0	TRUE	3.318	TRUE	TRUE
Mannose-6-phosphate isomerase (EC 5.3.1.8)	5.778	6.904	3.831	7.128	6.668	2.736	4.879	-3.074	2.145	-1.45	0	TRUE	1.45	FALSE	FALSE
MazG nucleotide pyrophosphohydrolase	-1.063	-2.542	0.334	-2.575	-2.504	0.891	-0.665	2.713	1.838	1.469	0.025	FALSE	1.469	FALSE	FALSE
Melibiose carrier protein, Na+/melibiose symporter	-5.097	-4.229	-5.942	-3.865	-4.685	-6.794	-5.224	-1.715	2.262	-0.853	0.171	FALSE	0.853	FALSE	FALSE
Melibiose operon regulatory protein	3.983	5.826	-0.398	5.836	5.815	-4.858	2.002	-6.268	6.868	-1.14	0	TRUE	1.14	FALSE	FALSE
Membrane alanine aminopeptidase N (EC 3.4.11.2)	6.477	8.442	3.957	8.892	7.971	2.843	4.984	-4.471	2.14	-2.136	0	TRUE	2.136	TRUE	TRUE
Membrane protease family protein BA0301	-2.417	-2.949	-1.706	-2.977	-2.914	-1.314	-2.409	1.156	1.346	0.899	0.147	FALSE	0.899	FALSE	FALSE
Membrane protein associated with methylmalonyl-CoA decarboxylase	-6.705	-6.521	-6.829	-6.569	-6.454	-6.228	-7.844	-0.483	3.918	-0.128	0.443	FALSE	0.128	FALSE	FALSE
Membrane protein containing HD superfamily hydrolase domain, YQFF ortholog	-1.152	-3.393	0.216	-3.63	-3.213	0.63	-0.361	3.566	1.103	3.162	0	TRUE	3.162	TRUE	TRUE
Membrane Protein Functionally coupled to the MukBEF Chromosome Partitioning Mechanism	1.079	2.497	-1.753	2.436	2.551	-4.618	-0.454	-4.338	4.156	-1.385	0	TRUE	1.385	FALSE	FALSE
Membrane proteins related to metalloendopeptidases	-1.988	-2.462	0.955	-2.684	-2.248	2.981	-2.024	3.71	4.998	0.71	0.155	FALSE	0.71	FALSE	FALSE
Membrane-associated protein containing a homolog of PilT-like ATPase N-terminal domain, YACL B.subtilis ortholog	-1.834	-2.107	0.243	-2.387	-1.831	1.657	-2.016	2.314	3.676	0.626	0.226	FALSE	0.626	FALSE	FALSE
Membrane-bound lytic murein transglycosylase D precursor (EC 3.2.1.-)	5.359	7.553	1.516	8.021	7.058	-1.394	3.559	-6.034	4.953	-1.36	0	TRUE	1.36	FALSE	FALSE
Membrane-bound transcription factor site-1 protease S1P	-6.668	-6.791	-6.493	-6.883	-6.691	-9.017	-5.123	0.193	4.852	0.041	0.478	FALSE	0.041	FALSE	FALSE
Mercuric ion reductase (EC 1.16.1.1)	-6.766	-7.267	-6.15	-7.369	-7.176	-5.173	-8.661	0.701	4.653	0.157	0.414	FALSE	0.157	FALSE	FALSE
Meso-diaminopimelate D-dehydrogenase (EC 1.4.1.16)	2.479	-1.142	5.776	-1.85	-0.611	6.988	4.481	7.146	2.513	2.81	0	TRUE	2.81	TRUE	TRUE
Metal-dependent hydrolase YbeY, involved in rRNA and/or ribosome maturation and assembly	7.33	8.978	4.959	9.017	8.935	4.208	5.695	-4.04	1.488	-2.742	0	TRUE	2.742	TRUE	TRUE
Metal-dependent hydrolases of the beta-lactamase superfamily I	-0.31	-2.054	1.08	-2.302	-1.816	1.554	0.257	2.989	1.38	2.146	0	TRUE	2.146	TRUE	TRUE
Metal-dependent membrane protease, abortive infection protein	-0.154	-2.603	2.495	-2.612	-2.59	3.84	0.706	5.148	3.136	1.636	0	TRUE	1.636	FALSE	FALSE
Metallo-beta-lactamase family protein, RNA-specific	4.37	3.929	5.008	3.547	4.187	4.464	5.555	1.154	1.089	1.097	0	TRUE	1.097	FALSE	FALSE
Metalloprotease, putative zinc-binding domain	-3.638	-3.638	-3.087	-4.254	-3.143	-5.803	-1.539	0.535	4.289	0.133	0.469	FALSE	0.133	FALSE	FALSE
Methenyltetrahydrofolate cyclohydrolase (EC 3.5.4.9)	-2.068	-1.951	-2.129	-2.152	-1.781	-2.035	-2.265	-0.196	0.842	-0.242	0.407	FALSE	0.242	FALSE	FALSE
Methionine ABC transporter ATP-binding protein	4.971	5.392	4.479	5.51	5.266	4.721	4.188	-0.918	0.531	-1.81	0	TRUE	1.81	FALSE	FALSE
Methionine ABC transporter permease protein	3.461	4.24	2.876	4.524	3.856	2.655	3.116	-1.308	0.672	-1.975	0	TRUE	1.975	FALSE	FALSE
Methionine ABC transporter substrate-binding protein	4.263	5.063	3.569	5.307	4.835	3.444	3.707	-1.494	0.472	-3.208	0	TRUE	3.208	TRUE	TRUE
Methionine aminopeptidase (EC 3.4.11.18)	7.152	7.708	5.939	7.693	7.723	6.638	5.178	-1.795	1.459	-1.258	0	TRUE	1.258	FALSE	FALSE
Methionine gamma-lyase (EC 4.4.1.11)	-2.873	-2.399	-3.042	-3.121	-1.853	-3.098	-2.991	-0.623	1.292	-0.516	0.301	FALSE	0.516	FALSE	FALSE
Methionine synthase activation domain (EC 2.1.1.13)	-5.371	-5.981	-1.33	-5.964	-5.993	0.872	-7.318	4.154	8.415	0.444	0.329	FALSE	0.444	FALSE	FALSE
Methionine transporter MetT	-1.295	-3.204	1.068	-3.492	-2.944	2.341	-0.675	4.322	3.025	1.412	0	TRUE	1.412	FALSE	FALSE
Methionyl-tRNA formyltransferase (EC 2.1.2.9)	6.344	8.107	4.264	8.154	8.058	3.936	4.609	-3.841	0.675	-5.736	0	TRUE	5.736	TRUE	TRUE
Methionyl-tRNA synthetase (EC 6.1.1.10)	6.449	7.263	5.366	7.387	7.109	5.806	4.897	-1.884	0.91	-2.158	0	TRUE	2.158	TRUE	TRUE
Methionyl-tRNA synthetase-related protein 2	-6.314	-7.604	-4.892	-7.627	-7.567	-4.118	-6.554	2.365	3.573	0.741	0.194	FALSE	0.741	FALSE	FALSE
Methyl-accepting chemotaxis protein, hemolysin secretion protein HylB	-7.461	-7.245	-7.64	-7.302	-7.176	-6.946	-8.79	-0.512	3.965	-0.126	0.439	FALSE	0.126	FALSE	FALSE
Methyl-directed repair DNA adenine methylase (EC 2.1.1.72)	-3.835	-4.099	-1.023	-4.114	-4.088	0.512	-4.623	2.814	5.167	0.528	0.315	FALSE	0.528	FALSE	FALSE
Methylated-DNA--protein-cysteine methyltransferase (EC 2.1.1.63)	2.392	4.318	0.445	5.062	3.376	-0.535	1.227	-3.863	1.852	-2.09	0	TRUE	2.09	TRUE	TRUE
Methylcrotonyl-CoA carboxylase biotin-containing subunit (EC 6.4.1.4)	-4.878	-5.264	-3.089	-5.277	-5.259	-7.388	-1.58	1.578	6.302	0.253	0.369	FALSE	0.253	FALSE	FALSE
Methylenetetrahydrofolate dehydrogenase (NADP+) (EC 1.5.1.5)	6.663	8.473	4.808	8.56	8.374	4.662	4.979	-3.648	0.32	-11.433	0	TRUE	11.433	TRUE	TRUE
Methylglyoxal synthase (EC 4.2.3.3)	-5.383	-5.28	-5.474	-5.282	-5.279	-7.255	-4.199	-0.323	4.466	-0.075	0.463	FALSE	0.075	FALSE	FALSE
Methylmalonate-semialdehyde dehydrogenase [inositol] (EC 1.2.1.27)	-7.29	-7.08	-7.476	-7.105	-7.027	-6.754	-8.5	-0.501	3.905	-0.135	0.436	FALSE	0.135	FALSE	FALSE
Methylmalonyl-CoA decarboxylase, alpha chain (EC 4.1.1.41)	1.43	-2.021	4.69	-2.431	-1.663	5.758	3.563	6.853	2.197	3.088	0	TRUE	3.088	TRUE	TRUE
Methylmalonyl-CoA decarboxylase, beta chain (EC 4.1.1.41)	-4.329	-4.347	-4.178	-5.169	-3.755	-7.175	-2.728	0.007	4.671	0.002	0.499	FALSE	0.002	FALSE	FALSE
Methylmalonyl-CoA epimerase (EC 5.1.99.1)	-2.891	-2.94	-2.624	-2.457	-3.632	-4.427	-1.43	0.285	3.312	0.092	0.452	FALSE	0.092	FALSE	FALSE
Methylmalonyl-CoA mutase (EC 5.4.99.2)	-5.208	-5.141	-5.289	-5.157	-5.128	-4.627	-6.621	-0.31	2.468	-0.145	0.432	FALSE	0.145	FALSE	FALSE
Methylmalonyl-CoA mutase, small subunit (EC 5.4.99.2)	-6.895	-7.487	-5.616	-7.542	-7.394	-4.582	-8.852	1.291	5.274	0.256	0.36	FALSE	0.256	FALSE	FALSE
Methylthioadenosine deaminase	-1.274	-2.108	1.478	-2.799	-1.563	3.348	-1.121	3.907	4.469	0.855	0.049	FALSE	0.855	FALSE	FALSE
Methylthioribose-1-phosphate isomerase (EC 5.3.1.23)	-4.274	-4.538	0.625	-4.562	-4.515	3.686	-5.911	5.267	9.589	0.49	0.362	FALSE	0.49	FALSE	FALSE
Mevalonate kinase (EC 2.7.1.36)	4.022	5.107	2.824	4.821	5.385	2.461	3.205	-2.268	0.748	-3.045	0	TRUE	3.045	TRUE	TRUE
MFS family multidrug efflux protein in Burkholderiaceae, unknown substrate	-5.977	-3.192	-8.752	-4.585	-2.369	-9.055	-8.426	-5.379	3.536	-1.592	0.024	FALSE	1.592	FALSE	FALSE
MFS superfamily export protein YceL	0.806	0.603	1.253	-0.774	1.471	0.304	2.059	0.752	2.238	0.368	0.25	FALSE	0.368	FALSE	FALSE
MG(2+) CHELATASE FAMILY PROTEIN	-0.208	-2.968	1.608	-3.037	-2.915	2.247	0.813	4.572	1.459	3.073	0	TRUE	3.073	TRUE	TRUE
MiaB family protein, possibly involved in tRNA or rRNA modification	-0.434	-2.575	1.942	-2.621	-2.536	3.031	0.492	4.549	2.538	1.78	0	TRUE	1.78	FALSE	FALSE
Microsomal dipeptidase (EC 3.4.13.19)	-0.634	-3.873	1.795	-3.952	-3.787	2.71	0.663	5.679	2.059	2.707	0	TRUE	2.707	TRUE	TRUE
Mitochondrial processing peptidase-like protein (EC 3.4.24.64)	0.962	-2.676	4.569	-3.015	-2.347	5.815	3.239	7.392	2.577	2.863	0	TRUE	2.863	TRUE	TRUE
Mlc, transcriptional repressor of MalT (the transcriptional activator of maltose regulon) and manXYZ operon	-4.105	-5.274	-3.06	-5.308	-5.242	-4.027	-2.241	2.213	2.236	1.004	0.119	FALSE	1.004	FALSE	FALSE
Mn-dependent transcriptional regulator MntR	-1.402	-0.666	-2.165	-0.706	-0.622	-2.472	-1.83	-1.487	0.866	-1.774	0.021	FALSE	1.774	FALSE	FALSE
Mn2+/Fe2+ transporter, NRAMP family	-6.561	-6.938	-5.67	-6.95	-6.92	-9.046	-4.11	0.851	5.751	0.147	0.414	FALSE	0.147	FALSE	FALSE
MocE protein	-4.619	-3.882	-5.472	-3.885	-3.874	-4.539	-7.682	-1.771	3.383	-0.685	0.2	FALSE	0.685	FALSE	FALSE
Molybdate-binding domain of ModE	-3.766	-4.305	-2.681	-4.397	-4.228	-1.631	-5.782	1.073	5.166	0.212	0.388	FALSE	0.212	FALSE	FALSE
Molybdenum ABC transporter, periplasmic molybdenum-binding protein ModA (TC 3.A.1.8.1)	-6.013	-6.411	-5.625	-6.407	-6.42	-4.657	-7.907	0.411	4.651	0.097	0.45	FALSE	0.097	FALSE	FALSE
Molybdenum cofactor biosynthesis protein MoaA	-4.841	-5.063	-3.982	-5.1	-5.038	-3.086	-6.512	0.659	3.77	0.187	0.405	FALSE	0.187	FALSE	FALSE
Molybdenum cofactor biosynthesis protein MoaB	-4.994	-5.532	0.21	-5.481	-5.582	2.776	-6.883	5.344	9.817	0.483	0.326	FALSE	0.483	FALSE	FALSE
Molybdopterin-guanine dinucleotide biosynthesis protein MobA	-6.252	-6.029	-6.42	-6.107	-5.915	-5.773	-7.581	-0.61	3.956	-0.159	0.429	FALSE	0.159	FALSE	FALSE
Molybdopterin-guanine dinucleotide biosynthesis protein MobB	-0.95	-2.736	1.039	-2.76	-2.717	1.893	-0.368	3.674	2.336	1.549	0.002	TRUE	1.549	FALSE	FALSE
Monofunctional biosynthetic peptidoglycan transglycosylase (EC 2.4.2.-)	0.97	-1.967	2.975	-2.234	-1.713	3.579	2.221	4.902	1.391	3.454	0	TRUE	3.454	TRUE	TRUE
MotA/TolQ/ExbB proton channel family protein	-1.035	-1.889	2.467	-2.16	-1.672	4.915	-0.799	4.878	5.711	0.822	0.037	FALSE	0.822	FALSE	FALSE
MoxR-like ATPase in aerotolerance operon	1.072	-1.863	3.926	-1.636	-2.111	5.137	2.575	5.945	2.563	2.307	0	TRUE	2.307	TRUE	TRUE
MreB-like protein (Mbl protein)	-1.247	-3.699	0.629	-3.731	-3.663	1.541	-0.592	4.312	2.199	1.936	0	TRUE	1.936	FALSE	FALSE
MSM (multiple sugar metabolism) operon regulatory protein	2.705	0.802	3.856	0.912	0.659	3.866	3.844	3.052	0.311	9.874	0	TRUE	9.874	TRUE	TRUE
Muconate cycloisomerase (EC 5.5.1.1)	-5.893	-6.566	-5.582	-6.566	-6.56	-5.464	-5.732	0.946	2.886	0.352	0.371	FALSE	0.352	FALSE	FALSE
Multi antimicrobial extrusion protein (Na(+)/drug antiporter), MATE family of MDR efflux pumps	4.369	4.391	3.733	4.431	4.35	4.395	2.963	-0.66	1.432	-0.489	0.264	FALSE	0.489	FALSE	FALSE
Multidrug efflux transporter MdtP	5.401	6.649	3.824	6.345	6.938	3.164	4.46	-2.81	1.295	-2.236	0	TRUE	2.236	TRUE	TRUE
Multidrug resistance efflux pump PmrA	-6.519	-7.016	-5.856	-7.1	-6.933	-4.925	-8.458	0.747	4.746	0.168	0.413	FALSE	0.168	FALSE	FALSE
Multidrug-efflux transporter, major facilitator superfamily (MFS) (TC 2.A.1)	3.539	5.693	0.825	6.122	5.224	-0.199	1.695	-4.813	1.892	-2.656	0	TRUE	2.656	TRUE	TRUE
Multimodular transpeptidase-transglycosylase (EC 2.4.1.129) (EC 3.4.-.-)	4.542	4.814	3.922	4.839	4.787	4.371	3.424	-0.87	0.947	-0.995	0	TRUE	0.995	FALSE	FALSE
Multiple antibiotic resistance protein MarC	-6.081	-5.91	-6.233	-5.919	-5.9	-5.674	-7.188	-0.424	3.801	-0.113	0.447	FALSE	0.113	FALSE	FALSE
Multiple sugar ABC transporter, ATP-binding protein	9.426	9.734	8.688	9.676	9.795	8.172	9.198	-1.061	1.025	-1.026	0	TRUE	1.026	FALSE	FALSE
Multiple sugar ABC transporter, membrane-spanning permease protein MsmF	3.645	3.774	2.68	3.724	3.825	3.608	1.588	-1.071	2.019	-0.59	0.04	FALSE	0.59	FALSE	FALSE
Multiple sugar ABC transporter, membrane-spanning permease protein MsmG	1.937	4.164	-0.885	4.037	4.282	-0.479	-1.536	-5.067	1.06	-4.938	0	TRUE	4.938	TRUE	TRUE
Multiple sugar ABC transporter, substrate-binding protein	4.157	4.032	5.28	3.695	4.316	6.429	4.045	1.291	2.383	0.544	0.25	FALSE	0.544	FALSE	FALSE
Multiple sugar metabolism regulator	-6.461	-6.731	-5.89	-6.761	-6.703	-8.893	-4.439	0.608	5.314	0.119	0.439	FALSE	0.119	FALSE	FALSE
Muramoyltetrapeptide carboxypeptidase (EC 3.4.17.13)	0.935	0.938	0.226	1.323	0.463	1.217	-1.293	-0.69	2.508	-0.32	0.332	FALSE	0.32	FALSE	FALSE
Mutator mutT protein (7,8-dihydro-8-oxoguanine-triphosphatase) (EC 3.6.1.-)	3.117	5.529	-0.932	5.611	5.444	-4.193	0.416	-6.556	4.644	-1.709	0	TRUE	1.709	FALSE	FALSE
MutS domain protein, family 2	-5.28	-5.465	-4.934	-5.499	-5.419	-4.078	-6.926	0.248	3.338	0.078	0.459	FALSE	0.078	FALSE	FALSE
MutS-related protein, family 1	-0.977	-2.764	-0.171	-3.272	-2.35	0.029	-0.486	2.551	0.989	2.577	0	TRUE	2.577	TRUE	TRUE
Myo-inositol 2-dehydrogenase (EC 1.1.1.18)	-3.006	-2.707	-3.26	-2.999	-2.489	-2.85	-3.964	-0.608	1.445	-0.482	0.289	FALSE	0.482	FALSE	FALSE
N-Acetyl-D-glucosamine ABC transport system, permease protein 1	6.316	7.538	5.011	7.082	7.965	5.59	4.383	-2.519	1.208	-2.122	0	TRUE	2.122	TRUE	TRUE
N-Acetyl-D-glucosamine ABC transport system, permease protein 2	1.104	0.953	2.055	1.207	0.637	2.758	1.023	1.083	1.74	0.626	0.22	FALSE	0.626	FALSE	FALSE
N-Acetyl-D-glucosamine ABC transport system, sugar-binding protein	-0.919	-3.731	0.876	-3.817	-3.65	1.503	0.053	4.559	1.543	2.867	0	TRUE	2.867	TRUE	TRUE
N-acetyl-gamma-glutamyl-phosphate reductase (EC 1.2.1.38)	-6.284	-6.67	-3.15	-6.682	-6.65	-8.74	-1.274	2.846	7.769	0.348	0.356	FALSE	0.348	FALSE	FALSE
N-acetyl-L,L-diaminopimelate aminotransferase (EC 2.6.1.-)	5.356	7.22	0.962	7.013	7.42	-2.52	3.655	-6.304	6.174	-1.095	0	TRUE	1.095	FALSE	FALSE
N-acetyl-L,L-diaminopimelate deacetylase (EC 3.5.1.47)	4.542	6.404	3.013	6.752	6.008	3.017	3.007	-3.383	0.742	-4.585	0	TRUE	4.585	TRUE	TRUE
N-acetylglucosamine kinase of eukaryotic type (EC 2.7.1.59)	-3.494	-3.456	-3.519	-3.46	-3.451	-3.852	-3.124	-0.021	1.39	-0.016	0.493	FALSE	0.016	FALSE	FALSE
N-acetylglucosamine regulated methyl-accepting chemotaxis protein	-6.025	-5.642	-6.317	-5.696	-5.565	-5.789	-7.177	-0.757	2.497	-0.333	0.361	FALSE	0.333	FALSE	FALSE
N-acetylglucosamine related transporter, NagX	-6.497	-6.867	-3.631	-6.951	-6.757	-8.892	-1.867	2.625	7.437	0.334	0.35	FALSE	0.334	FALSE	FALSE
N-acetylglucosamine-1-phosphate uridyltransferase (EC 2.7.7.23)	6.997	8.622	4.986	8.621	8.623	4.626	5.35	-3.639	0.723	-5.065	0	TRUE	5.065	TRUE	TRUE
N-acetylglucosamine-6-phosphate deacetylase (EC 3.5.1.25)	4.985	5.894	3.679	5.175	6.516	2.44	4.833	-2.15	2.394	-0.947	0	TRUE	0.947	FALSE	FALSE
N-acetylhexosamine 1-kinase	-2.304	-4.307	-0.591	-4.351	-4.263	-1.824	0.429	3.757	2.352	1.569	0.003	TRUE	1.569	FALSE	FALSE
N-acetylmannosamine kinase (EC 2.7.1.60)	4.97	6.606	1.357	7.023	6.191	-1.643	3.719	-5.251	5.363	-1.069	0	TRUE	1.069	FALSE	FALSE
N-acetylmannosamine-6-phosphate 2-epimerase (EC 5.1.3.9)	3.215	5.681	-0.384	5.394	5.953	-2.131	0.711	-6.074	2.853	-2.348	0	TRUE	2.348	TRUE	TRUE
N-acetylmannosaminyltransferase (EC 2.4.1.187)	4.442	5.742	3.367	6.214	5.263	3.124	3.669	-2.352	0.948	-2.503	0	TRUE	2.503	TRUE	TRUE
N-acetylmuramic acid 6-phosphate etherase (EC 4.2.-.-)	4.325	5.451	0.561	5.384	5.52	-3.669	3.226	-4.883	6.896	-0.835	0	TRUE	0.835	FALSE	FALSE
N-acetylmuramoyl-L-alanine amidase (EC 3.5.1.28)	6.499	6.499	6.854	7.193	5.735	7.914	5.728	0.407	2.185	0.19	0.385	FALSE	0.19	FALSE	FALSE
N-Acetylneuraminate cytidylyltransferase (EC 2.7.7.43)	2.307	4.43	-1.919	4.45	4.409	-5.448	-0.228	-6.282	5.227	-1.549	0	TRUE	1.549	FALSE	FALSE
N-acetylneuraminate lyase (EC 4.1.3.3)	3.809	7.732	-1.528	8.179	7.252	-3.31	-0.239	-9.209	3.062	-3.153	0	TRUE	3.153	TRUE	TRUE
N-acylglucosamine 2-epimerase (EC 5.1.3.8)	-2.799	-3.272	-0.97	-3.636	-2.995	-2.878	0.187	2.196	3.1	0.718	0.169	FALSE	0.718	FALSE	FALSE
N-carbamoylputrescine amidase (3.5.1.53)	-0.536	-3.127	1.234	-3.132	-3.123	1.962	0.166	4.29	1.846	2.282	0	TRUE	2.282	TRUE	TRUE
N-formylglutamate deformylase (EC 3.5.1.68)	-6.407	-4.04	-7.982	-6.247	-2.911	-8.32	-7.609	-3.718	4.675	-0.866	0.168	FALSE	0.866	FALSE	FALSE
N-methylhydantoinase (ATP-hydrolyzing) (EC 3.5.2.14)	-7.469	-5.666	-8.971	-7.088	-4.754	-9.181	-8.708	-3.187	4.22	-0.834	0.182	FALSE	0.834	FALSE	FALSE
N-methyltransferase (EC 2.1.1.-)	-5.01	-4.831	-5.152	-4.914	-4.77	-4.5	-6.201	-0.448	3.972	-0.113	0.443	FALSE	0.113	FALSE	FALSE
N-Ribosylnicotinamide phosphorylase (EC 2.4.2.1)	0.608	-1.751	2.65	-1.993	-1.521	3.621	1.405	4.41	2.228	1.952	0	TRUE	1.952	FALSE	FALSE
Na(+)-translocating NADH-quinone reductase subunit A (EC 1.6.5.-)	0.345	-3.201	3.167	-3.247	-3.166	4.073	2.137	6.408	1.946	3.248	0	TRUE	3.248	TRUE	TRUE
Na(+)-translocating NADH-quinone reductase subunit B (EC 1.6.5.-)	0.853	-2.424	3.552	-2.979	-1.931	4.603	2.385	6.063	2.231	2.658	0	TRUE	2.658	TRUE	TRUE
Na(+)-translocating NADH-quinone reductase subunit C (EC 1.6.5.-)	0.781	-2.277	2.967	-2.297	-2.264	3.513	2.221	5.177	1.338	3.779	0	TRUE	3.779	TRUE	TRUE
Na(+)-translocating NADH-quinone reductase subunit D (EC 1.6.5.-)	1.227	-2.629	3.762	-2.656	-2.594	4.723	2.652	6.421	2.09	2.996	0	TRUE	2.996	TRUE	TRUE
Na(+)-translocating NADH-quinone reductase subunit E (EC 1.6.5.-)	1.127	-2.063	3.632	-2.356	-1.81	4.618	2.422	5.695	2.207	2.55	0	TRUE	2.55	TRUE	TRUE
Na(+)-translocating NADH-quinone reductase subunit F (EC 1.6.5.-)	0.995	-1.799	3.823	-1.821	-1.78	4.88	2.6	5.688	2.281	2.484	0	TRUE	2.484	TRUE	TRUE
Na+/H+ antiporter	5.679	7.285	3.398	7.285	7.285	2.748	4.035	-3.887	1.287	-3.088	0	TRUE	3.088	TRUE	TRUE
Na+/H+ antiporter NhaA type	-0.632	-2.548	1.054	-2.769	-2.343	1.933	-0.067	3.602	2.018	1.775	0	TRUE	1.775	FALSE	FALSE
Na+/H+ antiporter NhaD type	-0.09	-2.823	1.956	-2.875	-2.761	2.651	1.011	4.714	1.661	2.826	0	TRUE	2.826	TRUE	TRUE
NAD kinase (EC 2.7.1.23)	5.456	6.74	3.911	6.716	6.766	3.711	4.12	-2.829	0.408	-6.99	0	TRUE	6.99	TRUE	TRUE
NAD synthetase (EC 6.3.1.5)	5.769	7.478	3.706	7.808	7.119	2.964	4.381	-3.781	1.419	-2.715	0	TRUE	2.715	TRUE	TRUE
NAD-dependent epimerase/dehydratase	-3.061	-2.099	-3.674	-2.672	-1.643	-3.818	-3.506	-1.54	1.419	-1.134	0.125	FALSE	1.134	FALSE	FALSE
NAD-dependent epimerase/dehydratase family protein	-0.879	-3.644	1.355	-3.683	-3.582	2.271	0.095	4.982	2.227	2.179	0	TRUE	2.179	TRUE	TRUE
NAD-dependent glyceraldehyde-3-phosphate dehydrogenase (EC 1.2.1.12)	12.935	14.252	11.177	14.296	14.21	10.666	11.68	-3.081	1.013	-3.061	0	TRUE	3.061	TRUE	TRUE
NAD-dependent malic enzyme (EC 1.1.1.38)	-0.797	-2.807	0.165	-2.473	-3.203	0.414	-0.222	2.918	0.989	2.875	0	TRUE	2.875	TRUE	TRUE
NAD-dependent protein deacetylase of SIR2 family	4.681	6.455	2.274	6.551	6.355	1.629	2.938	-4.139	1.305	-3.254	0	TRUE	3.254	TRUE	TRUE
NAD-specific glutamate dehydrogenase (EC 1.4.1.2)	2.596	-1.17	5.61	-1.651	-0.77	4.996	6.215	6.835	1.239	5.334	0	TRUE	5.334	TRUE	TRUE
NAD(FAD)-utilizing dehydrogenase, sll0175 homolog	0.334	-2.102	2.429	-2.215	-1.969	3.252	1.465	4.531	1.789	2.519	0	TRUE	2.519	TRUE	TRUE
NAD(P) transhydrogenase alpha subunit (EC 1.6.1.2)	-6.569	-6.702	-6.458	-6.739	-6.666	-5.632	-8.241	-0.009	4.226	-0.002	0.499	FALSE	0.002	FALSE	FALSE
NAD(P)H oxidoreductase YRKL (EC 1.6.99.-)	-2.614	-1.534	-3.709	-1.563	-1.499	-4.032	-3.371	-2.183	1.149	-1.923	0.018	FALSE	1.923	FALSE	FALSE
NADH dehydrogenase (EC 1.6.99.3)	5.818	7.205	4.455	7.238	7.171	4.458	4.451	-2.75	0.081	-33.756	0	TRUE	33.756	TRUE	TRUE
NADH dehydrogenase (EC 1.6.99.3) in cluster with putative pheromone precursor	-1.783	-0.703	-2.527	-0.476	-0.972	-2.529	-2.525	-1.817	0.595	-3.095	0	TRUE	3.095	TRUE	TRUE
NADH peroxidase (EC 1.11.1.1)	4.992	3.894	5.311	2.238	5.311	5.869	4.717	1.417	3.076	0.504	0.25	FALSE	0.504	FALSE	FALSE
NADH peroxidase Npx (EC 1.11.1.1)	6.966	9.563	2.558	10.667	8.448	-0.737	5.453	-7.021	6.189	-1.173	0	TRUE	1.173	FALSE	FALSE
NADH pyrophosphatase (EC 3.6.1.22)	-0.993	-2.423	1.137	-2.113	-2.738	2.182	-0.567	3.455	2.771	1.233	0.005	TRUE	1.233	FALSE	FALSE
NADH ubiquinone oxidoreductase chain A (EC 1.6.5.3)	1.591	-2.188	3.872	-2.176	-2.19	4.732	2.823	6.064	1.958	3.006	0	TRUE	3.006	TRUE	TRUE
NADH-dependent butanol dehydrogenase A (EC 1.1.1.-)	-1.44	-1.461	0.205	-1.662	-1.258	1.69	-2.049	1.698	3.733	0.463	0.411	FALSE	0.463	FALSE	FALSE
NADH-ubiquinone oxidoreductase chain B (EC 1.6.5.3)	1.579	-2.082	4.227	-2.736	-1.537	5.169	3.168	6.397	2.029	3.027	0	TRUE	3.027	TRUE	TRUE
NADH-ubiquinone oxidoreductase chain D (EC 1.6.5.3)	1.058	-2.483	4.11	-1.987	-3.184	5.154	2.931	6.736	2.235	2.946	0	TRUE	2.946	TRUE	TRUE
NADH-ubiquinone oxidoreductase chain H (EC 1.6.5.3)	0.907	-2.263	3.514	-1.67	-3.142	4.536	2.303	5.938	2.266	2.505	0	TRUE	2.505	TRUE	TRUE
NADH-ubiquinone oxidoreductase chain I (EC 1.6.5.3)	1.147	-2.1	3.699	-2.438	-1.778	4.776	2.405	5.842	2.386	2.401	0	TRUE	2.401	TRUE	TRUE
NADH-ubiquinone oxidoreductase chain J (EC 1.6.5.3)	1.277	-2.362	3.841	-2.757	-2.025	4.843	2.698	6.282	2.175	2.814	0	TRUE	2.814	TRUE	TRUE
NADH-ubiquinone oxidoreductase chain K (EC 1.6.5.3)	1.428	-1.967	4.053	-1.992	-1.943	5.174	2.685	6.062	2.516	2.35	0	TRUE	2.35	TRUE	TRUE
NADH-ubiquinone oxidoreductase chain L (EC 1.6.5.3)	0.607	-3.141	3.542	-4.349	-2.355	4.598	2.395	6.879	2.269	2.802	0	TRUE	2.802	TRUE	TRUE
NADH-ubiquinone oxidoreductase chain M (EC 1.6.5.3)	0.877	-2.898	3.824	-4.267	-2.024	4.852	2.643	6.891	2.333	2.683	0	TRUE	2.683	TRUE	TRUE
NADH-ubiquinone oxidoreductase chain N (EC 1.6.5.3)	0.575	-2.878	3.733	-2.751	-3.028	4.832	2.499	6.704	2.337	2.855	0	TRUE	2.855	TRUE	TRUE
NADP-dependent malic enzyme (EC 1.1.1.40)	0.222	-4.033	3.509	-4.062	-3.99	4.672	2.223	7.63	2.456	3.064	0	TRUE	3.064	TRUE	TRUE
NADP-specific glutamate dehydrogenase (EC 1.4.1.4)	-1.565	-1.555	-1.965	-1.524	-1.587	-1.115	-3.912	-0.677	2.803	-0.31	0.411	FALSE	0.31	FALSE	FALSE
NADPH-dependent 7-cyano-7-deazaguanine reductase (EC 1.7.1.-)	0.641	-1.889	2.792	-1.924	-1.852	3.734	1.531	4.684	2.224	2.071	0	TRUE	2.071	TRUE	TRUE
NADPH-dependent butanol dehydrogenase (EC 1.1.1.-)	-6.931	-6.746	-7.076	-6.73	-6.785	-8.879	-5.919	-0.396	4.505	-0.088	0.456	FALSE	0.088	FALSE	FALSE
NADPH:quinone oxidoreductase 2	-6.585	-4.834	-8.142	-6.344	-3.929	-8.492	-7.735	-3.138	4.227	-0.859	0.175	FALSE	0.859	FALSE	FALSE
Naphthoate synthase (EC 4.1.3.36)	0.473	-2.482	2.656	-2.784	-2.193	3.454	1.628	5.123	1.853	2.706	0	TRUE	2.706	TRUE	TRUE
Negative regulator of beta-lactamase expression	-4.485	-6.305	-2.511	-6.293	-6.314	-4.098	-1.283	3.848	2.996	1.254	0.024	FALSE	1.254	FALSE	FALSE
Negative regulator of genetic competence MecA	6.13	7.985	2.205	8.068	7.893	-0.295	4.299	-5.792	4.597	-1.329	0	TRUE	1.329	FALSE	FALSE
Negative transcriptional regulator-copper transport operon	4.859	6.981	0.566	7.126	6.81	-2.492	2.689	-6.387	5.173	-1.382	0	TRUE	1.382	FALSE	FALSE
Neopullulanase (EC 3.2.1.135)	7.352	8.03	6.48	7.836	8.191	6.058	6.886	-1.541	0.829	-1.899	0	TRUE	1.899	FALSE	FALSE
NG,NG-dimethylarginine dimethylaminohydrolase 1 (EC 3.5.3.18)	-4.189	-2.322	-4.824	-4.139	-1.311	-4.413	-5.512	-2.487	3.089	-0.835	0.163	FALSE	0.835	FALSE	FALSE
Ni2+-binding GTPase involved in regulation of expression and maturation of hydrogenase	-5.576	-5.934	-3.349	-5.934	-5.934	-8.259	-1.574	2.059	7.057	0.286	0.361	FALSE	0.286	FALSE	FALSE
Niacin transporter NiaP	-4.48	-4.553	-1.339	-4.04	-5.255	0.525	-6.721	2.96	7.293	0.363	0.411	FALSE	0.363	FALSE	FALSE
Nickel ABC transporter, periplasmic nickel-binding protein NikA (TC 3.A.1.5.3)	-7.069	-7.284	-6.91	-7.315	-7.267	-6.078	-8.612	0.144	4.19	0.034	0.482	FALSE	0.034	FALSE	FALSE
Nickel transport system permease protein NikB (TC 3.A.1.5.3)	-5.036	-4.833	-5.172	-4.866	-4.788	-4.581	-6.223	-0.48	2.575	-0.196	0.405	FALSE	0.196	FALSE	FALSE
Nicotinamidase (EC 3.5.1.19)	4.559	4.559	4.477	4.331	4.776	4.887	3.974	-0.091	0.912	-0.109	0.471	FALSE	0.109	FALSE	FALSE
Nicotinate phosphoribosyltransferase (EC 2.4.2.11)	6.131	7.736	4.716	8.006	7.447	4.6	4.82	-3.02	0.559	-5.44	0	TRUE	5.44	TRUE	TRUE
Nicotinate-nucleotide adenylyltransferase (EC 2.7.7.18)	4.924	6.593	3.216	6.742	6.424	3.086	3.373	-3.353	0.352	-9.565	0	TRUE	9.565	TRUE	TRUE
Nicotinate-nucleotide--dimethylbenzimidazole phosphoribosyltransferase (EC 2.4.2.21)	-2.213	-3.556	-0.559	-3.648	-3.495	0.132	-1.815	2.863	2.074	1.374	0.019	FALSE	1.374	FALSE	FALSE
Nitrate/nitrite response regulator protein	0.106	-2.226	1.214	-2.322	-2.141	1.411	0.919	3.39	0.822	3.994	0	TRUE	3.994	TRUE	TRUE
Nitric oxide reductase activation protein NorD	-7.438	-7.229	-7.617	-7.3	-7.159	-9.364	-6.353	-0.385	4.546	-0.09	0.455	FALSE	0.09	FALSE	FALSE
Nitric oxide reductase activation protein NorQ	-6.522	-6.351	-6.66	-6.32	-6.394	-8.325	-5.526	-0.363	4.397	-0.087	0.461	FALSE	0.087	FALSE	FALSE
Nitric oxide-dependent regulator DnrN or NorA	-5.841	-5.72	-5.925	-5.704	-5.749	-7.803	-4.737	-0.34	4.428	-0.082	0.461	FALSE	0.082	FALSE	FALSE
Nitrilase 1 (EC 3.5.5.1)	-6.651	-6.443	-6.803	-6.542	-6.371	-6.139	-7.803	-0.411	3.77	-0.109	0.446	FALSE	0.109	FALSE	FALSE
Nitrilotriacetate monooxygenase component B (EC 1.14.13.-)	-2.288	-2.013	-2.717	-1.861	-2.214	-3.603	-1.921	-0.666	1.836	-0.409	0.312	FALSE	0.409	FALSE	FALSE
Nitrite reductase [NAD(P)H] large subunit (EC 1.7.1.4)	-3.638	-4.046	-0.82	-4.09	-3.989	-6.023	1.075	2.732	7.504	0.344	0.355	FALSE	0.344	FALSE	FALSE
Nitrogen regulation protein NR(I)	2.311	1.387	2.331	-0.375	2.744	2.021	2.696	0.963	3.126	0.382	0.42	FALSE	0.382	FALSE	FALSE
Nitrogen regulatory protein P-II	-5.147	-4.755	-5.252	-7.343	-3.584	-5.011	-5.574	-0.439	3.819	-0.122	0.439	FALSE	0.122	FALSE	FALSE
Nitrogenase (molybdenum-iron) alpha chain (EC 1.18.6.1)	-4.361	-4.485	-0.282	-4.523	-4.452	2.724	-5.923	4.704	8.641	0.478	0.39	FALSE	0.478	FALSE	FALSE
Nitrogenase (molybdenum-iron) reductase and maturation protein NifH	-3.688	-3.795	0.582	-3.845	-3.764	3.603	-5.19	4.877	8.792	0.49	0.382	FALSE	0.49	FALSE	FALSE
Nitrogenase FeMo-cofactor scaffold and assembly protein NifE	-4.554	-5.292	0.273	-5.299	-5.274	3.218	-4.805	6.01	8.036	0.709	0.197	FALSE	0.709	FALSE	FALSE
Nitrous oxide reductase maturation protein NosF (ATPase)	1.512	0.999	1.995	-0.855	2.249	0.948	2.965	1.04	3.104	0.41	0.25	FALSE	0.41	FALSE	FALSE
Nitrous oxide reductase maturation transmembrane protein NosY	0.237	0.005	0.803	-1.292	0.814	-0.114	1.538	0.88	2.122	0.448	0.252	FALSE	0.448	FALSE	FALSE
NLP/P60 family protein	8.53	10.28	6.103	10.406	10.142	5.289	6.914	-4.171	1.625	-2.564	0	TRUE	2.564	TRUE	TRUE
Non-phosphorylating glyceraldehyde-3-phosphate dehydrogenase (NADP) (EC 1.2.1.9)	-5.192	-4.301	-6.09	-3.552	-5.408	-7.626	-4.96	-1.734	3.44	-0.608	0.224	FALSE	0.608	FALSE	FALSE
novel N-acetylglucosamine kinase of eukaryotic type (EC 2.7.1.59)	6.879	8.22	5.121	8.578	7.849	4.29	5.904	-3.1	1.614	-1.96	0	TRUE	1.96	FALSE	FALSE
Novel Xylose regulator from LacI family	-1.915	-6.717	1.195	-6.753	-6.693	2.798	-1.014	7.903	3.981	1.804	0	TRUE	1.804	FALSE	FALSE
NPQTN specific sortase B	-2.641	-3.431	-2.274	-3.506	-3.369	-2.169	-2.418	1.135	1.171	1.008	0.151	FALSE	1.008	FALSE	FALSE
NTD biosynthesis operon regulator NtdR	-3.809	-2.592	-4.235	-1.763	-4.043	-4.33	-4.099	-1.569	2.406	-0.706	0.225	FALSE	0.706	FALSE	FALSE
Nucleoside 5-triphosphatase RdgB (dHAPTP, dITP, XTP-specific) (EC 3.6.1.15)	5.96	6.559	4.992	6.496	6.623	4.55	5.428	-1.573	0.878	-1.873	0	TRUE	1.873	FALSE	FALSE
Nucleoside diphosphate kinase (EC 2.7.4.6)	1.707	3.09	0.575	2.464	3.577	0.012	1.064	-2.482	1.237	-2.045	0	TRUE	2.045	TRUE	TRUE
Nucleoside triphosphate pyrophosphohydrolase MazG	0.89	-2.205	3.757	-2.41	-2.011	5.135	2.197	6.1	2.937	2.068	0	TRUE	2.068	TRUE	TRUE
Nucleotidase YfbR, HD superfamily	5.273	7.367	2.273	7.471	7.26	1.343	3.149	-5.096	1.805	-2.905	0	TRUE	2.905	TRUE	TRUE
Nucleotide excision repair protein, with UvrB/UvrC motif	-1.229	-2.316	-0.135	-2.363	-2.271	0.317	-0.898	2.061	1.474	1.438	0.032	FALSE	1.438	FALSE	FALSE
Nucleotide pyrophosphatase (EC 3.6.1.9)	2.842	4.508	0.852	4.532	4.487	1.153	0.295	-3.685	0.857	-4.466	0	TRUE	4.466	TRUE	TRUE
Nudix dNTPase DR0329 (EC 3.6.1.-)	6.536	8.382	1.395	8.645	8.089	-5.153	4.943	-6.976	10.109	-0.846	0	TRUE	0.846	FALSE	FALSE
Nudix dNTPase DR0784 (EC 3.6.1.-)	-2.333	-0.615	-3.729	-0.253	-1.173	-3.934	-3.5	-3.058	1.287	-2.426	0.003	TRUE	2.426	TRUE	TRUE
Nudix dNTPase DR1776 (EC 3.6.1.-)	2.866	2.851	2.866	0.977	4.233	2.769	2.977	0.035	3.262	0.061	0.5	FALSE	0.061	FALSE	FALSE
Nudix-related transcriptional regulator NrtR	-4.014	-2.794	-5.519	-2.53	-3.124	-6.557	-4.613	-2.657	2.351	-1.241	0.07	FALSE	1.241	FALSE	FALSE
O-antigen export system, permease protein	-4.169	-4.65	-0.053	-4.747	-4.562	2.406	-4.89	4.702	7.324	0.609	0.272	FALSE	0.609	FALSE	FALSE
O-antigen flippase Wzx	-2.84	-1.655	-3.768	-1.4	-1.929	-3.902	-3.609	-2.108	0.898	-2.417	0.006	TRUE	2.417	TRUE	TRUE
O-antigen ligase	-3.172	-4.489	-0.69	-5.285	-3.936	0.745	-2.88	3.881	3.738	1.015	0.052	FALSE	1.015	FALSE	FALSE
O-succinylbenzoic acid--CoA ligase (EC 6.2.1.26)	-1.506	-2.909	-0.277	-3.946	-2.276	0.252	-1.128	2.593	1.799	1.416	0.009	TRUE	1.416	FALSE	FALSE
O-succinylhomoserine sulfhydrylase (EC 2.5.1.48)	-0.446	-2.555	0.499	-2.477	-2.638	0.453	0.558	3.064	0.629	4.867	0	TRUE	4.867	TRUE	TRUE
Octaprenyl-diphosphate synthase (EC 2.5.1.-)	2.792	2.498	3.327	3.336	1.504	4.12	2.38	0.815	1.865	0.444	0.25	FALSE	0.444	FALSE	FALSE
Oligo-1,6-glucosidase (EC 3.2.1.10)	6.885	7.278	6.435	7.002	7.542	6.057	6.809	-0.834	0.751	-1.148	0	TRUE	1.148	FALSE	FALSE
Oligopeptide ABC transporter, periplasmic oligopeptide-binding protein OppA (TC 3.A.1.5.1)	8.727	10.27	7.028	10.412	10.106	6.673	7.368	-3.235	0.695	-4.693	0	TRUE	4.693	TRUE	TRUE
Oligopeptide transport ATP-binding protein OppD (TC 3.A.1.5.1)	7.163	8.138	5.506	8.096	8.18	4.766	6.234	-2.647	1.467	-1.794	0	TRUE	1.794	FALSE	FALSE
Oligopeptide transport ATP-binding protein OppF (TC 3.A.1.5.1)	7.731	8.952	5.785	8.936	8.967	4.992	6.542	-3.181	1.549	-2.081	0	TRUE	2.081	TRUE	TRUE
Oligopeptide transport system permease protein OppB (TC 3.A.1.5.1)	7.711	8.931	6.538	8.897	8.966	6.582	6.481	-2.399	0.111	-21.693	0	TRUE	21.693	TRUE	TRUE
Oligopeptide transport system permease protein OppC (TC 3.A.1.5.1)	7.279	8.544	6.023	8.56	8.529	6.022	6.024	-2.521	0.051	-48.995	0	TRUE	48.995	TRUE	TRUE
Oligosaccharide repeat unit polymerase Wzy	-5.098	-5.368	-4.055	-5.388	-5.349	-6.159	-2.89	1.063	3.563	0.313	0.349	FALSE	0.313	FALSE	FALSE
Omega amidase (Nit2 homolog)	-2.257	-3.337	-0.766	-3.395	-3.282	-0.168	-1.999	2.386	1.966	1.214	0.048	FALSE	1.214	FALSE	FALSE
OpcA, an allosteric effector of glucose-6-phosphate dehydrogenase, actinobacterial	-3.139	-4.846	-0.348	-4.875	-4.827	1.031	-2.656	4.399	3.784	1.138	0.028	FALSE	1.138	FALSE	FALSE
Optional hypothetical component of the B12 transporter BtuN	-7.324	-7.093	-7.489	-7.094	-7.09	-6.818	-8.577	-0.541	3.935	-0.144	0.433	FALSE	0.144	FALSE	FALSE
Organic hydroperoxide resistance transcriptional regulator	0.761	-0.059	2.5	0.51	-0.892	3.627	0.894	2.665	2.752	0.963	0.046	FALSE	0.963	FALSE	FALSE
Organic solvent tolerance protein precursor	-0.869	-3.703	1.3	-3.604	-3.82	2.394	0.013	5.07	2.384	2.122	0	TRUE	2.122	TRUE	TRUE
Ornithine carbamoyltransferase (EC 2.1.3.3)	5.544	7.467	1.687	7.979	6.898	-1.588	4.134	-5.768	5.72	-1.103	0	TRUE	1.103	FALSE	FALSE
Ornithine cyclodeaminase (EC 4.3.1.12)	-2.697	-1.195	-3.438	-5.05	0.17	-7.12	-1.954	-2.13	6.189	-0.35	0.295	FALSE	0.35	FALSE	FALSE
Ornithine decarboxylase (EC 4.1.1.17)	6.025	6.345	5.807	6.778	5.891	5.402	6.194	-0.537	0.891	-0.611	0.25	FALSE	0.611	FALSE	FALSE
Ornithine racemase (EC 5.1.1.12)	-6.356	-6.774	-4.486	-6.82	-6.709	-8.834	-2.815	1.758	6.552	0.263	0.366	FALSE	0.263	FALSE	FALSE
Orotate phosphoribosyltransferase (EC 2.4.2.10)	6.14	6.933	5.309	7.109	6.746	5.614	4.948	-1.626	0.666	-2.513	0	TRUE	2.513	TRUE	TRUE
Orotidine 5'-phosphate decarboxylase (EC 4.1.1.23)	5.533	5.728	5.077	5.801	5.646	5.47	4.623	-0.659	0.85	-0.846	0.001	TRUE	0.846	FALSE	FALSE
Osmoprotectant ABC transporter binding protein YehZ	-6.578	-6.353	-6.774	-6.465	-6.251	-8.488	-5.528	-0.47	4.431	-0.106	0.446	FALSE	0.106	FALSE	FALSE
Osmosensitive K+ channel histidine kinase KdpD (EC 2.7.3.-)	0.898	-0.691	2.902	-0.785	-0.582	3.825	1.795	3.639	2.03	1.781	0	TRUE	1.781	FALSE	FALSE
Osmotically activated L-carnitine/choline ABC transporter, ATP-binding protein OpuCA	-2.698	-1.536	-3.695	-1.412	-1.673	-3.613	-3.789	-2.155	0.819	-2.652	0.002	TRUE	2.652	TRUE	TRUE
Osmotically activated L-carnitine/choline ABC transporter, permease protein OpuCB	-2.304	-1.366	-3.388	-1.161	-1.598	-2.649	-4.971	-2.117	2.357	-1.133	0.041	FALSE	1.133	FALSE	FALSE
Osmotically activated L-carnitine/choline ABC transporter, permease protein OpuCD	-2.72	-1.299	-4.206	-1.205	-1.397	-4.268	-4.147	-2.904	1.136	-2.62	0.003	TRUE	2.62	TRUE	TRUE
Osmotically activated L-carnitine/choline ABC transporter, substrate-binding protein OpuCC	-1.649	-0.696	-2.406	-0.73	-0.662	-2.31	-2.544	-1.72	0.627	-2.779	0.002	TRUE	2.779	TRUE	TRUE
Outer membrane lipoprotein omp16 precursor	3.949	0.648	7.879	0.669	0.612	9.157	6.57	7.39	2.588	2.853	0	TRUE	2.853	TRUE	TRUE
Outer membrane protein A precursor	3.428	-0.442	6.808	-0.759	-0.135	7.414	6.164	7.287	1.256	5.729	0	TRUE	5.729	TRUE	TRUE
Outer membrane protein assembly factor YaeT precursor	0.635	-2.01	3.211	-2.303	-1.75	4.155	2.147	5.291	2.009	2.618	0	TRUE	2.618	TRUE	TRUE
Outer membrane protein C precursor	-6.99	-5.235	-8.507	-6.656	-4.289	-8.863	-8.076	-3.103	4.213	-0.822	0.185	FALSE	0.822	FALSE	FALSE
Outer membrane protein H precursor	2.897	0.315	5.529	0.169	0.452	6.379	4.575	5.258	1.805	2.899	0	TRUE	2.899	TRUE	TRUE
Outer membrane protein SusE	1.646	-3.252	4.559	-4.001	-2.719	4.77	4.273	7.779	1.351	5.841	0	TRUE	5.841	TRUE	TRUE
Outer membrane protein SusF	-4.832	-4.841	-3.307	-7.091	-3.725	-9.136	-1.388	1.476	8.163	0.168	0.426	FALSE	0.168	FALSE	FALSE
Outer membrane protein/protective antigen OMA87	-2.099	-7.816	-0.911	-7.875	-7.764	-1.172	-0.619	6.918	2.523	2.86	0	TRUE	2.86	TRUE	TRUE
Outer membrane receptor proteins, mostly Fe transport	0.955	-2.191	2.803	-2.242	-2.143	3.01	2.513	4.954	0.591	8.184	0	TRUE	8.184	TRUE	TRUE
Outer membrane vitamin B12 receptor BtuB	0.116	-2.498	3.441	-2.62	-2.368	5.354	1.309	6	4.046	1.521	0	TRUE	1.521	FALSE	FALSE
Outer surface protein of unknown function, cellobiose operon	5.058	6.373	1.141	6.615	6.143	-2.528	3.929	-5.213	6.464	-0.891	0	TRUE	0.891	FALSE	FALSE
Oxaloacetate decarboxylase alpha chain (EC 4.1.1.3)	-1.693	-0.719	-2.431	-0.482	-1.008	-2.589	-2.23	-1.688	0.718	-2.419	0.003	TRUE	2.419	TRUE	TRUE
Oxaloacetate decarboxylase beta chain (EC 4.1.1.3)	-1.816	-0.972	-2.744	-0.799	-1.173	-3.17	-2.296	-1.739	1.02	-1.794	0.011	FALSE	1.794	FALSE	FALSE
Oxidoreductase ion channel	-2.79	-1.866	-3.522	-1.459	-2.387	-3.919	-3.09	-1.616	1.362	-1.275	0.076	FALSE	1.275	FALSE	FALSE
Oxidoreductase, short-chain dehydrogenase/reductase family (EC 1.1.1.-)	-1.604	-2.128	-0.621	-2.178	-2.075	-1.571	0.284	1.588	1.894	0.859	0.117	FALSE	0.859	FALSE	FALSE
PaaD-like protein (DUF59) involved in Fe-S cluster assembly	6.887	9.295	4.312	9.561	9.031	3.98	4.646	-4.984	0.664	-7.484	0	TRUE	7.484	TRUE	TRUE
Pantoate--beta-alanine ligase (EC 6.3.2.1)	0.044	-2.552	2.773	-2.386	-2.734	4.182	0.951	5.394	3.237	1.647	0	TRUE	1.647	FALSE	FALSE
Pantothenate kinase (EC 2.7.1.33)	5.539	5.998	4.912	6.161	5.832	4.554	5.315	-1.069	0.761	-1.454	0	TRUE	1.454	FALSE	FALSE
Pantothenate kinase type II, eukaryotic (EC 2.7.1.33)	-0.193	-3.032	1.533	-3.063	-2.991	2.271	0.497	4.495	1.842	2.401	0	TRUE	2.401	TRUE	TRUE
Pantothenate kinase type III, CoaX-like (EC 2.7.1.33)	-0.98	-2.145	1.167	-1.985	-2.293	2.344	-0.56	3.333	2.907	1.139	0.003	TRUE	1.139	FALSE	FALSE
Pantothenate:Na+ symporter (TC 2.A.21.1.1)	-3.762	-4.224	-3.357	-4.735	-3.767	-3.978	-2.747	0.878	1.731	0.557	0.264	FALSE	0.557	FALSE	FALSE
Para-aminobenzoate synthase, amidotransferase component (EC 2.6.1.85)	-3.943	-4.152	-3.513	-4.251	-4.071	-2.654	-5.631	0.357	3.443	0.108	0.442	FALSE	0.108	FALSE	FALSE
Para-aminobenzoate synthase, aminase component (EC 2.6.1.85)	-1.837	-3.437	0.525	-3.483	-3.394	1.485	-1.321	3.723	2.821	1.319	0.002	TRUE	1.319	FALSE	FALSE
Paraquat-inducible protein B	-6.675	-7.032	-4.239	-7.179	-6.948	-9.099	-2.608	2.138	7.013	0.299	0.36	FALSE	0.299	FALSE	FALSE
Pectin degradation protein KdgF	-4.509	-4.863	-4.195	-4.891	-4.809	-3.263	-6.395	0.332	4.502	0.075	0.461	FALSE	0.075	FALSE	FALSE
Pectinesterase (EC 3.1.1.11)	5.147	6.541	3.17	6.486	6.596	2.55	3.734	-3.366	1.185	-2.956	0	TRUE	2.956	TRUE	TRUE
Penicillin-binding protein 1A/1B (PBP1)	5.012	5.988	3.676	5.904	6.07	3.157	4.141	-2.338	0.986	-2.441	0	TRUE	2.441	TRUE	TRUE
Penicillin-binding protein 2 (PBP-2)	-0.088	-2.913	2.167	-2.949	-2.866	3.134	0.989	5.092	2.148	2.36	0	TRUE	2.36	TRUE	TRUE
Penicillin-binding protein 2B	2.177	1.666	2.342	0.442	2.645	1.818	2.817	0.615	2.195	0.351	0.261	FALSE	0.351	FALSE	FALSE
Peptidase M48, Ste24p precursor	0.332	-2.022	2.76	-1.917	-2.153	3.896	1.381	4.874	2.516	1.929	0	TRUE	1.929	FALSE	FALSE
Peptidase, M23/M37 family	2.282	0.111	3.43	-1.152	1.111	4.046	2.709	3.296	2.279	1.562	0	TRUE	1.562	FALSE	FALSE
Peptide chain release factor 1	6.248	7.728	4.463	7.86	7.581	4.026	4.894	-3.274	0.869	-3.795	0	TRUE	3.795	TRUE	TRUE
Peptide chain release factor 2	5.257	6.197	4.465	6.558	5.804	4.796	4.103	-1.734	0.764	-2.274	0	TRUE	2.274	TRUE	TRUE
Peptide chain release factor 3	5.866	7.021	4.334	7.04	7.001	3.951	4.717	-2.681	0.766	-3.553	0	TRUE	3.553	TRUE	TRUE
Peptide deformylase (EC 3.5.1.88)	6.425	7.026	5.623	7.236	6.772	6.122	5.092	-1.382	1.031	-1.417	0	TRUE	1.417	FALSE	FALSE
Peptide methionine sulfoxide reductase MsrA (EC 1.8.4.11)	3.339	5.658	0.576	6.616	4.362	-2.761	2.246	-4.975	5.015	-1.278	0	TRUE	1.278	FALSE	FALSE
Peptide methionine sulfoxide reductase MsrB (EC 1.8.4.12)	4.249	6.024	3.006	6.653	5.341	3.21	2.65	-3.183	1.313	-2.385	0	TRUE	2.385	TRUE	TRUE
Peptide transport system permease protein sapB (TC 3.A.1.5.5)	5.147	5.808	3.313	6.143	5.461	4.98	1.214	-2.51	3.766	-0.721	0	TRUE	0.721	FALSE	FALSE
Peptidoglycan N-acetylglucosamine deacetylase (EC 3.5.1.-)	-1.795	-2.156	-0.055	-2.202	-2.108	1.034	-1.867	2.033	2.9	0.703	0.174	FALSE	0.703	FALSE	FALSE
Peptidoglycan-associated lipoprotein precursor	-3.755	-4.332	-0.185	-4.402	-4.226	-4.07	2.232	4.389	6.325	0.677	0.223	FALSE	0.677	FALSE	FALSE
Peptidyl-prolyl cis-trans isomerase (EC 5.2.1.8)	5.609	5.7	5.436	5.441	5.964	5.679	5.128	-0.298	0.578	-0.517	0.25	FALSE	0.517	FALSE	FALSE
Peptidyl-prolyl cis-trans isomerase ppiD (EC 5.2.1.8)	-4.11	-4.307	-2.829	-4.367	-4.237	-4.989	-1.496	1.381	3.565	0.402	0.336	FALSE	0.402	FALSE	FALSE
Peptidyl-tRNA hydrolase (EC 3.1.1.29)	5.733	6.875	4.32	6.834	6.918	4.634	3.867	-2.615	0.765	-3.485	0	TRUE	3.485	TRUE	TRUE
Periplasmic [Fe] hydrogenase (EC 1.12.7.2)	-4.552	-4.752	-3.547	-4.812	-4.685	-5.422	-2.352	1.12	3.17	0.369	0.335	FALSE	0.369	FALSE	FALSE
Periplasmic beta-glucosidase (EC 3.2.1.21)	-7.146	-7.716	-6.156	-7.829	-7.622	-5.073	-9.095	1.036	5.059	0.212	0.381	FALSE	0.212	FALSE	FALSE
periplasmic fructose-binding protein component of signal transduction system LevQ	-2.74	-0.775	-4.745	0.153	-2.344	-9.018	-3.026	-3.916	5.97	-0.95	0.05	FALSE	0.95	FALSE	FALSE
periplasmic fructose-binding protein component of signal transduction system LevT	-2.611	-0.136	-8.331	-0.668	0.338	-8.681	-7.978	-8.192	2.731	-3.011	0	TRUE	3.011	TRUE	TRUE
Periplasmic mercury(+2) binding protein	-5.135	-5.049	-5.204	-4.96	-5.107	-7.04	-4.027	-0.268	4.587	-0.063	0.467	FALSE	0.063	FALSE	FALSE
Periplasmic protein p19 involved in high-affinity Fe2+ transport	1.369	-2.127	3.469	-1.957	-2.331	3.904	2.884	5.555	1.104	4.806	0	TRUE	4.806	TRUE	TRUE
Permease of the drug/metabolite transporter (DMT) superfamily	4.963	5.799	3.803	5.802	5.796	4.149	3.376	-1.997	0.775	-2.722	0	TRUE	2.722	TRUE	TRUE
Peroxide stress regulator	-2.107	-2.493	-0.192	-2.465	-2.528	-2.4	1.133	2.206	3.543	0.626	0.228	FALSE	0.626	FALSE	FALSE
Peroxide stress regulator PerR, FUR family	1.72	1.72	1.538	2.674	0.186	3.253	-1.024	0.153	4.27	0.036	0.494	FALSE	0.036	FALSE	FALSE
Phage antirepressor	-0.287	-0.287	1.006	0.084	-0.766	-6.143	3.454	1.496	9.578	0.112	0.5	FALSE	0.112	FALSE	FALSE
Phage antirepressor protein	3.472	4.528	3.133	5.16	3.835	3.267	2.93	-1.485	1.322	-1.171	0	TRUE	1.171	FALSE	FALSE
Phage baseplate wedge	-2.84	0.998	-3.677	2.786	-5.167	-7.389	-2.099	-4.515	8.639	-0.491	0.303	FALSE	0.491	FALSE	FALSE
Phage capsid and scaffold	3.242	5.509	2.505	6.849	3.912	2.745	2.069	-3.098	2.938	-1.071	0	TRUE	1.071	FALSE	FALSE
Phage capsid protein	-1.523	2.684	-4.118	4.657	0.248	-4.199	-4.012	-6.868	4.411	-1.556	0	TRUE	1.556	FALSE	FALSE
Phage DNA packaging	-4.911	-4.718	-5.081	-4.629	-4.81	-6.903	-3.895	-0.497	4.538	-0.118	0.443	FALSE	0.118	FALSE	FALSE
Phage DNA-binding protein	2.48	4.099	2.361	7.129	-0.902	0.381	3.997	-1.959	8.023	-0.234	0.494	FALSE	0.234	FALSE	FALSE
Phage endopeptidase	0.855	-0.928	1.645	-4.793	0.991	2.372	0.775	2.499	5.797	0.663	0.22	FALSE	0.663	FALSE	FALSE
Phage head maturation protease	-1.58	1.815	-6.859	0.638	2.741	-7.951	-5.995	-8.674	2.352	-3.428	0	TRUE	3.428	TRUE	TRUE
Phage holin	-5.415	-1.675	-7.049	-0.366	-5.217	-7.344	-6.685	-4.844	5.627	-0.884	0.158	FALSE	0.884	FALSE	FALSE
Phage integrase	5.733	7.675	3.573	8.023	7.348	3.159	4.033	-4.093	0.874	-4.706	0	TRUE	4.706	TRUE	TRUE
Phage lysin	7.847	8.476	6.544	8.622	8.346	5.7	7.377	-1.954	1.677	-1.167	0	TRUE	1.167	FALSE	FALSE
Phage major capsid protein	-0.128	-3.367	1.549	-3.125	-3.624	1.938	1.016	4.878	1.139	4.06	0	TRUE	4.06	TRUE	TRUE
Phage major tail protein	-0.336	-2.745	0.972	-2.77	-2.722	0.319	1.546	3.73	1.378	2.631	0	TRUE	2.631	TRUE	TRUE
Phage minor capsid protein	1.86	3.419	0.005	3.338	3.5	0.286	-0.474	-3.438	0.757	-4.699	0	TRUE	4.699	TRUE	TRUE
Phage minor tail protein	-3.86	-3.969	-0.988	-3.214	-4.966	0.648	-6.413	2.381	7.133	0.311	0.412	FALSE	0.311	FALSE	FALSE
Phage portal protein	3.165	3.724	3.165	4.758	2.391	2.782	3.545	-0.503	2.37	-0.263	0.494	FALSE	0.263	FALSE	FALSE
Phage protein	5.23	7.323	3.034	6.987	7.636	3.287	2.791	-4.274	0.664	-6.458	0	TRUE	6.458	TRUE	TRUE
Phage repressor	5.462	7.389	3.541	7.214	7.527	3.524	3.565	-3.822	0.316	-12.134	0	TRUE	12.134	TRUE	TRUE
Phage shock protein C	-2.469	2.69	-2.865	-3.124	4.934	-2.692	-3.095	-5.648	8.067	-0.567	0.279	FALSE	0.567	FALSE	FALSE
Phage T7 exclusion protein	-5.059	-8.274	-2.374	-8.313	-8.218	-1.248	-4.346	5.67	3.523	1.501	0.008	TRUE	1.501	FALSE	FALSE
Phage tail assembly	-3.693	0.199	-7.085	1.374	-1.966	-7.353	-6.777	-7.047	4.064	-1.726	0.006	TRUE	1.726	FALSE	FALSE
Phage tail fiber protein	-7.7	-8.263	-3.638	-8.362	-8.179	-1.96	-9.651	3.694	7.997	0.425	0.327	FALSE	0.425	FALSE	FALSE
Phage tail fibers	0.134	2.264	-1.001	4.574	-3.294	-5.415	0.877	-3.539	8.148	-0.417	0.283	FALSE	0.417	FALSE	FALSE
Phage tail length tape-measure protein	2.316	3.98	0.929	4.796	3.138	0.414	1.457	-3.071	1.655	-1.866	0	TRUE	1.866	FALSE	FALSE
Phage terminase	-6.425	-7.039	-2.807	-7.045	-7.011	-1.089	-8.409	3.476	7.679	0.418	0.328	FALSE	0.418	FALSE	FALSE
Phage terminase, large subunit	2.596	4.063	0.5	4.232	3.863	1.266	-0.523	-3.54	1.785	-2.148	0	TRUE	2.148	TRUE	TRUE
Phage terminase, small subunit	1.498	3.592	-1.525	4.045	2.966	-3.452	-0.386	-5.127	3.069	-1.866	0	TRUE	1.866	FALSE	FALSE
Phage-associated cell wall hydrolase	-3.429	0.855	-3.64	-4.435	3.706	-4.167	-3.124	-4.609	8.151	-0.483	0.355	FALSE	0.483	FALSE	FALSE
Phage-associated HNH homing endonuclease	-4.321	-4.882	-2.239	-4.867	-4.888	-1.159	-6.34	1.784	5.912	0.307	0.341	FALSE	0.307	FALSE	FALSE
Phenylacetic acid degradation protein PaaD, thioesterase	-2.412	-2.447	0.975	-2.07	-2.88	3.902	-4.316	3.924	8.218	0.419	0.426	FALSE	0.419	FALSE	FALSE
Phenylalanyl-tRNA synthetase alpha chain (EC 6.1.1.20)	6.401	7.499	5.246	7.614	7.369	5.467	4.999	-2.25	0.471	-4.842	0	TRUE	4.842	TRUE	TRUE
Phenylalanyl-tRNA synthetase beta chain (EC 6.1.1.20)	6.51	7.276	5.385	7.344	7.208	5.829	4.896	-1.871	0.934	-2.112	0	TRUE	2.112	TRUE	TRUE
Pheromone response surface protein PrgC	6.675	9.44	1.651	8.516	10.331	-2.332	4.838	-7.786	7.174	-1.17	0	TRUE	1.17	FALSE	FALSE
Pheromone shutdown protein TraB/PrgY	-6.411	-6.839	-5.003	-6.857	-6.823	-8.881	-3.452	1.326	6.197	0.212	0.377	FALSE	0.212	FALSE	FALSE
PhnB protein	-3.411	-2.422	-4.291	-2.503	-2.347	-3.761	-5.109	-1.913	2.034	-1.034	0.129	FALSE	1.034	FALSE	FALSE
Phosphate ABC transporter, periplasmic phosphate-binding protein PstS (TC 3.A.1.7.1)	4.884	7.804	2.167	6.825	8.72	1.401	2.826	-5.673	1.895	-2.999	0	TRUE	2.999	TRUE	TRUE
Phosphate acetyltransferase (EC 2.3.1.8)	6.902	7.86	5.937	7.922	7.798	6.049	5.806	-1.929	0.244	-7.942	0	TRUE	7.942	TRUE	TRUE
Phosphate butyryltransferase (EC 2.3.1.19)	-0.727	-3.213	0.696	-3.612	-2.856	1.056	0.033	3.777	1.278	2.809	0	TRUE	2.809	TRUE	TRUE
Phosphate regulon sensor protein PhoR (SphS) (EC 2.7.13.3)	2.415	4.686	2.415	-0.68	9.223	2.758	2.014	-2.242	9.904	-0.196	0.5	FALSE	0.196	FALSE	FALSE
Phosphate regulon transcriptional regulatory protein PhoB (SphR)	5.754	7.943	4.313	6.902	8.964	4.032	4.6	-3.64	2.063	-1.788	0	TRUE	1.788	FALSE	FALSE
Phosphate starvation-inducible protein PhoH, predicted ATPase	7.232	8.934	5.229	9.137	8.726	4.745	5.728	-3.702	0.982	-3.795	0	TRUE	3.795	TRUE	TRUE
Phosphate transport ATP-binding protein PstB (TC 3.A.1.7.1)	5.984	8.409	2.917	7.693	9.13	1.434	4.198	-5.477	2.76	-2.09	0	TRUE	2.09	TRUE	TRUE
Phosphate transport regulator (distant homolog of PhoU)	4.104	3.493	4.139	2.277	4.47	3.862	4.431	0.659	2.189	0.386	0.411	FALSE	0.386	FALSE	FALSE
Phosphate transport system permease protein PstA (TC 3.A.1.7.1)	4.44	7.638	1.889	6.264	8.961	1.301	2.501	-5.765	2.698	-2.172	0	TRUE	2.172	TRUE	TRUE
Phosphate transport system permease protein PstC (TC 3.A.1.7.1)	4.587	7.301	2.714	6.147	8.419	2.963	2.398	-4.638	2.272	-2.052	0	TRUE	2.052	TRUE	TRUE
Phosphate transport system regulatory protein PhoU	4.916	8.015	3.03	6.733	9.202	3.059	2.992	-4.961	2.469	-2.022	0	TRUE	2.022	TRUE	TRUE
Phosphate-specific outer membrane porin OprP	-0.656	-3.184	1.477	-3.249	-3.128	2.26	0.372	4.564	1.915	2.353	0	TRUE	2.353	TRUE	TRUE
Phosphate:acyl-ACP acyltransferase PlsX	5.047	6.788	3.256	6.749	6.829	3.216	3.303	-3.53	0.123	-28.621	0	TRUE	28.621	TRUE	TRUE
Phosphatidate cytidylyltransferase (EC 2.7.7.41)	6.792	7.844	5.583	7.951	7.727	5.891	5.231	-2.278	0.659	-3.499	0	TRUE	3.499	TRUE	TRUE
Phosphatidylglycerophosphatase A (EC 3.1.3.27)	-4.172	-5.476	-2.851	-5.571	-5.405	-4.325	-1.759	2.596	3.548	0.788	0.177	FALSE	0.788	FALSE	FALSE
Phosphatidylglycerophosphatase B (EC 3.1.3.27)	5.567	7.336	3.39	7.283	7.389	3.812	2.853	-3.958	0.959	-4.225	0	TRUE	4.225	TRUE	TRUE
Phosphatidylinositol alpha-mannosyltransferase (EC 2.4.1.57)	-0.838	-4.141	1.641	-4.127	-4.15	2.763	0.139	5.796	2.679	2.097	0	TRUE	2.097	TRUE	TRUE
Phosphatidylinositol-specific phospholipase C (EC 4.6.1.13)	-0.209	-3.589	2.113	-4.467	-2.987	2.98	1.092	5.781	1.973	2.714	0	TRUE	2.714	TRUE	TRUE
Phosphatidylserine decarboxylase (EC 4.1.1.65)	1.215	-1.111	3.428	-0.847	-1.413	4.639	2.054	4.665	2.584	1.789	0	TRUE	1.789	FALSE	FALSE
Phospho-N-acetylmuramoyl-pentapeptide-transferase (EC 2.7.8.13)	5.441	6.081	4.925	6.266	5.881	5.095	4.728	-1.161	0.407	-2.869	0	TRUE	2.869	TRUE	TRUE
Phosphoenolpyruvate carboxykinase [ATP] (EC 4.1.1.49)	8.339	8.339	8.211	8.736	7.924	8.862	7.54	-0.126	1.322	-0.099	0.5	FALSE	0.099	FALSE	FALSE
Phosphoenolpyruvate carboxykinase [GTP] (EC 4.1.1.32)	-7.221	-7.402	-7.059	-7.467	-7.346	-9.537	-5.584	0.22	5.032	0.046	0.474	FALSE	0.046	FALSE	FALSE
Phosphoenolpyruvate carboxylase (EC 4.1.1.31)	5.982	7.874	3.49	8.002	7.709	4.264	2.627	-4.395	1.638	-2.736	0	TRUE	2.736	TRUE	TRUE
Phosphoenolpyruvate synthase (EC 2.7.9.2)	3.504	3.975	3.158	4.396	3.465	3.524	2.742	-0.809	0.932	-0.877	0.197	FALSE	0.877	FALSE	FALSE
Phosphoenolpyruvate-dihydroxyacetone phosphotransferase (EC 2.7.1.121), ADP-binding subunit DhaL	3.766	3.855	3.257	3.001	4.532	2.129	4.221	-0.527	2.093	-0.261	0.25	FALSE	0.261	FALSE	FALSE
Phosphoenolpyruvate-dihydroxyacetone phosphotransferase (EC 2.7.1.121), dihydroxyacetone binding subunit DhaK	3.689	3.686	4.392	3.299	4.004	3.476	5.27	0.743	1.793	0.419	0.266	FALSE	0.419	FALSE	FALSE
Phosphoenolpyruvate-protein phosphotransferase of PTS system (EC 2.7.3.9)	9.635	11.152	7.214	11.168	11.135	6.268	8.154	-3.939	1.884	-2.099	0	TRUE	2.099	TRUE	TRUE
Phosphoesterase, DHH family protein	5.726	7.175	3.942	7.446	6.904	3.353	4.524	-3.234	1.173	-2.796	0	TRUE	2.796	TRUE	TRUE
Phosphoglucosamine mutase (EC 5.4.2.10)	7.331	8.48	5.979	8.417	8.542	5.715	6.254	-2.492	0.538	-4.694	0	TRUE	4.694	TRUE	TRUE
Phosphoglycerate kinase (EC 2.7.2.3)	10.607	11.936	8.909	11.886	11.989	8.45	9.351	-3.042	0.9	-3.405	0	TRUE	3.405	TRUE	TRUE
Phosphoglycerate mutase (EC 5.4.2.1)	9.884	11.611	7.616	11.789	11.419	6.863	8.354	-3.996	1.489	-2.69	0	TRUE	2.69	TRUE	TRUE
Phosphoglycerate transporter protein PgtP	-7.111	-6.901	-7.28	-7.033	-6.804	-9.124	-6.014	-0.427	4.665	-0.1	0.452	FALSE	0.1	FALSE	FALSE
Phosphoglycerol transferase I (EC 2.7.8.20)	-0.585	-3.086	1.942	-3.136	-3.024	3.193	0.467	5.129	2.726	1.876	0	TRUE	1.876	FALSE	FALSE
Phosphoglycolate phosphatase (EC 3.1.3.18)	6.279	8.155	4.294	8.273	8.037	4.134	4.47	-3.856	0.339	-11.414	0	TRUE	11.414	TRUE	TRUE
Phosphoglycolate phosphatase, archaeal type (EC 3.1.3.18)	-5.954	-6.541	-4.154	-6.611	-6.439	-2.981	-7.933	1.682	5.731	0.302	0.344	FALSE	0.302	FALSE	FALSE
Phosphoheptose isomerase (EC 5.3.1.-)	-6.043	-5.869	-6.174	-5.866	-5.872	-5.591	-7.313	-0.466	3.927	-0.129	0.441	FALSE	0.129	FALSE	FALSE
Phosphoheptose isomerase 1 (EC 5.3.1.-)	-2.626	-4.161	0.257	-4.212	-4.132	1.601	-2.269	4.198	3.988	1.038	0.051	FALSE	1.038	FALSE	FALSE
Phosphohistidine phosphatase SixA	-2.441	-4.092	0.306	-4.14	-4.049	1.681	-2.088	4.224	3.862	1.08	0.046	FALSE	1.08	FALSE	FALSE
Phospholipase/carboxylesterase family protein (EC 3.1.-.-)	-2.288	-3.884	-0.006	-3.954	-3.814	1.098	-1.836	3.718	3.014	1.223	0.016	FALSE	1.223	FALSE	FALSE
Phospholipid-lipopolysaccharide ABC transporter	4.139	5.601	0.011	5.758	5.438	-3.99	2.807	-5.607	6.806	-0.921	0	TRUE	0.921	FALSE	FALSE
Phosphomannomutase (EC 5.4.2.8)	0.258	-1.833	2.409	-1.923	-1.728	3.624	0.908	4.271	2.718	1.569	0	TRUE	1.569	FALSE	FALSE
Phosphomethylpyrimidine kinase (EC 2.7.4.7)	4.896	6.523	2.51	6.736	6.26	3.549	1.233	-4.001	2.319	-1.819	0	TRUE	1.819	FALSE	FALSE
Phosphomevalonate kinase (EC 2.7.4.2)	5.154	6.44	3.05	6.437	6.442	2.185	3.851	-3.393	1.665	-2.106	0	TRUE	2.106	TRUE	TRUE
Phosphonate ABC transporter ATP-binding protein (TC 3.A.1.9.1)	4.294	8.712	-1.348	9.29	8.119	-3.305	0.017	-10.012	3.339	-3.174	0	TRUE	3.174	TRUE	TRUE
Phosphonate ABC transporter permease protein phnE1 (TC 3.A.1.9.1)	6.42	8.708	1.477	9.424	7.98	-3.165	4.847	-7.218	8.008	-1.002	0	TRUE	1.002	FALSE	FALSE
Phosphonate ABC transporter permease protein phnE2 (TC 3.A.1.9.1)	5.472	9.567	-0.187	10.134	8.987	-3.076	1.711	-9.748	4.787	-2.219	0	TRUE	2.219	TRUE	TRUE
Phosphonate ABC transporter phosphate-binding periplasmic component (TC 3.A.1.9.1)	8.072	10.372	2.897	10.897	9.814	-1.138	6.322	-7.468	7.46	-1.046	0	TRUE	1.046	FALSE	FALSE
Phosphopantetheine adenylyltransferase (EC 2.7.7.3)	4.984	6.239	3.479	6.291	6.191	3.765	3.161	-2.738	0.603	-4.664	0	TRUE	4.664	TRUE	TRUE
Phosphopantothenoylcysteine decarboxylase (EC 4.1.1.36)	4.667	5.362	3.844	5.32	5.407	4.076	3.547	-1.536	0.53	-3.009	0	TRUE	3.009	TRUE	TRUE
Phosphopentomutase (EC 5.4.2.7)	1.726	2.474	1.086	2.543	2.397	1.003	1.173	-1.382	0.25	-5.576	0	TRUE	5.576	TRUE	TRUE
Phosphoribosyl-AMP cyclohydrolase (EC 3.5.4.19)	-4.57	-3.491	-5.31	-5.026	-2.566	-4.661	-6.506	-1.88	4.039	-0.502	0.265	FALSE	0.502	FALSE	FALSE
Phosphoribosyl-ATP pyrophosphatase (EC 3.6.1.31)	-2.132	-3.756	-0.283	-3.208	-4.378	0.348	-1.707	3.183	2.307	1.348	0.021	FALSE	1.348	FALSE	FALSE
Phosphoribosylamine--glycine ligase (EC 6.3.4.13)	3.598	3.598	3.236	4.014	3.112	4.16	2.154	-0.343	2.006	-0.188	0.493	FALSE	0.188	FALSE	FALSE
Phosphoribosylaminoimidazole carboxylase ATPase subunit (EC 4.1.1.21)	0.59	0.59	1.663	0.404	0.773	3.06	-0.112	1.063	3.176	0.341	0.486	FALSE	0.341	FALSE	FALSE
Phosphoribosylaminoimidazole carboxylase catalytic subunit (EC 4.1.1.21)	1.952	0.317	3.843	0.041	0.562	4.9	2.569	3.595	2.333	1.545	0	TRUE	1.545	FALSE	FALSE
Phosphoribosylaminoimidazole-succinocarboxamide synthase (EC 6.3.2.6)	2.284	0.493	4.735	0.573	0.406	5.942	3.433	4.415	2.51	1.762	0	TRUE	1.762	FALSE	FALSE
Phosphoribosylanthranilate isomerase (EC 5.3.1.24)	-0.5	-2.211	1.589	-2.031	-2.405	2.638	0.053	3.765	2.59	1.446	0	TRUE	1.446	FALSE	FALSE
Phosphoribosylformimino-5-aminoimidazole carboxamide ribotide isomerase (EC 5.3.1.16)	-6.298	-6.033	-6.47	-6.042	-6.029	-5.808	-7.604	-0.516	3.997	-0.129	0.437	FALSE	0.129	FALSE	FALSE
Phosphoribosylformylglycinamidine cyclo-ligase (EC 6.3.3.1)	1.62	0.545	3.243	0.283	0.781	4.377	1.907	2.779	2.469	1.136	0	TRUE	1.136	FALSE	FALSE
Phosphoribosylformylglycinamidine synthase, glutamine amidotransferase subunit (EC 6.3.5.3)	1.771	0.086	3.316	-0.424	0.524	4.156	2.335	3.276	1.824	1.785	0	TRUE	1.785	FALSE	FALSE
Phosphoribosylformylglycinamidine synthase, PurS subunit (EC 6.3.5.3)	0.239	1.38	-0.792	1.709	0.974	-1.203	-0.384	-2.147	1.113	-2.025	0.003	TRUE	2.025	TRUE	TRUE
Phosphoribosylformylglycinamidine synthase, synthetase subunit (EC 6.3.5.3)	-0.339	0.597	-1.348	0.531	0.658	-1.504	-1.176	-1.939	0.386	-5.056	0	TRUE	5.056	TRUE	TRUE
Phosphoribosylglycinamide formyltransferase (EC 2.1.2.2)	0.201	0.201	0.629	0.527	-0.229	1.518	-0.858	0.387	2.38	0.166	0.466	FALSE	0.166	FALSE	FALSE
Phosphoribosylglycinamide formyltransferase 2 (EC 2.1.2.-)	-0.048	-3.316	2.257	-3.621	-3.013	3.178	1.182	5.575	2.031	2.675	0	TRUE	2.675	TRUE	TRUE
Phosphoserine aminotransferase (EC 2.6.1.52)	2.061	-1.578	4.383	-1.954	-1.258	3.819	4.931	5.993	1.147	5.016	0	TRUE	5.016	TRUE	TRUE
Phosphoserine phosphatase (EC 3.1.3.3)	-0.497	-2.05	0.819	-2.102	-2.004	1.413	-0.03	2.792	1.509	1.865	0	TRUE	1.865	FALSE	FALSE
Phosphoserine phosphatase, putative (EC 3.1.3.3)	-5.626	-6.677	-5.093	-6.683	-6.676	-4.653	-5.817	1.481	3.133	0.557	0.282	FALSE	0.557	FALSE	FALSE
Phosphotransferase system for xylose-containing disaccharide, EIIC component	1.192	-2.447	3.097	-2.49	-2.383	2.938	3.29	5.554	0.768	7.238	0	TRUE	7.238	TRUE	TRUE
Phosphotransferase system for xylose-containing disaccharide, EIID component	-6.41	-6.249	-6.526	-6.209	-6.28	-8.398	-5.329	-0.314	4.483	-0.077	0.462	FALSE	0.077	FALSE	FALSE
Phosphotransferase system, phosphocarrier protein HPr	8.778	9.339	7.86	9.304	9.371	7.456	8.27	-1.469	0.813	-1.866	0	TRUE	1.866	FALSE	FALSE
Phytoene desaturase, pro-zeta-carotene producing (EC 1.-.-.-)	-1.803	-7.361	-0.677	-7.311	-7.413	-0.838	-0.478	6.696	2.458	2.736	0	TRUE	2.736	TRUE	TRUE
Pimeloyl-CoA synthase (EC 6.2.1.14)	-5.761	-6.156	-5.384	-6.209	-6.107	-4.44	-7.661	0.444	4.673	0.104	0.444	FALSE	0.104	FALSE	FALSE
PlcB, ORFX, ORFP, ORFB, ORFA, ldh gene	-3.002	-3.261	-1.167	-3.287	-3.236	-4.093	0.095	1.711	4.309	0.39	0.328	FALSE	0.39	FALSE	FALSE
Poly-gamma-glutamate synthase subunit PgsA/CapA (EC 6.3.2.-)	-4.669	-4.534	-4.755	-4.559	-4.523	-4.555	-5.039	-0.234	1.573	-0.161	0.439	FALSE	0.161	FALSE	FALSE
Poly(glycerol-phosphate) alpha-glucosyltransferase (EC 2.4.1.52)	4.377	5.75	3.229	6.124	5.387	3.074	3.387	-2.519	0.737	-3.461	0	TRUE	3.461	TRUE	TRUE
Poly(glycerol-phosphate) alpha-glucosyltransferase GftA (EC 2.4.1.52)	-5.726	-4.801	-6.58	-4.279	-5.497	-7.683	-5.668	-1.754	2.837	-0.702	0.218	FALSE	0.702	FALSE	FALSE
Poly(glycerophosphate chain) D-alanine transfer protein DltD	8.196	10.279	5.276	10.395	10.16	4.303	6.225	-5.006	1.923	-2.614	0	TRUE	2.614	TRUE	TRUE
Polyferredoxin NapH (periplasmic nitrate reductase)	-2.855	-3.07	-1.706	-3.109	-3.03	-1.001	-3.636	0.992	2.734	0.387	0.331	FALSE	0.387	FALSE	FALSE
Polyhydroxyalkanoic acid synthase	-5.709	-6.65	-3.622	-6.814	-6.518	-6.368	-2.332	2.625	4.68	0.587	0.236	FALSE	0.587	FALSE	FALSE
Polymyxin resistance protein ArnC, glycosyl transferase (EC 2.4.-.-)	-1.008	-6.627	1.343	-6.717	-6.534	2.289	0.099	7.913	2.674	2.596	0	TRUE	2.596	TRUE	TRUE
Polymyxin resistance protein ArnT, undecaprenyl phosphate-alpha-L-Ara4N transferase	-1.083	-0.65	-1.604	-0.795	-0.491	-1.24	-2.189	-1.019	0.972	-1.203	0.026	FALSE	1.203	FALSE	FALSE
Polymyxin resistance protein PmrL, sucrose-6 phosphate hydrolase	-0.836	-5.031	1.894	-5.068	-4.976	3.251	-0.019	6.877	3.557	1.757	0.001	TRUE	1.757	FALSE	FALSE
Polymyxin synthetase PmxA	-8.165	-1.754	-9.708	-8.205	0.171	-10.092	-9.239	-7.138	8.634	-0.776	0.169	FALSE	0.776	FALSE	FALSE
Polyphosphate glucokinase (EC 2.7.1.63)	0.96	-2.934	4.299	-3.355	-2.58	6.048	2.298	7.521	3.754	1.982	0	TRUE	1.982	FALSE	FALSE
Polyphosphate kinase (EC 2.7.4.1)	1.59	0.435	3.082	0.61	0.238	4.07	1.951	2.751	2.117	1.298	0	TRUE	1.298	FALSE	FALSE
Polyribonucleotide nucleotidyltransferase (EC 2.7.7.8)	1.825	-1.742	5.372	-1.848	-1.63	6.367	4.317	7.184	2.049	3.507	0	TRUE	3.507	TRUE	TRUE
Polysaccharide biosynthesis glycosyl transferase CpsJ	-1.018	-6.589	0.42	-6.676	-6.501	-0.043	0.873	7.05	2.442	2.896	0	TRUE	2.896	TRUE	TRUE
Polysaccharide biosynthesis glycosyl transferase CpsN	1.69	2.048	1.69	5.127	-3.448	2.953	0.101	-0.561	8.578	-0.011	0.5	FALSE	0.011	FALSE	FALSE
Polysaccharide biosynthesis protein CpsF	-5.602	-3.879	-7.05	-5.403	-2.966	-7.41	-6.729	-3.04	4.309	-0.811	0.191	FALSE	0.811	FALSE	FALSE
Polysaccharide biosynthesis protein CpsH(V)	-4.274	-3.342	-6.032	-3.115	-3.565	-8.998	-4.56	-2.722	4.442	-0.946	0.08	FALSE	0.946	FALSE	FALSE
Polysaccharide biosynthesis protein CpsM(V)	-4.087	2.621	-6.149	5.838	-2.796	-7.088	-5.353	-9.441	8.645	-1.02	0.009	TRUE	1.02	FALSE	FALSE
Polysaccharide deacetylase	0.715	-1.661	2.43	-1.703	-1.614	3.04	1.556	4.049	1.511	2.646	0	TRUE	2.646	TRUE	TRUE
Polysaccharide deacetylase, caspase activity	-5.939	-7.311	-4.183	-7.293	-7.336	-3.286	-6.218	2.694	3.948	0.754	0.188	FALSE	0.754	FALSE	FALSE
Polysulfide binding and transferase domain	-5.263	-7.28	-3.553	-7.345	-7.244	-2.854	-4.931	3.484	3.099	1.165	0.082	FALSE	1.165	FALSE	FALSE
Porphobilinogen synthase (EC 4.2.1.24)	-6.703	-6.442	-6.878	-6.364	-6.556	-6.21	-8.012	-0.508	3.917	-0.133	0.437	FALSE	0.133	FALSE	FALSE
Possible alpha/beta hydrolase superfamily, slr1916 homolog	2.568	4.752	-0.728	3.36	5.957	-6.55	1.74	-5.477	8.283	-1.059	0	TRUE	1.059	FALSE	FALSE
Possible colicin V production protein	-5.692	-3.923	-7.129	-5.494	-2.987	-7.512	-6.708	-3.088	4.287	-0.8	0.191	FALSE	0.8	FALSE	FALSE
Potassium channel protein	-5.708	-5.963	-5.441	-6.053	-5.871	-7.896	-4.112	0.312	5.065	0.064	0.464	FALSE	0.064	FALSE	FALSE
Potassium efflux system KefA protein / Small-conductance mechanosensitive channel	4.15	4.15	3.565	3.998	4.293	2.672	4.404	-0.635	1.73	-0.375	0.467	FALSE	0.375	FALSE	FALSE
Potassium uptake protein TrkH	-0.234	-2.017	1.862	-2.059	-1.977	3.125	0.27	3.887	2.854	1.377	0	TRUE	1.377	FALSE	FALSE
Potassium uptake protein, integral membrane component, KtrB	-6.782	-6.948	-6.659	-7.029	-6.862	-5.83	-8.338	0.063	4.182	0.016	0.492	FALSE	0.016	FALSE	FALSE
Potassium voltage-gated channel subfamily KQT	2.222	4.294	-1.736	4.458	4.096	-5.836	0.075	-5.992	5.917	-1.366	0	TRUE	1.366	FALSE	FALSE
Potassium-transporting ATPase A chain (EC 3.6.3.12) (TC 3.A.3.7.1)	-7.545	-5.814	-9.069	-4.96	-7.178	-9.325	-8.734	-3.133	4.097	-0.87	0.176	FALSE	0.87	FALSE	FALSE
POTASSIUM/PROTON ANTIPORTER ROSB	-1.962	-4.962	0.366	-6.202	-4.127	1.593	-1.282	5.426	3.023	1.661	0	TRUE	1.661	FALSE	FALSE
Predicted arginine uptake transporter	-6.73	-6.584	-6.827	-6.686	-6.537	-8.693	-5.649	-0.398	4.523	-0.09	0.453	FALSE	0.09	FALSE	FALSE
Predicted ATPase related to phosphate starvation-inducible protein PhoH	-7.342	-7.087	-7.528	-7.193	-6.987	-6.873	-8.472	-0.525	3.95	-0.141	0.434	FALSE	0.141	FALSE	FALSE
Predicted beta-glucoside-regulated ABC transport system, sugar binding component, COG1653	-6.729	-6.892	-6.586	-6.906	-6.844	-5.752	-8.266	0.075	4.17	0.017	0.491	FALSE	0.017	FALSE	FALSE
Predicted biotin repressor from TetR family	-3.55	-2.115	-5.144	-1.73	-2.571	-4.198	-7.409	-3.121	3.364	-1.204	0.031	FALSE	1.204	FALSE	FALSE
Predicted cell-wall-anchored protein SasA (LPXTG motif)	0.263	0.706	-0.304	1.359	-0.576	-1.327	0.671	-0.711	2.094	-0.344	0.25	FALSE	0.344	FALSE	FALSE
Predicted chitobiose ABC transport system II, permease protein 1	-6.681	-6.523	-6.793	-6.497	-6.561	-6.187	-7.756	-0.403	3.931	-0.107	0.448	FALSE	0.107	FALSE	FALSE
Predicted chitobiose ABC transport system II, sugar-binding protein	-5.377	-6.949	-4.576	-7.02	-6.89	-5.303	-3.931	2.37	2.911	0.915	0.158	FALSE	0.915	FALSE	FALSE
Predicted cobalt ABC transporter periplasmic component	-4.388	-4.605	-2.039	-4.606	-4.604	-0.907	-6.055	1.845	5.251	0.346	0.373	FALSE	0.346	FALSE	FALSE
Predicted cobalt transporter in Bacteroides_Porphyromonas	0.761	-2.098	3.056	-2.123	-2.066	3.715	2.316	5.172	1.404	3.668	0	TRUE	3.668	TRUE	TRUE
Predicted D-mannonate epimerase	-3.462	-3.621	-3.352	-3.66	-3.581	-3.04	-3.847	0.224	1.323	0.19	0.425	FALSE	0.19	FALSE	FALSE
Predicted endonuclease distantly related to archaeal Holliday junction resolvase	-0.166	-1.73	1.473	-1.769	-1.678	2.127	0.362	3.092	1.829	1.677	0.001	TRUE	1.677	FALSE	FALSE
Predicted galactitol operon regulator (Transcriptional antiterminator), BglG family	-1.678	-1.678	-1.776	-1.427	-2.007	-5.138	-0.41	-0.393	4.732	-0.108	0.496	FALSE	0.108	FALSE	FALSE
Predicted galacto-N-biose-/lacto-N-biose I ABC transporter, permease component 1	-5.463	-6.477	-4.977	-6.505	-6.439	-5.318	-4.647	1.546	2.834	0.616	0.28	FALSE	0.616	FALSE	FALSE
Predicted galactosamine-6-phosphate isomerase (EC 5.3.1.-)	0.518	0.518	1.554	-3.011	2.544	-1.967	4.411	1.757	6.437	0.269	0.27	FALSE	0.269	FALSE	FALSE
Predicted glucose transporter in beta-glucoside utilization gene cluster	1.079	-3.299	3.745	-3.348	-3.251	3.97	3.462	7.03	0.853	8.323	0	TRUE	8.323	TRUE	TRUE
Predicted hydroxymethylpyrimidine transporter CytX	1.374	1.374	-0.148	1.136	1.589	1.798	-3.353	-1.602	5.14	-0.389	0.47	FALSE	0.389	FALSE	FALSE
Predicted iron-dependent peroxidase, Dyp-type family	-2.096	-0.605	-2.791	-0.077	-1.331	-2.766	-2.84	-2.173	1.331	-1.688	0.014	FALSE	1.688	FALSE	FALSE
Predicted L-lactate dehydrogenase, Fe-S oxidoreductase subunit YkgE	1.295	-1.819	3.071	-0.946	-3.243	3.437	2.584	4.886	2.297	2.326	0	TRUE	2.326	TRUE	TRUE
Predicted L-lactate dehydrogenase, hypothetical protein subunit SO1518	-0.258	-5.801	1.942	-5.744	-5.863	2.356	1.329	7.66	2.519	3.096	0	TRUE	3.096	TRUE	TRUE
Predicted L-lactate dehydrogenase, hypothetical protein subunit YkgG	-2.066	-1.745	-2.373	-2.145	-1.401	-1.913	-3.107	-0.685	1.543	-0.517	0.27	FALSE	0.517	FALSE	FALSE
Predicted L-lactate dehydrogenase, Iron-sulfur cluster-binding subunit YkgF	0.635	-1.734	2.579	-1.566	-1.925	3.229	1.774	4.304	1.462	2.931	0	TRUE	2.931	TRUE	TRUE
Predicted L-rhamnose permease RhaY	-6.166	-4.324	-7.165	-6.918	-3.085	-9.047	-6.001	-2.708	5.217	-0.552	0.237	FALSE	0.552	FALSE	FALSE
Predicted maltose transporter MalT	6.174	7.579	4.286	7.628	7.529	3.739	4.813	-3.315	1.074	-3.133	0	TRUE	3.133	TRUE	TRUE
Predicted N-acetyl-glucosamine kinase 2, ROK family (EC 2.7.1.59)	-3.496	-5.012	-2.749	-5.109	-4.917	-3.23	-2.287	2.272	1.847	1.282	0.062	FALSE	1.282	FALSE	FALSE
Predicted nicotinate-regulated transporter BH3254	-2.378	-1.839	-3.036	-1.86	-1.815	-3.514	-2.539	-1.182	1.125	-1.16	0.087	FALSE	1.16	FALSE	FALSE
Predicted nucleoside ABC transporter, substrate-binding component	8.845	11.104	5.771	11.36	10.842	4.691	6.851	-5.317	2.161	-2.484	0	TRUE	2.484	TRUE	TRUE
Predicted nucleoside phosphatase	2.557	5.019	-0.463	5.835	3.964	-3.905	1.045	-5.58	4.942	-1.399	0	TRUE	1.399	FALSE	FALSE
Predicted PTS system, galactosamine-specific IIA component (EC 2.7.1.69)	3.563	3.312	4.43	2.01	4.227	3.053	5.718	1.349	2.671	0.505	0.25	FALSE	0.505	FALSE	FALSE
Predicted PTS system, galactosamine-specific IIB component (EC 2.7.1.69)	-1.845	-0.997	-2.652	-0.537	-1.646	-3.377	-1.968	-1.574	1.808	-0.968	0.12	FALSE	0.968	FALSE	FALSE
Predicted PTS system, galactosamine-specific IIC component (EC 2.7.1.69)	1.651	1.651	1.625	-0.698	3.217	-1.613	4.291	0.714	5.906	0.122	0.489	FALSE	0.122	FALSE	FALSE
Predicted PTS system, galactosamine-specific IID component (EC 2.7.1.69)	-2.502	-1.774	-2.966	-2.48	-1.261	-3.383	-2.533	-1.138	1.515	-0.834	0.175	FALSE	0.834	FALSE	FALSE
Predicted regulator of cellobiose and glucan utilization, LacI family	-5.965	-6.521	-0.989	-6.53	-6.512	0.93	-8.029	4.732	9.115	0.47	0.321	FALSE	0.47	FALSE	FALSE
Predicted regulator of fructose utilization, DeoR family	-1.372	-3.026	0.765	-2.526	-3.784	1.883	-0.877	3.842	2.842	1.315	0.003	TRUE	1.315	FALSE	FALSE
Predicted regulator of ribose utilization, LacI family	-4.983	-6.702	-0.981	-6.684	-6.727	1	-4.827	5.541	6.056	0.897	0.111	FALSE	0.897	FALSE	FALSE
Predicted secretion system X protein GspD-like	-3.482	-6.855	-2.363	-6.89	-6.808	-2.111	-2.751	4.436	2.587	1.736	0.006	TRUE	1.736	FALSE	FALSE
Predicted sialic acid transporter	3.355	5.647	0.457	5.238	6.044	1.383	-0.87	-5.171	2.255	-2.455	0	TRUE	2.455	TRUE	TRUE
Predicted sucrose permease, MFS family, FucP subfamily	-3.183	-4.443	-0.63	-4.427	-4.449	0.577	-2.897	3.578	3.521	1.009	0.053	FALSE	1.009	FALSE	FALSE
Predicted thiamin transporter PnuT	0.88	-2.569	2.344	-2.665	-2.493	2.147	2.583	4.947	0.928	5.335	0	TRUE	5.335	TRUE	TRUE
Predicted transcriptional regulator for fatty acid degradation FadP, TetR family	-5.042	-0.777	-7.853	-3.644	0.356	-8.105	-7.576	-6.547	4.634	-1.428	0.027	FALSE	1.428	FALSE	FALSE
Predicted transcriptional regulator of N-Acetylglucosamine utilization, GntR family	6.511	7.525	5.645	7.921	7.127	5.905	5.341	-1.906	0.793	-2.426	0	TRUE	2.426	TRUE	TRUE
Predicted transcriptional regulator of pyridoxine metabolism	3.125	4.615	0.926	5.072	4.089	-0.181	2.104	-3.587	2.281	-1.645	0	TRUE	1.645	FALSE	FALSE
Predicted zinc regulator, ArsR family	2.534	4.679	-1.363	4.877	4.452	-6.944	0.208	-5.999	7.142	-1.279	0	TRUE	1.279	FALSE	FALSE
Prephenate and/or arogenate dehydrogenase (unknown specificity) (EC 1.3.1.12)(EC 1.3.1.43)	-3.469	-4.653	-1.856	-4.723	-4.574	-1.196	-3.327	2.526	2.519	1.032	0.101	FALSE	1.032	FALSE	FALSE
Prephenate dehydratase (EC 4.2.1.51)	-2.571	-3.029	-0.348	-2.818	-3.229	0.871	-2.669	2.546	3.556	0.716	0.18	FALSE	0.716	FALSE	FALSE
Preprotein translocase secY subunit (TC 3.A.5.1.1)	7.555	6.293	7.92	4.995	7.535	7.568	8.264	1.639	2.541	0.655	0.052	FALSE	0.655	FALSE	FALSE
Preprotein translocase subunit SecE (TC 3.A.5.1.1)	7.117	7.39	6.725	7.896	6.803	7.282	6.107	-0.648	1.189	-0.549	0.25	FALSE	0.549	FALSE	FALSE
Preprotein translocase subunit SecG (TC 3.A.5.1.1)	6.464	8.119	4.824	8.846	7.332	3.954	5.619	-3.291	1.668	-1.987	0	TRUE	1.987	FALSE	FALSE
Prevent host death protein, Phd antitoxin	5.752	7.949	2.64	8.513	7.351	1.068	3.965	-5.286	2.898	-1.958	0	TRUE	1.958	FALSE	FALSE
Primosomal replication protein N	-5.045	-2.687	-6.631	-1.654	-4.917	-6.983	-6.337	-3.73	4.628	-0.871	0.166	FALSE	0.871	FALSE	FALSE
probable beta-D-galactosidase	-5.145	-5.3	-4.974	-5.367	-5.228	-7.436	-3.572	0.16	5.075	0.032	0.483	FALSE	0.032	FALSE	FALSE
Probable cadmium-transporting ATPase (EC 3.6.3.3)	-1.311	2.425	-9.263	3.197	1.504	-9.651	-8.779	-11.654	2.541	-4.527	0	TRUE	4.527	TRUE	TRUE
Probable Co/Zn/Cd efflux system membrane fusion protein	0.051	-2.97	1.283	-2.996	-2.94	1.411	1.119	4.234	0.749	5.589	0	TRUE	5.589	TRUE	TRUE
Probable component of the lipoprotein assembly complex (forms a complex with YaeT, YfgL, and NlpB)	1.122	-1.802	3.871	-1.8	-1.802	4.937	2.66	5.763	2.282	2.512	0	TRUE	2.512	TRUE	TRUE
Probable electron transfer flavoprotein-quinone oxidoreductase FixC (EC 1.5.5.-)	-5.046	-5.24	-3.779	-5.297	-5.19	-2.829	-6.866	0.985	4.263	0.233	0.381	FALSE	0.233	FALSE	FALSE
Probable glycerol transport protein	-6.882	-7.123	-6.741	-7.227	-7.02	-5.911	-8.381	0.052	4.167	0.012	0.493	FALSE	0.012	FALSE	FALSE
Probable GTPase related to EngC	-6.554	-6.989	-6.179	-7.083	-6.886	-5.276	-8.388	0.429	4.591	0.1	0.444	FALSE	0.1	FALSE	FALSE
Probable L-ascorbate-6-phosphate lactonase UlaG (EC 3.1.1.-) (L-ascorbate utilization protein G)	8.496	10.43	3.356	10.637	10.199	-0.542	6.804	-7.075	7.344	-0.998	0	TRUE	0.998	FALSE	FALSE
Probable low-affinity inorganic phosphate transporter	2.868	1.658	3.138	0.644	2.343	3.132	3.144	1.496	1.697	1.179	0	TRUE	1.179	FALSE	FALSE
Probable poly(beta-D-mannuronate) O-acetylase (EC 2.3.1.-)	-0.521	-3.034	1.794	-3.243	-2.823	2.945	0.364	4.873	2.59	1.865	0	TRUE	1.865	FALSE	FALSE
Probable reactivating factor for D-ornithine aminomutase	-6.648	-7.023	-5.733	-7.074	-6.978	-9.046	-4.184	0.96	5.745	0.168	0.404	FALSE	0.168	FALSE	FALSE
Probable thiol oxidoreductase with 2 cytochrome c heme-binding sites	-7.453	-7.274	-7.577	-7.328	-7.221	-6.999	-8.632	-0.426	4.02	-0.112	0.451	FALSE	0.112	FALSE	FALSE
Programmed cell death antitoxin MazE	-2.104	-2.017	-2.142	-1.49	-2.678	-2.087	-2.214	-0.115	1.735	-0.078	0.47	FALSE	0.078	FALSE	FALSE
Programmed cell death antitoxin YdcD	0.148	0.066	2.047	0.031	0.095	-0.186	3.879	2.209	4.06	0.553	0.324	FALSE	0.553	FALSE	FALSE
Programmed cell death toxin MazF	4.875	6.647	1.186	7.48	5.72	-2.958	4.022	-5.354	6.976	-0.919	0	TRUE	0.919	FALSE	FALSE
Programmed cell death toxin YdcE	-1.312	-0.78	-1.837	-0.966	-0.605	-2.232	-1.413	-1.047	1.161	-0.983	0.146	FALSE	0.983	FALSE	FALSE
Proline iminopeptidase (EC 3.4.11.5)	6.263	7.857	4.342	8.06	7.631	3.799	4.874	-3.52	1.074	-3.3	0	TRUE	3.3	TRUE	TRUE
Proline/sodium symporter PutP (TC 2.A.21.2.1)	-7.325	-7.134	-7.446	-7.172	-7.107	-6.859	-8.481	-0.447	3.888	-0.117	0.444	FALSE	0.117	FALSE	FALSE
Prolipoprotein diacylglyceryl transferase (EC 2.4.99.-)	5.976	7.111	5.029	7.402	6.81	5.165	4.84	-2.119	0.592	-3.583	0	TRUE	3.583	TRUE	TRUE
Prolyl endopeptidase (EC 3.4.21.26)	-0.29	-3.268	2.64	-3.479	-3.07	4.034	1.069	6.076	2.968	2.036	0	TRUE	2.036	TRUE	TRUE
prolyl oligopeptidase family protein	0.317	-3.613	3.527	-4.098	-3.231	4.707	2.264	7.294	2.451	2.926	0	TRUE	2.926	TRUE	TRUE
Prolyl-tRNA synthetase (EC 6.1.1.15), archaeal/eukaryal type	1.017	-2.477	4.047	-2.369	-2.572	4.922	3.102	6.609	1.825	3.599	0	TRUE	3.599	TRUE	TRUE
Prolyl-tRNA synthetase (EC 6.1.1.15), bacterial type	7.199	8.656	5.273	8.667	8.644	4.762	5.777	-3.392	1.015	-3.417	0	TRUE	3.417	TRUE	TRUE
Proofreading thioesterase in enterobactin biosynthesis EntH	0.706	-2.438	2.551	-2.941	-2.004	3.218	1.646	4.935	1.716	2.72	0	TRUE	2.72	TRUE	TRUE
Propanediol utilization polyhedral body protein PduA	-4.516	-4.705	-4.348	-4.78	-4.633	-3.554	-6.08	0.083	4.132	0.02	0.489	FALSE	0.02	FALSE	FALSE
Propanediol utilization polyhedral body protein PduB	-5.656	-6.202	-4.598	-6.129	-6.283	-3.588	-7.698	1.029	5.186	0.205	0.387	FALSE	0.205	FALSE	FALSE
Propanediol utilization polyhedral body protein PduK	-4.218	-4.72	-3.371	-4.789	-4.68	-2.356	-6.195	0.923	4.84	0.195	0.394	FALSE	0.195	FALSE	FALSE
Propanediol utilization protein PduV	-5.62	-5.423	-5.747	-5.503	-5.343	-5.104	-6.833	-0.472	3.899	-0.123	0.442	FALSE	0.123	FALSE	FALSE
Propanediol utilization transcriptional activator	-5.874	-6.487	-3.677	-6.587	-6.404	-2.482	-7.899	2.028	6.034	0.328	0.327	FALSE	0.328	FALSE	FALSE
Prophage Clp protease-like protein	0.589	2.992	0.248	4.466	0.856	0.45	-0.043	-2.924	3.609	-0.81	0.029	FALSE	0.81	FALSE	FALSE
Propionate catabolism operon regulatory protein PrpR	-6.828	-7.43	-4.382	-7.434	-7.423	-3.215	-8.865	2.141	6.233	0.342	0.331	FALSE	0.342	FALSE	FALSE
Propionate catabolism operon transcriptional regulator of GntR family [predicted]	-0.764	-0.764	0.252	-0.808	-0.706	1.627	-2.04	1.03	3.663	0.281	0.482	FALSE	0.281	FALSE	FALSE
Propionyl-CoA carboxylase beta chain (EC 6.4.1.3)	-3.163	-5.717	-1.056	-5.739	-5.704	-0.174	-2.507	4.49	2.543	1.711	0.002	TRUE	1.711	FALSE	FALSE
Proposed peptidoglycan lipid II flippase MurJ	-2.684	-3.074	0.308	-3.406	-2.82	2.463	-2.724	3.836	5.185	0.699	0.162	FALSE	0.699	FALSE	FALSE
Protein AraJ precursor	-0.767	1.109	-3.703	1.032	1.185	-4.008	-3.369	-4.806	0.739	-6.479	0	TRUE	6.479	TRUE	TRUE
Protein clustered with ethanolamine utilization	-5.998	-5.805	-6.161	-5.869	-5.742	-5.469	-7.205	-0.41	3.869	-0.109	0.451	FALSE	0.109	FALSE	FALSE
Protein export cytoplasm protein SecA ATPase RNA helicase (TC 3.A.5.1.1)	6.219	7.653	4.222	7.75	7.537	3.552	4.908	-3.412	1.357	-2.541	0	TRUE	2.541	TRUE	TRUE
Protein export cytoplasm protein SecA2 ATPase RNA helicase (TC 3.A.5.1.1)	-3.403	-2.309	-4.072	-2.722	-1.975	-4.034	-4.128	-1.756	0.867	-2.122	0.006	TRUE	2.122	TRUE	TRUE
protein from nitrogen regulatory protein P-II (GLNB) family, ortholog YAAQ B. subtilis	4.401	6.814	0.86	5.991	7.533	-2.267	2.687	-5.961	4.953	-1.434	0	TRUE	1.434	FALSE	FALSE
Protein gp49, replication initiation [Bacteriophage A118]	-3.727	-3.138	-4.298	-3.164	-3.107	-3.707	-5.315	-1.257	2.005	-0.744	0.198	FALSE	0.744	FALSE	FALSE
Protein involved in stability of MscS mechanosensitive channel	-3.784	-4.745	-2.875	-4.785	-4.708	-3.792	-2.092	1.868	2.26	0.889	0.148	FALSE	0.889	FALSE	FALSE
Protein of unknown function DUF1009 clustered with KDO2-Lipid A biosynthesis genes	-2.231	-3.904	0.083	-3.946	-3.851	1.147	-1.768	3.787	2.975	1.262	0.015	FALSE	1.262	FALSE	FALSE
Protein of unknown function DUF1447	5.628	7.165	3.833	7.62	6.561	2.905	4.683	-3.27	1.776	-1.904	0	TRUE	1.904	FALSE	FALSE
Protein of unknown function DUF541	-1.365	-2.844	-0.594	-2.911	-2.768	-0.4	-0.894	2.216	1.027	2.112	0.006	TRUE	2.112	TRUE	TRUE
Protein of unknown function DUF81	-0.936	-2.968	1.315	-3.379	-2.635	2.546	-0.3	4.364	2.874	1.49	0	TRUE	1.49	FALSE	FALSE
Protein of unknown function identified by role in sporulation (SpoVG)	-5.064	-4.868	-5.228	-4.872	-4.867	-7.135	-4.04	-0.411	4.506	-0.093	0.451	FALSE	0.093	FALSE	FALSE
Protein often found in Actinomycetes clustered with signal peptidase and/or RNaseHII	-1.775	-3.266	1.215	-3.287	-3.26	2.596	-1.441	4.251	4.108	1.021	0.055	FALSE	1.021	FALSE	FALSE
Protein serine/threonine phosphatase PrpC, regulation of stationary phase	6.339	7.875	4.557	8.021	7.702	4.174	4.949	-3.311	0.772	-4.303	0	TRUE	4.303	TRUE	TRUE
Protein VanZ	-3.661	-1.884	-4.059	-0.807	-4.238	-4.381	-3.722	-1.979	3.429	-0.577	0.271	FALSE	0.577	FALSE	FALSE
Protein YicC	0.439	-1.88	2.79	-2.057	-1.734	3.758	1.586	4.695	2.177	2.155	0	TRUE	2.155	TRUE	TRUE
Protein YidD	6.455	8.353	4.941	8.796	7.863	4.927	4.957	-3.401	0.935	-3.694	0	TRUE	3.694	TRUE	TRUE
Protein-L-isoaspartate O-methyltransferase (EC 2.1.1.77)	-7.111	-6.925	-7.256	-6.927	-6.922	-6.633	-8.344	-0.457	3.992	-0.127	0.444	FALSE	0.127	FALSE	FALSE
Protein-N(5)-glutamine methyltransferase PrmC, methylates polypeptide chain release factors RF1 and RF2	6.078	7.294	4.338	7.316	7.273	3.815	4.869	-2.954	1.054	-2.89	0	TRUE	2.89	TRUE	TRUE
Protoporphyrin IX Mg-chelatase subunit H (EC 6.6.1.1)	-8.117	-8.649	-7.49	-8.694	-8.603	-6.53	-10.147	0.701	4.831	0.155	0.417	FALSE	0.155	FALSE	FALSE
Protoporphyrinogen IX oxidase, aerobic, HemY (EC 1.3.3.4)	-0.58	-2.519	2.728	-2.123	-3.042	5.137	-0.045	5.92	5.18	1.129	0	TRUE	1.129	FALSE	FALSE
Pseudouridine 5'-phosphate glycosidase	-6.098	-6.464	-4.832	-6.551	-6.346	-8.588	-3.363	1.168	5.916	0.196	0.387	FALSE	0.196	FALSE	FALSE
Pseudouridine kinase (EC 2.7.1.83)	-1.504	-3.149	1.726	-3.851	-2.659	3.86	-1.061	5.333	4.923	1.066	0.002	TRUE	1.066	FALSE	FALSE
Psp operon transcriptional activator	3.89	7.461	-1.782	7.865	7.008	-5.661	0.349	-9.217	6.018	-1.761	0	TRUE	1.761	FALSE	FALSE
PTS system, beta-glucoside-specific IIA component (EC 2.7.1.69)	-0.542	-0.542	-1.902	-0.917	-0.173	-5.279	0.091	-1.072	5.37	-0.284	0.454	FALSE	0.284	FALSE	FALSE
PTS system, cellobiose-specific IIA component (EC 2.7.1.69)	3.045	5.887	-0.92	6.344	5.404	-2.446	0.046	-6.907	2.495	-2.902	0	TRUE	2.902	TRUE	TRUE
PTS system, cellobiose-specific IIB component (EC 2.7.1.69)	4.015	7.966	-1.258	8.837	7.037	-2.846	-0.053	-9.239	2.779	-3.416	0	TRUE	3.416	TRUE	TRUE
PTS system, cellobiose-specific IIC component (EC 2.7.1.69)	6.921	8.139	2.678	8.747	7.52	-1.62	6.313	-5.489	7.933	-0.741	0	TRUE	0.741	FALSE	FALSE
PTS system, fructose- and mannose-inducible IIA component (EC 2.7.1.69)	-1.274	-1.207	-2.343	-0.615	-2.059	-7.447	-0.65	-1.261	6.785	-0.265	0.357	FALSE	0.265	FALSE	FALSE
PTS system, fructose- and mannose-inducible IIB component (EC 2.7.1.69)	-4.025	-2.665	-5.792	-2.348	-3.095	-7.607	-4.602	-3.115	3.367	-1.105	0.084	FALSE	1.105	FALSE	FALSE
PTS system, fructose- and mannose-inducible IIC component (EC 2.7.1.69)	-3.786	-1.908	-4.546	-6.334	-0.315	-8.417	-3.006	-2.599	7.372	-0.354	0.31	FALSE	0.354	FALSE	FALSE
PTS system, fructose- and mannose-inducible IID component (EC 2.7.1.69)	-2.858	-2.858	-3.444	-3.975	-2.065	-8.326	-1.513	-0.606	6.836	-0.097	0.453	FALSE	0.097	FALSE	FALSE
PTS system, fructose- and mannose-inducible putative EII component	-4.996	-4.907	-5.093	-4.987	-4.803	-6.95	-3.887	-0.329	4.541	-0.074	0.46	FALSE	0.074	FALSE	FALSE
PTS system, fructose-specific IIA component (EC 2.7.1.69)	-3.305	-1.699	-4.327	-3.045	-0.844	-5.112	-3.574	-2.499	2.785	-0.981	0.128	FALSE	0.981	FALSE	FALSE
[truncated: 781 more rows]
