# Supplementary material for: Comparative meta-RNA-seq of the vaginal microbiota and differential expression by Lactobacillus iners in health and dysbiosis
Source: Microbiome. 2013 Apr 12;1:12. doi: 10.1186/2049-2618-1-12 (PMC3971606; doi:10.1186/2049-2618-1-12)
Supplement: Additional file 4: Table S10 — Analysis of variance-like differential expression (ALDEx) ALDEx output for KEGG KO functions. [file 2049-2618-1-12-S4.xls]

## Sheet: out_ol0.01rel2_kegg.txt
Table S10. ALDEx output for KEGG KO functions
id	expression.among.q50	expression.within.N.q50	expression.within.B.q50	expression.sample.N4_total.q50	expression.sample.N30_total.q50	expression.sample.B27_total.q50	expression.sample.B31_total.q50	difference.between.q50	difference.within.q50	effect.q50	criteria.significance	criteria.significant	criteria.meaning	criteria.meaningful	sig.both
K00001	1.965	3.657	0.119	3.316	3.975	0.612	-0.599	-3.58	1.198	3.08	0	TRUE	3.08	TRUE	TRUE
K00003	2.901	3.315	1.532	3.339	3.288	2.601	0.145	-1.766	2.452	0.81	0	TRUE	0.81	FALSE	FALSE
K00005	-4.444	-4.801	-3.791	-4.814	-4.786	-4.916	-2.886	0.996	2.36	-0.44	0.294	FALSE	0.44	FALSE	FALSE
K00008	-5.43	-5.021	-6.013	-3.92	-7.128	-9.087	-4.533	-1.011	5.705	0.19	0.371	FALSE	0.19	FALSE	FALSE
K00009	2.465	2.465	0.466	3.19	1.529	-3.495	3.244	-1.82	6.747	0.333	0.426	FALSE	0.333	FALSE	FALSE
K00010	-3.127	-2.857	-3.301	-3.035	-2.698	-3.183	-3.491	-0.459	0.903	0.537	0.291	FALSE	0.537	FALSE	FALSE
K00011	3.407	3.994	-0.131	3.081	4.799	-6.389	3.595	-4.189	9.979	0.541	0.25	FALSE	0.541	FALSE	FALSE
K00012	-0.952	-4.548	0.873	-4.516	-4.565	1.319	0.303	5.35	1.197	-4.214	0	TRUE	4.214	TRUE	TRUE
K00013	-7.655	-6.033	-8.952	-7.474	-5.021	-9.271	-8.69	-2.92	4.221	0.789	0.195	FALSE	0.789	FALSE	FALSE
K00014	0.134	-1.665	1.809	-2.064	-1.325	2.592	0.832	3.507	1.777	-1.948	0	TRUE	1.948	FALSE	FALSE
K00016	9.746	10.718	8.526	10.635	10.804	8.195	8.885	-2.173	0.691	3.235	0	TRUE	3.235	TRUE	TRUE
K00018	-0.421	-2.565	1.557	-2.463	-2.681	2.233	0.734	4.107	1.511	-2.689	0	TRUE	2.689	TRUE	TRUE
K00020	-2.942	-2.727	-3.03	-3.407	-2.25	-3.052	-3.011	-0.265	1.301	0.241	0.407	FALSE	0.241	FALSE	FALSE
K00024	2.96	-0.892	6.526	-1.203	-0.601	7.396	5.631	7.486	1.764	-4.228	0	TRUE	4.228	TRUE	TRUE
K00027	0.184	0.965	0.178	1.743	-0.171	0.101	0.271	-0.746	1.908	0.485	0.457	FALSE	0.485	FALSE	FALSE
K00029	-0.308	-4.566	3.13	-4.58	-4.556	4.292	1.823	7.788	2.473	-3.117	0	TRUE	3.117	TRUE	TRUE
K00030	-6.416	-7.035	-1.815	-7.121	-6.911	0.256	-8.345	4.562	8.969	-0.477	0.311	FALSE	0.477	FALSE	FALSE
K00031	-5.972	-5.782	-6.11	-5.814	-5.74	-6.385	-5.768	-0.308	2.075	0.155	0.438	FALSE	0.155	FALSE	FALSE
K00033	6.516	7.848	4.684	8.2	7.509	3.822	5.539	-3.167	1.719	1.873	0	TRUE	1.873	FALSE	FALSE
K00034	-6.062	-4.347	-8.364	-4.413	-4.282	-8.621	-8.09	-3.948	2.926	1.399	0.054	FALSE	1.399	FALSE	FALSE
K00036	5.76	7.532	3.775	8.123	6.937	2.972	4.58	-3.747	1.609	2.361	0	TRUE	2.361	TRUE	TRUE
K00040	-5.257	-4.287	-5.925	-3.801	-4.888	-5.719	-6.222	-1.641	1.691	1.018	0.142	FALSE	1.018	FALSE	FALSE
K00048	-4.354	-7.246	-0.378	-7.336	-7.134	-3.776	1.905	7.088	5.783	-1.182	0.015	FALSE	1.182	FALSE	FALSE
K00052	-4.649	-4.885	-4.461	-4.921	-4.828	-4.008	-5.249	0.275	1.874	-0.164	0.419	FALSE	0.164	FALSE	FALSE
K00053	-6.438	-6.981	-3.087	-6.961	-7.008	-1.619	-8.455	3.118	7.143	-0.42	0.326	FALSE	0.42	FALSE	FALSE
K00054	4.013	6.242	1.916	6.888	5.544	1.415	2.416	-4.309	1.342	3.225	0	TRUE	3.225	TRUE	TRUE
K00057	6.492	7.643	4.852	7.8	7.513	4.241	5.485	-2.778	1.245	2.262	0	TRUE	2.262	TRUE	TRUE
K00058	4.302	4.727	3.659	4.804	4.649	3.188	4.074	-1.074	0.888	1.26	0	TRUE	1.26	FALSE	FALSE
K00059	6.283	6.503	5.446	6.446	6.561	6.181	4.646	-1.074	1.535	0.716	0	TRUE	0.716	FALSE	FALSE
K00065	-5.573	-4.198	-6.104	-3.043	-6.751	-6.417	-5.711	-1.717	3.942	0.426	0.309	FALSE	0.426	FALSE	FALSE
K00067	-0.734	-2.467	0.498	-2.942	-2.071	0.883	-0.143	2.874	1.221	-2.297	0	TRUE	2.297	TRUE	TRUE
K00068	-6.858	-6.842	-6.88	-6.933	-6.75	-8.793	-5.658	-0.176	4.513	0.042	0.477	FALSE	0.042	FALSE	FALSE
K00074	0.406	0.406	1.02	0.765	-0.039	1.9	-0.266	0.647	2.161	-0.31	0.432	FALSE	0.31	FALSE	FALSE
K00075	5.201	6.352	4.228	6.523	6.184	4.256	4.194	-2.135	0.339	6.305	0	TRUE	6.305	TRUE	TRUE
K00077	-1.967	-2.54	-0.081	-2.449	-2.68	1.148	-1.835	2.514	2.984	-0.835	0.072	FALSE	0.835	FALSE	FALSE
K00078	-0.771	-3.809	1.339	-4.221	-3.533	2.123	0.3	5.151	1.89	-2.645	0	TRUE	2.645	TRUE	TRUE
K00087	-7.726	-8.329	-7.047	-8.423	-8.243	-6.014	-9.688	0.822	4.838	-0.18	0.403	FALSE	0.18	FALSE	FALSE
K00088	6.147	6.736	5.269	6.923	6.54	5.813	4.673	-1.463	1.14	1.33	0	TRUE	1.33	FALSE	FALSE
K00097	-0.568	-3.214	1.225	-3.424	-2.995	1.794	0.369	4.369	1.478	-2.867	0	TRUE	2.867	TRUE	TRUE
K00099	-0.072	-2.699	2.421	-2.731	-2.663	3.482	1.188	5.159	2.295	-2.247	0	TRUE	2.247	TRUE	TRUE
K00100	-1.977	-2.022	-0.232	-2.242	-1.827	1.306	-2.47	1.904	3.776	-0.491	0.378	FALSE	0.491	FALSE	FALSE
K00101	2.681	4.922	-0.415	5.232	4.496	-1.637	0.589	-5.235	2.227	2.505	0	TRUE	2.505	TRUE	TRUE
K00104	5.153	6.193	4.6	6.78	5.577	4.76	4.416	-1.619	1.202	1.376	0	TRUE	1.376	FALSE	FALSE
K00111	1.333	-2.558	4.791	-2.399	-2.742	3.865	5.692	7.417	1.829	-4.053	0	TRUE	4.053	TRUE	TRUE
K00112	-0.274	-5.818	1.876	-5.814	-5.831	1.934	1.792	7.677	1.499	-5.105	0	TRUE	5.105	TRUE	TRUE
K00113	-0.406	-7.39	2.036	-7.534	-7.3	2.069	1.997	9.446	2.5	-3.98	0	TRUE	3.98	TRUE	TRUE
K00121	-1.896	-1.04	-2.869	-1.21	-0.891	-3.27	-2.435	-1.807	0.94	2.027	0.003	TRUE	2.027	TRUE	TRUE
K00128	-0.706	-4.126	1.325	-4.13	-4.104	1.746	0.7	5.373	1.134	-4.52	0	TRUE	4.52	TRUE	TRUE
K00130	-7.731	-7.708	-7.761	-7.754	-7.604	-9.781	-6.467	-0.112	4.868	0.02	0.487	FALSE	0.02	FALSE	FALSE
K00131	-5.601	-4.834	-6.429	-4.13	-6.008	-7.912	-5.303	-1.516	3.279	0.539	0.25	FALSE	0.539	FALSE	FALSE
K00133	4.661	5.776	3.35	6.07	5.456	3.908	2.731	-2.441	1.174	2.134	0	TRUE	2.134	TRUE	TRUE
K00134	12.45	13.694	10.773	13.743	13.648	10.285	11.279	-2.923	0.995	3.003	0	TRUE	3.003	TRUE	TRUE
K00135	4.376	6.31	0.433	6.834	5.784	-2.763	2.935	-5.894	5.693	1.12	0	TRUE	1.12	FALSE	FALSE
K00140	-6.306	-6.013	-6.51	-6.079	-5.962	-6.025	-7.328	-0.556	2.453	0.24	0.4	FALSE	0.24	FALSE	FALSE
K00145	-6.839	-7.242	-3.822	-7.346	-7.168	-9.189	-1.67	3.042	7.933	-0.359	0.354	FALSE	0.359	FALSE	FALSE
K00147	-1.45	-1.802	0.125	-1.561	-2.159	1.294	-1.42	2.029	2.721	-0.756	0.119	FALSE	0.756	FALSE	FALSE
K00158	7.704	8.703	2.578	8.759	8.648	-2.203	6.797	-6.16	8.996	0.713	0	TRUE	0.713	FALSE	FALSE
K00161	0.5	1.288	-1.275	1.427	1.132	-3.078	-0.051	-2.656	3.046	1.063	0	TRUE	1.063	FALSE	FALSE
K00162	1.122	1.79	-0.427	1.479	2.069	-2.243	0.862	-2.266	3.117	0.887	0	TRUE	0.887	FALSE	FALSE
K00164	-8.649	-8.549	-8.739	-8.641	-8.463	-10.555	-7.578	-0.321	4.638	0.072	0.46	FALSE	0.072	FALSE	FALSE
K00174	1.041	-2.443	3.832	-2.651	-2.259	4.342	3.206	6.269	1.157	-5.33	0	TRUE	5.33	TRUE	TRUE
K00175	1.116	-2.087	3.377	-2.013	-2.198	3.705	2.983	5.462	0.791	-6.754	0	TRUE	6.754	TRUE	TRUE
K00177	0.701	-2.447	2.912	-2.711	-2.189	3.648	2.015	5.35	1.667	-3.125	0	TRUE	3.125	TRUE	TRUE
K00179	-8.036	-8.01	-8.072	-7.987	-8.021	-7.393	-9.283	-0.254	3.966	0.059	0.472	FALSE	0.059	FALSE	FALSE
K00180	-6.533	-6.432	-6.651	-6.496	-6.3	-5.989	-7.812	-0.429	4.004	0.098	0.449	FALSE	0.098	FALSE	FALSE
K00198	-8.175	-6	-9.8	-8.167	-4.85	-10.113	-9.384	-3.504	4.771	0.815	0.183	FALSE	0.815	FALSE	FALSE
K00208	0.945	-2.238	4.039	-2.243	-2.232	5.181	2.754	6.381	2.425	-2.612	0	TRUE	2.612	TRUE	TRUE
K00215	4.42	5.355	3.377	5.714	4.97	3.933	2.739	-1.969	1.191	1.728	0	TRUE	1.728	FALSE	FALSE
K00226	5.851	7.05	4.632	6.894	7.185	4.457	4.854	-2.384	0.4	5.985	0	TRUE	5.985	TRUE	TRUE
K00231	-1.658	-4.336	0.62	-4.37	-4.31	1.663	-0.781	4.932	2.462	-1.959	0	TRUE	1.959	FALSE	FALSE
K00239	1.784	-1.913	4.967	-1.906	-1.919	5.351	4.534	6.877	0.823	-8.319	0	TRUE	8.319	TRUE	TRUE
K00240	2.133	-1.364	5.229	-1.437	-1.298	5.878	4.514	6.599	1.368	-4.815	0	TRUE	4.815	TRUE	TRUE
K00243	4.723	5.888	3.318	6.049	5.709	2.881	3.758	-2.562	0.876	2.973	0	TRUE	2.973	TRUE	TRUE
K00244	5.94	7.706	2.931	8.274	7.154	0.943	4.728	-4.804	3.781	1.31	0	TRUE	1.31	FALSE	FALSE
K00248	-0.976	-3.579	2.135	-3.385	-3.787	3.841	0.16	5.956	3.683	-1.598	0	TRUE	1.598	FALSE	FALSE
K00257	2	-1.445	5.438	-1.401	-1.488	6.456	4.356	6.955	2.097	-3.324	0	TRUE	3.324	TRUE	TRUE
K00260	-2.645	-4.627	0.54	-4.64	-4.606	-2.108	2.588	5.337	4.695	-1.134	0.001	TRUE	1.134	FALSE	FALSE
K00262	2.272	-1.02	5.136	-1.287	-0.8	4.622	5.653	6.192	1.041	-5.906	0	TRUE	5.906	TRUE	TRUE
K00265	-4.417	-4.437	-2.993	-5.273	-3.809	-1.645	-5.465	1.446	3.827	-0.376	0.392	FALSE	0.376	FALSE	FALSE
K00266	0.02	-2.29	1.292	-2.284	-2.297	1.264	1.328	3.585	0.443	-7.999	0	TRUE	7.999	TRUE	TRUE
K00278	0.265	-3.372	3.249	-3.286	-3.468	4.188	2.191	6.665	2	-3.298	0	TRUE	3.298	TRUE	TRUE
K00281	-8.367	-8.62	-8.135	-8.719	-8.543	-7.354	-10.026	0.156	4.284	-0.044	0.482	FALSE	0.044	FALSE	FALSE
K00282	-3.616	-3.978	-1.149	-4.308	-3.675	-3.79	0.43	2.796	4.233	-0.648	0.218	FALSE	0.648	FALSE	FALSE
K00283	-3.065	-3.885	-0.952	-4.144	-3.632	-2.928	0.563	2.969	3.499	-0.853	0.065	FALSE	0.853	FALSE	FALSE
K00286	-0.513	-1.907	1.72	-1.931	-1.868	3.031	0.092	3.739	2.929	-1.261	0	TRUE	1.261	FALSE	FALSE
K00287	6.143	7.856	3.858	8.58	7.106	2.429	5.217	-3.993	2.788	1.466	0	TRUE	1.466	FALSE	FALSE
K00290	0.379	-2.649	2.816	-3.076	-2.301	3.658	1.82	5.525	1.856	-2.923	0	TRUE	2.923	TRUE	TRUE
K00297	-0.825	-2.879	0.201	-3.119	-2.639	0.444	-0.142	3.045	0.876	-3.408	0	TRUE	3.408	TRUE	TRUE
K00313	-5.648	-5.956	-4.191	-6.04	-5.89	-3.232	-7.071	1.223	4.126	-0.307	0.355	FALSE	0.307	FALSE	FALSE
K00324	-7.02	-7.303	-6.848	-7.353	-7.232	-6.046	-8.707	0.183	4.162	-0.048	0.476	FALSE	0.048	FALSE	FALSE
K00330	1.092	-2.738	3.479	-2.76	-2.714	4.35	2.421	6.237	1.975	-3.08	0	TRUE	3.08	TRUE	TRUE
K00331	1.132	-2.62	3.852	-3.277	-2.131	4.785	2.762	6.57	2.053	-3.087	0	TRUE	3.087	TRUE	TRUE
K00333	0.386	-3.192	3.616	-2.603	-3.908	4.766	2.325	6.952	2.455	-2.771	0	TRUE	2.771	TRUE	TRUE
K00337	0.455	-2.838	3.089	-2.197	-3.698	4.155	1.902	6.086	2.287	-2.546	0	TRUE	2.546	TRUE	TRUE
K00338	0.763	-2.651	3.271	-2.955	-2.39	4.395	1.998	6.024	2.416	-2.443	0	TRUE	2.443	TRUE	TRUE
K00341	0.143	-3.759	3.142	-4.939	-2.905	4.217	1.989	7.05	2.306	-2.832	0	TRUE	2.832	TRUE	TRUE
K00342	0.365	-3.392	3.414	-4.804	-2.622	4.47	2.244	7.067	2.333	-2.739	0	TRUE	2.739	TRUE	TRUE
K00343	0.147	-3.42	3.336	-3.281	-3.601	4.45	2.098	6.869	2.354	-2.881	0	TRUE	2.881	TRUE	TRUE
K00344	-3.99	-3.224	-4.623	-3.455	-2.976	-4.901	-4.304	-1.363	1.351	1.098	0.129	FALSE	1.098	FALSE	FALSE
K00346	-0.151	-3.792	2.775	-3.823	-3.756	3.691	1.743	6.593	1.96	-3.294	0	TRUE	3.294	TRUE	TRUE
K00347	0.393	-2.984	3.185	-3.59	-2.514	4.222	1.987	6.31	2.251	-2.724	0	TRUE	2.724	TRUE	TRUE
K00348	0.303	-2.84	2.559	-2.88	-2.802	3.129	1.814	5.366	1.37	-3.83	0	TRUE	3.83	TRUE	TRUE
K00349	0.579	-3.13	3.4	-3.148	-3.123	4.337	2.246	6.558	2.116	-3.03	0	TRUE	3.03	TRUE	TRUE
K00350	0.556	-2.609	3.262	-2.893	-2.351	4.234	2.022	5.894	2.227	-2.591	0	TRUE	2.591	TRUE	TRUE
K00351	0.575	-2.373	3.417	-2.414	-2.331	4.496	2.196	5.815	2.303	-2.54	0	TRUE	2.54	TRUE	TRUE
K00358	-5.637	-3.987	-8.041	-3.979	-3.998	-8.362	-7.699	-3.973	3.035	1.348	0.058	FALSE	1.348	FALSE	FALSE
K00359	6.875	9.076	5.622	10.118	8.04	5.505	5.732	-3.461	2.077	1.692	0	TRUE	1.692	FALSE	FALSE
K00364	5.18	5.648	3.108	5.649	5.648	1.329	4.744	-2.546	3.418	0.762	0	TRUE	0.762	FALSE	FALSE
K00375	-4.493	-5.825	-1.8	-5.862	-5.792	-0.611	-4.208	3.775	3.767	-0.991	0.081	FALSE	0.991	FALSE	FALSE
K00378	-1.722	-4.554	-0.375	-4.605	-4.509	-0.66	-0.029	4.219	0.96	-4.242	0	TRUE	4.242	TRUE	TRUE
K00382	1.373	1.454	1.203	1.262	1.645	0.966	1.452	-0.238	0.531	0.472	0.255	FALSE	0.472	FALSE	FALSE
K00383	-1.72	-0.663	-2.48	-1.076	-0.339	-2.647	-2.308	-1.79	0.824	2.27	0.001	TRUE	2.27	TRUE	TRUE
K00384	6.356	7.334	5.297	7.652	7.019	5.744	4.825	-2.046	0.922	2.26	0	TRUE	2.26	TRUE	TRUE
K00425	4.039	3.462	4.162	3.028	3.828	4.141	4.185	0.688	0.801	-1.063	0	TRUE	1.063	FALSE	FALSE
K00426	3.774	2.76	4.015	1.79	3.489	3.889	4.156	1.282	1.702	-0.878	0	TRUE	0.878	FALSE	FALSE
K00432	2.168	-1.163	5.236	-1.373	-0.916	6.241	4.158	6.443	2.089	-3.08	0	TRUE	3.08	TRUE	TRUE
K00433	-6.859	-1.099	-8.415	-6.793	0.736	-8.685	-8.046	-6.546	7.832	0.793	0.161	FALSE	0.793	FALSE	FALSE
K00459	-5.307	-5.564	-0.655	-5.619	-5.498	2.265	-6.817	5.118	9.087	-0.494	0.358	FALSE	0.494	FALSE	FALSE
K00520	-7.2	-7.692	-6.551	-7.783	-7.625	-5.538	-9.085	0.863	4.764	-0.192	0.4	FALSE	0.192	FALSE	FALSE
K00525	7.776	10.484	5.093	11.119	9.867	4.533	5.685	-5.381	1.254	4.297	0	TRUE	4.297	TRUE	TRUE
K00526	7.9	10.771	4.768	11.501	10.063	3.763	5.751	-6.016	1.99	3.045	0	TRUE	3.045	TRUE	TRUE
K00527	7.917	10.51	5.538	10.913	10.133	5.392	5.704	-4.969	0.78	6.419	0	TRUE	6.419	TRUE	TRUE
K00528	-3.093	-4.546	-0.625	-5.009	-4.141	0.661	-2.696	3.859	3.393	-1.121	0.018	FALSE	1.121	FALSE	FALSE
K00537	7.469	8.737	4.329	8.922	8.543	2.032	6.396	-4.439	4.366	1.049	0	TRUE	1.049	FALSE	FALSE
K00540	2.855	4.704	1.762	5.491	3.817	1.902	1.583	-2.98	1.67	1.843	0	TRUE	1.843	FALSE	FALSE
K00547	-0.139	1.118	-2.685	1.43	0.745	-6.01	-1.077	-3.647	4.927	1.151	0	TRUE	1.151	FALSE	FALSE
K00548	-8.188	-8.629	-6.314	-8.617	-8.644	-10.447	-4.696	1.835	6.579	-0.288	0.346	FALSE	0.288	FALSE	FALSE
K00549	-2.373	-4.091	-0.24	-4.136	-4.05	0.912	-1.757	3.894	2.668	-1.451	0	TRUE	1.451	FALSE	FALSE
K00554	4.966	5.342	4.445	5.454	5.231	4.188	4.728	-0.886	0.539	1.707	0	TRUE	1.707	FALSE	FALSE
K00558	1.459	0.807	3.148	0.454	1.157	1.604	4.571	2.354	2.968	-0.804	0.001	TRUE	0.804	FALSE	FALSE
K00560	6.219	7.46	4.105	7.672	7.265	2.994	5.143	-3.392	2.151	1.598	0	TRUE	1.598	FALSE	FALSE
K00561	-2.499	-5.226	-1.345	-6.71	-4.275	-1.977	-0.802	3.879	2.571	-1.557	0.003	TRUE	1.557	FALSE	FALSE
K00563	-6.667	-7.017	-6.407	-7.131	-6.849	-5.597	-8.148	0.295	4.152	-0.071	0.464	FALSE	0.071	FALSE	FALSE
K00564	4.323	4.724	3.238	4.718	4.73	2.418	3.959	-1.523	1.542	1.043	0	TRUE	1.043	FALSE	FALSE
K00566	5.612	6.923	4.098	7.192	6.662	3.68	4.537	-2.814	0.86	3.305	0	TRUE	3.305	TRUE	TRUE
K00567	1.822	3.757	-0.028	4.512	2.801	-0.919	0.835	-3.695	1.85	1.991	0	TRUE	1.991	FALSE	FALSE
K00571	4.908	6.239	2.715	6.453	6.038	1.582	3.749	-3.546	2.167	1.713	0	TRUE	1.713	FALSE	FALSE
K00574	3.468	5.136	1.952	5.374	4.903	2.041	1.832	-3.217	0.474	6.814	0	TRUE	6.814	TRUE	TRUE
K00575	-6.953	-6.849	-7.023	-7.045	-6.687	-6.338	-8.114	-0.316	3.77	0.086	0.459	FALSE	0.086	FALSE	FALSE
K00590	-6.228	-6.4	-1.275	-5.522	-7.887	2.112	-9.05	5.826	11.24	-0.428	0.39	FALSE	0.428	FALSE	FALSE
K00595	-6.767	-7.407	-2.489	-7.423	-7.387	-0.439	-8.613	4.313	8.511	-0.472	0.316	FALSE	0.472	FALSE	FALSE
K00599	6.062	7.379	4.277	7.53	7.247	3.62	4.895	-3.135	1.277	2.548	0	TRUE	2.548	TRUE	TRUE
K00600	6.617	8.201	3.634	8.373	8.04	1.981	5.223	-4.576	3.241	1.431	0	TRUE	1.431	FALSE	FALSE
K00602	1.816	0.787	4.118	0.705	0.875	5.593	2.496	3.328	3.093	-1.055	0	TRUE	1.055	FALSE	FALSE
K00604	5.863	7.55	3.861	7.599	7.497	3.551	4.209	-3.676	0.658	5.63	0	TRUE	5.63	TRUE	TRUE
K00605	-2.824	-3.024	-0.822	-3.667	-2.511	-3.237	0.891	2.388	4.135	-0.571	0.285	FALSE	0.571	FALSE	FALSE
K00606	-0.672	-3.055	1.8	-3.918	-2.399	3.188	0.099	5.054	3.126	-1.571	0	TRUE	1.571	FALSE	FALSE
K00609	5.715	7.426	4.125	7.669	7.201	4.065	4.2	-3.295	0.468	7.098	0	TRUE	7.098	TRUE	TRUE
K00610	1.277	-1.938	3.684	-2.24	-1.707	4.36	2.869	5.646	1.533	-3.605	0	TRUE	3.605	TRUE	TRUE
K00611	5.056	6.874	1.144	7.428	6.334	-2.137	3.735	-5.741	5.876	1.055	0	TRUE	1.055	FALSE	FALSE
K00613	-6.99	-7.213	-6.808	-7.266	-7.134	-5.91	-8.77	0.147	4.471	-0.037	0.48	FALSE	0.037	FALSE	FALSE
K00615	2.928	-1.183	5.844	-1.478	-0.885	5.809	5.885	7.03	0.613	-11.395	0	TRUE	11.395	TRUE	TRUE
K00616	3.47	-0.77	6.615	-0.28	-1.604	6.448	6.793	7.429	1.31	-5.862	0	TRUE	5.862	TRUE	TRUE
K00620	-6.991	-7.358	-3.461	-7.389	-7.312	-9.453	-1.325	3.503	8.511	-0.38	0.364	FALSE	0.38	FALSE	FALSE
K00625	6.369	7.299	5.476	7.367	7.235	5.557	5.366	-1.837	0.198	9.315	0	TRUE	9.315	TRUE	TRUE
K00626	4.163	6.25	2.495	6.884	5.61	2.689	2.231	-3.806	1.275	3.016	0	TRUE	3.016	TRUE	TRUE
K00627	-0.016	0.521	-1.397	0.512	0.526	-2.791	-0.393	-2.027	2.406	1.033	0	TRUE	1.033	FALSE	FALSE
K00632	-7.422	-7.436	-7.394	-7.493	-7.363	-8.995	-6.317	-0.063	4.398	0.014	0.491	FALSE	0.014	FALSE	FALSE
K00633	-5.363	-3.135	-8.108	-2.588	-3.962	-8.5	-7.653	-4.841	3.235	1.581	0.032	FALSE	1.581	FALSE	FALSE
K00634	-1.305	-3.706	0.229	-4.088	-3.401	0.673	-0.35	3.905	1.275	-2.897	0	TRUE	2.897	TRUE	TRUE
K00639	1.751	-2.192	4.797	-2.318	-2.066	5.101	4.437	6.981	0.7	-9.78	0	TRUE	9.78	TRUE	TRUE
K00640	0.005	-1.98	1.487	-1.977	-1.982	2.105	0.676	3.396	1.45	-2.341	0	TRUE	2.341	TRUE	TRUE
K00645	1.218	-1.165	3.678	-1.318	-1.009	4.755	2.506	4.968	2.251	-2.206	0	TRUE	2.206	TRUE	TRUE
K00648	2.169	-0.534	4.859	-0.964	-0.184	5.866	3.746	5.528	2.123	-2.594	0	TRUE	2.594	TRUE	TRUE
K00651	2.158	2.297	1.672	2.274	2.317	2.122	1.147	-0.602	0.974	0.779	0.065	FALSE	0.779	FALSE	FALSE
K00652	-7.44	-7.341	-7.512	-7.456	-7.211	-6.803	-8.655	-0.306	3.948	0.084	0.459	FALSE	0.084	FALSE	FALSE
K00655	3.713	4.248	3	4.4	4.096	3.538	2.295	-1.341	1.246	1.166	0	TRUE	1.166	FALSE	FALSE
K00656	3.542	1.563	6.249	1.4	1.747	7.557	4.904	4.568	2.652	-1.724	0	TRUE	1.724	FALSE	FALSE
K00657	0.533	-1.415	2.776	-1.82	-1.043	3.838	1.358	4.25	2.49	-1.682	0	TRUE	1.682	FALSE	FALSE
K00661	3.514	5.296	0.164	5.879	4.647	-3.074	2.342	-5.157	5.417	1.099	0	TRUE	1.099	FALSE	FALSE
K00662	3.822	6.078	-1.039	6.112	6.047	-5.871	1.44	-7.131	7.308	1.177	0	TRUE	1.177	FALSE	FALSE
K00666	-6.816	-7.204	-5.527	-7.219	-7.176	-9.443	-3.817	1.397	5.986	-0.233	0.381	FALSE	0.233	FALSE	FALSE
K00677	0.518	-1.649	2.781	-1.809	-1.502	3.734	1.599	4.498	2.13	-2.104	0	TRUE	2.104	TRUE	TRUE
K00680	1.123	3.06	-1.957	3.293	2.794	-3.001	-1.386	-5.036	1.64	3.285	0	TRUE	3.285	TRUE	TRUE
K00681	-6.407	-6.194	-6.563	-6.263	-6.148	-6.924	-6.198	-0.411	2.139	0.202	0.423	FALSE	0.202	FALSE	FALSE
K00683	-0.413	-4.249	2.007	-4.235	-4.261	2.846	0.987	6.254	1.913	-3.147	0	TRUE	3.147	TRUE	TRUE
K00687	4.645	6.08	2.329	6.059	6.101	1.441	3.219	-3.738	1.772	2.15	0	TRUE	2.15	TRUE	TRUE
K00688	2.654	-0.956	6.486	-0.98	-0.93	7.313	5.64	7.429	1.673	-4.492	0	TRUE	4.492	TRUE	TRUE
K00690	0.699	3.957	-4.778	3.87	4.045	-6.653	-3.504	-8.709	3.147	2.929	0	TRUE	2.929	TRUE	TRUE
K00691	8.488	9.211	7.417	9.113	9.313	6.953	7.895	-1.777	0.945	1.943	0	TRUE	1.943	FALSE	FALSE
K00692	-1.959	2.957	-3.574	6.188	-1.16	-5.052	-2.606	-7.52	7.337	1.008	0	TRUE	1.008	FALSE	FALSE
K00693	-0.591	-4.575	2.983	-4.352	-4.855	4.434	1.299	7.773	3.147	-2.429	0	TRUE	2.429	TRUE	TRUE
K00697	-8.011	-8.231	-7.834	-8.281	-8.21	-6.999	-9.591	0.179	4.18	-0.046	0.476	FALSE	0.046	FALSE	FALSE
K00700	0.566	-2.054	3.153	-2.128	-1.962	3.924	2.304	5.241	1.621	-3.234	0	TRUE	3.234	TRUE	TRUE
K00703	0.854	-1.393	3.573	-1.34	-1.444	4.831	2.133	5.035	2.698	-1.859	0	TRUE	1.859	FALSE	FALSE
K00705	0.75	-2.269	3.665	-2.575	-2.011	4.783	2.541	6.096	2.242	-2.702	0	TRUE	2.702	TRUE	TRUE
K00712	-1.162	-0.304	-1.905	-0.579	-0.054	-2.16	-1.633	-1.586	0.716	2.293	0	TRUE	2.293	TRUE	TRUE
K00721	0.988	-1.929	3.569	-1.941	-1.918	4.594	2.384	5.519	2.21	-2.493	0	TRUE	2.493	TRUE	TRUE
K00743	3.461	5.098	2.137	5.535	4.636	1.994	2.31	-2.918	0.901	3.319	0	TRUE	3.319	TRUE	TRUE
K00745	0.867	-0.457	1.535	-0.917	-0.043	1.647	1.381	1.973	0.854	-2.405	0	TRUE	2.405	TRUE	TRUE
K00748	-0.87	-3.487	0.94	-3.51	-3.46	1.486	0.236	4.386	1.316	-3.257	0	TRUE	3.257	TRUE	TRUE
K00756	-1.317	-3.112	-0.111	-3.147	-3.079	-0.641	0.426	3.035	1.16	-2.615	0	TRUE	2.615	TRUE	TRUE
K00757	1.843	0.849	3.241	1.063	0.621	4.106	2.242	2.454	1.863	-1.321	0	TRUE	1.321	FALSE	FALSE
K00759	5.173	6.486	3.85	6.634	6.341	3.779	3.937	-2.625	0.296	8.933	0	TRUE	8.933	TRUE	TRUE
K00760	6.361	7.466	5.324	7.672	7.257	5.502	5.133	-2.149	0.428	5.026	0	TRUE	5.026	TRUE	TRUE
K00761	7.899	9.368	6.49	9.81	8.921	6.1	6.902	-2.865	0.891	3.221	0	TRUE	3.221	TRUE	TRUE
K00762	5.483	6.358	4.65	6.553	6.181	4.817	4.44	-1.739	0.41	4.268	0	TRUE	4.268	TRUE	TRUE
K00763	5.674	7.155	4.305	7.453	6.883	4.216	4.421	-2.856	0.569	5.034	0	TRUE	5.034	TRUE	TRUE
K00764	0.865	-0.262	2.625	0.044	-0.621	3.778	1.294	3.092	2.485	-1.246	0	TRUE	1.246	FALSE	FALSE
K00766	-4.244	-4.497	-3.05	-4.514	-4.492	-2.023	-5.872	0.975	4.149	-0.238	0.375	FALSE	0.238	FALSE	FALSE
K00767	1.409	-1.721	3.611	-2.835	-0.837	4.558	2.503	5.373	2.16	-2.308	0	TRUE	2.308	TRUE	TRUE
K00768	-5.24	-5.503	-2.169	-5.503	-5.491	-0.382	-6.836	3.006	6.48	-0.436	0.357	FALSE	0.436	FALSE	FALSE
K00772	-3.555	-5.204	0.036	-5.223	-5.174	2.016	-3.166	5.291	5.236	-0.995	0.042	FALSE	0.995	FALSE	FALSE
K00773	0.285	-1.813	2.562	-2.075	-1.57	3.534	1.463	4.454	2.073	-2.141	0	TRUE	2.141	TRUE	TRUE
K00782	-3.153	-2.532	-3.677	-2.935	-2.135	-3.264	-4.222	-1.173	1.494	0.877	0.164	FALSE	0.877	FALSE	FALSE
K00783	3.399	4.546	2.108	4.892	4.153	1.649	2.593	-2.394	0.951	2.555	0	TRUE	2.555	TRUE	TRUE
K00784	5.43	6.543	3.931	6.855	6.242	3.197	4.659	-2.581	1.463	1.868	0	TRUE	1.868	FALSE	FALSE
K00786	-5.986	-6.628	-4.789	-6.718	-6.58	-3.742	-7.819	1.29	5.036	-0.272	0.35	FALSE	0.272	FALSE	FALSE
K00788	-1.414	-2.693	1.363	-2.922	-2.472	3.009	-1.031	4.132	4.038	-1.005	0.01	TRUE	1.005	FALSE	FALSE
K00789	5.7	6.847	4.875	6.104	7.577	5.331	4.361	-2.007	1.47	1.398	0	TRUE	1.398	FALSE	FALSE
K00790	5.982	6.888	5.25	7.063	6.747	5.251	5.249	-1.663	0.317	5.268	0	TRUE	5.268	TRUE	TRUE
K00791	4.118	5.326	2.715	5.357	5.293	2.954	2.434	-2.615	0.52	5.106	0	TRUE	5.106	TRUE	TRUE
K00793	2.656	5.548	2.656	8.86	1.808	2.456	2.871	-2.821	7.052	0.389	0.5	FALSE	0.389	FALSE	FALSE
K00794	4.145	6.021	4.145	9.21	2.481	4.586	3.639	-1.922	6.736	0.258	0.5	FALSE	0.258	FALSE	FALSE
K00796	2.617	1.279	3.071	0.126	2.176	3.231	2.849	1.717	2.049	-1.089	0	TRUE	1.089	FALSE	FALSE
K00797	-1.681	-5.273	0.938	-5.346	-5.179	2.225	-0.797	6.244	3.106	-1.926	0	TRUE	1.926	FALSE	FALSE
K00798	-0.869	0.051	-1.294	-0.985	0.808	-1.776	-0.815	-1.286	1.813	0.735	0.182	FALSE	0.735	FALSE	FALSE
K00800	-0.083	-2.844	2.034	-2.517	-3.248	2.785	1.101	4.906	1.703	-2.813	0	TRUE	2.813	TRUE	TRUE
K00805	-2.775	-2.895	-1.065	-3.036	-2.74	0.404	-3.49	1.681	3.905	-0.444	0.354	FALSE	0.444	FALSE	FALSE
K00806	6.112	7.398	4.582	7.578	7.215	4.162	4.991	-2.815	0.829	3.449	0	TRUE	3.449	TRUE	TRUE
K00811	-0.885	-4.119	1.518	-4.556	-3.782	2.54	0.281	5.687	2.299	-2.404	0	TRUE	2.404	TRUE	TRUE
K00812	0.576	-1.124	2.083	-1.538	-0.749	2.743	1.229	3.212	1.528	-2.08	0	TRUE	2.08	TRUE	TRUE
K00813	-2.759	-4.578	-0.626	-5.171	-4.103	0.468	-2.252	3.921	2.784	-1.381	0.003	TRUE	1.381	FALSE	FALSE
K00817	-0.276	-2.158	2.038	-2.103	-2.233	3.189	0.587	4.271	2.603	-1.632	0	TRUE	1.632	FALSE	FALSE
K00818	-4.957	-5.08	-2.207	-4.538	-5.746	-6.489	0.188	3.203	6.717	-0.454	0.381	FALSE	0.454	FALSE	FALSE
K00820	7.203	8.714	5.799	9.097	8.344	5.535	6.081	-2.906	0.754	3.887	0	TRUE	3.887	TRUE	TRUE
K00826	0.685	-0.559	3.166	-0.748	-0.377	4.796	1.27	3.732	3.523	-1.068	0	TRUE	1.068	FALSE	FALSE
K00831	1.587	-2.131	4.006	-2.506	-1.857	3.437	4.528	6.162	1.124	-5.308	0	TRUE	5.308	TRUE	TRUE
K00832	-4.728	-5.063	-1.745	-5.128	-4.991	-0.415	-5.392	2.808	5.014	-0.54	0.297	FALSE	0.54	FALSE	FALSE
K00833	-2.961	-5.113	0.463	-5.74	-4.6	2.515	-2.393	5.872	4.938	-1.171	0.002	TRUE	1.171	FALSE	FALSE
K00841	6.054	7.497	3.147	7.477	7.515	1.587	4.602	-4.356	3.015	1.463	0	TRUE	1.463	FALSE	FALSE
K00844	-5.683	-5.954	-1.968	-5.945	-5.965	0.411	-7.257	3.987	7.677	-0.462	0.355	FALSE	0.462	FALSE	FALSE
K00845	1.578	-0.8	3.382	-0.636	-0.958	3.666	3.04	4.164	0.658	-6.227	0	TRUE	6.227	TRUE	TRUE
K00847	4.507	5.168	3.838	5.46	4.864	4.258	3.352	-1.327	0.905	1.532	0	TRUE	1.532	FALSE	FALSE
K00849	3.085	3.447	2.417	3.849	3.065	1.687	3.1	-1.027	1.409	0.781	0.159	FALSE	0.781	FALSE	FALSE
K00850	10.684	12.507	8.376	12.763	12.278	7.634	9.121	-4.146	1.487	2.849	0	TRUE	2.849	TRUE	TRUE
K00851	3.102	5.099	0.513	5.184	5.009	0.06	0.963	-4.595	0.901	5.115	0	TRUE	5.115	TRUE	TRUE
K00852	5.501	7.218	3.642	7.668	6.778	3.022	4.226	-3.594	1.207	3.005	0	TRUE	3.005	TRUE	TRUE
K00854	-4.751	-4.81	-4.621	-4.873	-4.719	-6.057	-3.575	0.135	2.642	-0.059	0.472	FALSE	0.059	FALSE	FALSE
K00857	4.838	6.36	3.516	6.776	5.919	3.336	3.745	-2.831	0.856	3.315	0	TRUE	3.315	TRUE	TRUE
K00858	4.983	6.183	3.488	6.161	6.203	3.328	3.715	-2.667	0.388	6.871	0	TRUE	6.871	TRUE	TRUE
K00859	4.813	5.538	3.953	5.762	5.293	3.538	4.364	-1.568	0.827	1.964	0	TRUE	1.964	FALSE	FALSE
K00861	-4.439	-3.305	-5.185	-4.097	-2.619	-5.119	-5.243	-1.918	2.009	1.046	0.135	FALSE	1.046	FALSE	FALSE
K00864	5.794	5.817	4.628	5.486	6.13	3.155	6.084	-1.161	2.928	0.41	0.294	FALSE	0.41	FALSE	FALSE
K00865	1.401	3.199	-0.803	2.964	3.449	-1.236	-0.388	-4.01	0.848	4.75	0	TRUE	4.75	TRUE	TRUE
K00867	5.053	5.45	4.553	5.609	5.269	4.172	4.913	-0.881	0.747	1.273	0	TRUE	1.273	FALSE	FALSE
K00868	4.922	6.489	3.082	6.546	6.433	2.769	3.4	-3.385	0.633	5.437	0	TRUE	5.437	TRUE	TRUE
K00869	3.53	4.526	2.423	4.263	4.825	2.082	2.812	-2.089	0.734	2.883	0	TRUE	2.883	TRUE	TRUE
K00872	2.939	3.79	1.521	3.852	3.725	2.218	0.585	-2.259	1.632	1.631	0	TRUE	1.631	FALSE	FALSE
K00873	10.449	12.117	8.515	12.285	11.969	8.088	8.962	-3.611	0.874	4.174	0	TRUE	4.174	TRUE	TRUE
K00874	-2.784	-2.449	-2.976	-2.126	-2.842	-2.787	-3.19	-0.532	1.042	0.555	0.279	FALSE	0.555	FALSE	FALSE
K00876	4.101	5.875	3.267	6.755	4.927	3.275	3.256	-2.583	1.829	1.453	0	TRUE	1.453	FALSE	FALSE
K00878	-0.363	-2.933	1.145	-3.008	-2.878	1.799	0.26	4.035	1.571	-2.549	0	TRUE	2.549	TRUE	TRUE
K00880	-7.883	-6.234	-9.223	-5.414	-7.794	-9.493	-8.975	-2.809	4.276	0.762	0.197	FALSE	0.762	FALSE	FALSE
K00882	5.642	6.998	3.474	7.31	6.692	2.28	4.607	-3.534	2.33	1.557	0	TRUE	1.557	FALSE	FALSE
K00884	3.616	2.328	4.322	1.292	3.204	3.898	4.758	2.003	1.902	-1.191	0	TRUE	1.191	FALSE	FALSE
K00886	0.328	-3.477	3.881	-3.92	-3.134	5.666	1.898	7.661	3.773	-2.003	0	TRUE	2.003	TRUE	TRUE
K00891	0.056	-2.262	1.846	-2.265	-2.255	2.553	0.889	4.084	1.7	-2.399	0	TRUE	2.399	TRUE	TRUE
K00895	1.105	-2.754	4.538	-2.916	-2.642	5.471	3.563	7.372	1.908	-3.858	0	TRUE	3.858	TRUE	TRUE
K00901	-4.308	-4.594	-4.112	-4.58	-4.601	-3.635	-4.736	0.47	2.297	-0.222	0.408	FALSE	0.222	FALSE	FALSE
K00903	3.114	4.073	2.483	5.421	2.525	3.441	1.404	-1.67	2.9	0.601	0.25	FALSE	0.601	FALSE	FALSE
K00904	7.301	9.074	4.915	8.842	9.294	4.062	5.749	-4.143	1.689	2.521	0	TRUE	2.521	TRUE	TRUE
K00912	-0.246	-2.661	2.461	-2.792	-2.52	3.821	0.948	5.25	2.872	-1.824	0	TRUE	1.824	FALSE	FALSE
K00917	-1.02	-0.156	-1.93	-0.274	-0.019	-2.09	-1.715	-1.761	0.572	3.198	0	TRUE	3.198	TRUE	TRUE
K00919	-0.829	-1.685	0.541	-1.838	-1.567	1.266	-0.466	2.19	1.743	-1.29	0.003	TRUE	1.29	FALSE	FALSE
K00925	6.8	7.859	5.917	7.609	8.096	6.031	5.771	-1.952	0.486	4.036	0	TRUE	4.036	TRUE	TRUE
K00926	5.289	7.051	1.136	7.939	6.166	-3.047	4.408	-5.914	7.457	0.881	0	TRUE	0.881	FALSE	FALSE
K00927	10.126	11.378	8.502	11.332	11.426	8.069	8.951	-2.863	0.883	3.338	0	TRUE	3.338	TRUE	TRUE
K00928	4.898	5.45	3.779	5.707	5.193	4.673	2.805	-1.661	1.867	0.949	0	TRUE	0.949	FALSE	FALSE
K00929	-0.344	-4.278	1.323	-4.3	-4.249	1.708	0.869	5.612	1.101	-4.853	0	TRUE	4.853	TRUE	TRUE
K00930	-4.869	-5.379	-2.166	-5.413	-5.344	-5.341	-0.618	2.946	4.811	-0.61	0.243	FALSE	0.61	FALSE	FALSE
K00931	-2.017	-2.895	0.189	-3.149	-2.69	1.527	-1.727	3.097	3.258	-0.953	0.023	FALSE	0.953	FALSE	FALSE
K00936	5.24	6.574	3.875	6.784	6.348	3.716	4.069	-2.672	0.442	6.095	0	TRUE	6.095	TRUE	TRUE
K00937	1.079	-0.121	2.698	0.043	-0.321	3.687	1.551	2.896	2.137	-1.361	0	TRUE	1.361	FALSE	FALSE
K00938	4.664	5.882	2.643	5.887	5.878	1.807	3.45	-3.218	1.645	2.028	0	TRUE	2.028	TRUE	TRUE
K00939	9.814	10.768	8.627	10.727	10.813	8.339	8.935	-2.12	0.599	3.647	0	TRUE	3.647	TRUE	TRUE
K00940	1.249	2.562	0.167	1.915	3.003	-0.371	0.655	-2.32	1.21	1.938	0	TRUE	1.938	FALSE	FALSE
K00941	4.424	5.922	2.31	6.185	5.698	3.178	1.277	-3.621	1.901	2.014	0	TRUE	2.014	TRUE	TRUE
K00942	6.468	7.767	5.05	7.949	7.62	4.826	5.298	-2.722	0.472	5.775	0	TRUE	5.775	TRUE	TRUE
K00943	5.175	6.605	3.227	6.533	6.679	2.684	3.776	-3.369	1.095	3.165	0	TRUE	3.165	TRUE	TRUE
K00945	5.808	7.742	3.636	7.826	7.658	3.351	3.92	-4.11	0.569	7.22	0	TRUE	7.22	TRUE	TRUE
K00946	0.048	-3.049	2.865	-2.762	-3.416	4.117	1.43	6.062	2.688	-2.243	0	TRUE	2.243	TRUE	TRUE
K00948	8.072	9.739	6.516	10.008	9.478	6.365	6.692	-3.215	0.532	6.088	0	TRUE	6.088	TRUE	TRUE
K00949	4.68	5.49	3.463	5.421	5.564	3.006	3.925	-2.043	0.922	2.295	0	TRUE	2.295	TRUE	TRUE
K00950	3.024	2.561	3.024	1.377	3.436	3.252	2.724	0.414	2.062	-0.298	0.479	FALSE	0.298	FALSE	FALSE
K00951	4.889	5.827	4.103	6.011	5.634	4.059	4.161	-1.72	0.377	4.576	0	TRUE	4.576	TRUE	TRUE
K00954	4.497	5.681	3.088	5.737	5.619	3.376	2.73	-2.594	0.651	4.111	0	TRUE	4.111	TRUE	TRUE
K00962	1.833	-2.056	4.98	-2.167	-1.959	5.984	3.937	7.037	2.045	-3.45	0	TRUE	3.45	TRUE	TRUE
K00963	6.025	7.351	3.882	7.335	7.367	3.002	4.736	-3.465	1.736	2.064	0	TRUE	2.064	TRUE	TRUE
K00965	3.078	3.718	0.352	4.031	3.333	-2.756	2.817	-3.355	5.571	0.664	0	TRUE	0.664	FALSE	FALSE
K00966	-0.594	-3.221	1.581	-3.554	-2.926	2.436	0.312	4.704	2.148	-2.162	0	TRUE	2.162	TRUE	TRUE
K00969	4.973	6.112	3.625	6.22	6.006	3.259	3.967	-2.499	0.712	3.568	0	TRUE	3.568	TRUE	TRUE
K00970	-0.787	-3.101	1.811	-3.3	-2.94	3.341	0.058	5.169	3.284	-1.558	0	TRUE	1.558	FALSE	FALSE
K00971	0.072	-2.694	2.275	-2.714	-2.664	2.911	1.489	4.945	1.438	-3.41	0	TRUE	3.41	TRUE	TRUE
K00973	0.42	-1.768	1.771	-1.609	-1.92	1.992	1.484	3.494	0.643	-5.331	0	TRUE	5.331	TRUE	TRUE
K00974	3.765	4.661	1.943	4.654	4.668	0.865	2.878	-2.744	2.011	1.478	0	TRUE	1.478	FALSE	FALSE
K00975	-1.436	-0.867	-1.858	-0.698	-1.094	-1.67	-2.127	-0.995	0.682	1.562	0.03	FALSE	1.562	FALSE	FALSE
K00979	-0.718	-3.083	1.466	-3.095	-3.075	2.618	-0.025	4.571	2.662	-1.703	0	TRUE	1.703	FALSE	FALSE
K00980	4.079	5.48	1.808	5.426	5.53	0.956	2.612	-3.661	1.655	2.339	0	TRUE	2.339	TRUE	TRUE
K00981	6.319	7.281	5.198	7.397	7.162	5.511	4.829	-2.089	0.68	3.155	0	TRUE	3.155	TRUE	TRUE
K00982	-4.285	-6.434	-2.118	-7.256	-5.833	-1.046	-3.724	4.26	2.839	-1.441	0.004	TRUE	1.441	FALSE	FALSE
K00984	-5.655	-5.202	-5.937	-4.329	-6.611	-6.303	-5.609	-0.623	2.942	0.219	0.401	FALSE	0.219	FALSE	FALSE
K00989	-1.414	-4.354	1.465	-4.385	-4.344	2.887	-0.576	5.893	3.489	-1.652	0	TRUE	1.652	FALSE	FALSE
K00991	0.37	-1.942	2.928	-1.722	-2.182	4.162	1.417	4.975	2.747	-1.789	0	TRUE	1.789	FALSE	FALSE
K00995	7.039	8.731	5.336	8.739	8.722	5.337	5.335	-3.395	0.057	59.94	0	TRUE	59.94	TRUE	TRUE
K00996	0.851	4.621	-1.511	7.05	1.627	-5.125	0.259	-6.788	5.669	1.186	0	TRUE	1.186	FALSE	FALSE
K00997	4.969	6.581	3.008	6.605	6.559	2.799	3.231	-3.567	0.441	8.164	0	TRUE	8.164	TRUE	TRUE
K00998	-0.224	-2.387	2.534	-2.351	-2.426	3.942	0.749	5.027	3.195	-1.56	0	TRUE	1.56	FALSE	FALSE
K01000	4.971	5.527	4.517	5.712	5.315	4.714	4.325	-0.994	0.428	2.342	0	TRUE	2.342	TRUE	TRUE
K01002	-5.93	-6.463	-1.372	-6.451	-6.482	1.482	-6.518	5.443	8.033	-0.634	0.258	FALSE	0.634	FALSE	FALSE
K01006	0.74	-2.024	3.365	-2.316	-1.74	4.254	2.422	5.476	1.831	-2.98	0	TRUE	2.98	TRUE	TRUE
K01007	3.052	3.401	2.752	3.846	2.898	3.131	2.3	-0.664	0.947	0.709	0.25	FALSE	0.709	FALSE	FALSE
K01012	-2.617	-3.392	-0.632	-3.183	-3.621	0.437	-2.479	2.62	2.909	-0.893	0.074	FALSE	0.893	FALSE	FALSE
K01029	-6.192	-6.529	-5.929	-6.533	-6.527	-5.139	-7.635	0.315	4.225	-0.087	0.458	FALSE	0.087	FALSE	FALSE
K01034	-5.221	-4.968	-5.407	-5.099	-4.84	-4.883	-6.301	-0.576	2.507	0.243	0.394	FALSE	0.243	FALSE	FALSE
K01039	-3.6	-5.413	-1.766	-5.415	-5.403	-3.166	-0.696	3.637	2.665	-1.331	0.024	FALSE	1.331	FALSE	FALSE
K01040	-4.281	-5.239	-1.694	-5.237	-5.239	-4.351	-0.116	3.375	4.333	-0.774	0.158	FALSE	0.774	FALSE	FALSE
K01042	-6.258	-4.374	-8.789	-4.893	-3.916	-9.037	-8.488	-4.392	3.098	1.519	0.037	FALSE	1.519	FALSE	FALSE
K01043	-0.608	-4.547	1.721	-3.974	-5.376	2.602	0.548	6.289	2.212	-2.593	0	TRUE	2.593	TRUE	TRUE
K01055	-6.797	-6.641	-6.927	-6.639	-6.643	-6.288	-8.032	-0.4	4.028	0.09	0.456	FALSE	0.09	FALSE	FALSE
K01056	5.253	6.315	3.907	6.278	6.354	4.252	3.464	-2.427	0.785	3.185	0	TRUE	3.185	TRUE	TRUE
K01057	-2.323	-4.328	-0.341	-4.368	-4.279	0.422	-1.674	3.85	2.23	-1.673	0.004	TRUE	1.673	FALSE	FALSE
K01060	0.659	4.705	-5.52	4.343	5.05	-5.839	-5.192	-10.222	1.042	9.674	0	TRUE	9.674	TRUE	TRUE
K01069	-6.541	-6.45	-6.611	-6.448	-6.454	-8.512	-5.382	-0.268	4.58	0.061	0.469	FALSE	0.061	FALSE	FALSE
K01071	6.178	7.746	3.553	7.626	7.876	2.34	4.689	-4.207	2.351	1.83	0	TRUE	1.83	FALSE	FALSE
K01077	-4.755	-5.086	-2.874	-5.165	-5.013	-5.32	-1.576	2.02	3.801	-0.535	0.278	FALSE	0.535	FALSE	FALSE
K01079	-2.052	-4.105	-0.776	-4.126	-4.079	-0.217	-1.472	3.305	1.489	-2.188	0	TRUE	2.188	TRUE	TRUE
K01081	0.157	-3.446	2.904	-3.472	-3.436	3.686	2.003	6.387	1.707	-3.663	0	TRUE	3.663	TRUE	TRUE
K01085	-3.617	-5.168	-0.297	-6.143	-4.6	1.599	-3.21	5.121	4.836	-1.029	0.026	FALSE	1.029	FALSE	FALSE
K01090	5.835	7.298	4.174	7.469	7.138	3.8	4.549	-3.127	0.749	4.219	0	TRUE	4.219	TRUE	TRUE
K01091	0.54	-0.154	2.445	-0.018	-0.322	3.739	0.831	2.704	2.906	-0.97	0.001	TRUE	0.97	FALSE	FALSE
K01092	-0.54	-1.124	0.141	-0.934	-1.372	0.48	-0.365	1.207	0.949	-1.332	0.03	FALSE	1.332	FALSE	FALSE
K01101	4.108	5.334	2.629	5.332	5.336	2.465	2.857	-2.685	0.395	6.819	0	TRUE	6.819	TRUE	TRUE
K01104	6.523	8.237	4.29	8.372	8.134	3.716	4.866	-3.974	1.152	3.507	0	TRUE	3.507	TRUE	TRUE
K01112	-4.728	-5.057	-1.995	-5.135	-4.951	-5.719	-0.108	2.877	5.655	-0.497	0.312	FALSE	0.497	FALSE	FALSE
K01119	-0.944	-3.699	1.662	-3.557	-3.869	2.767	0.345	5.385	2.426	-2.217	0	TRUE	2.217	TRUE	TRUE
K01125	-8.632	-8.612	-8.64	-8.712	-8.519	-10.53	-7.463	-0.164	4.774	0.039	0.48	FALSE	0.039	FALSE	FALSE
K01126	4.248	5.674	2.932	6.22	5.069	3.401	2.431	-2.74	1.154	2.383	0	TRUE	2.383	TRUE	TRUE
K01129	-0.498	-2.669	2.021	-2.692	-2.647	3.312	0.522	4.798	2.789	-1.703	0	TRUE	1.703	FALSE	FALSE
K01130	-5.115	-5.393	-3.337	-5.412	-5.373	-5.824	-1.956	1.887	3.935	-0.481	0.316	FALSE	0.481	FALSE	FALSE
K01131	-6.04	-7.824	-4.259	-7.876	-7.789	-5.917	-3.102	3.441	3.61	-0.998	0.112	FALSE	0.998	FALSE	FALSE
K01137	-5.718	-6.239	-3.594	-6.291	-6.201	-6.237	-2.191	2.491	4.169	-0.599	0.25	FALSE	0.599	FALSE	FALSE
K01139	-1.209	-4.462	1.601	-4.246	-4.683	2.626	0.443	6.132	2.197	-2.749	0	TRUE	2.749	TRUE	TRUE
K01142	4.735	5.386	3.81	5.406	5.366	4.117	3.471	-1.566	0.644	2.542	0	TRUE	2.542	TRUE	TRUE
K01144	-5.744	-6.129	-4.22	-6.166	-6.11	-6.667	-2.808	1.696	4.072	-0.437	0.303	FALSE	0.437	FALSE	FALSE
K01151	-4.021	-3.643	-4.329	-3.363	-3.954	-4.848	-3.85	-0.685	1.562	0.464	0.312	FALSE	0.464	FALSE	FALSE
K01153	4.629	5.096	3.755	5.137	5.056	3.288	4.219	-1.339	0.934	1.467	0	TRUE	1.467	FALSE	FALSE
K01154	4.601	5.197	3.498	5.144	5.246	2.888	4.072	-1.712	1.181	1.485	0	TRUE	1.485	FALSE	FALSE
K01155	-1.465	-3.463	0.919	-3.512	-3.41	-0.934	2.49	4.534	3.421	-1.324	0	TRUE	1.324	FALSE	FALSE
K01156	-0.411	-2.184	0.792	-1.881	-2.554	0.95	0.552	2.943	0.682	-4.34	0	TRUE	4.34	TRUE	TRUE
K01157	4.098	5.377	-0.731	5.334	5.421	-6.363	2.814	-6.16	9.191	0.763	0	TRUE	0.763	FALSE	FALSE
K01159	0.25	-1.506	2.029	-1.451	-1.562	2.945	0.774	3.532	2.172	-1.623	0	TRUE	1.623	FALSE	FALSE
K01163	-0.618	-3.525	1.357	-3.549	-3.47	1.911	0.691	4.887	1.301	-3.637	0	TRUE	3.637	TRUE	TRUE
K01173	4.171	4.713	3.94	5.034	4.406	4.042	3.821	-0.81	0.624	1.345	0	TRUE	1.345	FALSE	FALSE
K01175	4.914	6.086	3.595	6.534	5.587	2.916	4.261	-2.458	1.343	1.87	0	TRUE	1.87	FALSE	FALSE
K01176	-1.964	-4.888	0.05	-4.927	-4.868	0.67	-0.765	4.907	1.565	-3.012	0	TRUE	3.012	TRUE	TRUE
K01179	2.528	4.309	1.685	2.785	5.687	0.982	2.355	-2.643	2.902	0.924	0	TRUE	0.924	FALSE	FALSE
K01182	-2.099	-6.468	-0.117	-6.467	-6.474	0.523	-0.944	6.299	1.723	-3.313	0	TRUE	3.313	TRUE	TRUE
K01185	-3.722	-2.849	-4.686	-2.718	-2.964	-5.082	-4.287	-1.837	0.977	1.966	0.013	FALSE	1.966	FALSE	FALSE
K01186	-3.481	-5.945	-1.345	-6.009	-5.891	-2.807	-0.336	4.51	2.565	-1.723	0	TRUE	1.723	FALSE	FALSE
K01187	6.512	6.758	6.173	6.473	7.028	5.84	6.541	-0.559	0.701	0.818	0.232	FALSE	0.818	FALSE	FALSE
K01188	5.464	5.844	1.478	5.456	6.247	-3.464	5.47	-4.386	8.925	0.546	0.151	FALSE	0.546	FALSE	FALSE
K01190	3.012	3.82	1.05	3.998	3.623	-0.47	2.465	-2.749	2.936	0.98	0	TRUE	0.98	FALSE	FALSE
K01191	-0.136	2.86	-3.965	3.086	2.649	-4.349	-3.58	-6.835	0.757	9.096	0	TRUE	9.096	TRUE	TRUE
K01193	1.12	1.886	-1.151	2.221	1.386	-3.958	0.941	-2.903	4.881	0.707	0.002	TRUE	0.707	FALSE	FALSE
K01195	-4.142	-3.587	-4.779	-3.468	-3.727	-5.36	-4.219	-1.174	1.332	0.975	0.135	FALSE	0.975	FALSE	FALSE
K01196	-0.51	-4.829	1.4	-4.901	-4.745	1.2	1.666	6.247	0.946	-6.547	0	TRUE	6.547	TRUE	TRUE
K01200	6.938	7.278	5.809	7.314	7.239	4.979	6.654	-1.455	1.675	0.88	0	TRUE	0.88	FALSE	FALSE
K01201	-6.712	-6.176	-7.038	-7.749	-5.268	-7.373	-6.707	-0.762	3.071	0.24	0.39	FALSE	0.24	FALSE	FALSE
K01202	-5.246	-4.308	-6.312	-3.857	-4.774	-7.141	-5.645	-2.031	1.771	1.267	0.047	FALSE	1.267	FALSE	FALSE
K01205	-7.738	-8.12	-4.269	-8.221	-8.001	-10.137	-2.173	3.299	8.226	-0.373	0.355	FALSE	0.373	FALSE	FALSE
K01206	-3.746	-4.088	-3.639	-4.928	-3.373	-3.712	-3.543	0.446	1.688	-0.338	0.371	FALSE	0.338	FALSE	FALSE
K01207	-4.822	-5.04	-0.998	-5.573	-4.649	1.666	-5.761	4.487	7.452	-0.564	0.332	FALSE	0.564	FALSE	FALSE
K01210	-6.442	-7.092	-5.587	-7.19	-6.983	-4.567	-8.429	1.044	4.839	-0.221	0.388	FALSE	0.221	FALSE	FALSE
K01212	-7.883	-4.928	-9.442	-7.82	-3.708	-9.749	-9.114	-4.118	5.142	0.861	0.163	FALSE	0.861	FALSE	FALSE
K01215	5.328	6.569	3.157	6.811	6.324	1.922	4.322	-3.421	2.398	1.467	0	TRUE	1.467	FALSE	FALSE
K01220	2.489	2.489	4.175	2.535	2.434	1.62	6.622	1.731	5.002	-0.343	0.5	FALSE	0.343	FALSE	FALSE
K01223	1.695	5.731	-4.022	5.834	5.611	-4.486	-3.533	-9.742	0.992	9.791	0	TRUE	9.791	TRUE	TRUE
K01226	1.654	3.027	-0.614	3.349	2.629	-2.386	0.6	-3.656	2.995	1.414	0	TRUE	1.414	FALSE	FALSE
K01227	-3.769	-3.795	-1.563	-3.164	-4.923	-5.693	0.14	2.192	5.859	-0.356	0.415	FALSE	0.356	FALSE	FALSE
K01232	7.551	7.688	5.952	7.883	7.524	4.327	7.57	-1.733	3.244	0.539	0.214	FALSE	0.539	FALSE	FALSE
K01234	-3.479	-6.435	-2.01	-6.459	-6.418	-2.821	-1.408	4.341	1.911	-2.136	0.001	TRUE	2.136	TRUE	TRUE
K01238	-2.888	-3.73	-0.47	-3.919	-3.552	1.219	-2.632	3.462	3.856	-0.882	0.02	FALSE	0.882	FALSE	FALSE
K01239	0.545	-2.359	2.387	-1.717	-3.195	2.897	1.798	4.756	1.5	-3.182	0	TRUE	3.182	TRUE	TRUE
K01243	5.508	5.755	5.044	5.949	5.525	4.601	5.495	-0.682	0.893	0.815	0.079	FALSE	0.815	FALSE	FALSE
K01246	1.921	4.553	-1.63	5.101	3.915	-3.455	-0.415	-6.144	3.07	2.2	0	TRUE	2.2	TRUE	TRUE
K01250	-1.594	0.155	-4.018	0.66	-0.519	-6.609	-2.739	-4.217	3.897	1.353	0	TRUE	1.353	FALSE	FALSE
K01251	2.993	1.639	3.561	0.217	2.794	3.091	4.007	1.917	2.579	-0.878	0	TRUE	0.878	FALSE	FALSE
K01255	-5.768	-6.012	-2.908	-6.036	-5.985	-1.413	-7.315	2.647	5.962	-0.414	0.362	FALSE	0.414	FALSE	FALSE
K01256	6.027	7.864	4.249	8.337	7.407	3.886	4.632	-3.61	0.933	3.891	0	TRUE	3.891	TRUE	TRUE
K01258	5.813	7.082	4.614	7.337	6.815	4.408	4.838	-2.451	0.529	4.655	0	TRUE	4.655	TRUE	TRUE
K01259	5.77	7.284	3.481	7.508	7.067	2.484	4.441	-3.798	1.958	2.009	0	TRUE	2.009	TRUE	TRUE
K01262	5.844	6.314	5.083	6.303	6.324	5.448	4.684	-1.239	0.763	1.695	0	TRUE	1.695	FALSE	FALSE
K01265	6.685	7.145	5.532	7.14	7.152	6.257	4.778	-1.612	1.479	1.106	0	TRUE	1.106	FALSE	FALSE
K01269	-0.8	-1.757	0.998	-1.85	-1.658	2.17	-0.401	2.849	2.58	-1.1	0	TRUE	1.1	FALSE	FALSE
K01270	1.844	-1.963	5.061	-2.233	-1.694	5.73	4.384	7.077	1.355	-5.161	0	TRUE	5.161	TRUE	TRUE
K01271	6.106	7.389	3.976	7.379	7.396	3.082	4.851	-3.407	1.769	1.952	0	TRUE	1.952	FALSE	FALSE
K01277	-0.82	-3.562	1.175	-3.34	-3.813	1.853	0.358	4.748	1.52	-3.066	0	TRUE	3.066	TRUE	TRUE
K01278	-0.242	-3.472	2.26	-3.246	-3.725	2.862	1.566	5.748	1.32	-4.292	0	TRUE	4.292	TRUE	TRUE
K01281	4.166	5.853	1.549	6.162	5.538	0.306	2.727	-4.32	2.424	1.845	0	TRUE	1.845	FALSE	FALSE
K01282	-6.528	-8.324	-4.32	-8.438	-8.255	-6.353	-3.185	3.806	3.804	-1.001	0.108	FALSE	1.001	FALSE	FALSE
K01284	-4.58	-4.701	-1.945	-5.341	-4.196	-5.278	0.199	3.11	5.477	-0.561	0.337	FALSE	0.561	FALSE	FALSE
K01299	-6.541	-7.91	-5.463	-7.861	-8.006	-4.788	-6.717	2.245	3.484	-0.757	0.203	FALSE	0.757	FALSE	FALSE
K01304	4.435	5.558	2.725	5.69	5.431	1.972	3.418	-2.844	1.444	2.068	0	TRUE	2.068	TRUE	TRUE
K01305	-7.078	-7.3	-6.811	-7.221	-7.334	-9.415	-5.413	0.294	5.104	-0.057	0.467	FALSE	0.057	FALSE	FALSE
K01322	-0.88	-3.829	2.248	-4.013	-3.673	3.65	0.674	6.306	2.982	-2.098	0	TRUE	2.098	TRUE	TRUE
K01338	0.135	-3.13	3.243	-3.523	-2.763	4.506	1.861	6.538	2.648	-2.459	0	TRUE	2.459	TRUE	TRUE
K01354	-5.124	-5.55	-1.272	-6.065	-5.12	1.069	-5.489	4.494	6.572	-0.662	0.246	FALSE	0.662	FALSE	FALSE
K01356	5.716	7.801	3.202	7.936	7.655	2.677	3.707	-4.577	1.035	4.495	0	TRUE	4.495	TRUE	TRUE
K01358	6.882	7.758	5.879	8.207	7.289	6.553	5.173	-1.845	1.38	1.394	0	TRUE	1.394	FALSE	FALSE
K01362	6.485	7.222	5.878	7.579	6.878	6.151	5.548	-1.38	0.701	1.979	0	TRUE	1.979	FALSE	FALSE
K01372	7.81	9.06	6.852	9.483	8.657	7.006	6.673	-2.237	0.829	2.749	0	TRUE	2.749	TRUE	TRUE
K01409	7.779	9.428	6.109	8.814	10.049	5.452	6.743	-3.334	1.298	2.57	0	TRUE	2.57	TRUE	TRUE
K01412	4.497	5.718	2.758	5.645	5.8	2.176	3.34	-2.946	1.163	2.647	0	TRUE	2.647	TRUE	TRUE
K01414	-0.609	-4.627	2.376	-4.407	-4.963	3.176	1.516	7.055	1.698	-4.013	0	TRUE	4.013	TRUE	TRUE
K01415	-6.626	-6.398	-6.792	-6.557	-6.275	-6.122	-7.756	-0.419	3.778	0.113	0.446	FALSE	0.113	FALSE	FALSE
K01417	-2.873	-2.873	-0.26	-3.413	-2.428	2.558	-4.213	2.945	6.775	-0.458	0.459	FALSE	0.458	FALSE	FALSE
K01419	5.556	6.065	4.628	6.092	6.042	4.16	5.102	-1.429	0.942	1.592	0	TRUE	1.592	FALSE	FALSE
K01420	1.57	4.228	-2.082	4.979	3.397	-4.57	-0.752	-6.434	3.805	1.874	0	TRUE	1.874	FALSE	FALSE
K01421	1.01	-0.853	3.226	-1.446	-0.424	4.397	1.925	4.2	2.476	-1.701	0	TRUE	1.701	FALSE	FALSE
K01424	3.386	5.376	1.952	6.053	4.622	2.171	1.666	-3.452	1.433	2.441	0	TRUE	2.441	TRUE	TRUE
K01425	-6.646	-7.043	-5.072	-7.043	-7.047	-8.902	-3.515	1.505	6.014	-0.25	0.367	FALSE	0.25	FALSE	FALSE
K01426	1.963	1.21	2.164	-0.428	2.504	1.52	2.793	0.96	2.933	-0.39	0.251	FALSE	0.39	FALSE	FALSE
K01428	-7.603	-7.863	-7.423	-7.936	-7.796	-6.557	-9.172	0.216	4.198	-0.056	0.473	FALSE	0.056	FALSE	FALSE
K01436	-3.225	-3.578	-1.367	-3.373	-3.778	-0.27	-3.448	2.051	3.167	-0.65	0.219	FALSE	0.65	FALSE	FALSE
K01439	4.548	5.789	3.431	6.54	4.979	2.712	4.143	-2.338	1.564	1.504	0	TRUE	1.504	FALSE	FALSE
K01442	-2.027	-1.408	-2.997	-1.562	-1.277	-3.636	-2.379	-1.562	1.292	1.332	0.031	FALSE	1.332	FALSE	FALSE
K01443	4.508	5.325	3.115	4.619	5.954	1.671	4.431	-2.159	2.761	0.823	0.001	TRUE	0.823	FALSE	FALSE
K01446	-5.727	-6.31	-1.615	-6.308	-6.31	0.613	-7.583	4.318	8.475	-0.472	0.315	FALSE	0.472	FALSE	FALSE
K01447	-5.434	-5.989	-4.951	-6.042	-5.911	-4.019	-7.106	0.727	4.687	-0.158	0.411	FALSE	0.158	FALSE	FALSE
K01448	-0.398	-1.947	1.123	-1.882	-2.013	1.789	0.358	3.094	1.436	-2.179	0	TRUE	2.179	TRUE	TRUE
K01451	-1.626	-4.131	0.494	-4.534	-3.802	1.564	-0.911	4.669	2.524	-1.812	0	TRUE	1.812	FALSE	FALSE
K01453	-6.926	-7.43	-3.802	-7.414	-7.459	-9.394	-1.755	3.123	8.079	-0.371	0.343	FALSE	0.371	FALSE	FALSE
K01462	5.939	6.469	5.248	6.68	6.211	5.741	4.693	-1.147	1.05	1.24	0	TRUE	1.24	FALSE	FALSE
K01463	3.079	5.005	0.006	5.463	4.525	-2.197	1.586	-4.996	3.784	1.508	0	TRUE	1.508	FALSE	FALSE
K01464	-6.974	-7.604	-5.997	-7.693	-7.487	-5.001	-8.892	1.116	5.028	-0.235	0.375	FALSE	0.235	FALSE	FALSE
K01465	5.914	7.604	4.304	7.865	7.341	4.128	4.499	-3.287	0.523	6.303	0	TRUE	6.303	TRUE	TRUE
K01466	-6.924	-7.523	-2.349	-7.562	-7.458	-0.71	-8.983	4.209	8.407	-0.476	0.324	FALSE	0.476	FALSE	FALSE
K01467	-0.925	-0.977	0.425	-0.963	-0.993	1.667	-1.305	1.512	2.983	-0.531	0.372	FALSE	0.531	FALSE	FALSE
K01468	-3.976	-4.55	-1.519	-4.632	-4.469	-4.1	0.233	3.12	4.338	-0.723	0.176	FALSE	0.723	FALSE	FALSE
K01478	5.359	7.148	1.436	7.856	6.442	-1.998	4.264	-5.75	6.266	0.972	0	TRUE	0.972	FALSE	FALSE
K01479	-3.606	-3.656	-2.938	-4.641	-2.937	-4.738	-1.915	0.639	3.089	-0.212	0.389	FALSE	0.212	FALSE	FALSE
K01482	-6.911	-6.821	-6.993	-6.802	-6.855	-6.397	-8.164	-0.346	3.992	0.093	0.458	FALSE	0.093	FALSE	FALSE
K01485	1.715	0.503	2.16	-1.973	2.031	1.554	2.811	1.695	4.007	-0.577	0.25	FALSE	0.577	FALSE	FALSE
K01486	0.907	1.601	-1.274	1.056	2.043	0.827	-6.254	-2.791	7.082	0.637	0.022	FALSE	0.637	FALSE	FALSE
K01487	1.503	0.287	2.829	0.728	-0.357	2.043	3.554	2.664	1.526	-1.742	0	TRUE	1.742	FALSE	FALSE
K01488	2.508	4.6	-0.98	4.576	4.627	-2.732	0.191	-5.556	2.94	2.121	0	TRUE	2.121	TRUE	TRUE
K01489	1.805	1.806	1.511	1.976	1.641	2.056	0.796	-0.305	1.265	0.274	0.402	FALSE	0.274	FALSE	FALSE
K01491	6.21	7.908	4.408	8.007	7.817	4.293	4.589	-3.468	0.293	11.791	0	TRUE	11.791	TRUE	TRUE
K01493	5.398	6.44	4.07	6.518	6.363	3.682	4.445	-2.382	0.758	3.175	0	TRUE	3.175	TRUE	TRUE
K01494	-1.682	-2.657	1.121	-2.961	-2.377	2.721	-1.409	3.823	4.141	-0.912	0.043	FALSE	0.912	FALSE	FALSE
K01495	2.983	2.584	3.268	1.383	3.548	3.922	2.447	0.615	2.163	-0.341	0.25	FALSE	0.341	FALSE	FALSE
K01501	-7.108	-6.977	-7.208	-6.961	-7.011	-6.514	-8.2	-0.329	3.609	0.091	0.46	FALSE	0.091	FALSE	FALSE
K01507	7.241	8.544	5.948	8.674	8.411	6.107	5.767	-2.604	0.344	7.619	0	TRUE	7.619	TRUE	TRUE
K01512	1.954	4.392	-1.518	5.206	3.382	-5.483	0.203	-5.832	5.691	1.35	0	TRUE	1.35	FALSE	FALSE
K01515	6.082	7.072	4.415	7.08	7.063	3.691	5.113	-2.635	1.417	1.905	0	TRUE	1.905	FALSE	FALSE
K01516	5.483	5.998	4.593	5.941	6.059	4.17	5.029	-1.425	0.857	1.685	0	TRUE	1.685	FALSE	FALSE
K01518	-5.448	-5.863	-5.16	-5.908	-5.783	-5.471	-4.852	0.689	2.99	-0.263	0.394	FALSE	0.263	FALSE	FALSE
K01520	4.948	5.054	4.05	5.364	4.663	5.11	2.885	-0.951	2.225	0.469	0.25	FALSE	0.469	FALSE	FALSE
K01524	-0.443	-0.835	1.201	-0.866	-0.803	2.296	-0.288	1.837	2.587	-0.761	0.031	FALSE	0.761	FALSE	FALSE
K01529	0.937	2.402	-2.088	2.258	2.537	-4.33	-0.484	-4.465	3.842	1.306	0	TRUE	1.306	FALSE	FALSE
K01531	6.415	7.753	4.775	7.245	8.257	3.98	5.599	-2.964	1.616	1.878	0	TRUE	1.878	FALSE	FALSE
K01533	3.388	3.775	2.834	4.453	3.035	3.58	2.012	-0.931	1.569	0.601	0.25	FALSE	0.601	FALSE	FALSE
K01534	2.555	2.027	2.687	2.719	1.112	2.451	2.942	0.697	1.609	-0.516	0.252	FALSE	0.516	FALSE	FALSE
K01535	3.615	4.9	1.122	4.879	4.919	-0.203	2.307	-3.773	2.507	1.559	0	TRUE	1.559	FALSE	FALSE
K01537	5.033	6.195	3.652	6.284	6.108	3.352	3.968	-2.539	0.617	4.154	0	TRUE	4.154	TRUE	TRUE
K01541	-7.747	-8.192	-4.591	-8.313	-8.061	-9.976	-2.703	3.004	7.658	-0.372	0.338	FALSE	0.372	FALSE	FALSE
K01546	-7.973	-6.34	-9.402	-5.511	-7.801	-9.825	-9.027	-2.95	4.212	0.79	0.197	FALSE	0.79	FALSE	FALSE
K01551	-7.438	-7.374	-7.475	-7.152	-7.549	-6.769	-8.674	-0.205	4.112	0.052	0.47	FALSE	0.052	FALSE	FALSE
K01552	5.903	8.045	1.476	7.904	8.197	-1.307	3.861	-6.587	5.168	1.316	0	TRUE	1.316	FALSE	FALSE
K01560	-2.155	-3.241	-0.45	-3.293	-3.195	0.324	-1.798	2.656	2.195	-1.211	0.028	FALSE	1.211	FALSE	FALSE
K01567	-2.655	-3.445	-0.526	-3.449	-3.433	0.67	-2.463	2.814	3.141	-0.907	0.063	FALSE	0.907	FALSE	FALSE
K01572	-1.379	-1.379	-1.589	-1.195	-1.594	-2.79	-0.714	-0.207	2.055	0.111	0.471	FALSE	0.111	FALSE	FALSE
K01575	-2.652	-1.347	-4.056	-1.463	-1.238	-4.034	-4.077	-2.707	0.888	3.083	0	TRUE	3.083	TRUE	TRUE
K01577	-0.346	3.367	-4.754	2.164	4.449	-6.547	-3.687	-8.314	2.883	2.863	0	TRUE	2.863	TRUE	TRUE
K01579	-0.728	-3.224	1.6	-3.309	-3.136	2.721	0.06	4.812	2.725	-1.746	0	TRUE	1.746	FALSE	FALSE
K01581	5.139	5.775	4.739	6.22	5.324	4.447	5.035	-1.035	0.9	1.192	0	TRUE	1.192	FALSE	FALSE
K01582	-3.451	-4.581	-1.825	-4.622	-4.544	-1.138	-3.075	2.64	2.024	-1.314	0.028	FALSE	1.314	FALSE	FALSE
K01585	-0.716	-4.273	2.023	-3.905	-4.704	2.956	0.934	6.366	2.043	-3.004	0	TRUE	3.004	TRUE	TRUE
K01586	3.262	4.478	2.158	4.998	3.925	2.63	1.554	-2.371	1.128	2.104	0	TRUE	2.104	TRUE	TRUE
K01588	1.426	-0.244	3.452	-0.526	-0.007	4.517	2.17	3.745	2.35	-1.591	0	TRUE	1.591	FALSE	FALSE
K01589	0.024	0.024	1.27	-0.135	0.19	2.677	-0.526	1.236	3.201	-0.4	0.466	FALSE	0.4	FALSE	FALSE
K01591	5.086	5.171	4.691	5.249	5.078	5.089	4.217	-0.503	0.873	0.636	0.141	FALSE	0.636	FALSE	FALSE
K01595	5.507	7.294	3.084	7.451	7.147	3.881	2.224	-4.221	1.657	2.607	0	TRUE	2.607	TRUE	TRUE
K01596	-7.728	-7.941	-7.456	-7.932	-7.952	-9.958	-6.092	0.308	4.99	-0.065	0.467	FALSE	0.065	FALSE	FALSE
K01597	3.373	4.375	2.053	4.196	4.571	1.556	2.516	-2.333	0.96	2.514	0	TRUE	2.514	TRUE	TRUE
K01605	-7.516	-5.856	-8.945	-7.334	-4.861	-9.255	-8.575	-3.034	4.431	0.786	0.199	FALSE	0.786	FALSE	FALSE
K01606	-2.604	-4.175	-1.447	-4.221	-4.111	-2.295	-0.777	2.732	2.059	-1.297	0.048	FALSE	1.297	FALSE	FALSE
K01607	-0.519	1.292	-4.224	1.534	1.008	-7.054	-2.696	-5.452	4.435	1.567	0	TRUE	1.567	FALSE	FALSE
K01609	-1.116	-3.162	1.453	-3.217	-3.101	2.751	-0.292	4.667	3.052	-1.512	0	TRUE	1.512	FALSE	FALSE
K01610	7.762	7.762	7.821	8.179	7.361	8.481	7.139	0.034	1.341	-0.026	0.5	FALSE	0.026	FALSE	FALSE
K01611	-2.085	-4.394	0.139	-4.402	-4.377	1.259	-1.403	4.557	2.73	-1.618	0	TRUE	1.618	FALSE	FALSE
K01613	0.658	-1.671	3.073	-1.392	-2.002	4.255	1.656	4.804	2.597	-1.851	0	TRUE	1.851	FALSE	FALSE
K01616	-9.066	-9.015	-9.117	-8.99	-9.033	-8.486	-10.313	-0.353	4.033	0.088	0.453	FALSE	0.088	FALSE	FALSE
K01619	0.851	-0.988	2.493	-1.145	-0.801	3.14	1.73	3.468	1.414	-2.454	0	TRUE	2.454	TRUE	TRUE
K01620	-5.457	-5.576	-5.367	-5.59	-5.56	-4.707	-6.721	0.011	2.88	-0.004	0.499	FALSE	0.004	FALSE	FALSE
K01623	-1.992	-4.086	-1.313	-4.087	-4.086	-1.299	-1.33	2.774	1.068	-2.563	0.001	TRUE	2.563	TRUE	TRUE
K01624	10.548	12.239	9.064	12.491	12.004	9.129	8.973	-3.187	0.488	6.609	0	TRUE	6.609	TRUE	TRUE
K01625	0.097	2.338	-2.245	3.068	1.383	-3.282	-1.353	-4.518	2.037	2.241	0	TRUE	2.241	TRUE	TRUE
K01626	-1.796	-4.877	0.216	-4.871	-4.884	0.92	-0.853	4.983	1.92	-2.48	0	TRUE	2.48	TRUE	TRUE
K01627	-0.218	-2.714	1.828	-2.561	-2.895	2.693	0.697	4.521	2.008	-2.234	0	TRUE	2.234	TRUE	TRUE
K01628	-4.91	-5.234	0.231	-5.264	-5.22	3.393	-6.438	5.647	9.817	-0.504	0.344	FALSE	0.504	FALSE	FALSE
K01629	-7.158	-5.571	-8.539	-7.032	-4.549	-8.817	-8.127	-2.959	4.19	0.796	0.192	FALSE	0.796	FALSE	FALSE
K01633	1.198	-0.385	2.059	-1.949	0.528	2.431	1.53	2.457	2.474	-1.238	0.001	TRUE	1.238	FALSE	FALSE
K01635	3.585	3.585	5.238	3.175	4.028	2.897	7.528	1.672	4.632	-0.358	0.499	FALSE	0.358	FALSE	FALSE
K01636	7.256	7.793	6.879	7.59	7.995	6.828	6.942	-0.911	0.404	2.322	0	TRUE	2.322	TRUE	TRUE
K01639	3.309	7.162	-1.861	7.626	6.691	-3.692	-0.648	-8.96	3.053	3.125	0	TRUE	3.125	TRUE	TRUE
K01641	4.576	6.625	2.289	7.179	6.048	1.46	3.057	-4.331	1.594	2.75	0	TRUE	2.75	TRUE	TRUE
K01643	6.234	7.599	2.194	6.834	8.352	-1.763	5.646	-5.407	7.405	0.768	0	TRUE	0.768	FALSE	FALSE
K01644	6.401	7.631	2.364	6.868	8.401	-1.91	5.997	-5.315	7.904	0.719	0	TRUE	0.719	FALSE	FALSE
K01646	5.768	7.183	1.932	6.544	7.755	-3.074	5.006	-5.249	8.082	0.802	0	TRUE	0.802	FALSE	FALSE
K01647	-0.024	0.542	-1.375	-0.06	1.102	-0.006	-3.55	-1.964	3.561	0.706	0.146	FALSE	0.706	FALSE	FALSE
K01649	-7.298	-7.882	-5.932	-7.94	-7.812	-4.823	-9.069	1.385	5.171	-0.286	0.353	FALSE	0.286	FALSE	FALSE
K01652	-1.466	-3.027	0.95	-2.746	-3.309	2.29	-0.925	3.999	3.21	-1.236	0	TRUE	1.236	FALSE	FALSE
K01653	-5.525	-6.086	-3.917	-6.179	-6.014	-2.878	-7.33	1.633	5.574	-0.297	0.342	FALSE	0.297	FALSE	FALSE
K01657	-2.226	-3.578	0.056	-3.592	-3.54	1.206	-1.658	3.581	2.876	-1.248	0.003	TRUE	1.248	FALSE	FALSE
K01658	-2.626	-3.447	0.261	-3.525	-3.394	1.945	-2.539	3.649	4.486	-0.794	0.11	FALSE	0.794	FALSE	FALSE
K01661	-0.088	-3.022	2.283	-3.337	-2.768	3.073	1.235	5.293	1.874	-2.767	0	TRUE	2.767	TRUE	TRUE
K01662	2.778	3.187	2.331	3.461	2.949	2.685	1.679	-0.982	1.005	1.057	0.001	TRUE	1.057	FALSE	FALSE
K01667	-4.243	-4.398	-4.15	-4.382	-4.426	-3.899	-4.509	0.204	1.228	-0.173	0.434	FALSE	0.173	FALSE	FALSE
K01673	-1.635	-3.221	0.868	-3.26	-3.17	2.208	-1.136	4.08	3.351	-1.208	0.002	TRUE	1.208	FALSE	FALSE
K01676	0.501	-3.476	3.292	-3.65	-3.304	3.689	2.831	6.741	0.908	-7.169	0	TRUE	7.169	TRUE	TRUE
K01678	-6.402	-4.717	-7.871	-6.272	-3.83	-8.304	-7.426	-2.975	4.436	0.743	0.202	FALSE	0.743	FALSE	FALSE
K01679	5.147	6.828	2.189	7.567	6.091	-0.033	4.207	-4.649	4.24	1.12	0	TRUE	1.12	FALSE	FALSE
K01681	-7.717	-8.29	-3.757	-8.331	-8.249	-1.855	-9.505	3.906	7.965	-0.462	0.317	FALSE	0.462	FALSE	FALSE
K01684	-5.206	-3.33	-5.894	-1.996	-7.43	-9.171	-4.398	-2.328	6.753	0.348	0.3	FALSE	0.348	FALSE	FALSE
K01686	-4.771	-4.392	-5.119	-3.732	-5.593	-4.29	-6.903	-0.801	3.367	0.253	0.351	FALSE	0.253	FALSE	FALSE
K01687	-7.221	-7.835	-3.967	-7.805	-7.883	-2.562	-9.213	3.018	7.112	-0.413	0.326	FALSE	0.413	FALSE	FALSE
K01689	11.188	12.411	9.737	12.579	12.272	9.364	10.131	-2.686	0.767	3.54	0	TRUE	3.54	TRUE	TRUE
K01692	-1.7	0.312	-1.847	-3.801	2.626	-3.423	-0.917	-2.655	6.425	0.36	0.408	FALSE	0.36	FALSE	FALSE
K01693	-4.936	-4.748	-5.123	-4.833	-4.684	-5.473	-4.703	-0.401	2.134	0.187	0.419	FALSE	0.187	FALSE	FALSE
K01695	-3.966	-4.031	-3.065	-3.611	-4.414	-1.93	-5.773	0.618	3.946	-0.165	0.431	FALSE	0.165	FALSE	FALSE
K01696	-4.066	-4.12	-2.063	-4.487	-3.814	-0.465	-5.676	1.777	5.216	-0.337	0.425	FALSE	0.337	FALSE	FALSE
K01698	-7.156	-7.041	-7.254	-7.162	-6.941	-6.539	-8.192	-0.325	3.891	0.09	0.461	FALSE	0.09	FALSE	FALSE
K01703	-6.97	-7.417	-6.514	-7.315	-7.52	-5.505	-8.684	0.584	4.557	-0.138	0.43	FALSE	0.138	FALSE	FALSE
K01704	-5.512	-6.02	-4.857	-6.02	-6.02	-3.917	-7.193	0.837	4.869	-0.185	0.4	FALSE	0.185	FALSE	FALSE
K01710	1.332	-0.846	3.214	-1.078	-0.615	3.737	2.617	4.062	1.128	-3.594	0	TRUE	3.594	TRUE	TRUE
K01711	0.599	-3.228	3.723	-3.765	-2.826	5.006	2.309	7.118	2.702	-2.586	0	TRUE	2.586	TRUE	TRUE
K01712	-2.842	-4.344	-1.029	-4.601	-4.061	-2.432	0.116	3.332	2.578	-1.29	0.002	TRUE	1.29	FALSE	FALSE
K01714	3.915	5.046	3.059	5.341	4.69	3.19	2.864	-2.006	0.651	3.112	0	TRUE	3.112	TRUE	TRUE
K01715	-4.917	-5.206	-1.676	-5.221	-5.185	-0.224	-6.347	2.83	6.136	-0.44	0.349	FALSE	0.44	FALSE	FALSE
K01727	-6.966	-7.311	-6.778	-6.328	-8.796	-7.334	-6.2	0.638	2.844	-0.251	0.396	FALSE	0.251	FALSE	FALSE
K01733	3.559	4.684	1.928	4.706	4.662	2.421	1.295	-2.795	1.125	2.619	0	TRUE	2.619	TRUE	TRUE
K01734	-5.846	-5.8	-5.883	-5.872	-5.737	-7.688	-4.69	-0.186	4.478	0.042	0.474	FALSE	0.042	FALSE	FALSE
K01735	-0.917	-2.849	1.273	-3.038	-2.677	2.288	-0.191	4.082	2.481	-1.634	0	TRUE	1.634	FALSE	FALSE
K01736	-0.069	-2.616	2.012	-2.913	-2.359	3.005	0.822	4.683	2.183	-2.118	0	TRUE	2.118	TRUE	TRUE
K01737	1.773	1.646	1.773	3.584	-2.688	2.113	1.203	-0.028	6.284	-0.068	0.5	FALSE	0.068	FALSE	FALSE
K01738	1.578	1.578	1.86	1.538	1.615	2.483	0.958	0.303	1.53	-0.234	0.498	FALSE	0.234	FALSE	FALSE
K01739	-7.405	-3.316	-8.893	-7.354	-2.056	-9.103	-8.661	-4.919	6.042	0.825	0.165	FALSE	0.825	FALSE	FALSE
K01740	-0.758	-3.117	0.108	-2.978	-3.255	0.069	0.162	3.224	0.664	-4.872	0	TRUE	4.872	TRUE	TRUE
K01744	0.394	-2.272	2.453	-2.313	-2.222	2.947	1.868	4.708	1.099	-4.258	0	TRUE	4.258	TRUE	TRUE
K01745	-3.904	-4.135	-1.819	-4.149	-4.105	-4.238	-0.137	2.458	4.103	-0.596	0.268	FALSE	0.596	FALSE	FALSE
K01751	-5.838	-5.087	-6.363	-5.937	-4.476	-5.915	-7.128	-1.325	2.545	0.56	0.261	FALSE	0.56	FALSE	FALSE
K01752	4.651	5.752	3.436	5.775	5.727	3.651	3.172	-2.302	0.478	4.929	0	TRUE	4.929	TRUE	TRUE
K01753	-5.638	-5.953	-4.885	-5.991	-5.918	-4.036	-7.258	0.654	3.551	-0.192	0.405	FALSE	0.192	FALSE	FALSE
K01754	-6.77	-7.376	-1.926	-7.473	-7.218	0.344	-8.601	4.914	9.199	-0.495	0.322	FALSE	0.495	FALSE	FALSE
K01755	-2.086	-2.755	0.376	-3.195	-2.392	2.176	-1.944	3.54	4.119	-0.834	0.058	FALSE	0.834	FALSE	FALSE
K01756	6.793	7.9	5.361	7.952	7.85	4.935	5.742	-2.571	0.804	3.252	0	TRUE	3.252	TRUE	TRUE
K01758	-6.784	-7.371	-5.596	-7.448	-7.316	-4.533	-8.64	1.319	5.034	-0.276	0.359	FALSE	0.276	FALSE	FALSE
K01759	-5.064	-5.639	-1.544	-5.678	-5.577	-0.206	-7.172	3.198	7.328	-0.4	0.324	FALSE	0.4	FALSE	FALSE
K01760	-4.337	-3.598	-5.493	-4.446	-2.967	-7.696	-4.225	-1.909	3.649	0.68	0.176	FALSE	0.68	FALSE	FALSE
K01770	0.302	-1.765	2.047	-1.844	-1.723	2.79	1.022	3.734	1.775	-2.098	0	TRUE	2.098	TRUE	TRUE
K01771	-0.644	-4.126	1.734	-4.979	-3.586	2.598	0.689	5.969	1.982	-2.784	0	TRUE	2.784	TRUE	TRUE
K01772	1	0.826	1.65	-0.24	1.577	0.691	2.482	0.915	1.911	-0.483	0.25	FALSE	0.483	FALSE	FALSE
K01775	5.388	7.042	3.709	7.062	7.02	3.746	3.662	-3.335	0.098	34.015	0	TRUE	34.015	TRUE	TRUE
K01776	4.802	5.965	3.653	5.992	5.937	3.685	3.61	-2.314	0.107	21.636	0	TRUE	21.636	TRUE	TRUE
K01778	2.648	4.527	1.032	4.907	4.104	1.119	0.927	-3.521	0.804	4.366	0	TRUE	4.366	TRUE	TRUE
K01779	5.641	7.008	3.793	7.109	6.888	3.227	4.374	-3.195	1.148	2.857	0	TRUE	2.857	TRUE	TRUE
K01783	5.422	5.422	4.937	5.382	5.46	5.68	4.123	-0.509	1.555	0.332	0.5	FALSE	0.332	FALSE	FALSE
K01784	5.822	6.763	4.774	6.689	6.838	4.973	4.525	-2.002	0.447	4.535	0	TRUE	4.535	TRUE	TRUE
K01785	3.21	3.572	2.156	3.309	3.835	1.086	3.142	-1.403	2.052	0.729	0.012	FALSE	0.729	FALSE	FALSE
K01786	5.813	7.529	1.122	7.574	7.482	-2.756	4.161	-6.385	6.904	0.988	0	TRUE	0.988	FALSE	FALSE
K01787	-3.61	-4.112	-1.689	-4.464	-3.775	-3.756	-0.442	2.386	3.344	-0.707	0.19	FALSE	0.707	FALSE	FALSE
K01788	2.73	5.117	-0.773	4.844	5.391	-2.509	0.327	-5.864	2.825	2.29	0	TRUE	2.29	TRUE	TRUE
K01790	0.636	-1.586	2.03	-1.734	-1.471	2.429	1.487	3.578	1.012	-3.474	0	TRUE	3.474	TRUE	TRUE
K01791	4.676	5.193	4.259	5.114	5.271	4.234	4.292	-0.932	0.157	5.942	0	TRUE	5.942	TRUE	TRUE
K01802	-2	-4.541	-0.921	-4.555	-4.509	-1.398	-0.429	3.619	1.665	-2.058	0.001	TRUE	2.058	TRUE	TRUE
K01803	9.706	11.099	8.244	10.999	11.206	8.073	8.435	-2.849	0.362	7.898	0	TRUE	7.898	TRUE	TRUE
K01804	-7.171	-7.576	-4.739	-7.646	-7.546	-9.433	-3.121	2.351	6.864	-0.324	0.348	FALSE	0.324	FALSE	FALSE
K01807	5.537	7.423	3.59	7.843	7.009	3.144	4.045	-3.83	0.914	4.197	0	TRUE	4.197	TRUE	TRUE
K01808	1.447	-1.308	3.26	-1.483	-1.132	3.645	2.85	4.565	0.879	-5.073	0	TRUE	5.073	TRUE	TRUE
K01809	5.299	6.35	3.465	6.574	6.102	2.357	4.477	-2.894	2.118	1.399	0	TRUE	1.399	FALSE	FALSE
K01810	8.437	9.516	7.343	9.666	9.391	7.212	7.508	-2.171	0.311	6.993	0	TRUE	6.993	TRUE	TRUE
K01812	-2.876	-2.208	-3.387	-2.103	-2.33	-3.19	-3.639	-1.19	0.802	1.569	0.037	FALSE	1.569	FALSE	FALSE
K01813	-7.598	-6.098	-9.048	-5.099	-7.432	-9.466	-8.622	-2.861	4.266	0.77	0.201	FALSE	0.77	FALSE	FALSE
K01814	-6.776	-6.694	-6.823	-6.721	-6.675	-6.196	-7.887	-0.283	3.935	0.078	0.462	FALSE	0.078	FALSE	FALSE
K01815	-5.635	-4.173	-6.146	-6.852	-3.061	-6.464	-5.802	-1.76	3.999	0.422	0.308	FALSE	0.422	FALSE	FALSE
K01817	-2.719	-3.664	-2.329	-3.706	-3.622	-2.374	-2.276	1.352	1.163	-1.211	0.097	FALSE	1.211	FALSE	FALSE
K01819	3.52	3.222	5.481	2.069	4.178	2.987	7.884	2.549	4.9	-0.524	0.25	FALSE	0.524	FALSE	FALSE
K01821	0.796	2.815	-1.175	3.364	1.999	-2.503	-0.275	-3.932	2.196	1.87	0	TRUE	1.87	FALSE	FALSE
K01823	4.286	5.33	2.982	5.363	5.302	2.717	3.274	-2.346	0.559	4.247	0	TRUE	4.247	TRUE	TRUE
K01828	-1.332	-4.45	1.162	-4.499	-4.412	2.496	-0.566	5.653	3.091	-1.786	0	TRUE	1.786	FALSE	FALSE
K01834	9.585	11.153	7.719	11.353	10.976	7.255	8.208	-3.442	0.954	3.657	0	TRUE	3.657	TRUE	TRUE
K01835	-0.459	-4.084	2.325	-3.662	-4.528	3.316	1.164	6.433	2.173	-2.893	0	TRUE	2.893	TRUE	TRUE
K01838	8.906	9.972	7.377	9.989	9.954	6.898	7.883	-2.586	0.986	2.679	0	TRUE	2.679	TRUE	TRUE
K01839	1.273	1.914	0.693	1.992	1.833	0.619	0.772	-1.219	0.253	4.892	0	TRUE	4.892	TRUE	TRUE
K01840	6.448	7.102	5.808	7.389	6.818	6.108	5.478	-1.307	0.636	2.066	0	TRUE	2.066	TRUE	TRUE
K01843	-5.79	-5.88	-5.712	-5.945	-5.823	-5.008	-7.094	0.004	2.759	-0.003	0.5	FALSE	0.003	FALSE	FALSE
K01847	-5.617	-5.757	-5.152	-5.812	-5.717	-4.288	-7.137	0.323	3.04	-0.11	0.445	FALSE	0.11	FALSE	FALSE
K01848	-7.548	-7.834	-7.315	-7.7	-7.906	-6.51	-9.208	0.195	4.098	-0.05	0.478	FALSE	0.05	FALSE	FALSE
K01854	-0.276	-0.731	1.877	-0.921	-0.533	3.61	-0.136	2.694	3.753	-0.731	0.03	FALSE	0.731	FALSE	FALSE
K01858	-1.111	-4.11	1.442	-4.458	-3.75	2.609	-0.017	5.591	2.643	-2.064	0	TRUE	2.064	TRUE	TRUE
K01866	5.354	6.249	4.483	6.44	6.033	4.682	4.273	-1.759	0.439	4.021	0	TRUE	4.021	TRUE	TRUE
K01867	5.812	6.571	5.041	6.584	6.555	5.117	4.927	-1.549	0.19	8.15	0	TRUE	8.15	TRUE	TRUE
K01868	7.131	8.085	6.12	8.376	7.809	6.494	5.716	-1.984	0.776	2.579	0	TRUE	2.579	TRUE	TRUE
K01869	5.677	6.609	4.509	6.708	6.514	4.888	4.084	-2.107	0.804	2.703	0	TRUE	2.703	TRUE	TRUE
K01870	6.743	7.675	5.667	7.719	7.627	5.884	5.417	-2.021	0.467	4.376	0	TRUE	4.376	TRUE	TRUE
K01872	6.722	8.021	5.704	7.595	8.448	5.569	5.866	-2.3	0.851	2.758	0	TRUE	2.758	TRUE	TRUE
K01873	6.781	8.106	5.321	8.158	8.056	5.521	5.097	-2.8	0.423	6.629	0	TRUE	6.629	TRUE	TRUE
K01874	5.976	6.685	4.972	6.835	6.549	5.436	4.498	-1.714	0.938	1.892	0	TRUE	1.892	FALSE	FALSE
K01875	6.573	7.259	5.673	7.506	7.025	6.147	5.156	-1.616	0.989	1.666	0	TRUE	1.666	FALSE	FALSE
K01876	6.69	7.298	5.791	7.48	7.127	6.29	5.267	-1.518	1.024	1.508	0	TRUE	1.508	FALSE	FALSE
K01878	6.152	8.128	4.401	7.437	8.842	3.936	4.865	-3.739	1.402	2.69	0	TRUE	2.69	TRUE	TRUE
K01879	6.318	8.171	4.74	7.372	8.972	4.219	5.289	-3.429	1.6	2.16	0	TRUE	2.16	TRUE	TRUE
K01880	1.226	-2.311	4.461	-2.515	-2.132	5.335	3.499	6.828	1.837	-3.702	0	TRUE	3.702	TRUE	TRUE
K01881	6.828	8.1	5.521	8.114	8.083	5.463	5.586	-2.574	0.126	20.533	0	TRUE	20.533	TRUE	TRUE
K01883	5.117	6.086	4.224	6.44	5.716	4.557	3.841	-1.88	0.751	2.501	0	TRUE	2.501	TRUE	TRUE
K01885	8.073	9.294	6.675	9.413	9.198	6.388	6.972	-2.629	0.585	4.531	0	TRUE	4.531	TRUE	TRUE
K01886	0.35	-3.006	3.293	-3.245	-2.772	4.137	2.368	6.337	1.775	-3.53	0	TRUE	3.53	TRUE	TRUE
K01887	5.863	7.513	4.738	6.777	8.253	4.978	4.49	-2.782	1.477	1.932	0	TRUE	1.932	FALSE	FALSE
K01889	5.931	6.929	4.856	7.059	6.805	5.086	4.596	-2.078	0.489	4.319	0	TRUE	4.319	TRUE	TRUE
K01890	6.23	6.817	5.519	6.822	6.812	5.689	5.335	-1.317	0.354	3.737	0	TRUE	3.737	TRUE	TRUE
K01892	6.259	7.212	5.012	7.276	7.152	5.382	4.608	-2.209	0.773	2.921	0	TRUE	2.921	TRUE	TRUE
K01893	6.908	8.355	5.407	8.347	8.363	5.334	5.491	-2.943	0.159	18.6	0	TRUE	18.6	TRUE	TRUE
K01895	-4.241	-5.095	-1.388	-5.625	-4.633	-4.182	0.554	3.878	4.746	-0.813	0.11	FALSE	0.813	FALSE	FALSE
K01897	1.187	-1.539	4.308	-1.533	-1.545	5.527	2.964	5.914	2.562	-2.29	0	TRUE	2.29	TRUE	TRUE
K01902	1.022	-3.334	3.672	-3.613	-3.081	3.859	3.442	6.996	0.894	-7.96	0	TRUE	7.96	TRUE	TRUE
K01903	0.991	-3.762	3.608	-3.286	-4.373	3.76	3.437	7.37	1.169	-6.394	0	TRUE	6.394	TRUE	TRUE
K01906	-6.176	-6.629	-5.792	-6.633	-6.624	-4.786	-7.933	0.567	4.394	-0.132	0.433	FALSE	0.132	FALSE	FALSE
K01910	6.007	7.303	2.532	6.615	7.952	-0.787	5.422	-4.759	6.207	0.807	0	TRUE	0.807	FALSE	FALSE
K01911	-1.978	-3.484	-0.621	-4.485	-2.812	-0.128	-1.53	2.769	1.811	-1.521	0.005	TRUE	1.521	FALSE	FALSE
K01914	3.854	3.854	3.853	4.25	3.394	2.598	5.042	0.084	2.446	-0.03	0.5	FALSE	0.03	FALSE	FALSE
K01915	7.62	9.86	5.93	10.52	9.218	5.836	6.038	-3.926	1.302	3.08	0	TRUE	3.08	TRUE	TRUE
K01916	5.294	6.91	3.548	7.255	6.556	3.105	4.012	-3.341	0.909	3.7	0	TRUE	3.7	TRUE	TRUE
K01918	-0.401	-3.081	2.348	-2.901	-3.272	3.801	0.542	5.509	3.261	-1.681	0	TRUE	1.681	FALSE	FALSE
K01919	-5.757	-5.965	-5.545	-6.031	-5.899	-4.77	-7.12	0.144	2.936	-0.056	0.469	FALSE	0.056	FALSE	FALSE
K01921	6.354	7.644	4.876	7.649	7.639	5.083	4.641	-2.761	0.442	6.309	0	TRUE	6.309	TRUE	TRUE
K01923	1.78	-0.058	4.358	0.02	-0.15	5.558	3.029	4.609	2.529	-1.824	0	TRUE	1.824	FALSE	FALSE
K01924	6.103	7.156	5.081	6.955	7.348	5.302	4.821	-2.087	0.481	4.346	0	TRUE	4.346	TRUE	TRUE
K01925	5.258	6.24	4.49	6.439	6.025	4.54	4.423	-1.765	0.415	4.259	0	TRUE	4.259	TRUE	TRUE
K01926	4.952	7.143	3.193	7.827	6.492	3.069	3.35	-3.936	1.336	3.021	0	TRUE	3.021	TRUE	TRUE
K01928	6.34	7.549	5.231	7.695	7.431	5.205	5.263	-2.326	0.264	8.809	0	TRUE	8.809	TRUE	TRUE
K01929	6.127	7.037	4.772	7.091	6.986	4.293	5.267	-2.247	0.976	2.39	0	TRUE	2.39	TRUE	TRUE
K01933	1.18	-0.006	2.861	-0.247	0.221	3.996	1.504	2.946	2.493	-1.188	0	TRUE	1.188	FALSE	FALSE
K01934	5.041	6.15	3.628	6.305	5.981	3.054	4.111	-2.535	1.053	2.5	0	TRUE	2.5	TRUE	TRUE
K01935	-3.475	-4.095	-0.356	-4.136	-4.03	1.619	-3.665	3.879	5.31	-0.709	0.195	FALSE	0.709	FALSE	FALSE
K01937	6.757	8.14	5.723	8.473	7.805	5.736	5.708	-2.432	0.668	3.674	0	TRUE	3.674	TRUE	TRUE
K01938	5.18	6.252	4.324	5.859	6.65	4.143	4.526	-1.908	0.789	2.475	0	TRUE	2.475	TRUE	TRUE
K01939	7.553	8.913	6.086	8.88	8.947	5.928	6.254	-2.821	0.325	8.666	0	TRUE	8.666	TRUE	TRUE
K01940	-1.681	-2.267	1.022	-2.067	-2.49	2.916	-1.522	3.505	4.438	-0.811	0.048	FALSE	0.811	FALSE	FALSE
K01945	3.01	3.01	2.81	3.465	2.55	3.781	1.756	-0.157	2.026	0.085	0.5	FALSE	0.085	FALSE	FALSE
K01950	-0.566	-3.567	1.834	-3.763	-3.387	2.733	0.845	5.459	1.894	-2.867	0	TRUE	2.867	TRUE	TRUE
K01951	6.433	7.958	5.019	8.124	7.817	4.99	5.057	-2.945	0.306	9.606	0	TRUE	9.606	TRUE	TRUE
K01952	2.162	1.823	3.115	1.902	1.758	3.838	2.25	1.238	1.589	-0.786	0.018	FALSE	0.786	FALSE	FALSE
K01953	5.829	7.001	4.405	7.17	6.82	3.973	4.862	-2.589	0.89	2.954	0	TRUE	2.954	TRUE	TRUE
K01955	7.217	8.972	5.244	9.12	8.854	4.906	5.585	-3.74	0.68	5.523	0	TRUE	5.523	TRUE	TRUE
K01956	6.944	8.743	4.904	8.949	8.557	4.501	5.345	-3.856	0.845	4.582	0	TRUE	4.582	TRUE	TRUE
K01958	-1.573	-2.76	0.547	-2.368	-3.241	2.014	-1.226	3.401	3.241	-1.061	0	TRUE	1.061	FALSE	FALSE
K01960	2.288	0.147	4.814	0.173	0.105	6.022	3.541	4.615	2.478	-1.887	0	TRUE	1.887	FALSE	FALSE
K01961	-0.757	-3.012	0.221	-3.034	-2.986	0.145	0.319	3.236	0.581	-5.577	0	TRUE	5.577	TRUE	TRUE
K01962	-2.983	-2.263	-3.669	-1.668	-3.004	-4.681	-2.902	-1.41	2.203	0.708	0.191	FALSE	0.708	FALSE	FALSE
K01963	-3.484	-2.505	-4.327	-2.382	-2.647	-3.889	-4.955	-1.843	1.375	1.419	0.04	FALSE	1.419	FALSE	FALSE
K01966	1.05	-2.419	4.347	-2.819	-2.081	5.4	3.184	6.891	2.217	-3.089	0	TRUE	3.089	TRUE	TRUE
K01969	-3.729	-5.158	-1.827	-4.422	-6.355	-3.479	-0.751	3.377	2.93	-1.104	0.035	FALSE	1.104	FALSE	FALSE
K01972	5.128	6.365	3.6	6.434	6.297	3.237	3.968	-2.755	0.729	3.841	0	TRUE	3.841	TRUE	TRUE
K01989	1.229	1.952	0.107	1.863	2.039	-0.477	0.696	-1.8	1.179	1.682	0	TRUE	1.682	FALSE	FALSE
K01990	7.354	8.744	6.368	9.145	8.344	6.387	6.343	-2.381	0.8	3.053	0	TRUE	3.053	TRUE	TRUE
K01991	-5.086	-5.551	-2.364	-5.561	-5.535	-5.304	-0.698	3.077	4.624	-0.663	0.208	FALSE	0.663	FALSE	FALSE
K01992	5.334	6.05	4.279	6.105	5.99	3.891	4.685	-1.755	0.791	2.295	0	TRUE	2.295	TRUE	TRUE
K01993	-0.012	-2.693	1.297	-3.092	-2.386	1.357	1.22	3.99	0.842	-4.777	0	TRUE	4.777	TRUE	TRUE
K01995	-3.295	-3.31	-2.856	-3.965	-2.735	-2.006	-5.241	0.094	3.298	-0.026	0.487	FALSE	0.026	FALSE	FALSE
K01996	-4.205	-4.308	-3.592	-5.104	-3.661	-2.614	-6.34	0.327	4.026	-0.085	0.453	FALSE	0.085	FALSE	FALSE
K01997	-3.574	-3.678	-3.512	-4.121	-3.348	-3.267	-3.851	0.158	1.377	-0.134	0.45	FALSE	0.134	FALSE	FALSE
K01998	-3.157	-3.498	-2.977	-3.921	-3.179	-2.758	-3.245	0.51	1.132	-0.498	0.307	FALSE	0.498	FALSE	FALSE
K01999	-2.329	-2.597	-1.355	-3.023	-2.217	-0.788	-2.512	1.066	1.793	-0.608	0.229	FALSE	0.608	FALSE	FALSE
K02001	-7.612	-7.976	-6.928	-7.925	-8.091	-9.836	-5.348	0.938	5.373	-0.174	0.413	FALSE	0.174	FALSE	FALSE
K02002	-6.968	-6.935	-7.007	-6.95	-6.863	-8.882	-5.89	-0.161	4.558	0.035	0.48	FALSE	0.035	FALSE	FALSE
K02003	5.467	6.619	4.494	7.177	6.019	4.063	4.944	-2.108	1.157	1.828	0	TRUE	1.828	FALSE	FALSE
K02004	5.143	6.56	3.961	7.238	5.883	3.521	4.428	-2.581	1.356	1.942	0	TRUE	1.942	FALSE	FALSE
K02005	-3.202	-5.751	-2.426	-5.811	-5.697	-2.613	-2.223	3.342	1.548	-2.174	0.002	TRUE	2.174	TRUE	TRUE
K02006	6.151	7.813	4.426	8.201	7.456	4.019	4.846	-3.398	0.831	4.093	0	TRUE	4.093	TRUE	TRUE
K02008	5.324	7.003	3.358	7.346	6.663	2.775	3.938	-3.637	1.162	3.165	0	TRUE	3.165	TRUE	TRUE
K02010	-6.979	-7.257	-6.747	-7.323	-7.208	-5.944	-8.61	0.236	4.283	-0.056	0.475	FALSE	0.056	FALSE	FALSE
K02011	-2.071	-4.951	-1.01	-4.982	-4.902	-0.885	-1.174	3.926	1.024	-3.749	0	TRUE	3.749	TRUE	TRUE
K02012	-0.862	-2.881	0.328	-2.905	-2.848	0.485	0.095	3.167	0.703	-4.406	0	TRUE	4.406	TRUE	TRUE
K02013	3.273	4.022	2.536	4.069	3.966	2.643	2.4	-1.494	0.257	5.822	0	TRUE	5.822	TRUE	TRUE
K02014	2.236	-0.77	5.942	-1.08	-0.505	7.334	4.486	6.879	2.848	-2.388	0	TRUE	2.388	TRUE	TRUE
K02015	3.632	4.537	2.24	4.572	4.493	1.719	2.789	-2.295	1.069	2.242	0	TRUE	2.242	TRUE	TRUE
K02016	4.435	5.266	3.097	5.262	5.272	2.56	3.641	-2.147	1.08	2.1	0	TRUE	2.1	TRUE	TRUE
K02020	-6.523	-7.06	-5.98	-7.152	-6.935	-4.984	-8.174	0.704	4.458	-0.175	0.406	FALSE	0.175	FALSE	FALSE
K02023	5.541	7.119	3.908	6.748	7.508	3.501	4.341	-3.204	0.843	3.802	0	TRUE	3.802	TRUE	TRUE
K02025	5.862	6.98	4.628	6.529	7.403	5.213	4.003	-2.342	1.21	1.981	0	TRUE	1.981	FALSE	FALSE
K02026	2.941	1.588	4.449	2.186	0.837	5.416	3.424	2.98	1.993	-1.5	0	TRUE	1.5	FALSE	FALSE
K02027	0.702	-0.947	1.579	-0.226	-2.241	1.181	1.948	2.651	2.033	-1.505	0	TRUE	1.505	FALSE	FALSE
K02028	5.636	6.508	4.648	6.642	6.366	4.357	4.937	-1.861	0.581	3.239	0	TRUE	3.239	TRUE	TRUE
K02029	7.015	7.829	5.814	7.978	7.682	5.263	6.362	-2.021	1.099	1.869	0	TRUE	1.869	FALSE	FALSE
K02030	3.746	4.477	2.676	4.944	3.987	3.61	1.52	-1.817	2.088	0.939	0	TRUE	0.939	FALSE	FALSE
K02031	6.698	7.58	5.664	7.544	7.617	5.489	5.855	-1.902	0.365	5.271	0	TRUE	5.271	TRUE	TRUE
K02032	7.26	8.395	5.636	8.383	8.405	5.115	6.154	-2.759	1.04	2.727	0	TRUE	2.727	TRUE	TRUE
K02033	7.212	8.371	5.873	8.343	8.405	5.678	6.088	-2.493	0.409	6.145	0	TRUE	6.145	TRUE	TRUE
K02034	6.859	7.987	5.718	8.006	7.968	5.776	5.638	-2.276	0.138	16.492	0	TRUE	16.492	TRUE	TRUE
K02035	8.244	9.601	6.866	9.712	9.514	6.743	6.997	-2.743	0.26	10.558	0	TRUE	10.558	TRUE	TRUE
K02036	5.491	7.858	2.443	7.14	8.568	1.022	3.777	-5.402	2.754	2.046	0	TRUE	2.046	TRUE	TRUE
K02037	4.098	6.737	2.345	5.596	7.857	2.581	2	-4.49	2.259	2.001	0	TRUE	2.001	TRUE	TRUE
K02038	3.975	7.074	1.509	5.712	8.397	0.918	2.1	-5.554	2.682	2.119	0	TRUE	2.119	TRUE	TRUE
K02039	4.45	7.422	2.635	6.182	8.641	2.675	2.582	-4.798	2.458	1.946	0	TRUE	1.946	FALSE	FALSE
K02040	4.557	7.241	1.933	6.272	8.159	1.07	2.776	-5.302	1.891	2.804	0	TRUE	2.804	TRUE	TRUE
K02041	3.829	8.146	-1.622	8.737	7.557	-3.707	-0.374	-9.857	3.317	3.12	0	TRUE	3.12	TRUE	TRUE
K02042	6.815	9.638	1.474	10.269	9.007	-2.47	4.601	-8.225	7.068	1.221	0	TRUE	1.221	FALSE	FALSE
K02044	7.594	9.785	2.451	10.344	9.252	-1.525	5.919	-7.346	7.45	1.027	0	TRUE	1.027	FALSE	FALSE
K02049	-1.485	-2.754	1.192	-2.422	-3.218	2.955	-1.143	4.146	4.105	-1.008	0.005	TRUE	1.008	FALSE	FALSE
K02050	-2.251	-3.105	0.544	-3.113	-3.1	2.13	-2.029	3.685	4.158	-0.874	0.054	FALSE	0.874	FALSE	FALSE
K02051	-0.295	-1.846	2.892	-1.897	-1.809	5.125	0.325	4.933	4.804	-1.061	0	TRUE	1.061	FALSE	FALSE
K02053	-1.062	2.527	-8.434	1.815	3.13	-8.764	-8.119	-10.943	2.567	4.35	0	TRUE	4.35	TRUE	TRUE
K02056	5.486	7.341	3.113	6.986	7.678	2.269	3.953	-4.21	1.682	2.569	0	TRUE	2.569	TRUE	TRUE
K02057	6.642	8.798	3.949	8.425	9.189	3.029	4.849	-4.875	1.821	2.759	0	TRUE	2.759	TRUE	TRUE
K02058	-7.236	-7.079	-7.317	-7.189	-7.023	-6.648	-8.506	-0.312	3.947	0.078	0.46	FALSE	0.078	FALSE	FALSE
K02064	-7.325	-7.214	-7.388	-7.3	-7.154	-6.74	-8.564	-0.279	3.858	0.072	0.469	FALSE	0.072	FALSE	FALSE
K02065	-0.632	-3.149	1.197	-3.148	-3.153	1.952	0.216	4.346	1.782	-2.409	0	TRUE	2.409	TRUE	TRUE
K02066	-0.623	-3.096	1.603	-3.13	-3.057	2.586	0.323	4.697	2.276	-2.036	0	TRUE	2.036	TRUE	TRUE
K02067	-4.497	-5.724	-1.138	-5.736	-5.719	0.487	-4.276	4.393	4.823	-0.893	0.093	FALSE	0.893	FALSE	FALSE
K02068	3.465	5.614	-0.748	5.775	5.45	-4.169	1.338	-6.367	5.495	1.332	0	TRUE	1.332	FALSE	FALSE
K02069	2.63	4.818	-1.405	5.007	4.601	-4.618	0.342	-6.297	4.955	1.524	0	TRUE	1.524	FALSE	FALSE
K02071	3.578	4.412	2.641	4.503	4.318	2.478	2.836	-1.753	0.362	4.867	0	TRUE	4.867	TRUE	TRUE
K02072	2.962	3.622	2.475	3.977	3.289	2.27	2.704	-1.146	0.685	1.717	0	TRUE	1.717	FALSE	FALSE
K02073	3.776	4.517	3.171	4.755	4.271	3.059	3.307	-1.331	0.483	2.801	0	TRUE	2.801	TRUE	TRUE
K02074	-0.504	-4.375	2.694	-3.865	-4.898	4.371	0.658	7.337	3.742	-1.899	0	TRUE	1.899	FALSE	FALSE
K02076	-2.387	-1.655	-2.769	-1.116	-2.339	-3.005	-2.508	-1.133	1.381	0.856	0.18	FALSE	0.856	FALSE	FALSE
K02077	2.618	0.993	4.155	0.416	1.412	4.739	3.49	3.213	1.267	-2.515	0	TRUE	2.515	TRUE	TRUE
K02078	7.563	7.925	6.488	7.85	7.997	7.316	5.591	-1.444	1.726	0.857	0	TRUE	0.857	FALSE	FALSE
K02081	-3.797	-4.089	-0.449	-3.343	-5.259	1.374	-4.607	3.613	6.023	-0.581	0.307	FALSE	0.581	FALSE	FALSE
K02082	-0.078	-0.083	1.151	-3.542	1.982	-2.348	4.007	1.921	6.419	-0.295	0.268	FALSE	0.295	FALSE	FALSE
K02083	-5.04	-7.315	-0.69	-7.321	-7.307	1.722	-4.531	6.838	6.387	-1.031	0.048	FALSE	1.031	FALSE	FALSE
K02086	3.567	4.504	2.172	4.306	4.735	1.499	2.811	-2.351	1.315	1.878	0	TRUE	1.878	FALSE	FALSE
K02103	-5.353	-5.02	-5.463	-7.45	-3.838	-5.769	-5.131	-0.273	3.58	0.091	0.456	FALSE	0.091	FALSE	FALSE
K02106	-7.231	-7.443	-7.107	-7.485	-7.372	-6.265	-8.84	0.056	4.32	-0.012	0.495	FALSE	0.012	FALSE	FALSE
K02108	8.749	10.187	7.629	10.499	9.892	7.645	7.611	-2.553	0.608	4.288	0	TRUE	4.288	TRUE	TRUE
K02109	9.275	10.534	8.162	10.865	10.235	8.014	8.332	-2.379	0.631	3.799	0	TRUE	3.799	TRUE	TRUE
K02110	8.894	10.177	7.026	10.439	9.951	6.181	7.831	-3.191	1.65	1.981	0	TRUE	1.981	FALSE	FALSE
K02111	9.735	10.987	8.56	11.248	10.756	8.403	8.737	-2.43	0.493	4.98	0	TRUE	4.98	TRUE	TRUE
K02112	10.109	11.175	8.746	11.326	11.043	8.311	9.206	-2.432	0.896	2.778	0	TRUE	2.778	TRUE	TRUE
K02113	9.338	10.603	7.707	10.88	10.349	7.094	8.343	-2.899	1.249	2.382	0	TRUE	2.382	TRUE	TRUE
K02114	9.133	10.693	7.114	10.985	10.413	6.355	7.869	-3.589	1.514	2.406	0	TRUE	2.406	TRUE	TRUE
K02115	9.563	10.922	8.167	11.103	10.761	7.959	8.393	-2.754	0.436	6.343	0	TRUE	6.343	TRUE	TRUE
K02117	-2.402	-3.408	-1.261	-3.432	-3.384	-2.09	-0.558	2.159	1.555	-1.394	0.005	TRUE	1.394	FALSE	FALSE
K02118	-3.056	-3.347	-1.377	-3.62	-3.137	-3.215	-0.015	2.075	3.215	-0.647	0.214	FALSE	0.647	FALSE	FALSE
K02119	-5.512	-5.527	-5.508	-5.469	-5.564	-6.162	-4.877	-0.013	2.281	0.004	0.498	FALSE	0.004	FALSE	FALSE
K02120	-2.446	-2.638	-1.372	-2.683	-2.606	-2.81	-0.172	1.381	2.654	-0.548	0.28	FALSE	0.548	FALSE	FALSE
K02122	-4.008	-3.809	-4.145	-3.779	-3.836	-4.529	-3.769	-0.267	2.071	0.139	0.447	FALSE	0.139	FALSE	FALSE
K02123	-3.036	-3.202	-2.119	-3.546	-2.831	-3.311	-1.28	0.992	2.074	-0.5	0.284	FALSE	0.5	FALSE	FALSE
K02124	-5.6	-6.018	-4.992	-6.164	-5.825	-7.786	-3.512	0.753	5.178	-0.146	0.414	FALSE	0.146	FALSE	FALSE
K02160	1.816	-1.944	4.25	-3.038	-1.206	4.871	3.502	6.218	1.837	-3.333	0	TRUE	3.333	TRUE	TRUE
K02168	-7.906	-8.153	-7.63	-8.222	-8.101	-6.782	-9.439	0.321	4.25	-0.078	0.467	FALSE	0.078	FALSE	FALSE
K02188	-5.714	-6.005	-5.18	-6.012	-5.999	-4.206	-7.259	0.566	3.531	-0.164	0.413	FALSE	0.164	FALSE	FALSE
K02189	-6.583	-7.265	-2.399	-7.331	-7.223	-0.738	-8.269	4.019	7.793	-0.472	0.307	FALSE	0.472	FALSE	FALSE
K02190	-3.562	-3.575	-1.501	-4.285	-3	0.634	-5.522	2.234	6.186	-0.323	0.443	FALSE	0.323	FALSE	FALSE
K02191	-6.381	-6.241	-6.484	-6.321	-6.168	-5.903	-7.454	-0.331	3.822	0.093	0.46	FALSE	0.093	FALSE	FALSE
K02195	-6.322	-6.832	-5.845	-6.907	-6.773	-4.885	-7.85	0.719	4.522	-0.16	0.418	FALSE	0.16	FALSE	FALSE
K02217	2.824	-0.485	6.558	-0.728	-0.243	8.227	4.805	7.234	3.42	-2.119	0	TRUE	2.119	TRUE	TRUE
K02221	-1.524	-1.473	-1.577	-1.287	-1.683	-1.152	-2.226	-0.124	1.407	0.096	0.446	FALSE	0.096	FALSE	FALSE
K02224	-6.96	-7.484	-2.951	-7.469	-7.501	-1.267	-8.843	3.748	7.806	-0.446	0.319	FALSE	0.446	FALSE	FALSE
K02226	2.402	4.614	1.34	2.977	6.074	0.765	1.867	-3.336	3.098	1.094	0	TRUE	1.094	FALSE	FALSE
K02227	-6.595	-7.11	-6.156	-7.206	-7.026	-5.187	-8.333	0.513	4.508	-0.121	0.432	FALSE	0.121	FALSE	FALSE
K02230	-5.187	-7.592	-2.159	-7.646	-7.566	-4.588	-0.214	5.667	4.4	-1.265	0.003	TRUE	1.265	FALSE	FALSE
K02232	-4.487	-4.522	-2.059	-5.404	-3.932	0.114	-6.593	2.613	6.701	-0.365	0.432	FALSE	0.365	FALSE	FALSE
K02233	-7.011	-6.98	-7.022	-6.869	-7.064	-6.402	-8.093	-0.22	3.764	0.061	0.473	FALSE	0.061	FALSE	FALSE
K02234	-4.1	-4.79	-1.724	-4.795	-4.784	-0.405	-4.163	2.884	3.846	-0.748	0.165	FALSE	0.748	FALSE	FALSE
K02236	-1.628	-0.128	-4.827	-0.052	-0.203	-8.581	-3.313	-4.799	5.194	1.311	0	TRUE	1.311	FALSE	FALSE
K02237	1.366	2.644	-0.03	2.46	2.819	-0.063	0.013	-2.663	0.406	6.603	0	TRUE	6.603	TRUE	TRUE
K02238	1.481	2.486	0.494	2.413	2.555	0.516	0.468	-1.994	0.177	11.245	0	TRUE	11.245	TRUE	TRUE
K02240	-0.464	0.375	-1.899	0.64	0.023	-2.951	-0.828	-2.114	2.114	1.151	0.001	TRUE	1.151	FALSE	FALSE
K02242	0.716	1.877	-0.055	2.137	1.543	0.085	-0.264	-1.941	0.628	3.13	0	TRUE	3.13	TRUE	TRUE
K02243	-1.171	0.097	-2.752	-0.492	0.537	-4.086	-1.785	-2.807	2.312	1.364	0	TRUE	1.364	FALSE	FALSE
K02244	-0.678	0.628	-1.918	-0.387	1.213	-2.997	-0.883	-2.294	2.16	1.11	0.025	FALSE	1.11	FALSE	FALSE
K02283	-6.601	-7.297	-4.519	-7.349	-7.206	-3.409	-8.373	2.023	5.76	-0.353	0.322	FALSE	0.353	FALSE	FALSE
K02313	5.175	6.714	3.87	6.933	6.468	3.867	3.874	-2.859	0.466	6.109	0	TRUE	6.109	TRUE	TRUE
K02314	5.757	6.853	4.471	6.911	6.793	4.203	4.748	-2.385	0.545	4.413	0	TRUE	4.413	TRUE	TRUE
K02315	-0.639	1.493	-1.359	4.066	-2.462	-3.826	0.112	-3.435	6.521	0.488	0.265	FALSE	0.488	FALSE	FALSE
K02316	4.616	5.575	4.122	5.022	6.119	3.951	4.288	-1.451	1.093	1.345	0	TRUE	1.345	FALSE	FALSE
K02334	2.25	4.518	-2.153	5.125	3.847	-8.422	0.377	-6.612	8.81	1.129	0	TRUE	1.129	FALSE	FALSE
K02335	4.295	5.453	3.231	5.636	5.251	3.147	3.32	-2.201	0.384	5.807	0	TRUE	5.807	TRUE	TRUE
K02337	3.88	4.796	3.096	5.233	4.366	3.437	2.703	-1.739	0.866	2.011	0	TRUE	2.011	TRUE	TRUE
K02338	6.205	6.969	5.503	6.913	7.028	5.535	5.462	-1.472	0.124	11.866	0	TRUE	11.866	TRUE	TRUE
K02340	3.081	4.24	2.058	4.38	4.082	2.082	2.031	-2.177	0.3	7.235	0	TRUE	7.235	TRUE	TRUE
K02341	2.687	2.191	2.833	1.888	2.474	2.774	2.908	0.654	0.594	-1.281	0.003	TRUE	1.281	FALSE	FALSE
K02342	4.204	4.575	3.373	4.572	4.58	3.942	2.691	-1.226	1.253	1.151	0	TRUE	1.151	FALSE	FALSE
K02343	5.824	7.193	4.422	7.156	7.232	4.52	4.305	-2.776	0.212	13.084	0	TRUE	13.084	TRUE	TRUE
K02346	3.956	4.954	3.233	5.341	4.527	3.091	3.39	-1.711	0.812	2.145	0	TRUE	2.145	TRUE	TRUE
K02348	3.112	5.386	-1.154	5.735	4.914	-4.956	1.109	-6.402	6.056	1.322	0	TRUE	1.322	FALSE	FALSE
K02349	-7.307	-7.607	-7.109	-7.517	-7.772	-6.228	-8.912	0.232	4.38	-0.059	0.468	FALSE	0.059	FALSE	FALSE
K02355	9.305	10.039	8.703	9.903	10.17	8.675	8.736	-1.329	0.264	5.049	0	TRUE	5.049	TRUE	TRUE
K02356	7.822	9.018	6.774	9.301	8.749	6.914	6.594	-2.268	0.554	4.152	0	TRUE	4.152	TRUE	TRUE
K02357	8.864	9.53	8.231	9.363	9.698	8.413	8.017	-1.312	0.401	3.295	0	TRUE	3.295	TRUE	TRUE
K02358	11.146	11.661	10.54	11.807	11.536	10.323	10.78	-1.118	0.459	2.481	0	TRUE	2.481	TRUE	TRUE
K02361	-4.14	-4.827	-2.521	-4.82	-4.838	-4.198	-1.241	2.343	3.062	-0.774	0.164	FALSE	0.774	FALSE	FALSE
K02364	-5.573	-6.12	-4.501	-6.074	-6.148	-3.792	-6.118	1.329	2.816	-0.501	0.268	FALSE	0.501	FALSE	FALSE
K02371	-0.139	1.247	-1.286	0.323	2.027	-2.115	-0.544	-2.521	1.815	1.389	0.001	TRUE	1.389	FALSE	FALSE
K02372	-0.587	-0.587	0.388	-0.676	-0.474	1.731	-1.937	0.984	3.659	-0.277	0.485	FALSE	0.277	FALSE	FALSE
K02377	0.217	-2.601	2.805	-3.037	-2.24	3.697	1.757	5.465	1.956	-2.758	0	TRUE	2.758	TRUE	TRUE
K02395	-1.848	0.561	-2.264	-4.004	3.142	-4.267	-1.195	-3.612	7.133	0.428	0.35	FALSE	0.428	FALSE	FALSE
K02396	-8.286	-8.181	-8.373	-8.076	-8.252	-7.688	-9.504	-0.304	4.046	0.085	0.459	FALSE	0.085	FALSE	FALSE
K02397	-7.22	-7.186	-7.246	-7.253	-7.135	-6.649	-8.261	-0.186	4.052	0.051	0.476	FALSE	0.051	FALSE	FALSE
K02406	-5.18	-5.423	-3.94	-5.419	-5.424	-2.938	-6.734	1.069	4.149	-0.272	0.373	FALSE	0.272	FALSE	FALSE
K02426	0.481	-2.65	2.759	-2.727	-2.603	3.595	1.631	5.331	2.004	-2.623	0	TRUE	2.623	TRUE	TRUE
K02428	0.279	-2.908	3.349	-3.178	-2.682	4.752	1.781	6.426	2.974	-2.147	0	TRUE	2.147	TRUE	TRUE
K02429	0.94	-3.216	3.385	-3.267	-3.187	3.593	3.135	6.576	0.67	-9.726	0	TRUE	9.726	TRUE	TRUE
K02431	-5.427	-5.836	-4.558	-5.958	-5.713	-7.75	-3.046	1.063	5.786	-0.187	0.394	FALSE	0.187	FALSE	FALSE
K02433	7.72	9.014	6.092	9.159	8.883	5.622	6.569	-2.914	0.948	3.129	0	TRUE	3.129	TRUE	TRUE
K02434	7.826	9.027	6.059	9.139	8.935	5.416	6.746	-2.97	1.332	2.278	0	TRUE	2.278	TRUE	TRUE
K02435	7.132	8.198	5.778	8.501	7.876	5.151	6.414	-2.413	1.261	1.973	0	TRUE	1.973	FALSE	FALSE
K02437	-0.11	-0.119	0.356	-0.848	0.404	-0.742	1.277	0.583	2.089	-0.287	0.365	FALSE	0.287	FALSE	FALSE
K02438	-1.984	-6.627	1.595	-6.635	-6.615	3.378	-0.5	8.407	3.901	-2.099	0	TRUE	2.099	TRUE	TRUE
K02440	5.186	4.908	5.527	4.385	5.376	5.065	5.979	0.638	0.996	-0.651	0.25	FALSE	0.651	FALSE	FALSE
K02444	-1.546	-1.016	-1.555	-2.747	-0.169	-1.467	-1.636	-0.421	2.564	0.193	0.475	FALSE	0.193	FALSE	FALSE
K02445	0.741	-1.885	2.803	-0.786	-3.949	1.721	3.816	4.904	3.192	-1.672	0	TRUE	1.672	FALSE	FALSE
K02446	-1.162	-3.805	-0.22	-3.865	-3.751	-0.132	-0.332	3.57	0.941	-3.876	0	TRUE	3.876	TRUE	TRUE
K02454	-4.279	-5.701	-3.367	-5.661	-5.755	-3.993	-2.784	2.339	1.927	-1.257	0.061	FALSE	1.257	FALSE	FALSE
K02456	-5.481	-5.768	-5.251	-5.695	-5.826	-4.409	-7.065	0.239	4.17	-0.058	0.466	FALSE	0.058	FALSE	FALSE
K02469	6.408	7.02	5.769	6.998	7.044	5.709	5.838	-1.248	0.133	9.449	0	TRUE	9.449	TRUE	TRUE
K02470	6.434	6.786	5.89	6.721	6.854	6.204	5.543	-0.903	0.66	1.458	0	TRUE	1.458	FALSE	FALSE
K02471	-5.166	-7.878	-4.226	-7.938	-7.824	-4.644	-3.811	3.643	2.568	-1.425	0.032	FALSE	1.425	FALSE	FALSE
K02474	-0.52	-3.899	1.889	-3.93	-3.848	2.686	0.943	5.787	1.769	-3.211	0	TRUE	3.211	TRUE	TRUE
K02477	-2.876	-3.411	-1.321	-3.448	-3.374	-0.525	-2.957	1.831	2.501	-0.75	0.168	FALSE	0.75	FALSE	FALSE
K02478	-7.205	-7.864	-2.888	-7.758	-7.951	-1.054	-8.988	4.208	8.304	-0.457	0.313	FALSE	0.457	FALSE	FALSE
K02479	-0.019	-0.09	0.703	0.608	-1.112	1.519	-0.438	0.832	2.052	-0.397	0.273	FALSE	0.397	FALSE	FALSE
K02480	-3.582	-5.496	-1.243	-5.068	-5.983	0.025	-3.011	4.276	3.107	-1.348	0.003	TRUE	1.348	FALSE	FALSE
K02481	-5.693	-5.825	-3.669	-5.912	-5.749	-7.687	-1.928	1.935	5.85	-0.319	0.396	FALSE	0.319	FALSE	FALSE
K02483	6.652	6.941	6.354	7.092	6.751	6.598	6.07	-0.579	0.526	1.144	0.001	TRUE	1.144	FALSE	FALSE
K02484	4.665	5.952	3.158	6.305	5.627	2.605	3.71	-2.811	1.109	2.573	0	TRUE	2.573	TRUE	TRUE
K02493	5.613	6.737	4.03	6.761	6.711	3.582	4.481	-2.731	0.899	3.099	0	TRUE	3.099	TRUE	TRUE
K02495	-0.212	-1.263	2.708	-1.328	-1.215	4.82	0.246	3.849	4.576	-0.851	0	TRUE	0.851	FALSE	FALSE
K02498	-7.603	-5.865	-9.051	-7.403	-4.971	-9.369	-8.687	-3.014	4.06	0.81	0.194	FALSE	0.81	FALSE	FALSE
K02499	-6.699	-6.911	-6.411	-7.074	-6.809	-8.836	-4.956	0.428	5.003	-0.091	0.452	FALSE	0.091	FALSE	FALSE
K02500	-6.82	-6.732	-6.927	-6.574	-6.828	-6.185	-7.987	-0.308	3.891	0.08	0.461	FALSE	0.08	FALSE	FALSE
K02501	-6.61	-5.006	-8.056	-6.456	-3.957	-8.284	-7.83	-2.952	4.384	0.763	0.204	FALSE	0.763	FALSE	FALSE
K02502	-7.389	-5.898	-8.862	-5.079	-7.14	-9.161	-8.502	-2.961	4.012	0.824	0.191	FALSE	0.824	FALSE	FALSE
K02503	5.48	6.636	4.635	6.987	6.285	4.562	4.714	-1.997	0.704	2.9	0	TRUE	2.9	TRUE	TRUE
K02507	-2.844	-5.752	-2.009	-5.744	-5.761	-1.891	-2.161	3.735	1.618	-2.373	0.001	TRUE	2.373	TRUE	TRUE
K02508	-6.5	-6.956	-4.779	-6.953	-6.96	-8.803	-3.274	1.593	6.171	-0.258	0.365	FALSE	0.258	FALSE	FALSE
K02517	-2.239	-3.775	0.942	-3.805	-3.759	2.703	-1.709	4.843	4.423	-1.065	0.004	TRUE	1.065	FALSE	FALSE
K02518	9.683	11.211	8.172	11.009	11.409	8.002	8.346	-3.033	0.407	7.489	0	TRUE	7.489	TRUE	TRUE
K02519	6.657	7.683	5.656	7.861	7.529	5.817	5.47	-2.05	0.364	5.634	0	TRUE	5.634	TRUE	TRUE
K02520	8.379	9.276	7.414	9.232	9.326	7.305	7.548	-1.855	0.246	7.58	0	TRUE	7.58	TRUE	TRUE
K02523	3.041	3.041	2.878	3.075	3.004	3.33	2.298	-0.218	1.034	0.228	0.498	FALSE	0.228	FALSE	FALSE
K02526	-3.605	-7.042	-2.707	-7.053	-7.038	-2.922	-2.491	4.337	2.714	-1.692	0.002	TRUE	1.692	FALSE	FALSE
K02527	0.154	-3.054	3.099	-2.783	-3.408	4.254	1.798	6.273	2.458	-2.518	0	TRUE	2.518	TRUE	TRUE
K02528	5.176	6.128	4.004	6.076	6.178	3.739	4.278	-2.111	0.541	3.994	0	TRUE	3.994	TRUE	TRUE
K02529	5.961	6.956	5.076	7.247	6.648	4.868	5.308	-1.862	0.599	3.125	0	TRUE	3.125	TRUE	TRUE
K02530	2.253	2.253	4.181	1.713	2.727	1.816	6.404	2.039	4.589	-0.445	0.316	FALSE	0.445	FALSE	FALSE
K02531	0.838	1.752	-0.041	2.297	1.102	-0.865	0.647	-1.779	1.539	1.193	0.007	TRUE	1.193	FALSE	FALSE
K02535	0.495	-2.62	3.381	-2.507	-2.731	4.624	1.982	6.103	2.644	-2.304	0	TRUE	2.304	TRUE	TRUE
K02536	0.399	-2.814	3.618	-2.568	-3.111	4.782	2.276	6.525	2.511	-2.593	0	TRUE	2.593	TRUE	TRUE
K02538	-5.912	-4.712	-7.213	-4.755	-4.689	-7.532	-6.884	-2.497	1.685	1.551	0.061	FALSE	1.551	FALSE	FALSE
K02546	-6.136	-4.432	-7.588	-5.938	-3.415	-7.926	-7.323	-3.082	4.338	0.777	0.194	FALSE	0.777	FALSE	FALSE
K02548	2.979	4.34	1.308	4.727	3.869	2.121	0.258	-2.978	1.863	1.744	0	TRUE	1.744	FALSE	FALSE
K02549	-1.173	-4.321	0.801	-4.365	-4.273	1.479	-0.18	5.057	1.774	-2.744	0	TRUE	2.744	TRUE	TRUE
K02551	-0.981	-4.305	1.251	-4.653	-4.021	2.17	0.156	5.58	2.042	-2.679	0	TRUE	2.679	TRUE	TRUE
K02552	-1.771	-7.225	0.635	-7.22	-7.23	1.648	-0.709	7.794	2.724	-2.481	0	TRUE	2.481	TRUE	TRUE
K02557	1.029	-2.385	3.964	-2.571	-2.216	4.85	2.962	6.374	1.894	-3.339	0	TRUE	3.339	TRUE	TRUE
K02563	5.84	6.692	5.109	6.865	6.531	5.208	4.985	-1.605	0.334	4.819	0	TRUE	4.819	TRUE	TRUE
K02564	5.546	6.044	4.628	6.036	6.052	4.176	5.096	-1.407	0.92	1.565	0	TRUE	1.565	FALSE	FALSE
K02574	-3.628	-4.584	-2.731	-4.659	-4.529	-2.213	-3.523	1.757	1.756	-1.044	0.109	FALSE	1.044	FALSE	FALSE
K02584	0.058	-4.31	3.16	-5.287	-3.616	3.968	2.222	7.519	1.857	-3.633	0	TRUE	3.633	TRUE	TRUE
K02586	-5.744	-7.473	-0.412	-7.441	-7.511	2.472	-5.562	7.331	8.161	-0.873	0.112	FALSE	0.873	FALSE	FALSE
K02588	-4.237	-4.408	-0.025	-4.482	-4.304	3.222	-5.671	4.893	8.914	-0.484	0.382	FALSE	0.484	FALSE	FALSE
K02600	6.336	6.989	5.35	7.054	6.92	5.82	4.841	-1.674	0.976	1.73	0	TRUE	1.73	FALSE	FALSE
K02601	7.019	7.019	8.175	7.083	6.956	9.396	6.899	1.151	2.496	-0.462	0.462	FALSE	0.462	FALSE	FALSE
K02613	1.615	3.751	-3.219	3.612	3.874	-9.113	-0.713	-6.991	8.443	1.164	0	TRUE	1.164	FALSE	FALSE
K02619	-6.145	-6.784	-5.022	-7.039	-6.547	-4.021	-8.171	1.185	5.196	-0.248	0.373	FALSE	0.248	FALSE	FALSE
K02621	4.379	5.597	2.666	5.482	5.71	2.019	3.287	-2.932	1.266	2.41	0	TRUE	2.41	TRUE	TRUE
K02622	4.605	5.891	2.586	5.925	5.857	1.746	3.341	-3.349	1.597	2.145	0	TRUE	2.145	TRUE	TRUE
K02647	-4.142	-4.458	-3.813	-4.426	-4.484	-4.529	-3.127	0.648	1.712	-0.41	0.323	FALSE	0.41	FALSE	FALSE
K02653	-5.82	-5.713	-5.895	-5.794	-5.62	-5.229	-7.043	-0.246	2.774	0.101	0.45	FALSE	0.101	FALSE	FALSE
K02654	-6.669	-3.916	-8.342	-6.469	-2.738	-8.694	-7.981	-4.064	4.855	0.919	0.153	FALSE	0.919	FALSE	FALSE
K02669	-4.718	-5.413	-3.504	-5.448	-5.378	-4.907	-2.28	1.99	2.927	-0.693	0.199	FALSE	0.693	FALSE	FALSE
K02686	-5.47	-3.223	-7.049	-2.208	-5.305	-7.289	-6.859	-3.506	4.494	0.868	0.167	FALSE	0.868	FALSE	FALSE
K02687	4.206	5.657	2.589	5.701	5.61	2.421	2.78	-3.051	0.356	8.603	0	TRUE	8.603	TRUE	TRUE
K02744	-1.817	-1.754	-2.875	-1.15	-2.582	-7.758	-1.043	-1.018	6.865	0.218	0.384	FALSE	0.218	FALSE	FALSE
K02745	-4.471	-4.517	-4.438	-4.559	-4.426	-4.431	-4.438	0.088	1.952	-0.045	0.48	FALSE	0.045	FALSE	FALSE
K02746	-4.58	-3.894	-5.238	-3.918	-3.871	-5.933	-4.62	-1.313	1.917	0.791	0.204	FALSE	0.791	FALSE	FALSE
K02747	-5.697	-4.452	-7.021	-4.466	-4.427	-6.398	-7.936	-2.593	2.702	1.068	0.114	FALSE	1.068	FALSE	FALSE
K02749	7.823	8.456	5.947	7.65	9.25	3.912	7.962	-2.488	4.049	0.623	0.25	FALSE	0.623	FALSE	FALSE
K02755	-6.997	-5.275	-8.445	-6.906	-4.345	-8.836	-8.05	-2.972	4.36	0.78	0.195	FALSE	0.78	FALSE	FALSE
K02757	3.013	3.204	0.206	3.43	2.938	-3.52	3.065	-3.028	6.574	0.517	0.233	FALSE	0.517	FALSE	FALSE
K02759	2.494	5.361	-1.262	5.796	4.839	-2.818	-0.343	-6.685	2.483	2.865	0	TRUE	2.865	TRUE	TRUE
K02760	3.413	7.405	-1.616	8.283	6.472	-3.215	-0.447	-9.063	2.76	3.374	0	TRUE	3.374	TRUE	TRUE
K02761	6.35	7.486	2.131	8.136	6.842	-2.238	5.892	-5.354	8.132	0.702	0	TRUE	0.702	FALSE	FALSE
K02768	1.179	3.117	-1.434	3.543	2.679	-0.43	-4.419	-4.666	3.997	1.523	0	TRUE	1.523	FALSE	FALSE
K02769	-0.942	2.275	-7.167	2.935	1.466	-7.454	-6.903	-9.394	2.606	3.606	0	TRUE	3.606	TRUE	TRUE
K02770	5.902	6.906	3.766	7.227	6.592	2.303	5.212	-3.15	2.911	1.089	0	TRUE	1.089	FALSE	FALSE
K02773	4.832	5.644	3.87	6.19	5.076	3.086	4.567	-1.785	1.485	1.247	0	TRUE	1.247	FALSE	FALSE
K02774	4.036	4.036	3.292	4.095	3.978	0.762	5.395	-0.749	4.63	0.199	0.5	FALSE	0.199	FALSE	FALSE
K02775	4.436	4.436	4.052	4.837	4.057	2.938	5.158	-0.361	2.219	0.169	0.5	FALSE	0.169	FALSE	FALSE
K02777	7.427	8.381	5.442	7.52	9.209	3.368	7.355	-2.934	3.988	0.762	0	TRUE	0.762	FALSE	FALSE
K02778	-3.098	-3.098	-2.853	-2.102	-5.506	-7.448	-0.506	1.013	6.964	-0.135	0.461	FALSE	0.135	FALSE	FALSE
K02781	-5.78	-5.631	-5.878	-5.637	-5.629	-5.189	-6.956	-0.32	4.042	0.08	0.465	FALSE	0.08	FALSE	FALSE
K02784	-4.691	-5.375	-2.831	-5.692	-5.043	-1.722	-6.713	1.861	5.748	-0.342	0.322	FALSE	0.342	FALSE	FALSE
K02786	0.876	0.864	3.458	0.987	0.721	0.535	5.996	2.591	5.46	-0.459	0.388	FALSE	0.459	FALSE	FALSE
K02787	2.137	2.137	4.409	2.419	1.826	1.644	7.111	2.302	5.465	-0.425	0.482	FALSE	0.425	FALSE	FALSE
K02788	-1.201	-0.314	-3.073	0.109	-0.801	-6.567	-1.504	-2.802	5.09	0.883	0.009	TRUE	0.883	FALSE	FALSE
K02793	8.929	9.212	7.569	9.382	9.056	6.304	8.837	-1.646	2.534	0.651	0	TRUE	0.651	FALSE	FALSE
K02794	3.88	3.88	3.836	3.632	4.118	3.07	4.556	-0.055	1.489	0.035	0.5	FALSE	0.035	FALSE	FALSE
K02795	8.838	8.838	8.234	9.033	8.656	7.161	9.332	-0.604	2.17	0.281	0.5	FALSE	0.281	FALSE	FALSE
K02796	9.031	9.462	7.784	9.711	9.216	6.712	8.871	-1.676	2.158	0.777	0	TRUE	0.777	FALSE	FALSE
K02798	1.894	1.905	0.467	2.663	0.864	-2.809	2.503	-1.406	5.324	0.309	0.295	FALSE	0.309	FALSE	FALSE
K02799	2.121	2.183	-0.331	2.928	1.236	-4.79	2.736	-2.531	7.523	0.386	0.254	FALSE	0.386	FALSE	FALSE
K02803	-7.39	-7.73	-7.131	-7.924	-7.592	-6.298	-8.923	0.349	4.197	-0.084	0.458	FALSE	0.084	FALSE	FALSE
K02804	-8.185	-8.099	-8.257	-8.177	-8.005	-7.589	-9.439	-0.267	3.94	0.067	0.462	FALSE	0.067	FALSE	FALSE
K02806	-5.056	-3.738	-5.948	-5.93	-2.644	-7.695	-4.865	-2.097	5.13	0.474	0.266	FALSE	0.474	FALSE	FALSE
K02808	-7.654	-8.121	-5.823	-8.157	-8.063	-9.98	-4.365	1.688	6.309	-0.266	0.353	FALSE	0.266	FALSE	FALSE
K02809	5.039	5.68	0.817	5.994	5.357	-4.274	4.764	-4.897	9.038	0.603	0	TRUE	0.603	FALSE	FALSE
K02810	-4.577	-1.923	-4.753	-0.897	-5.577	-4.326	-5.546	-2.501	4.706	0.487	0.345	FALSE	0.487	FALSE	FALSE
K02821	7.331	9.277	3.509	9.598	8.981	1.061	5.64	-5.814	4.575	1.318	0	TRUE	1.318	FALSE	FALSE
K02822	-5.374	-5.248	-5.516	-5.294	-5.232	-4.796	-6.654	-0.267	3.972	0.073	0.46	FALSE	0.073	FALSE	FALSE
K02823	-0.059	-2.417	2.341	-2.467	-2.359	3.412	1.025	4.74	2.384	-1.979	0	TRUE	1.979	FALSE	FALSE
K02824	5.817	7.058	4.62	7.161	6.961	4.711	4.521	-2.445	0.223	10.95	0	TRUE	10.95	TRUE	TRUE
K02825	7.833	10.364	4.347	10.534	10.208	3.174	5.433	-6.028	2.258	2.704	0	TRUE	2.704	TRUE	TRUE
K02826	-7.307	-7.259	-7.347	-7.238	-7.295	-9.151	-6.173	-0.237	4.563	0.059	0.469	FALSE	0.059	FALSE	FALSE
K02834	6.773	8.307	4.992	8.382	8.228	4.782	5.269	-3.279	0.486	6.809	0	TRUE	6.809	TRUE	TRUE
K02835	5.753	7.166	4.048	7.305	7.018	3.645	4.493	-3.081	0.85	3.698	0	TRUE	3.698	TRUE	TRUE
K02836	4.789	5.627	4.084	6.009	5.24	4.415	3.7	-1.567	0.78	2.016	0	TRUE	2.016	TRUE	TRUE
K02837	5.371	6.463	3.945	6.486	6.436	3.568	4.318	-2.512	0.749	3.449	0	TRUE	3.449	TRUE	TRUE
K02838	6.855	8.113	5.595	8.159	8.071	5.546	5.649	-2.516	0.126	20.011	0	TRUE	20.011	TRUE	TRUE
K02840	-7.263	-4.02	-8.887	-7.217	-2.677	-9.26	-8.638	-4.403	5.482	0.846	0.164	FALSE	0.846	FALSE	FALSE
K02841	-3.89	-5.558	-0.757	-5.595	-5.501	0.737	-3.502	4.584	4.321	-1.044	0.044	FALSE	1.044	FALSE	FALSE
K02849	-4.962	-7.281	-4.106	-7.311	-7.256	-4.548	-3.693	3.202	2.601	-1.207	0.074	FALSE	1.207	FALSE	FALSE
K02852	-4.187	-5.049	-1.32	-5.092	-5.027	0.099	-4.34	3.457	4.551	-0.747	0.179	FALSE	0.747	FALSE	FALSE
K02855	-6.305	-5.445	-7.023	-4.611	-6.752	-6.369	-8.006	-1.561	3.854	0.44	0.294	FALSE	0.44	FALSE	FALSE
K02859	2.477	4.487	-0.189	4.944	4.008	-1.778	0.9	-4.64	2.688	1.924	0	TRUE	1.924	FALSE	FALSE
K02860	4.325	4.547	4.131	4.479	4.618	4.244	3.973	-0.435	0.282	1.641	0.002	TRUE	1.641	FALSE	FALSE
K02863	9.508	10.278	8.737	10.173	10.383	8.882	8.559	-1.555	0.321	4.872	0	TRUE	4.872	TRUE	TRUE
K02864	10.359	10.872	9.557	10.831	10.919	9.215	9.921	-1.302	0.708	1.925	0	TRUE	1.925	FALSE	FALSE
K02867	8.338	8.785	7.773	8.751	8.819	7.964	7.566	-1.019	0.396	2.647	0	TRUE	2.647	TRUE	TRUE
K02871	9.547	10.928	8.072	11.161	10.726	7.745	8.401	-2.864	0.657	4.383	0	TRUE	4.383	TRUE	TRUE
K02874	8.449	9.046	7.924	9.17	8.925	8.037	7.795	-1.132	0.27	4.21	0	TRUE	4.21	TRUE	TRUE
K02876	9.277	10.098	8.414	10.093	10.105	8.357	8.48	-1.68	0.124	13.603	0	TRUE	13.603	TRUE	TRUE
K02878	9.143	9.789	8.428	9.78	9.798	8.333	8.542	-1.352	0.21	6.501	0	TRUE	6.501	TRUE	TRUE
K02879	8.739	9.685	7.873	9.627	9.743	7.896	7.848	-1.813	0.116	15.668	0	TRUE	15.668	TRUE	TRUE
K02881	8.146	7.912	8.308	7.677	8.109	8.431	8.168	0.4	0.431	-0.997	0.034	FALSE	0.997	FALSE	FALSE
K02884	8.555	8.604	8.219	8.782	8.456	8.633	7.783	-0.408	0.85	0.497	0.25	FALSE	0.497	FALSE	FALSE
K02886	9.404	10.477	8.23	10.572	10.393	8.042	8.435	-2.248	0.395	5.735	0	TRUE	5.735	TRUE	TRUE
K02887	8.582	8.885	8.226	8.88	8.89	8.326	8.092	-0.672	0.233	2.975	0	TRUE	2.975	TRUE	TRUE
K02888	8.099	8.49	7.636	8.643	8.353	7.905	7.328	-0.873	0.573	1.589	0	TRUE	1.589	FALSE	FALSE
K02890	8.792	9.614	8.219	9.389	9.828	8.205	8.236	-1.396	0.437	3.247	0	TRUE	3.247	TRUE	TRUE
K02892	8.761	9.655	7.924	9.61	9.7	7.935	7.911	-1.732	0.092	18.917	0	TRUE	18.917	TRUE	TRUE
K02895	9.246	10.564	7.987	10.518	10.614	8.006	7.967	-2.58	0.101	25.762	0	TRUE	25.762	TRUE	TRUE
K02897	2.336	-0.715	5.857	-0.521	-0.91	7.357	4.272	6.824	3.086	-2.228	0	TRUE	2.228	TRUE	TRUE
K02899	9.409	10.855	7.604	10.945	10.764	7.156	8.064	-3.243	0.909	3.636	0	TRUE	3.636	TRUE	TRUE
K02902	7.369	7.369	7.284	7.225	7.516	7.496	7.056	-0.087	0.444	0.205	0.348	FALSE	0.205	FALSE	FALSE
K02904	8.365	8.935	7.702	8.924	8.946	7.578	7.837	-1.225	0.259	4.763	0	TRUE	4.763	TRUE	TRUE
K02906	9.198	10.316	8.031	10.252	10.381	7.926	8.162	-2.272	0.238	9.562	0	TRUE	9.562	TRUE	TRUE
K02907	8.322	9.502	7.143	9.489	9.513	7.128	7.159	-2.359	0.066	35.609	0	TRUE	35.609	TRUE	TRUE
K02909	10.32	11.398	8.22	11.365	11.435	7.149	9.3	-3.169	2.151	1.501	0	TRUE	1.501	FALSE	FALSE
K02911	7.485	7.829	6.591	8.092	7.589	7.426	5.611	-1.287	1.817	0.717	0.001	TRUE	0.717	FALSE	FALSE
K02913	9.465	10.256	8.757	10.415	10.088	8.645	8.876	-1.49	0.331	4.541	0	TRUE	4.541	TRUE	TRUE
K02914	8.099	9.131	7.27	9.395	8.859	7.437	7.099	-1.87	0.538	3.501	0	TRUE	3.501	TRUE	TRUE
K02916	8.518	8.924	7.702	8.915	8.932	7.273	8.153	-1.206	0.881	1.412	0	TRUE	1.412	FALSE	FALSE
K02919	6.063	5.435	6.358	4.883	5.856	6.179	6.535	0.945	0.974	-1.14	0	TRUE	1.14	FALSE	FALSE
K02926	8.806	9.305	8.219	9.282	9.331	8.374	8.045	-1.093	0.328	3.388	0	TRUE	3.388	TRUE	TRUE
K02931	9.692	10.87	8.482	10.935	10.809	8.607	8.349	-2.392	0.257	9.339	0	TRUE	9.339	TRUE	TRUE
K02933	8.758	9.425	8.117	9.309	9.55	8.256	7.949	-1.325	0.311	4.297	0	TRUE	4.297	TRUE	TRUE
K02935	9.828	10.488	9.052	10.54	10.443	9.255	8.811	-1.462	0.443	3.321	0	TRUE	3.321	TRUE	TRUE
K02939	6.76	6.862	6.321	7.236	6.487	6.966	5.604	-0.555	1.36	0.424	0.25	FALSE	0.424	FALSE	FALSE
K02945	10.114	11.318	8.84	11.558	11.093	8.545	9.166	-2.469	0.623	3.981	0	TRUE	3.981	TRUE	TRUE
K02946	8.748	9.826	7.768	9.721	9.925	7.762	7.775	-2.056	0.206	10.054	0	TRUE	10.054	TRUE	TRUE
K02948	9.458	11.018	7.828	10.81	11.199	7.55	8.116	-3.171	0.567	5.619	0	TRUE	5.619	TRUE	TRUE
K02950	9.311	10.526	8.089	10.357	10.68	7.9	8.294	-2.421	0.398	6.109	0	TRUE	6.109	TRUE	TRUE
K02952	9.486	10.498	8.694	10.273	10.722	8.671	8.721	-1.8	0.451	4.077	0	TRUE	4.077	TRUE	TRUE
K02954	8.397	9.27	7.629	9.154	9.415	7.656	7.593	-1.66	0.262	6.37	0	TRUE	6.37	TRUE	TRUE
K02956	8.465	9.385	7.361	9.38	9.39	7.17	7.577	-2.01	0.409	4.966	0	TRUE	4.966	TRUE	TRUE
K02959	7.339	6.828	7.774	6.938	6.715	7.887	7.652	0.941	0.261	-3.659	0	TRUE	3.659	TRUE	TRUE
K02961	8.359	9.443	7.268	9.468	9.417	7.31	7.211	-2.18	0.106	20.599	0	TRUE	20.599	TRUE	TRUE
K02963	7.212	6.986	7.804	6.971	7	8.226	7.351	0.83	0.874	-0.957	0	TRUE	0.957	FALSE	FALSE
K02965	9.609	11.223	8.008	11.45	11.029	7.828	8.197	-3.226	0.427	7.558	0	TRUE	7.558	TRUE	TRUE
K02967	9.493	10.349	8.584	10.263	10.447	8.751	8.395	-1.78	0.355	5.039	0	TRUE	5.039	TRUE	TRUE
K02968	7.642	8.357	6.968	8.662	8.044	6.652	7.279	-1.387	0.654	2.129	0	TRUE	2.129	TRUE	TRUE
K02970	8.533	9.755	6.314	9.772	9.74	5.295	7.306	-3.431	2.01	1.749	0	TRUE	1.749	FALSE	FALSE
K02982	8.723	9.729	7.87	9.567	9.881	7.908	7.826	-1.862	0.313	5.962	0	TRUE	5.962	TRUE	TRUE
K02986	9.657	10.558	8.681	10.66	10.466	8.516	8.869	-1.871	0.354	5.32	0	TRUE	5.32	TRUE	TRUE
K02988	8.712	9.465	7.956	9.476	9.452	7.999	7.904	-1.511	0.098	15.389	0	TRUE	15.389	TRUE	TRUE
K02990	9.164	9.992	8.57	9.758	10.221	8.582	8.557	-1.418	0.458	3.158	0	TRUE	3.158	TRUE	TRUE
K02992	9.273	10.106	8.45	10.024	10.196	8.392	8.523	-1.651	0.178	9.349	0	TRUE	9.349	TRUE	TRUE
K02994	9.232	10.367	8.169	10.564	10.179	8.328	7.993	-2.211	0.391	5.669	0	TRUE	5.669	TRUE	TRUE
K02996	9.488	10.725	8.353	10.963	10.506	8.225	8.494	-2.371	0.458	5.229	0	TRUE	5.229	TRUE	TRUE
K03040	9.391	10.424	8.614	10.196	10.651	8.622	8.605	-1.816	0.453	4.054	0	TRUE	4.054	TRUE	TRUE
K03043	7.765	9.061	6.751	8.767	9.345	6.716	6.791	-2.315	0.578	4.032	0	TRUE	4.032	TRUE	TRUE
K03046	8.128	9.475	7.033	9.136	9.811	6.939	7.141	-2.444	0.674	3.654	0	TRUE	3.654	TRUE	TRUE
K03048	6.319	7.187	5.225	7.668	6.71	4.445	5.961	-1.986	1.519	1.353	0	TRUE	1.353	FALSE	FALSE
K03060	7.065	7.813	6.022	7.815	7.811	5.757	6.293	-1.794	0.536	3.4	0	TRUE	3.4	TRUE	TRUE
K03070	6.608	7.186	6.005	7.227	7.145	5.928	6.093	-1.176	0.168	7.042	0	TRUE	7.042	TRUE	TRUE
K03072	0.707	-2.47	4.146	-2.572	-2.395	5.623	2.615	6.628	3.008	-2.246	0	TRUE	2.246	TRUE	TRUE
K03074	-3.04	-4.631	0.162	-4.658	-4.595	2.024	-2.588	4.842	4.633	-1.034	0.018	FALSE	1.034	FALSE	FALSE
K03075	-0.731	0.091	-2.218	0.072	0.11	-3.367	-1.231	-2.288	2.172	1.233	0.021	FALSE	1.233	FALSE	FALSE
K03076	9.47	10.458	8.439	10.45	10.467	8.386	8.51	-2.01	0.124	16.184	0	TRUE	16.184	TRUE	TRUE
K03077	-5.794	-6.545	-5.329	-6.602	-6.516	-6.168	-4.576	1.259	3.21	-0.432	0.331	FALSE	0.432	FALSE	FALSE
K03081	7.993	9.742	2.798	10.081	9.414	-1.81	6.596	-6.952	8.4	0.878	0	TRUE	0.878	FALSE	FALSE
K03082	5.764	7.44	1.044	7.494	7.386	-3.015	4.136	-6.42	7.148	0.976	0	TRUE	0.976	FALSE	FALSE
K03086	6.694	7.847	5.659	8.099	7.598	5.556	5.794	-2.167	0.502	4.357	0	TRUE	4.357	TRUE	TRUE
K03088	2.096	-0.467	3.912	-0.564	-0.357	4.208	3.529	4.342	0.715	-6.044	0	TRUE	6.044	TRUE	TRUE
K03091	-4.114	-4.221	-0.228	-5.103	-3.638	2.62	-6.136	4.395	8.78	-0.433	0.399	FALSE	0.433	FALSE	FALSE
K03092	2.73	1.582	2.73	-0.792	3.438	2.63	2.854	1.216	4.23	-0.344	0.5	FALSE	0.344	FALSE	FALSE
K03095	0.093	2.417	-3.242	3.108	1.45	-5.013	-2.157	-5.658	2.882	2.108	0	TRUE	2.108	TRUE	TRUE
K03100	5.339	6.344	3.938	6.4	6.285	4.405	3.404	-2.438	0.998	2.523	0	TRUE	2.523	TRUE	TRUE
K03101	4.129	5.248	3.049	4.982	5.495	3.304	2.711	-2.225	0.614	3.646	0	TRUE	3.646	TRUE	TRUE
K03106	5.39	5.636	5.082	5.78	5.479	5.34	4.796	-0.559	0.542	1.072	0.001	TRUE	1.072	FALSE	FALSE
K03110	5.094	5.934	4.39	5.719	6.119	4.502	4.234	-1.553	0.399	3.908	0	TRUE	3.908	TRUE	TRUE
K03111	9.677	10.683	8.349	10.7	10.663	7.992	8.722	-2.319	0.731	3.272	0	TRUE	3.272	TRUE	TRUE
K03118	-1.537	-3.827	-0.454	-3.895	-3.791	-0.144	-0.826	3.364	1.125	-2.876	0	TRUE	2.876	TRUE	TRUE
K03146	-5.001	-5.122	-2.008	-5.14	-5.105	-7.037	0.45	3.166	7.522	-0.395	0.388	FALSE	0.395	FALSE	FALSE
K03147	-0.846	-3.51	1.919	-3.678	-3.347	3.175	0.442	5.499	2.731	-2.007	0	TRUE	2.007	TRUE	TRUE
K03148	-3.414	-4.904	0.415	-6.456	-3.991	2.4	-3.205	5.477	5.754	-0.925	0.086	FALSE	0.925	FALSE	FALSE
K03149	1.241	-2.965	3.674	-3.235	-2.728	3.747	3.585	6.643	0.829	-8.132	0	TRUE	8.132	TRUE	TRUE
K03150	-3.633	-4.118	0.266	-4.488	-3.795	3.188	-3.778	5.038	6.963	-0.709	0.188	FALSE	0.709	FALSE	FALSE
K03151	6.154	8.029	3.697	8.265	7.763	2.847	4.524	-4.318	1.677	2.59	0	TRUE	2.59	TRUE	TRUE
K03152	6.278	7.584	4.977	8.198	6.958	5.636	4.249	-2.623	1.386	1.912	0	TRUE	1.912	FALSE	FALSE
K03153	-0.398	-3.978	2.183	-3.684	-4.314	1.212	3.088	6.251	1.921	-3.13	0	TRUE	3.13	TRUE	TRUE
K03168	6.456	7.717	5.079	7.735	7.697	4.939	5.227	-2.64	0.287	9.194	0	TRUE	9.194	TRUE	TRUE
K03169	1.535	1.694	1.535	0.645	2.252	1.627	1.403	-0.102	1.603	0.052	0.5	FALSE	0.052	FALSE	FALSE
K03177	3.93	4.047	3.078	4.089	4.005	3.893	2.097	-0.977	1.798	0.579	0.031	FALSE	0.579	FALSE	FALSE
K03182	-7.755	-7.727	-7.796	-7.748	-7.654	-9.42	-6.595	-0.174	4.248	0.037	0.479	FALSE	0.037	FALSE	FALSE
K03183	1.873	0.748	2.625	1.139	0.254	2.893	2.28	1.867	0.889	-2.136	0	TRUE	2.136	TRUE	TRUE
K03186	-6.398	-4.183	-7.893	-3.067	-6.429	-8.315	-7.463	-3.461	4.805	0.801	0.174	FALSE	0.801	FALSE	FALSE
K03189	-6.487	-6.387	-6.569	-6.529	-6.284	-5.885	-7.789	-0.37	3.847	0.102	0.451	FALSE	0.102	FALSE	FALSE
K03199	-3.364	-4.655	-2.871	-4.698	-4.612	-2.874	-2.868	1.776	0.794	-2.186	0.007	TRUE	2.186	TRUE	TRUE
K03205	-2.966	-2.913	-3.431	-2.829	-2.99	-5.118	-2.417	-0.589	2.68	0.273	0.388	FALSE	0.273	FALSE	FALSE
K03210	2.615	2.615	2.483	2.057	3.061	2.034	2.889	-0.108	1.043	0.105	0.406	FALSE	0.105	FALSE	FALSE
K03215	-6.966	-7.491	-5.537	-7.532	-7.442	-4.279	-8.956	1.434	5.512	-0.273	0.357	FALSE	0.273	FALSE	FALSE
K03216	5.384	6.691	4.019	6.77	6.61	3.942	4.104	-2.668	0.202	13.22	0	TRUE	13.22	TRUE	TRUE
K03217	7.729	9.123	6.236	9.358	8.901	5.911	6.571	-2.889	0.66	4.409	0	TRUE	4.409	TRUE	TRUE
K03218	5.005	5.706	4.336	5.909	5.489	4.576	4.044	-1.384	0.539	2.607	0	TRUE	2.607	TRUE	TRUE
K03269	0.177	-2.703	1.97	-2.798	-2.613	2.414	1.423	4.628	1.071	-4.227	0	TRUE	4.227	TRUE	TRUE
K03270	-0.617	-2.501	1.022	-2.797	-2.232	1.719	-0.008	3.446	1.801	-1.886	0	TRUE	1.886	FALSE	FALSE
K03271	-2.837	-3.865	-0.266	-3.874	-3.864	1.247	-2.627	3.613	3.898	-0.919	0.077	FALSE	0.919	FALSE	FALSE
K03272	-3.533	-4.241	-1.506	-3.963	-4.555	-0.482	-3.573	2.454	3.177	-0.778	0.146	FALSE	0.778	FALSE	FALSE
K03273	-2.642	-4.634	0.267	-4.688	-4.597	1.742	-2.149	4.752	3.973	-1.171	0.022	FALSE	1.171	FALSE	FALSE
K03279	1.21	3.679	-1.958	4.462	2.678	-4.097	-0.573	-5.575	3.526	1.758	0	TRUE	1.758	FALSE	FALSE
K03281	-0.749	-4.067	2.389	-3.931	-4.218	3.797	0.797	6.565	3.002	-2.177	0	TRUE	2.177	TRUE	TRUE
K03282	3.837	5.749	2.6	6.477	5.002	2.756	2.34	-3.232	1.476	2.225	0	TRUE	2.225	TRUE	TRUE
K03284	3.262	4.125	2.379	4.319	3.887	2.706	1.915	-1.768	0.787	2.32	0	TRUE	2.32	TRUE	TRUE
K03286	-1.463	-2.887	0.419	-3.172	-2.606	-1.06	1.57	3.318	2.629	-1.273	0.001	TRUE	1.273	FALSE	FALSE
K03287	-2.272	-4.382	-0.316	-4.412	-4.353	0.502	-1.579	3.971	2.129	-1.834	0	TRUE	1.834	FALSE	FALSE
K03289	-0.638	-3.248	1.45	-3.283	-3.22	2.294	0.488	4.698	1.824	-2.556	0	TRUE	2.556	TRUE	TRUE
K03292	-7.3	-7.633	-7.035	-7.621	-7.682	-6.18	-8.797	0.318	4.173	-0.083	0.462	FALSE	0.083	FALSE	FALSE
K03293	5.339	6.692	3.749	6.829	6.573	3.406	4.098	-2.943	0.694	4.293	0	TRUE	4.293	TRUE	TRUE
K03294	6.106	7.833	3.464	7.809	7.862	2.489	4.377	-4.344	1.887	2.389	0	TRUE	2.389	TRUE	TRUE
K03295	4.243	5.598	2.759	5.896	5.292	2.353	3.162	-2.833	0.805	3.541	0	TRUE	3.541	TRUE	TRUE
K03296	-0.868	-4.036	1.488	-4.172	-3.874	2.065	0.844	5.531	1.244	-4.403	0	TRUE	4.403	TRUE	TRUE
K03299	-2.779	-4.328	-0.387	-3.772	-5.034	1.072	-2.343	4.136	3.465	-1.159	0.005	TRUE	1.159	FALSE	FALSE
K03300	-0.372	1.779	-3.238	1.308	2.146	-4.125	-2.487	-4.986	1.617	3.165	0	TRUE	3.165	TRUE	TRUE
K03303	4.209	5.708	1.989	5.895	5.548	1.158	2.797	-3.72	1.638	2.359	0	TRUE	2.359	TRUE	TRUE
K03305	3.868	4.156	3.629	3.966	4.385	3.496	3.799	-0.527	0.419	1.293	0.004	TRUE	1.293	FALSE	FALSE
K03306	2.289	1.057	2.732	0.104	1.778	2.736	2.726	1.698	1.68	-1.273	0	TRUE	1.273	FALSE	FALSE
K03307	2.901	5.098	0.183	4.687	5.485	1.041	-0.91	-4.886	1.95	2.638	0	TRUE	2.638	TRUE	TRUE
K03308	-4.662	-4.687	-4.646	-4.728	-4.619	-5.466	-3.934	0.049	1.897	-0.028	0.488	FALSE	0.028	FALSE	FALSE
K03309	-6.967	-7.391	-5.723	-7.493	-7.276	-9.056	-4.172	1.285	5.817	-0.235	0.372	FALSE	0.235	FALSE	FALSE
K03310	0.113	-2.082	1.832	-2.099	-2.069	2.773	0.582	3.787	2.193	-1.741	0	TRUE	1.741	FALSE	FALSE
K03311	4.267	5.241	3.245	5.364	5.112	3.087	3.41	-1.992	0.333	6.016	0	TRUE	6.016	TRUE	TRUE
K03312	-1.979	-3.87	0.419	-4.189	-3.589	1.664	-1.406	4.276	3.083	-1.371	0	TRUE	1.371	FALSE	FALSE
K03313	-1.187	-3.094	0.668	-3.321	-2.894	1.554	-0.467	3.766	2.033	-1.845	0	TRUE	1.845	FALSE	FALSE
K03315	2.344	2.944	1.017	2.701	3.149	-0.18	2.064	-1.897	2.244	0.916	0	TRUE	0.916	FALSE	FALSE
K03316	0.367	2.07	-2.378	2.27	1.829	-3.503	-1.282	-4.411	2.217	2.109	0	TRUE	2.109	TRUE	TRUE
K03319	5.633	6.89	1.276	6.104	7.675	-3.81	5.204	-5.597	9.012	0.698	0	TRUE	0.698	FALSE	FALSE
K03320	1.959	3.023	1.727	4.682	1.031	2.506	0.726	-1.436	3.653	0.388	0.265	FALSE	0.388	FALSE	FALSE
K03322	5.488	7.75	2.55	7.97	7.552	1.698	3.401	-5.189	1.701	3.102	0	TRUE	3.102	TRUE	TRUE
K03324	-0.702	-4.066	1.115	-4.087	-4.017	1.593	0.492	5.146	1.19	-4.228	0	TRUE	4.228	TRUE	TRUE
K03326	-5.258	-6.035	-4.869	-6.055	-5.998	-4.501	-5.365	1.08	1.994	-0.638	0.263	FALSE	0.638	FALSE	FALSE
K03327	-0.348	-2.907	1.927	-2.941	-2.872	2.829	0.807	4.836	2.03	-2.367	0	TRUE	2.367	TRUE	TRUE
K03328	6.871	9.16	4.766	8.097	10.219	3.853	5.647	-4.402	2.122	2.094	0	TRUE	2.094	TRUE	TRUE
K03336	-7.786	-8.046	-7.541	-8.015	-8.067	-6.708	-9.331	0.24	4.218	-0.062	0.464	FALSE	0.062	FALSE	FALSE
K03337	-4.397	-4.483	-4.323	-4.481	-4.484	-3.959	-4.832	0.089	1.731	-0.063	0.472	FALSE	0.063	FALSE	FALSE
K03346	5.129	6.514	2.909	6.68	6.342	1.846	3.893	-3.612	2.046	1.821	0	TRUE	1.821	FALSE	FALSE
K03366	-2.57	-0.799	-3.813	0.31	-2.881	-8.797	-2.395	-3.289	6.39	0.695	0.177	FALSE	0.695	FALSE	FALSE
K03367	7.082	8.924	4.703	8.885	8.969	4.123	5.293	-4.222	1.171	3.66	0	TRUE	3.66	TRUE	TRUE
K03385	-7.172	-7.667	-6.451	-7.674	-7.657	-5.419	-9.018	0.819	4.952	-0.177	0.413	FALSE	0.177	FALSE	FALSE
K03386	4.054	0.559	7.597	0.664	0.459	8.41	6.724	7.129	1.685	-4.206	0	TRUE	4.206	TRUE	TRUE
K03387	1.128	-2.544	3.952	-2.959	-2.151	4.483	3.383	6.498	1.13	-5.524	0	TRUE	5.524	TRUE	TRUE
K03392	-6.874	-3.701	-8.596	-2.495	-6.781	-8.832	-8.356	-4.431	5.265	0.897	0.154	FALSE	0.897	FALSE	FALSE
K03402	0.96	-0.063	2.802	-0.103	-0.032	3.949	1.449	3.042	2.498	-1.182	0	TRUE	1.182	FALSE	FALSE
K03406	-5.208	-4.85	-5.462	-4.918	-4.816	-5.016	-6.155	-0.641	1.74	0.408	0.332	FALSE	0.408	FALSE	FALSE
K03424	4.995	5.724	4.269	5.746	5.702	4.346	4.181	-1.461	0.165	8.821	0	TRUE	8.821	TRUE	TRUE
K03426	-0.707	-2.474	1.555	-2.256	-2.645	2.658	-0.077	3.97	2.748	-1.427	0	TRUE	1.427	FALSE	FALSE
K03427	4.161	4.86	3.234	4.902	4.808	2.839	3.544	-1.625	0.705	2.458	0	TRUE	2.458	TRUE	TRUE
K03429	4.054	5.232	3.049	5.442	4.985	3.199	2.893	-2.175	0.458	4.752	0	TRUE	4.752	TRUE	TRUE
K03431	6.791	7.915	5.146	7.856	7.973	4.585	5.723	-2.767	1.139	2.476	0	TRUE	2.476	TRUE	TRUE
K03436	5.296	6.617	3.85	6.788	6.461	3.637	4.074	-2.774	0.438	6.33	0	TRUE	6.33	TRUE	TRUE
K03437	4.794	6.08	3.256	6.036	6.131	3.562	2.95	-2.807	0.616	4.661	0	TRUE	4.661	TRUE	TRUE
K03438	6.483	7.629	5.358	7.717	7.533	5.469	5.176	-2.299	0.296	7.827	0	TRUE	7.827	TRUE	TRUE
K03439	4.758	5.959	3.604	6.142	5.791	3.721	3.457	-2.383	0.362	6.623	0	TRUE	6.623	TRUE	TRUE
K03442	3.597	3.597	3.191	3.443	3.731	2.299	3.991	-0.439	1.692	0.253	0.5	FALSE	0.253	FALSE	FALSE
K03445	-5.78	-5.818	-5.758	-5.859	-5.768	-5.732	-5.777	0.056	1.967	-0.027	0.487	FALSE	0.027	FALSE	FALSE
K03449	-5.693	-5.413	-5.971	-4.533	-6.806	-4.971	-8.224	-0.753	4.613	0.172	0.398	FALSE	0.172	FALSE	FALSE
K03453	-7.324	-7.265	-7.359	-7.291	-7.229	-6.69	-8.424	-0.323	4.256	0.078	0.466	FALSE	0.078	FALSE	FALSE
K03455	2.869	4.856	1.226	5.216	4.489	1.231	1.22	-3.625	0.728	5.015	0	TRUE	5.015	TRUE	TRUE
K03457	-1.181	0.798	-4.965	0.572	1.019	-6.66	-3.856	-5.803	2.812	2.258	0	TRUE	2.258	TRUE	TRUE
K03458	4.799	5.397	3.558	5.666	5.124	2.602	4.507	-1.818	1.904	0.966	0	TRUE	0.966	FALSE	FALSE
K03465	-5.031	-5.153	-4.367	-5.123	-5.169	-7.084	-2.926	0.647	4.397	-0.152	0.426	FALSE	0.152	FALSE	FALSE
K03466	5.129	6.086	4.026	6.076	6.097	4.212	3.819	-2.067	0.394	5.322	0	TRUE	5.322	TRUE	TRUE
K03469	4.11	4.768	3.289	4.719	4.817	3.111	3.505	-1.459	0.393	3.799	0	TRUE	3.799	TRUE	TRUE
K03470	4.736	4.765	4.38	4.704	4.82	3.946	4.771	-0.404	0.825	0.494	0.267	FALSE	0.494	FALSE	FALSE
K03471	-5.64	-7.008	-2.05	-7.077	-6.909	-0.318	-5.923	4.515	5.992	-0.756	0.178	FALSE	0.756	FALSE	FALSE
K03475	7.74	9.595	3.817	9.845	9.368	1.4	6.135	-5.806	4.738	1.234	0	TRUE	1.234	FALSE	FALSE
K03476	8.015	9.849	2.958	10.083	9.636	-0.922	6.403	-6.934	7.323	0.973	0	TRUE	0.973	FALSE	FALSE
K03478	-3.449	-4.458	-0.582	-4.479	-4.41	0.868	-3.308	3.73	4.211	-0.86	0.099	FALSE	0.86	FALSE	FALSE
K03481	7.683	8.645	5.258	8.024	9.269	3.085	7.376	-3.381	4.29	0.801	0	TRUE	0.801	FALSE	FALSE
K03483	1.705	3.411	-1.98	3.493	3.316	-4.563	-0.137	-5.413	4.422	1.36	0	TRUE	1.36	FALSE	FALSE
K03484	3.326	4.938	2.134	5.327	4.363	2.289	1.942	-2.769	0.963	2.886	0	TRUE	2.886	TRUE	TRUE
K03486	1.189	3.054	-1.712	3.412	2.533	-3.795	-0.401	-4.65	3.344	1.612	0	TRUE	1.612	FALSE	FALSE
K03488	3.608	4.83	0.002	5.113	4.577	-3.649	2.608	-4.861	6.265	0.892	0	TRUE	0.892	FALSE	FALSE
K03489	-3.351	-2.018	-4.72	-2.529	-1.599	-5.362	-4.104	-2.661	1.691	1.686	0.02	FALSE	1.686	FALSE	FALSE
K03491	-1.329	1.529	-6.225	1.534	1.522	-5.774	-6.946	-7.741	1.327	6.033	0	TRUE	6.033	TRUE	TRUE
K03492	3.309	5.826	-1.058	6.093	5.573	-3.957	0.635	-6.927	4.594	1.758	0	TRUE	1.758	FALSE	FALSE
K03495	4.091	4.888	3.281	4.748	5.02	3.143	3.46	-1.584	0.331	4.83	0	TRUE	4.83	TRUE	TRUE
K03496	6.171	7.849	5.422	8.894	6.788	5.29	5.593	-2.401	2.106	1.159	0	TRUE	1.159	FALSE	FALSE
K03497	6.38	7.373	5.236	7.533	7.211	4.906	5.594	-2.125	0.689	3.119	0	TRUE	3.119	TRUE	TRUE
K03498	-0.696	-2.459	1.443	-2.494	-2.429	2.747	-0.119	3.992	2.864	-1.382	0	TRUE	1.382	FALSE	FALSE
K03499	-0.299	-2.324	1.929	-2.188	-2.456	3.016	0.623	4.247	2.394	-1.776	0	TRUE	1.776	FALSE	FALSE
K03500	5.521	7.009	3.258	7.115	6.91	2.314	4.117	-3.75	1.805	2.173	0	TRUE	2.173	TRUE	TRUE
K03501	4.916	5.541	4.272	5.541	5.541	4.372	4.142	-1.275	0.225	5.729	0	TRUE	5.729	TRUE	TRUE
K03502	-1.613	-1.262	-2.28	-1.723	-0.813	-3.094	-1.531	-1.01	1.634	0.666	0.175	FALSE	0.666	FALSE	FALSE
K03503	-3.463	-4.301	-2.673	-4.359	-4.266	-3.536	-1.981	1.628	2.13	-0.82	0.173	FALSE	0.82	FALSE	FALSE
K03517	0.463	-3.272	3.271	-3.086	-3.446	4.121	2.295	6.57	1.843	-3.511	0	TRUE	3.511	TRUE	TRUE
K03521	1.723	-1.322	4.922	-1.272	-1.364	6.168	3.57	6.352	2.599	-2.458	0	TRUE	2.458	TRUE	TRUE
K03522	1.001	-1.722	4.532	-1.832	-1.623	6.308	2.65	6.524	3.658	-1.798	0	TRUE	1.798	FALSE	FALSE
K03523	-0.643	-0.669	1.444	-1.024	-0.376	3.303	-1.222	1.994	4.523	-0.469	0.387	FALSE	0.469	FALSE	FALSE
K03524	-0.16	-1.823	2.308	-1.726	-1.932	3.66	0.658	4.214	3.003	-1.392	0	TRUE	1.392	FALSE	FALSE
K03525	-1.402	-2.681	0.703	-2.559	-2.833	1.954	-0.986	3.405	2.949	-1.149	0.003	TRUE	1.149	FALSE	FALSE
K03526	-0.051	-2.576	2.398	-2.72	-2.467	3.43	1.203	5.032	2.227	-2.251	0	TRUE	2.251	TRUE	TRUE
K03527	-0.661	-3.141	1.471	-3.196	-3.092	2.307	0.311	4.571	2.016	-2.241	0	TRUE	2.241	TRUE	TRUE
K03528	-7.217	-7.071	-7.347	-7.032	-7.129	-6.743	-8.52	-0.441	3.815	0.121	0.447	FALSE	0.121	FALSE	FALSE
K03529	4.241	5.517	2.613	5.378	5.65	2.05	3.151	-2.928	1.102	2.751	0	TRUE	2.751	TRUE	TRUE
K03530	8.878	9.805	8.02	10.117	9.501	7.779	8.263	-1.79	0.617	2.921	0	TRUE	2.921	TRUE	TRUE
K03531	7.433	8.557	6.371	8.641	8.471	6.329	6.423	-2.179	0.172	12.711	0	TRUE	12.711	TRUE	TRUE
K03536	7.185	8.255	5.82	8.471	8.029	5.274	6.341	-2.441	1.066	2.351	0	TRUE	2.351	TRUE	TRUE
K03544	5.92	6.953	5.134	7.465	6.423	5.491	4.761	-1.84	1.044	1.785	0	TRUE	1.785	FALSE	FALSE
K03545	8.12	8.759	7.276	8.794	8.722	7.562	6.97	-1.495	0.591	2.573	0	TRUE	2.573	TRUE	TRUE
K03546	-3.917	-4.243	-2.055	-4.971	-3.7	-0.734	-4.157	2.26	3.451	-0.646	0.232	FALSE	0.646	FALSE	FALSE
K03547	-2.962	-3.247	-1.085	-4.974	-2.275	0.531	-3.579	2.439	4.245	-0.557	0.271	FALSE	0.557	FALSE	FALSE
K03548	-2.375	-3.733	0.276	-3.734	-3.721	1.788	-1.911	4.02	3.699	-1.08	0.004	TRUE	1.08	FALSE	FALSE
K03549	5.107	6.781	3.615	7.067	6.489	3.742	3.439	-3.201	0.578	5.55	0	TRUE	5.55	TRUE	TRUE
K03550	4.472	5.41	3.464	5.386	5.433	3.589	3.295	-1.955	0.296	6.655	0	TRUE	6.655	TRUE	TRUE
K03551	4.779	6.379	3.189	6.614	6.149	2.983	3.403	-3.189	0.485	6.593	0	TRUE	6.593	TRUE	TRUE
K03553	6.305	7.841	5.042	8.472	7.195	4.657	5.444	-2.781	1.276	2.215	0	TRUE	2.215	TRUE	TRUE
K03555	4.141	5.144	3.183	5.086	5.2	3.174	3.192	-1.959	0.12	16.382	0	TRUE	16.382	TRUE	TRUE
K03559	-2.165	-3.588	-1.449	-4.309	-3.067	-1.878	-1.032	2.164	1.712	-1.298	0.048	FALSE	1.298	FALSE	FALSE
K03561	0.204	-2.239	3.426	-2.581	-1.923	5.48	1.092	6.053	4.382	-1.381	0	TRUE	1.381	FALSE	FALSE
K03562	-1.889	-4.337	0.431	-4.397	-4.25	-1.33	1.686	4.707	3.055	-1.504	0	TRUE	1.504	FALSE	FALSE
K03564	1.025	-1.945	2.83	-2.227	-1.73	3.238	2.3	4.765	1.055	-4.354	0	TRUE	4.354	TRUE	TRUE
K03565	3.81	4.548	1.906	4.689	4.409	0.471	3.203	-2.721	2.73	1.017	0	TRUE	1.017	FALSE	FALSE
K03569	8.46	9.76	7.031	9.978	9.561	6.713	7.376	-2.729	0.665	4.13	0	TRUE	4.13	TRUE	TRUE
K03570	5.723	6.746	4.444	6.841	6.639	4.081	4.822	-2.269	0.742	3.141	0	TRUE	3.141	TRUE	TRUE
K03571	-5.775	-5.988	-5.523	-6.063	-5.887	-7.947	-4.083	0.342	4.954	-0.068	0.463	FALSE	0.068	FALSE	FALSE
K03572	3.894	4.862	2.686	4.762	4.961	2.36	3.046	-2.145	0.688	3.191	0	TRUE	3.191	TRUE	TRUE
K03574	2.862	4.984	-0.505	5.067	4.889	-1.966	0.469	-5.504	2.436	2.45	0	TRUE	2.45	TRUE	TRUE
K03575	-2.176	-2.961	-0.482	-3.021	-2.915	0.44	-1.892	2.409	2.346	-1.029	0.033	FALSE	1.029	FALSE	FALSE
K03578	-4.266	-6.842	-1.529	-6.334	-7.531	-0.042	-3.487	5.454	3.506	-1.501	0	TRUE	1.501	FALSE	FALSE
K03581	4.71	6.215	2.879	6.318	6.111	2.467	3.308	-3.315	0.841	4.001	0	TRUE	4.001	TRUE	TRUE
K03582	-6.864	-7.221	-4.589	-7.247	-7.21	-7.816	-2.963	2.451	4.953	-0.49	0.313	FALSE	0.49	FALSE	FALSE
K03584	4.121	4.782	3.426	4.436	5.078	2.986	3.878	-1.313	0.89	1.512	0	TRUE	1.512	FALSE	FALSE
K03585	-0.627	-3.053	1.172	-3.232	-2.847	1.754	0.478	4.211	1.324	-3.125	0	TRUE	3.125	TRUE	TRUE
K03587	-0.182	-2.606	2.717	-2.548	-2.667	4.14	1.121	5.439	3.018	-1.833	0	TRUE	1.833	FALSE	FALSE
K03588	4.207	5.161	2.935	5.315	4.999	3.455	2.322	-2.224	1.13	2.08	0	TRUE	2.08	TRUE	TRUE
K03589	4.821	6.829	0.279	6.973	6.673	-3.377	2.861	-6.542	6.236	1.145	0	TRUE	1.145	FALSE	FALSE
K03590	6.381	7.21	5.315	7.341	7.058	4.927	5.735	-1.862	0.808	2.377	0	TRUE	2.377	TRUE	TRUE
K03593	1.375	-1.769	4.32	-1.806	-1.727	5.406	3.148	6.208	2.259	-2.74	0	TRUE	2.74	TRUE	TRUE
K03595	6.517	7.897	4.653	8.001	7.798	4.141	5.218	-3.228	1.078	3.059	0	TRUE	3.059	TRUE	TRUE
K03596	5.532	6.741	4.235	6.763	6.718	4.354	4.086	-2.518	0.268	9.436	0	TRUE	9.436	TRUE	TRUE
K03601	6.019	7.598	3.704	7.754	7.457	2.841	4.57	-3.905	1.73	2.285	0	TRUE	2.285	TRUE	TRUE
K03602	5.831	7.293	3.35	7.464	7.128	2.099	4.483	-3.951	2.379	1.768	0	TRUE	1.768	FALSE	FALSE
K03604	-4.086	-2.323	-4.284	-5.647	-0.961	-5.074	-3.589	-1.708	4.718	0.352	0.381	FALSE	0.352	FALSE	FALSE
K03606	-4.049	-4.175	-3.834	-4.225	-4.09	-5.155	-2.83	0.321	2.623	-0.127	0.436	FALSE	0.127	FALSE	FALSE
K03609	-1.921	-2.033	-0.408	-1.855	-2.257	0.692	-2.293	1.552	2.98	-0.53	0.312	FALSE	0.53	FALSE	FALSE
K03610	-2.832	-2.316	-3.169	-2.03	-2.627	-3.094	-3.249	-0.868	1.052	0.861	0.192	FALSE	0.861	FALSE	FALSE
K03612	-4.913	-5.171	-1.896	-5.124	-5.223	-0.229	-6.518	2.728	6.326	-0.411	0.356	FALSE	0.411	FALSE	FALSE
K03613	-3.218	-4.245	-1.318	-4.274	-4.192	-0.424	-3.014	2.713	2.751	-0.99	0.087	FALSE	0.99	FALSE	FALSE
K03614	-4.034	-4.226	-2.138	-4.263	-4.189	-0.781	-4.845	1.86	4.075	-0.454	0.334	FALSE	0.454	FALSE	FALSE
K03615	-2.674	-3.205	-1.118	-3.215	-3.176	-0.275	-2.565	1.991	2.308	-0.87	0.093	FALSE	0.87	FALSE	FALSE
K03616	-2.648	-3.451	0.1	-3.459	-3.435	1.556	-2.456	3.498	4.012	-0.848	0.069	FALSE	0.848	FALSE	FALSE
K03617	-2.578	-2.751	-0.992	-2.528	-3.055	0	-3.098	1.528	3.128	-0.489	0.314	FALSE	0.489	FALSE	FALSE
K03621	4.61	6.229	2.865	6.195	6.266	2.839	2.901	-3.362	0.109	30.797	0	TRUE	30.797	TRUE	TRUE
K03624	6.425	7.3	5.308	7.468	7.156	5.691	4.888	-1.976	0.804	2.571	0	TRUE	2.571	TRUE	TRUE
K03625	6.56	7.808	5.01	8.124	7.514	4.416	5.608	-2.785	1.19	2.405	0	TRUE	2.405	TRUE	TRUE
K03628	0.192	-2.933	3.206	-3.346	-2.581	4.524	1.77	6.332	2.754	-2.294	0	TRUE	2.294	TRUE	TRUE
K03629	5.683	6.737	4.505	6.578	6.882	4.241	4.798	-2.213	0.557	3.998	0	TRUE	3.998	TRUE	TRUE
K03630	4.452	5.851	2.346	5.855	5.846	1.659	2.992	-3.504	1.333	2.732	0	TRUE	2.732	TRUE	TRUE
K03631	6.131	7.743	4.061	7.841	7.65	3.524	4.595	-3.685	1.073	3.482	0	TRUE	3.482	TRUE	TRUE
K03633	-7.523	-7.47	-7.563	-7.392	-7.536	-6.987	-8.637	-0.262	3.793	0.066	0.47	FALSE	0.066	FALSE	FALSE
K03638	-5.473	-6.071	-0.179	-6.07	-6.071	2.396	-7.404	5.537	9.881	-0.496	0.323	FALSE	0.496	FALSE	FALSE
K03639	-7.071	-6.968	-7.174	-6.95	-6.977	-6.485	-8.309	-0.372	3.99	0.092	0.452	FALSE	0.092	FALSE	FALSE
K03640	-4.559	-4.663	-3.168	-4.688	-4.641	-6.046	-2.177	0.836	3.937	-0.233	0.402	FALSE	0.233	FALSE	FALSE
K03641	-4.06	-5.518	-1.66	-5.585	-5.45	-3.612	-0.252	3.971	3.37	-1.164	0.003	TRUE	1.164	FALSE	FALSE
K03642	-0.104	-4.125	1.127	-4.126	-4.124	0.962	1.316	5.254	1.194	-4.37	0	TRUE	4.37	TRUE	TRUE
K03644	-4.052	-4.914	-2.629	-4.909	-4.92	-3.982	-1.708	2.196	2.413	-0.921	0.115	FALSE	0.921	FALSE	FALSE
K03647	8.044	10.847	4.288	11.569	10.153	2.532	5.93	-6.583	3.399	1.986	0	TRUE	1.986	FALSE	FALSE
K03648	4.678	6.45	2.857	6.763	6.108	2.568	3.149	-3.578	0.677	5.309	0	TRUE	5.309	TRUE	TRUE
K03650	4.204	4.751	3.437	4.683	4.816	3.773	3.041	-1.3	0.727	1.905	0	TRUE	1.905	FALSE	FALSE
K03652	1.237	2.914	-0.876	2.998	2.813	-0.545	-1.353	-3.808	0.815	4.736	0	TRUE	4.736	TRUE	TRUE
K03654	3.623	4.319	2.82	4.785	3.841	3.518	2.014	-1.469	1.506	1.065	0	TRUE	1.065	FALSE	FALSE
K03655	4.957	6.294	3.594	6.225	6.36	3.715	3.408	-2.725	0.308	8.876	0	TRUE	8.876	TRUE	TRUE
K03657	5.383	6.458	4.49	6.712	6.216	4.569	4.401	-1.985	0.496	4.059	0	TRUE	4.059	TRUE	TRUE
K03660	-3.994	-4.5	-3.239	-4.543	-4.439	-4.287	-2.398	1.24	2.184	-0.618	0.235	FALSE	0.618	FALSE	FALSE
K03664	6.195	6.483	5.665	6.852	6.086	6.255	4.956	-0.85	1.297	0.687	0.249	FALSE	0.687	FALSE	FALSE
K03665	4.562	5.069	4.209	5.356	4.744	4.469	3.905	-0.864	0.624	1.389	0	TRUE	1.389	FALSE	FALSE
K03666	-5.653	-3.837	-7.02	-5.496	-2.969	-7.337	-6.641	-3.001	4.171	0.811	0.192	FALSE	0.811	FALSE	FALSE
K03667	6.38	7.291	4.711	7.383	7.192	3.834	5.607	-2.579	1.773	1.499	0	TRUE	1.499	FALSE	FALSE
K03671	5.664	5.832	5.497	6.112	5.499	5.745	5.174	-0.348	0.637	0.556	0.25	FALSE	0.556	FALSE	FALSE
K03684	-1.791	-5.155	0.186	-5.204	-5.112	0.813	-0.708	5.261	1.683	-2.975	0	TRUE	2.975	TRUE	TRUE
K03685	5.529	5.902	4.803	5.741	6.048	5.377	4.158	-1.093	1.216	0.934	0	TRUE	0.934	FALSE	FALSE
K03686	7.034	7.605	6.337	7.654	7.554	6.527	6.106	-1.289	0.421	3.114	0	TRUE	3.114	TRUE	TRUE
K03687	6.97	8.022	6.148	8.497	7.525	5.865	6.452	-1.843	0.974	1.942	0	TRUE	1.942	FALSE	FALSE
K03693	-4.559	-3.595	-5.339	-3.713	-3.488	-5.244	-5.465	-1.772	0.872	2.093	0.018	FALSE	2.093	TRUE	FALSE
K03694	-7.96	-8.232	-7.667	-8.219	-8.249	-10.359	-6.28	0.332	5.111	-0.07	0.46	FALSE	0.07	FALSE	FALSE
K03695	2.778	-0.902	6.339	-1.479	-0.451	7.055	5.602	7.318	1.456	-4.998	0	TRUE	4.998	TRUE	TRUE
K03696	5.97	6.658	5.356	7.01	6.301	5.673	5.012	-1.314	0.717	1.84	0	TRUE	1.84	FALSE	FALSE
K03697	6.351	6.946	4.439	6.91	6.983	3.025	5.839	-2.501	2.815	0.897	0	TRUE	0.897	FALSE	FALSE
K03698	3.614	4.537	2.128	4.394	4.672	1.371	2.892	-2.377	1.517	1.688	0	TRUE	1.688	FALSE	FALSE
K03699	5.429	6.414	4.42	6.519	6.298	4.253	4.591	-1.988	0.341	5.865	0	TRUE	5.865	TRUE	TRUE
K03700	3.227	4.55	1.553	4.525	4.577	1.355	1.799	-2.987	0.452	6.68	0	TRUE	6.68	TRUE	TRUE
K03701	4.353	5.5	3.439	5.933	5.089	3.637	3.23	-2.075	0.846	2.512	0	TRUE	2.512	TRUE	TRUE
K03702	3.564	4.942	2.604	5.358	4.509	2.647	2.549	-2.354	0.849	2.824	0	TRUE	2.824	TRUE	TRUE
K03703	3.243	4.638	2.128	5.035	4.23	2.3	1.886	-2.565	0.809	3.187	0	TRUE	3.187	TRUE	TRUE
K03704	4.631	3.844	5.461	4.254	3.252	5.944	4.86	1.658	1.137	-1.443	0	TRUE	1.443	FALSE	FALSE
K03705	6.828	8.144	5.363	8.618	7.671	4.764	5.99	-2.767	1.227	2.27	0	TRUE	2.27	TRUE	TRUE
K03708	-0.869	-1.814	-0.118	-1.547	-2.135	0.174	-0.545	1.661	1.017	-1.659	0.022	FALSE	1.659	FALSE	FALSE
K03709	-1.556	-0.912	-2.114	-0.896	-0.931	-2.214	-1.989	-1.194	0.637	1.903	0.031	FALSE	1.903	FALSE	FALSE
K03710	5.046	6.086	3.561	6.59	5.507	2.384	4.638	-2.468	2.255	1.143	0	TRUE	1.143	FALSE	FALSE
K03711	-0.045	-1.455	2.467	-1.503	-1.415	4.035	0.489	3.998	3.542	-1.123	0	TRUE	1.123	FALSE	FALSE
K03712	-3.541	-2.586	-4.228	-2.932	-2.316	-4.353	-4.098	-1.63	1.447	1.203	0.12	FALSE	1.203	FALSE	FALSE
K03713	-1.996	-1.955	-2.011	-1.17	-3.136	-2.084	-1.946	-0.022	1.941	0.015	0.493	FALSE	0.015	FALSE	FALSE
K03718	1.833	-1.234	4.033	-1.075	-1.428	4.459	3.551	5.265	0.957	-5.412	0	TRUE	5.412	TRUE	TRUE
K03719	0.359	-1.849	3.336	-1.544	-2.182	5.162	1.086	5.438	4.079	-1.322	0	TRUE	1.322	FALSE	FALSE
K03722	4.194	5.302	2.186	5.376	5.225	1.186	3.144	-3.118	1.959	1.638	0	TRUE	1.638	FALSE	FALSE
K03723	4.01	4.959	2.869	4.901	5.016	3.143	2.571	-2.094	0.573	3.719	0	TRUE	3.719	TRUE	TRUE
K03724	2.294	4.038	-2.102	4.408	3.629	-7.288	0.97	-6.076	8.251	0.876	0	TRUE	0.876	FALSE	FALSE
K03726	-5.897	-6.03	-5.307	-6.032	-6.028	-4.517	-7.341	0.417	3.085	-0.143	0.427	FALSE	0.143	FALSE	FALSE
K03727	-4.816	-6.829	-1.014	-6.925	-6.778	1.283	-4.211	6.158	5.512	-1.089	0.011	FALSE	1.089	FALSE	FALSE
K03733	3.308	2.007	5.558	2.172	1.83	6.77	4.276	3.695	2.492	-1.474	0	TRUE	1.474	FALSE	FALSE
K03734	3.975	5.793	2.139	5.986	5.601	2.073	2.218	-3.646	0.388	9.42	0	TRUE	9.42	TRUE	TRUE
K03735	-6.826	-7.504	-5.884	-7.556	-7.431	-4.851	-8.724	1.024	5.03	-0.225	0.371	FALSE	0.225	FALSE	FALSE
K03736	-5.75	-6.972	-4.899	-6.965	-6.993	-4.35	-5.915	1.976	3.053	-0.72	0.221	FALSE	0.72	FALSE	FALSE
K03737	1.537	-2.16	5.359	-2.121	-2.186	6.27	4.407	7.579	1.863	-4.057	0	TRUE	4.057	TRUE	TRUE
K03739	7.357	9.386	4.847	9.574	9.222	4.184	5.524	-4.538	1.338	3.473	0	TRUE	3.473	TRUE	TRUE
K03740	7.707	9.714	4.865	9.841	9.596	3.921	5.823	-4.85	1.902	2.561	0	TRUE	2.561	TRUE	TRUE
K03742	-2.014	-2.582	-0.217	-2.415	-2.788	0.756	-1.833	2.336	2.571	-0.905	0.069	FALSE	0.905	FALSE	FALSE
K03743	0.951	-2.04	3.916	-2.046	-2.025	5.367	2.284	6.137	3.084	-1.987	0	TRUE	1.987	FALSE	FALSE
K03744	4.976	5.983	3.96	6.414	5.501	3.429	4.451	-2.016	1.03	1.97	0	TRUE	1.97	FALSE	FALSE
K03746	-4.91	-3.606	-5.957	-5.767	-2.534	-7.755	-4.707	-2.149	4.759	0.5	0.244	FALSE	0.5	FALSE	FALSE
K03756	1.126	-3.489	3.739	-3.968	-3.116	3.685	3.804	7.234	0.973	-7.45	0	TRUE	7.45	TRUE	TRUE
K03758	3.062	5.213	-0.8	5.731	4.647	-3.723	1.425	-5.997	5.156	1.295	0	TRUE	1.295	FALSE	FALSE
K03762	-7.303	-7.624	-7.081	-7.648	-7.6	-6.273	-8.859	0.282	4.172	-0.072	0.466	FALSE	0.072	FALSE	FALSE
K03763	5.747	6.679	4.176	6.728	6.631	3.493	4.86	-2.497	1.365	1.89	0	TRUE	1.89	FALSE	FALSE
K03768	4.535	5.161	4.046	4.879	5.394	3.796	4.294	-1.091	0.556	1.983	0	TRUE	1.983	FALSE	FALSE
K03769	-3.965	-4.094	-3.849	-4.122	-4.061	-4.238	-3.411	0.302	1.457	-0.231	0.408	FALSE	0.231	FALSE	FALSE
K03770	-3.975	-5.85	-2.323	-5.873	-5.815	-3.599	-1.54	3.424	2.37	-1.417	0.026	FALSE	1.417	FALSE	FALSE
K03771	-4.481	-4.809	-3.47	-4.853	-4.764	-4.898	-2.429	1.223	2.611	-0.504	0.276	FALSE	0.504	FALSE	FALSE
K03772	-0.626	-4.053	2.975	-4.086	-4.015	4.698	0.905	7.203	3.799	-1.881	0	TRUE	1.881	FALSE	FALSE
K03773	1.872	-0.849	4.665	-0.97	-0.753	5.734	3.535	5.633	2.197	-2.558	0	TRUE	2.558	TRUE	TRUE
K03774	-6.024	-5.944	-6.078	-6.051	-5.861	-7.8	-4.898	-0.237	4.224	0.059	0.471	FALSE	0.059	FALSE	FALSE
K03775	0.026	-2.735	1.984	-2.773	-2.702	2.657	1.083	4.703	1.628	-2.836	0	TRUE	2.836	TRUE	TRUE
K03778	8.788	11.521	3.737	11.661	11.397	1.119	6.188	-7.813	5.066	1.555	0	TRUE	1.555	FALSE	FALSE
K03783	0.157	-2.185	2.21	-2.418	-1.985	3.241	1.013	4.403	2.236	-1.98	0	TRUE	1.98	FALSE	FALSE
K03784	-1.386	-1.386	0.533	-1.27	-1.519	2.334	-2.559	1.906	4.9	-0.42	0.474	FALSE	0.42	FALSE	FALSE
K03785	-2.224	-0.585	-3.441	-1.227	-0.082	-2.995	-4.134	-2.897	1.543	1.942	0.001	TRUE	1.942	FALSE	FALSE
K03786	-0.32	-2.027	1.25	-2.004	-2.055	1.781	0.295	3.103	1.554	-2.008	0	TRUE	2.008	TRUE	TRUE
K03787	-0.167	-2.404	1.698	-2.657	-2.207	2.338	0.902	4.055	1.48	-2.737	0	TRUE	2.737	TRUE	TRUE
K03789	7.618	9.403	4.427	9.01	9.795	2.447	6.267	-4.974	3.817	1.336	0	TRUE	1.336	FALSE	FALSE
K03790	2.28	4.236	-1.656	4.512	3.874	-5.657	0.372	-5.859	6.036	1.278	0	TRUE	1.278	FALSE	FALSE
K03795	-2.901	-6.935	-0.733	-7.079	-6.846	-2.183	0.299	6.172	2.934	-1.872	0	TRUE	1.872	FALSE	FALSE
K03797	2.646	0.906	3.981	0.172	1.343	4.272	3.623	3.144	1.178	-2.769	0	TRUE	2.769	TRUE	TRUE
K03798	7.387	8.562	6.394	8.8	8.322	6.336	6.462	-2.156	0.479	4.572	0	TRUE	4.572	TRUE	TRUE
K03799	4.426	5.323	3.719	5.536	5.112	3.659	3.795	-1.604	0.426	3.819	0	TRUE	3.819	TRUE	TRUE
K03800	0.074	0.349	-0.593	0.794	-0.337	-1.644	0.304	-0.817	1.963	0.449	0.25	FALSE	0.449	FALSE	FALSE
K03801	-7.45	-7.807	-7.197	-7.766	-7.826	-6.449	-9.041	0.282	4.331	-0.075	0.462	FALSE	0.075	FALSE	FALSE
K03810	-2.887	-4.246	-2.319	-3.853	-4.774	-2.233	-2.441	1.929	1.326	-1.523	0.028	FALSE	1.523	FALSE	FALSE
K03811	1.733	1.532	2.057	1.495	1.565	1.791	2.33	0.544	0.547	-1.062	0.046	FALSE	1.062	FALSE	FALSE
K03814	-0.292	-3.075	1.169	-3.416	-2.779	1.448	0.594	4.122	1.074	-3.694	0	TRUE	3.694	TRUE	TRUE
K03816	4.465	5.27	3.778	5.525	5.005	3.966	3.568	-1.505	0.53	2.857	0	TRUE	2.857	TRUE	TRUE
K03817	-0.297	1.217	-3.302	1.239	1.199	-4.643	-2.281	-4.5	2.326	2.097	0	TRUE	2.097	TRUE	TRUE
K03821	-6.173	-7.198	-4.1	-7.072	-7.285	-6.705	-2.747	2.862	4.534	-0.626	0.221	FALSE	0.626	FALSE	FALSE
K03823	-2.961	-3.816	-2.491	-3.275	-4.544	-2.952	-2.015	1.379	1.885	-0.852	0.172	FALSE	0.852	FALSE	FALSE
K03824	-5.379	-3.234	-8.133	-2.698	-4.004	-8.331	-7.948	-4.8	3.203	1.569	0.029	FALSE	1.569	FALSE	FALSE
K03827	-5.48	-5.949	-3.319	-5.903	-5.987	-7.875	-1.736	2	6.603	-0.3	0.354	FALSE	0.3	FALSE	FALSE
K03828	-5.075	-4.591	-5.332	-3.767	-5.977	-5.633	-5.053	-0.682	2.952	0.218	0.396	FALSE	0.218	FALSE	FALSE
K03839	2.93	-0.578	6.639	-1.109	-0.146	8.099	5.098	7.521	3.002	-2.491	0	TRUE	2.491	TRUE	TRUE
K03841	-6.049	-4.24	-8.556	-4.753	-3.838	-8.799	-8.34	-4.298	2.948	1.494	0.041	FALSE	1.494	FALSE	FALSE
K03855	-3.365	-3.641	-2.422	-3.669	-3.626	-1.419	-5.078	0.859	4.035	-0.225	0.388	FALSE	0.225	FALSE	FALSE
K03856	-0.961	-3.447	0.767	-3.722	-3.117	1.481	-0.267	4.117	1.801	-2.24	0	TRUE	2.24	TRUE	TRUE
K03857	-7.027	-7.359	-6.644	-7.27	-7.469	-9.02	-5.309	0.499	4.895	-0.101	0.445	FALSE	0.101	FALSE	FALSE
K03885	4.812	5.779	3.734	5.731	5.829	3.941	3.488	-2.054	0.455	4.619	0	TRUE	4.619	TRUE	TRUE
K03892	-1.107	-2.048	-0.793	-1.325	-3.064	-0.716	-0.901	1.245	1.756	-0.946	0.132	FALSE	0.946	FALSE	FALSE
K03924	0.661	-2.155	3.569	-1.963	-2.349	4.756	2.194	5.877	2.562	-2.278	0	TRUE	2.278	TRUE	TRUE
K03925	7.367	8.254	6.264	8.333	8.169	5.966	6.594	-1.97	0.629	3.202	0	TRUE	3.202	TRUE	TRUE
K03928	-5.012	-2.757	-8.314	-3.467	-2.208	-8.565	-7.979	-5.465	2.934	1.926	0.007	TRUE	1.926	FALSE	FALSE
K03930	-6.932	-0.693	-8.407	-6.985	1.887	-8.633	-8.189	-7.475	9.008	0.745	0.17	FALSE	0.745	FALSE	FALSE
K03972	-2.949	-5.966	-1.82	-6.059	-5.933	-2.406	-1.287	4.169	2.737	-1.543	0.013	FALSE	1.543	FALSE	FALSE
K03975	4.343	5.28	2.777	5.335	5.221	3.461	1.956	-2.511	1.504	1.809	0	TRUE	1.809	FALSE	FALSE
K03976	4.857	6.649	2.33	6.619	6.682	1.568	2.99	-4.366	1.425	3.152	0	TRUE	3.152	TRUE	TRUE
K03977	5.588	7.125	4.101	7.422	6.824	3.888	4.372	-2.99	0.601	4.995	0	TRUE	4.995	TRUE	TRUE
K03978	5.283	6.358	4.585	6.862	5.825	4.409	4.746	-1.83	1.04	1.758	0	TRUE	1.758	FALSE	FALSE
K03979	5.561	6.382	4.713	6.673	6.085	4.403	5.041	-1.656	0.649	2.561	0	TRUE	2.561	TRUE	TRUE
K03980	-2.824	-3.466	0.085	-3.788	-3.228	2.082	-2.625	3.913	4.694	-0.8	0.055	FALSE	0.8	FALSE	FALSE
K04019	-7.009	-7.685	-6.024	-7.839	-7.512	-5.003	-9.088	1.029	5.085	-0.217	0.382	FALSE	0.217	FALSE	FALSE
K04021	-7.053	-7.778	-5.817	-7.847	-7.708	-4.786	-8.927	1.235	5.066	-0.255	0.362	FALSE	0.255	FALSE	FALSE
K04023	-6.953	-7.278	-6.725	-7.293	-7.266	-5.822	-8.443	0.321	4.233	-0.073	0.458	FALSE	0.073	FALSE	FALSE
K04024	-4.864	-5.156	-4.147	-5.24	-5.039	-3.332	-6.406	0.625	3.547	-0.19	0.405	FALSE	0.19	FALSE	FALSE
K04041	-0.903	-3.312	1.6	-3.735	-2.976	2.78	0.277	5.054	2.515	-1.999	0	TRUE	1.999	FALSE	FALSE
K04042	6.495	8.064	4.593	8.068	8.061	4.245	4.948	-3.463	0.705	4.977	0	TRUE	4.977	TRUE	TRUE
K04043	8.692	9.394	8.146	9.632	9.175	8.239	8.034	-1.268	0.46	2.812	0	TRUE	2.812	TRUE	TRUE
K04047	7.889	8.339	7.514	8.574	8.124	7.72	7.268	-0.854	0.479	1.792	0	TRUE	1.792	FALSE	FALSE
K04066	4.097	5.497	2.643	5.5	5.495	2.582	2.718	-2.851	0.136	20.972	0	TRUE	20.972	TRUE	TRUE
K04068	8.196	10.434	5.344	10.995	9.884	4.145	6.52	-5.09	2.376	2.173	0	TRUE	2.173	TRUE	TRUE
K04069	1.54	-0.094	4.221	-0.58	0.321	6.036	2.19	4.423	3.845	-1.155	0	TRUE	1.155	FALSE	FALSE
K04070	-2.759	-4.075	-1.359	-3.711	-4.45	-0.679	-2.398	2.623	1.947	-1.338	0.028	FALSE	1.338	FALSE	FALSE
K04072	7.094	9.543	5.005	9.132	9.943	4.984	5.031	-4.5	0.81	5.628	0	TRUE	5.628	TRUE	TRUE
K04074	5.276	7.321	3.066	7.574	7.08	2.751	3.368	-4.265	0.618	6.916	0	TRUE	6.916	TRUE	TRUE
K04075	3.136	3.588	2.793	3.647	3.526	2.864	2.697	-0.805	0.196	4.17	0	TRUE	4.17	TRUE	TRUE
K04077	9.856	10.24	9.032	10.457	10.038	9.708	8.339	-1.231	1.369	0.91	0	TRUE	0.91	FALSE	FALSE
K04078	8.516	8.934	7.776	9.067	8.81	8.265	7.249	-1.179	1.015	1.193	0	TRUE	1.193	FALSE	FALSE
K04079	1.98	-1.757	5.642	-2.086	-1.498	6.597	4.65	7.522	1.946	-3.847	0	TRUE	3.847	TRUE	TRUE
K04083	4.433	6.775	1.829	6.919	6.578	1.552	2.139	-4.907	0.592	8.333	0	TRUE	8.333	TRUE	TRUE
K04084	-0.629	-4.02	1.777	-4.627	-3.489	2.605	0.86	5.838	1.798	-3.102	0	TRUE	3.102	TRUE	TRUE
K04086	-1.878	-1.27	-3.203	-1.184	-1.356	-4.595	-2.28	-2.002	2.328	1.093	0.003	TRUE	1.093	FALSE	FALSE
K04092	-3.465	-4.062	0.584	-4.077	-4.044	2.935	-4.055	4.59	7.015	-0.628	0.247	FALSE	0.628	FALSE	FALSE
K04094	5.857	6.645	3.899	6.559	6.734	2.606	5.17	-2.734	2.565	1.086	0	TRUE	1.086	FALSE	FALSE
K04095	-1.03	-3.172	1.042	-3.207	-3.113	1.857	-0.021	4.19	1.905	-2.2	0	TRUE	2.2	TRUE	TRUE
K04096	4.767	5.385	3.425	5.43	5.337	2.633	4.212	-1.956	1.574	1.269	0	TRUE	1.269	FALSE	FALSE
K04477	-6.084	-6.665	-5.615	-6.657	-6.681	-4.68	-7.707	0.703	4.511	-0.171	0.415	FALSE	0.171	FALSE	FALSE
K04485	3.98	5.568	2.775	5.981	5.14	2.919	2.607	-2.813	0.841	3.363	0	TRUE	3.363	TRUE	TRUE
K04486	-4.382	-3.514	-5.109	-3.574	-3.48	-5.446	-4.758	-1.579	1.508	1.095	0.138	FALSE	1.095	FALSE	FALSE
K04487	6.156	7.206	4.656	7.44	6.967	3.974	5.356	-2.54	1.382	1.89	0	TRUE	1.89	FALSE	FALSE
K04488	5.518	7.665	3.418	7.876	7.489	3.355	3.495	-4.251	0.387	11.006	0	TRUE	11.006	TRUE	TRUE
K04517	-3.658	-4.245	-0.602	-4.277	-4.188	1.364	-3.774	3.715	5.15	-0.713	0.181	FALSE	0.713	FALSE	FALSE
K04518	-4.439	-7.229	-3.707	-7.416	-7.094	-3.732	-3.674	3.531	2.675	-1.414	0.034	FALSE	1.414	FALSE	FALSE
K04564	-4.803	-4.904	-3.043	-4.902	-4.906	-6.716	-1.6	1.454	5.203	-0.277	0.392	FALSE	0.277	FALSE	FALSE
K04567	6.994	7.923	6.067	7.999	7.849	5.974	6.174	-1.85	0.206	8.99	0	TRUE	8.99	TRUE	TRUE
K04652	-6.828	-6.675	-6.942	-6.688	-6.653	-6.372	-7.924	-0.346	3.844	0.093	0.457	FALSE	0.093	FALSE	FALSE
K04654	-5.838	-7.287	-1.393	-7.275	-7.291	0.516	-6.038	5.422	6.803	-0.781	0.165	FALSE	0.781	FALSE	FALSE
K04655	-4.661	-5.484	-1.197	-5.513	-5.429	0.472	-4.854	4.056	5.409	-0.724	0.181	FALSE	0.724	FALSE	FALSE
K04656	-0.379	-0.683	0.521	0.862	-3.593	1.649	-2.338	0.895	4.724	-0.192	0.294	FALSE	0.192	FALSE	FALSE
K04750	-5.189	-3.573	-7.431	-3.612	-3.536	-7.844	-7.081	-3.793	3.193	1.31	0.064	FALSE	1.31	FALSE	FALSE
K04753	0.637	2.407	-0.636	4.06	0.28	-2.638	0.843	-3.14	3.813	0.822	0.25	FALSE	0.822	FALSE	FALSE
K04758	-0.754	-0.846	2.488	-1.423	-0.38	5.214	-1.495	4.007	6.702	-0.536	0.369	FALSE	0.536	FALSE	FALSE
K04759	0.21	-1.385	3.601	-1.573	-1.24	5.997	1.065	5.131	4.934	-1.037	0	TRUE	1.037	FALSE	FALSE
K04761	1.444	0.092	2.543	1.679	-2.306	3.643	1.27	2.369	3.986	-0.783	0.246	FALSE	0.783	FALSE	FALSE
K04762	-1.021	-3.511	1.168	-3.494	-3.541	2.171	-0.358	4.652	2.619	-1.736	0	TRUE	1.736	FALSE	FALSE
K04763	5.811	6.981	4.428	7.152	6.821	4.09	4.785	-2.563	0.695	3.706	0	TRUE	3.706	TRUE	TRUE
K04773	0.396	-2.208	3.364	-2.39	-2.065	4.828	1.744	5.701	3.084	-1.855	0	TRUE	1.855	FALSE	FALSE
K05311	8.075	9.848	5.322	9.991	9.718	4.177	6.453	-4.526	2.278	2.023	0	TRUE	2.023	TRUE	TRUE
K05339	-1.757	0.178	-2.447	1.149	-1.368	-2.855	-2.037	-2.488	2.525	1.014	0.043	FALSE	1.014	FALSE	FALSE
K05340	-3.024	-1.883	-4.734	-1.919	-1.848	-5.528	-3.956	-2.812	1.646	1.799	0.003	TRUE	1.799	FALSE	FALSE
K05346	-6.411	-7.08	-2.116	-7.096	-7.071	0.095	-8.231	4.478	8.614	-0.481	0.312	FALSE	0.481	FALSE	FALSE
K05349	-3.804	-4.368	-2.409	-4.409	-4.312	-3.74	-1.413	1.965	2.352	-0.847	0.113	FALSE	0.847	FALSE	FALSE
K05350	-7.171	-7.454	-6.99	-7.576	-7.364	-6.086	-8.701	0.237	4.398	-0.055	0.473	FALSE	0.055	FALSE	FALSE
K05364	-2.519	-5.31	0.86	-4.849	-5.99	2.949	-1.771	6.6	4.746	-1.344	0	TRUE	1.344	FALSE	FALSE
K05366	4.94	5.396	4.343	5.306	5.489	4.605	4.053	-1.051	0.551	2.002	0	TRUE	2.002	TRUE	TRUE
K05499	-6.848	-7.202	-6.61	-7.26	-7.139	-5.715	-8.504	0.277	4.308	-0.064	0.468	FALSE	0.064	FALSE	FALSE
K05515	-0.665	-3.156	1.831	-3.197	-3.121	2.753	0.675	4.984	2.08	-2.393	0	TRUE	2.393	TRUE	TRUE
K05520	-2.385	-1.368	-3.243	-1.181	-1.573	-3.285	-3.209	-1.878	0.946	2.039	0.022	FALSE	2.039	TRUE	FALSE
K05521	-0.966	-2.716	0.395	-2.751	-2.679	0.755	-0.322	2.974	1.164	-2.528	0	TRUE	2.528	TRUE	TRUE
K05527	-5.533	-5.508	-5.559	-5.499	-5.533	-7.312	-4.333	-0.115	4.486	0.023	0.489	FALSE	0.023	FALSE	FALSE
K05540	-0.546	-2.723	1.437	-2.706	-2.743	2.241	0.462	4.198	1.798	-2.33	0	TRUE	2.33	TRUE	TRUE
K05546	5.161	6.516	2.963	6.719	6.337	1.894	4.009	-3.565	2.117	1.714	0	TRUE	1.714	FALSE	FALSE
K05578	-4.501	-4.638	-2.679	-4.771	-4.532	-6.547	-0.991	1.702	5.652	-0.294	0.393	FALSE	0.294	FALSE	FALSE
K05592	5.951	6.898	5.1	6.804	6.992	5.078	5.125	-1.795	0.187	9.658	0	TRUE	9.658	TRUE	TRUE
K05595	-4.922	-4.802	-4.99	-4.835	-4.751	-4.439	-6.087	-0.298	2.653	0.131	0.441	FALSE	0.131	FALSE	FALSE
K05605	-6.77	-7.166	-6.118	-7.204	-7.135	-9.149	-4.649	0.815	5.487	-0.145	0.419	FALSE	0.145	FALSE	FALSE
K05613	-7.111	-7.464	-6.875	-7.588	-7.316	-5.987	-8.833	0.261	4.369	-0.062	0.467	FALSE	0.062	FALSE	FALSE
K05616	-6.872	-7.514	-6.146	-7.558	-7.463	-5.113	-8.705	0.935	4.889	-0.203	0.397	FALSE	0.203	FALSE	FALSE
K05617	-7.001	-7.456	-5.16	-7.499	-7.404	-9.276	-3.702	1.709	6.246	-0.278	0.357	FALSE	0.278	FALSE	FALSE
K05714	-3.982	-3.337	-4.357	-3.913	-2.883	-4.493	-4.185	-1.005	1.362	0.766	0.217	FALSE	0.766	FALSE	FALSE
K05787	-2.192	-3.575	0.234	-3.535	-3.606	-1.923	1.391	3.643	3.447	-1.042	0.063	FALSE	1.042	FALSE	FALSE
K05799	-4.778	-6.674	-3.601	-6.865	-6.544	-4.526	-2.753	3.166	2.946	-1.121	0.086	FALSE	1.121	FALSE	FALSE
K05801	-5.093	-5.203	-2.464	-5.251	-5.186	-7.092	-0.426	2.566	6.659	-0.371	0.392	FALSE	0.371	FALSE	FALSE
K05807	-3.854	-4.336	-3.525	-3.84	-5.112	-3.115	-4.122	0.789	1.954	-0.468	0.31	FALSE	0.468	FALSE	FALSE
K05808	8.29	8.918	6.748	9.243	8.613	5.498	7.993	-2.178	2.495	0.884	0	TRUE	0.884	FALSE	FALSE
K05809	-4.844	-3.987	-5.672	-5.408	-3.205	-7.368	-4.442	-1.558	4.291	0.435	0.291	FALSE	0.435	FALSE	FALSE
K05810	-0.37	-2.317	1.816	-2.33	-2.305	3.036	0.243	4.148	2.794	-1.494	0	TRUE	1.494	FALSE	FALSE
K05813	8.733	10.162	7.095	9.927	10.387	6.62	7.574	-3.042	0.956	3.246	0	TRUE	3.246	TRUE	TRUE
K05815	5.611	7.34	3.751	6.819	7.838	3.121	4.402	-3.56	1.283	2.797	0	TRUE	2.797	TRUE	TRUE
K05817	-4.178	-1.859	-5.575	-1.03	-3.842	-6.005	-5.189	-3.347	3.55	0.971	0.141	FALSE	0.971	FALSE	FALSE
K05822	2.52	4.785	-1.303	5.204	4.281	-5.001	0.59	-6.066	5.588	1.413	0	TRUE	1.413	FALSE	FALSE
K05823	2.308	4.419	-1.418	4.809	3.959	-4.353	0.509	-5.82	4.856	1.384	0	TRUE	1.384	FALSE	FALSE
K05832	1.334	2.056	0.357	1.734	2.378	-0.41	1.013	-1.717	1.422	1.302	0	TRUE	1.302	FALSE	FALSE
K05833	1.74	2.662	0.642	2.814	2.494	0.132	1.172	-1.978	1.042	2.012	0	TRUE	2.012	TRUE	TRUE
K05837	6.452	8.28	4.231	8.655	7.912	3.447	4.993	-4.042	1.545	2.682	0	TRUE	2.682	TRUE	TRUE
K05838	-4.396	-7.127	-3.491	-7.146	-7.091	-3.879	-3.105	3.652	2.505	-1.471	0.03	FALSE	1.471	FALSE	FALSE
K05844	-6.948	-6.906	-7.001	-6.987	-6.773	-8.831	-5.711	-0.032	4.474	0.008	0.497	FALSE	0.008	FALSE	FALSE
K05845	1.263	0.886	1.288	0.088	1.388	1.331	1.234	0.394	1.292	-0.54	0.358	FALSE	0.54	FALSE	FALSE
K05846	-1.826	-0.726	-2.931	-0.649	-0.811	-2.532	-3.531	-2.237	1.13	2.092	0	TRUE	2.092	TRUE	TRUE
K05847	0.802	0.546	1.435	0.109	0.931	0.733	2.111	0.931	1.383	-0.691	0.205	FALSE	0.691	FALSE	FALSE
K05878	3.217	3.103	3.984	2.744	3.442	3.093	4.869	0.957	1.778	-0.552	0.25	FALSE	0.552	FALSE	FALSE
K05879	3.226	3.242	2.838	2.451	3.968	1.742	3.819	-0.365	2.079	0.178	0.27	FALSE	0.178	FALSE	FALSE
K05895	-6.127	-6.772	-2.368	-6.802	-6.738	-0.84	-7.966	3.561	7.54	-0.448	0.319	FALSE	0.448	FALSE	FALSE
K05896	4.709	5.859	3.222	6.062	5.636	2.619	3.798	-2.62	1.18	2.297	0	TRUE	2.297	TRUE	TRUE
K05919	-3.681	-4.034	-3.468	-4.049	-4.018	-3.555	-3.334	0.618	1.865	-0.372	0.361	FALSE	0.372	FALSE	FALSE
K05934	-4.832	-5.102	-2.054	-5.13	-5.072	-1.093	-6.434	2.097	5.436	-0.374	0.361	FALSE	0.374	FALSE	FALSE
K05936	-5.443	-5.763	-2.655	-5.83	-5.652	-1.401	-6.984	2.299	5.691	-0.398	0.351	FALSE	0.398	FALSE	FALSE
K05946	4.006	5.199	2.837	5.658	4.704	2.486	3.255	-2.319	0.957	2.427	0	TRUE	2.427	TRUE	TRUE
K05964	2.765	4.459	-0.109	4.653	4.242	-2.299	1.187	-4.487	3.494	1.595	0	TRUE	1.595	FALSE	FALSE
K05966	2.044	3.719	-1.761	3.901	3.515	-6.297	0.442	-5.415	6.758	1.184	0	TRUE	1.184	FALSE	FALSE
K05970	-5.398	-5.411	-5.272	-6.216	-4.794	-8.237	-3.892	0.002	4.541	-0.001	0.5	FALSE	0.001	FALSE	FALSE
K05985	5.102	6.422	3.378	6.496	6.345	2.999	3.837	-3.028	0.834	3.639	0	TRUE	3.639	TRUE	TRUE
K06001	-3.161	-5.203	-1.538	-5.248	-5.137	-2.632	-0.852	3.531	1.935	-1.778	0.004	TRUE	1.778	FALSE	FALSE
K06020	-7.417	-7.78	-4.217	-7.795	-7.747	-9.749	-2.253	3.058	7.705	-0.361	0.352	FALSE	0.361	FALSE	FALSE
K06023	5.397	6.765	3.674	7.024	6.486	3.049	4.292	-3.095	1.242	2.536	0	TRUE	2.536	TRUE	TRUE
K06024	4.767	5.697	3.186	5.881	5.49	2.227	4.064	-2.518	1.839	1.42	0	TRUE	1.42	FALSE	FALSE
K06041	1.52	0.395	1.928	-2.442	2.124	2.678	1.073	1.458	4.59	-0.469	0.25	FALSE	0.469	FALSE	FALSE
K06042	-5.864	-6.418	-3.653	-6.31	-6.524	-2.612	-7.859	1.934	5.859	-0.327	0.33	FALSE	0.327	FALSE	FALSE
K06068	-6.809	-7.303	-5.535	-7.353	-7.293	-4.349	-8.927	1.287	5.469	-0.247	0.361	FALSE	0.247	FALSE	FALSE
K06075	-5.273	-5.928	0.02	-6.03	-5.815	2.593	-7.192	5.385	9.895	-0.485	0.308	FALSE	0.485	FALSE	FALSE
K06078	-4.563	-3.649	-5.183	-2.819	-5.103	-4.552	-6.316	-1.581	3.94	0.454	0.296	FALSE	0.454	FALSE	FALSE
K06113	-6.671	-7.614	-5.761	-7.582	-7.626	-7.248	-4.716	1.739	3.573	-0.545	0.26	FALSE	0.545	FALSE	FALSE
K06131	2.903	3.724	2.471	3.989	3.388	2.524	2.399	-1.27	0.602	2.136	0	TRUE	2.136	TRUE	TRUE
K06139	-6.947	-7.612	-2.297	-7.604	-7.621	0.305	-8.883	5.019	9.422	-0.488	0.323	FALSE	0.488	FALSE	FALSE
K06143	-7.174	-7.639	-6.701	-7.575	-7.709	-5.741	-8.888	0.591	4.413	-0.141	0.424	FALSE	0.141	FALSE	FALSE
K06147	6.311	7.332	5.148	7.44	7.221	4.89	5.414	-2.186	0.526	4.186	0	TRUE	4.186	TRUE	TRUE
K06148	6.135	6.835	4.094	6.864	6.805	2.626	5.497	-2.747	2.871	0.965	0	TRUE	0.965	FALSE	FALSE
K06153	2.832	2.31	3.538	1.947	2.643	4.045	2.946	1.232	1.096	-1.129	0.003	TRUE	1.129	FALSE	FALSE
K06158	4.759	6.008	3.534	6.225	5.784	3.772	3.282	-2.475	0.501	4.947	0	TRUE	4.947	TRUE	TRUE
K06167	-1.23	-3.837	0.587	-3.957	-3.716	1.127	-0.239	4.341	1.536	-2.713	0	TRUE	2.713	TRUE	TRUE
K06168	-0.24	-2.595	2.209	-2.464	-2.756	3.449	0.748	4.896	2.701	-1.814	0	TRUE	1.814	FALSE	FALSE
K06173	4.029	5.209	2.787	5.135	5.275	2.905	2.632	-2.432	0.284	8.597	0	TRUE	8.597	TRUE	TRUE
K06178	5.103	5.953	4.569	6.31	5.603	4.653	4.452	-1.43	0.707	2.065	0	TRUE	2.065	TRUE	TRUE
K06179	-1.541	-3.632	0.259	-4.12	-3.207	1.081	-0.891	3.861	2.093	-1.804	0	TRUE	1.804	FALSE	FALSE
K06180	5.542	6.419	4.869	6.139	6.652	5.022	4.72	-1.532	0.512	3.004	0	TRUE	3.004	TRUE	TRUE
K06183	1.991	3.72	0.056	3.847	3.585	0.283	-0.241	-3.678	0.537	6.902	0	TRUE	6.902	TRUE	TRUE
K06187	6.34	7.228	4.866	7.205	7.252	4.246	5.481	-2.356	1.238	1.964	0	TRUE	1.964	FALSE	FALSE
K06189	-2.148	-3.535	0.513	-4.635	-2.745	2.377	-1.876	4.388	4.287	-1.01	0.02	FALSE	1.01	FALSE	FALSE
K06191	0.838	0.421	1.689	0.521	0.287	2.064	0.942	1.154	1.155	-1.018	0.076	FALSE	1.018	FALSE	FALSE
K06194	-4.799	-5.67	-3.844	-5.663	-5.672	-4.844	-3.027	1.824	2.357	-0.843	0.165	FALSE	0.843	FALSE	FALSE
K06196	-6.1	-6.488	-4.455	-6.643	-6.409	-8.44	-2.702	1.729	6.284	-0.271	0.355	FALSE	0.271	FALSE	FALSE
K06198	2.405	2.751	1.096	2.522	2.979	-0.32	2.325	-1.613	2.644	0.69	0.021	FALSE	0.69	FALSE	FALSE
K06199	-5.742	-3.497	-7.283	-2.412	-5.687	-7.564	-6.953	-3.594	4.595	0.876	0.165	FALSE	0.876	FALSE	FALSE
K06200	-5.216	-5.356	-2.772	-5.367	-5.349	-1.311	-6.66	2.186	5.345	-0.39	0.379	FALSE	0.39	FALSE	FALSE
K06201	-2.649	-2.594	-2.692	-3.106	-2.115	-3.248	-2.197	-0.106	1.496	0.084	0.462	FALSE	0.084	FALSE	FALSE
K06206	-2.849	-2.857	-1.704	-2.287	-3.615	-0.199	-4.085	1.262	3.905	-0.31	0.409	FALSE	0.31	FALSE	FALSE
K06207	7.43	8.464	6.371	8.548	8.386	6.252	6.491	-2.096	0.243	8.658	0	TRUE	8.658	TRUE	TRUE
K06209	-1.29	-1.298	-0.653	-1.072	-1.545	0.286	-2.351	0.544	2.641	-0.21	0.439	FALSE	0.21	FALSE	FALSE
K06213	-1.129	-4.078	1.32	-3.846	-4.343	2.186	0.223	5.403	1.994	-2.656	0	TRUE	2.656	TRUE	TRUE
K06215	0.915	-1.953	3.489	-1.983	-1.921	4.466	2.397	5.502	2.073	-2.641	0	TRUE	2.641	TRUE	TRUE
K06216	3.11	4.391	-0.463	4.659	4.078	-4.448	2.097	-4.881	6.529	0.873	0	TRUE	0.873	FALSE	FALSE
K06217	6.749	8.362	4.835	8.585	8.162	4.362	5.326	-3.524	0.964	3.692	0	TRUE	3.692	TRUE	TRUE
K06221	-3.519	-3.596	-3.465	-3.348	-3.903	-3.693	-3.212	0.153	1.254	-0.132	0.449	FALSE	0.132	FALSE	FALSE
K06223	-4.327	-4.69	-1.429	-4.666	-4.701	0.135	-4.989	2.9	5.155	-0.543	0.28	FALSE	0.543	FALSE	FALSE
K06238	-8.182	-8.72	-4.042	-8.804	-8.666	-2.341	-10.121	3.926	8.038	-0.45	0.32	FALSE	0.45	FALSE	FALSE
K06281	-8.069	-8.042	-8.092	-8.066	-8.019	-7.583	-8.982	-0.199	3.789	0.05	0.478	FALSE	0.05	FALSE	FALSE
K06286	4.647	5.849	2.525	6.054	5.631	1.31	3.645	-3.334	2.334	1.469	0	TRUE	1.469	FALSE	FALSE
K06287	-0.427	-1.572	1.151	-1.436	-1.718	1.915	-0.009	2.639	1.94	-1.36	0.001	TRUE	1.36	FALSE	FALSE
K06346	0.728	-0.787	3.065	-0.915	-0.658	4.435	1.422	4.048	3.014	-1.318	0	TRUE	1.318	FALSE	FALSE
K06350	-6.618	-7.052	-5.393	-7.045	-7.072	-9.054	-3.799	1.334	6.015	-0.229	0.378	FALSE	0.229	FALSE	FALSE
K06381	-0.862	-3.545	1.367	-3.67	-3.418	2.278	0.234	4.917	2.056	-2.381	0	TRUE	2.381	TRUE	TRUE
K06400	1.003	-0.103	1.229	-2.956	1.445	1.622	0.694	1.162	4.404	-0.444	0.29	FALSE	0.444	FALSE	FALSE
K06409	-2.978	-5.356	-0.176	-5.408	-5.318	1.411	-2.268	5.262	3.708	-1.396	0	TRUE	1.396	FALSE	FALSE
K06412	-5.424	-5.329	-5.493	-5.271	-5.396	-7.395	-4.352	-0.29	4.323	0.06	0.467	FALSE	0.06	FALSE	FALSE
K06413	-7.075	-5.603	-8.577	-5.278	-6.073	-7.945	-9.664	-3.019	2.794	1.203	0.078	FALSE	1.203	FALSE	FALSE
K06416	-3.524	-5.315	-2.523	-5.367	-5.265	-2.051	-3.384	2.649	3.002	-0.964	0.142	FALSE	0.964	FALSE	FALSE
K06442	6.045	7.759	3.405	7.828	7.691	2.388	4.362	-4.33	1.975	2.294	0	TRUE	2.294	TRUE	TRUE
K06518	-2.02	-6.059	0.768	-6.179	-5.979	2.08	-1.067	6.777	3.447	-1.775	0	TRUE	1.775	FALSE	FALSE
K06606	-6.503	-7.042	-6.229	-7.033	-7.05	-6.569	-5.87	0.839	2.999	-0.297	0.388	FALSE	0.297	FALSE	FALSE
K06607	-0.826	-0.843	-0.018	-0.263	-1.56	0.953	-1.414	0.865	2.393	-0.37	0.347	FALSE	0.37	FALSE	FALSE
K06609	-5.784	-5.476	-5.966	-7.718	-4.351	-7.08	-5.138	-0.445	3.785	0.122	0.436	FALSE	0.122	FALSE	FALSE
K06610	-6.639	-4.825	-7.628	-7.552	-3.595	-9.473	-6.382	-2.537	5.204	0.52	0.25	FALSE	0.52	FALSE	FALSE
K06726	1.458	1.991	0.509	2.041	1.938	1.142	-0.736	-1.616	1.873	1.106	0.001	TRUE	1.106	FALSE	FALSE
K06861	-0.062	-2.16	1.804	-2.359	-1.987	2.711	0.633	3.963	2.091	-1.875	0	TRUE	1.875	FALSE	FALSE
K06864	-7.521	-7.494	-7.548	-7.556	-7.424	-9.428	-6.422	-0.186	4.542	0.035	0.482	FALSE	0.035	FALSE	FALSE
K06871	0.062	-2.626	1.735	-2.765	-2.459	2.055	1.185	4.248	0.932	-4.48	0	TRUE	4.48	TRUE	TRUE
K06872	-2.762	-2.486	-3.053	-2.757	-2.216	-3.475	-2.613	-0.553	1.22	0.513	0.287	FALSE	0.513	FALSE	FALSE
K06878	5.653	7.564	1.273	7.705	7.444	-1.907	3.819	-6.323	5.723	1.169	0	TRUE	1.169	FALSE	FALSE
K06881	6.2	7.622	4.617	7.796	7.46	4.297	4.944	-3.012	0.645	4.688	0	TRUE	4.688	TRUE	TRUE
K06885	3.873	4.467	2.411	4.607	4.335	1.325	3.418	-2.053	2.092	1.023	0	TRUE	1.023	FALSE	FALSE
K06889	5.815	6.889	4.132	7.023	6.753	3.353	4.866	-2.764	1.516	1.862	0	TRUE	1.862	FALSE	FALSE
K06890	6.698	8.354	5.269	8.713	7.985	5.454	5.086	-3.1	0.728	4.262	0	TRUE	4.262	TRUE	TRUE
K06894	-7.347	-7.169	-7.524	-7.934	-6.599	-6.756	-9.229	-0.548	3.085	0.201	0.397	FALSE	0.201	FALSE	FALSE
K06895	-6.022	-6.455	-5.494	-6.554	-6.381	-4.534	-7.769	0.644	4.678	-0.142	0.422	FALSE	0.142	FALSE	FALSE
K06898	-6.445	-6.721	-6.255	-6.752	-6.713	-5.375	-7.854	0.238	4.284	-0.057	0.469	FALSE	0.057	FALSE	FALSE
K06901	6.111	6.769	5.252	6.696	6.844	5.557	4.902	-1.52	0.652	2.405	0	TRUE	2.405	TRUE	TRUE
K06902	-6.543	-4.86	-7.884	-4.007	-6.404	-8.086	-7.636	-2.865	4.208	0.774	0.2	FALSE	0.774	FALSE	FALSE
K06904	-5.107	-5.01	-5.151	-4.264	-6.138	-5.312	-5	-0.098	2.044	0.057	0.48	FALSE	0.057	FALSE	FALSE
K06910	-0.163	-1.924	1.426	-2.122	-1.729	2.122	0.389	3.278	1.772	-1.842	0	TRUE	1.842	FALSE	FALSE
K06915	0.969	2.67	-3.248	2.785	2.536	-8.232	-0.758	-5.783	7.509	1.077	0	TRUE	1.077	FALSE	FALSE
K06919	-2.852	0.262	-3.82	3.406	-5.03	-6.988	-2.181	-5.089	8.434	0.541	0.268	FALSE	0.541	FALSE	FALSE
K06920	-0.122	-2.98	1.687	-3.007	-2.956	2.163	1.019	4.632	1.267	-3.535	0	TRUE	3.535	TRUE	TRUE
K06921	2.399	3.423	-0.608	3.554	3.289	-3.503	1.442	-4.106	4.942	0.935	0	TRUE	0.935	FALSE	FALSE
K06925	5.967	7.561	4.258	7.684	7.443	4.016	4.463	-3.322	0.447	7.478	0	TRUE	7.478	TRUE	TRUE
K06929	-5.797	-5.753	-5.85	-5.823	-5.691	-7.554	-4.528	-0.156	4.552	0.032	0.479	FALSE	0.032	FALSE	FALSE
K06933	-5.044	-5.649	0.122	-5.695	-5.61	2.249	-6.791	5.028	9.173	-0.487	0.315	FALSE	0.487	FALSE	FALSE
K06941	0.124	-2.679	1.626	-2.587	-2.794	1.844	1.301	4.271	0.71	-5.824	0	TRUE	5.824	TRUE	TRUE
K06942	6.211	7.361	5.047	7.41	7.314	4.997	5.106	-2.311	0.132	17.516	0	TRUE	17.516	TRUE	TRUE
K06948	4.752	6.011	2.273	6.05	5.973	0.871	3.529	-3.744	2.661	1.506	0	TRUE	1.506	FALSE	FALSE
K06949	5.019	5.618	4.053	5.503	5.726	3.551	4.555	-1.546	1.001	1.616	0	TRUE	1.616	FALSE	FALSE
K06950	7.41	8.494	6.016	8.721	8.307	5.52	6.518	-2.497	0.998	2.557	0	TRUE	2.557	TRUE	TRUE
K06951	-5.96	-6.535	-5.221	-6.515	-6.552	-4.237	-7.924	0.844	4.817	-0.183	0.393	FALSE	0.183	FALSE	FALSE
K06958	4.675	5.878	3.774	6.141	5.563	3.775	3.772	-2.071	0.581	3.65	0	TRUE	3.65	TRUE	TRUE
K06959	-3.052	-2.614	-3.597	-2.435	-2.812	-4.02	-3.148	-0.96	1.006	1.045	0.1	FALSE	1.045	FALSE	FALSE
K06960	2.254	0.948	5.126	0.945	0.953	7.104	2.872	4.305	4.227	-1.035	0	TRUE	1.035	FALSE	FALSE
K06962	-1.92	-2.936	-0.014	-3.331	-2.607	0.75	-1.665	2.655	2.512	-1.051	0.056	FALSE	1.051	FALSE	FALSE
K06966	-1.122	-2.19	0.523	-1.849	-2.568	1.363	-0.765	2.659	2.167	-1.217	0.012	FALSE	1.217	FALSE	FALSE
K06967	4.155	5.245	2.592	5.279	5.208	2.137	3.061	-2.632	0.924	2.925	0	TRUE	2.925	TRUE	TRUE
K06969	-0.071	-2.839	2.058	-2.87	-2.803	2.683	1.222	4.842	1.477	-3.253	0	TRUE	3.253	TRUE	TRUE
K06972	-2.631	-4.856	-0.246	-5.456	-4.421	1.043	-1.973	4.715	3.028	-1.524	0	TRUE	1.524	FALSE	FALSE
K06973	-1.859	-0.946	-1.973	-0.033	-3.337	-2.683	-1.326	-0.711	3.323	0.222	0.432	FALSE	0.222	FALSE	FALSE
K06988	-3.653	-3.145	-4.553	-3.516	-2.816	-6.665	-3.349	-1.52	3.412	0.587	0.225	FALSE	0.587	FALSE	FALSE
K06993	-4.658	-6.399	-3.08	-6.551	-6.307	-4.537	-2.051	3.284	3.293	-1.031	0.106	FALSE	1.031	FALSE	FALSE
K06994	3.078	5.742	-1.848	5.348	6.131	-5.3	0.704	-7.586	6.003	1.363	0	TRUE	1.363	FALSE	FALSE
K06997	0.406	-1.728	2.946	-1.86	-1.627	4.206	1.448	4.853	2.763	-1.743	0	TRUE	1.743	FALSE	FALSE
K06998	-6.705	-6.96	-6.331	-7.107	-6.858	-8.773	-4.969	0.501	5.026	-0.095	0.448	FALSE	0.095	FALSE	FALSE
K06999	-4.759	-3.202	-6.608	-2.676	-3.991	-8.447	-5.353	-3.378	3.471	1.14	0.077	FALSE	1.14	FALSE	FALSE
K07000	-5.116	-7.154	-3.095	-7.026	-7.28	-4.809	-1.919	3.988	3.601	-1.112	0.077	FALSE	1.112	FALSE	FALSE
K07001	-4.153	-4.188	-3.395	-4.246	-4.128	-5.447	-2.153	0.611	3.33	-0.197	0.434	FALSE	0.197	FALSE	FALSE
K07003	-1.961	-5.395	0.37	-5.439	-5.373	1.05	-0.549	5.718	1.674	-3.285	0	TRUE	3.285	TRUE	TRUE
K07005	-5.65	-6.128	-4.597	-6.184	-6.064	-8.042	-3.132	1.036	5.555	-0.193	0.393	FALSE	0.193	FALSE	FALSE
K07006	-0.885	-2.573	0.673	-2.608	-2.544	-0.457	1.574	3.244	2.082	-1.534	0.002	TRUE	1.534	FALSE	FALSE
K07007	-1.073	-3.288	0.705	-3.37	-3.215	1.442	-0.275	3.975	1.743	-2.261	0	TRUE	2.261	TRUE	TRUE
K07009	3.864	5.624	2.16	6.085	5.134	1.782	2.556	-3.44	0.961	3.61	0	TRUE	3.61	TRUE	TRUE
K07010	3.658	5.359	2.108	5.657	5.036	2.372	1.711	-3.298	0.693	4.778	0	TRUE	4.778	TRUE	TRUE
K07011	-2.012	-1.637	-2.575	-3.113	-0.756	-3.857	-1.51	-0.755	2.714	0.278	0.314	FALSE	0.278	FALSE	FALSE
K07012	-1.196	-4.743	1.236	-4.534	-4.972	0.629	1.836	6.014	1.262	-4.596	0	TRUE	4.596	TRUE	TRUE
K07014	-7.764	-8.104	-7.413	-8.157	-8.006	-10.082	-6.032	0.436	5.168	-0.09	0.453	FALSE	0.09	FALSE	FALSE
K07015	3.967	4.871	2.047	4.922	4.811	0.842	3.102	-2.755	2.262	1.358	0	TRUE	1.358	FALSE	FALSE
K07017	-6.117	-6.468	-5.057	-6.42	-6.538	-8.575	-3.62	1.064	5.802	-0.191	0.396	FALSE	0.191	FALSE	FALSE
K07021	6.577	7.57	5.229	7.428	7.718	4.744	5.746	-2.323	1.002	2.409	0	TRUE	2.409	TRUE	TRUE
K07023	4.785	6.806	1.875	6.919	6.697	0.966	2.75	-4.891	1.785	2.837	0	TRUE	2.837	TRUE	TRUE
K07024	6.64	8.173	4.86	8.366	8.009	4.438	5.26	-3.337	0.823	4.095	0	TRUE	4.095	TRUE	TRUE
K07025	3.339	3.974	2.191	4.027	3.925	1.602	2.759	-1.81	1.153	1.652	0	TRUE	1.652	FALSE	FALSE
K07027	2.937	4.823	1.204	5.105	4.503	1.397	0.819	-3.699	0.647	5.721	0	TRUE	5.721	TRUE	TRUE
K07029	7.656	8.794	5.832	8.94	8.661	5.031	6.651	-2.97	1.62	1.837	0	TRUE	1.837	FALSE	FALSE
K07030	6.367	7.702	4.217	7.616	7.79	3.318	5.108	-3.473	1.789	1.979	0	TRUE	1.979	FALSE	FALSE
K07033	-1.337	-3.44	1.317	-3.254	-3.636	2.803	-0.541	4.904	3.348	-1.458	0	TRUE	1.458	FALSE	FALSE
K07035	-3.44	-2.661	-4.156	-2.69	-2.642	-4.342	-3.91	-1.481	0.903	1.653	0.046	FALSE	1.653	FALSE	FALSE
K07037	-1.725	-3.957	-0.156	-4.157	-3.75	0.249	-0.746	3.709	1.11	-3.253	0	TRUE	3.253	TRUE	TRUE
K07040	5.671	6.803	4.014	6.889	6.714	3.445	4.607	-2.751	1.161	2.465	0	TRUE	2.465	TRUE	TRUE
K07042	6.817	8.417	4.25	8.465	8.37	3.196	5.26	-4.172	2.066	2.042	0	TRUE	2.042	TRUE	TRUE
K07043	-0.768	-1.879	0.277	-2.682	-1.205	0.923	-0.542	2.142	1.684	-1.252	0.019	FALSE	1.252	FALSE	FALSE
K07045	-4.406	-3.753	-4.908	-4.026	-3.484	-5.001	-4.792	-1.161	1.348	0.931	0.168	FALSE	0.931	FALSE	FALSE
K07046	-5.741	-6.718	-1.439	-6.71	-6.749	-6.327	0.876	5.108	7.426	-0.674	0.223	FALSE	0.674	FALSE	FALSE
K07047	-7.861	-7.831	-7.887	-7.788	-7.858	-9.675	-6.777	-0.179	4.522	0.035	0.48	FALSE	0.035	FALSE	FALSE
K07050	-3.346	-3.626	-2.767	-3.643	-3.617	-4.084	-1.783	0.844	2.592	-0.357	0.331	FALSE	0.357	FALSE	FALSE
K07052	4.36	5.273	3.225	5.384	5.158	2.87	3.587	-2.051	0.721	2.906	0	TRUE	2.906	TRUE	TRUE
K07053	-3.507	-4.053	-0.85	-4.077	-4.041	0.815	-3.628	3.241	4.427	-0.709	0.173	FALSE	0.709	FALSE	FALSE
K07054	-7.077	-6.931	-7.19	-6.957	-6.903	-6.484	-8.231	-0.308	4.052	0.078	0.462	FALSE	0.078	FALSE	FALSE
K07056	5.349	7.004	3.687	6.684	7.281	3.387	3.972	-3.302	0.623	5.305	0	TRUE	5.305	TRUE	TRUE
K07058	5.393	6.786	3.106	7.021	6.58	1.94	4.215	-3.706	2.277	1.657	0	TRUE	1.657	FALSE	FALSE
K07067	-5.279	-5.586	-4.449	-5.6	-5.577	-3.567	-6.93	0.742	3.74	-0.213	0.386	FALSE	0.213	FALSE	FALSE
K07069	-2.947	-1.626	-5.036	-1.681	-1.541	-6.79	-3.777	-3.379	3.211	1.216	0.042	FALSE	1.216	FALSE	FALSE
K07076	1.675	3.582	-2.426	3.726	3.437	-6.818	-0.29	-5.964	6.508	1.218	0	TRUE	1.218	FALSE	FALSE
K07078	-1.153	-0.12	-2.436	-0.142	-0.099	-2.796	-2.062	-2.329	0.859	2.765	0	TRUE	2.765	TRUE	TRUE
K07080	-4.29	-4.657	-3.425	-4.735	-4.621	-4.772	-2.613	1.13	2.445	-0.485	0.276	FALSE	0.485	FALSE	FALSE
K07082	3.265	1.533	4.195	-0.25	2.871	4.841	3.463	2.597	3.124	-0.996	0	TRUE	0.996	FALSE	FALSE
K07084	-4.471	-5.104	-1.378	-5.145	-5.062	0.345	-4.603	3.59	4.976	-0.695	0.184	FALSE	0.695	FALSE	FALSE
K07085	0.224	-2.601	2.678	-2.555	-2.646	3.334	1.918	5.271	1.419	-3.709	0	TRUE	3.709	TRUE	TRUE
K07088	-0.066	-0.065	-0.638	0.263	-0.511	0.366	-2.037	-0.482	2.407	0.241	0.411	FALSE	0.241	FALSE	FALSE
K07089	-3.276	-4.596	-0.24	-4.626	-4.578	1.505	-2.854	4.434	4.365	-0.986	0.022	FALSE	0.986	FALSE	FALSE
K07090	3.322	4.873	1.362	5.328	4.384	2.282	0.167	-3.499	2.12	1.792	0	TRUE	1.792	FALSE	FALSE
K07095	-0.164	-0.424	0.956	-0.371	-0.478	1.678	-0.171	1.268	1.843	-0.71	0.152	FALSE	0.71	FALSE	FALSE
K07098	-1.541	-3.265	0.409	-3.304	-3.221	1.372	-0.916	3.669	2.287	-1.601	0	TRUE	1.601	FALSE	FALSE
K07099	-2.623	-3.693	-0.614	-3.721	-3.668	0.545	-2.311	3.076	2.92	-1.03	0.054	FALSE	1.03	FALSE	FALSE
K07104	-4.361	-3.679	-4.859	-4.553	-3.027	-4.309	-5.827	-1.264	2.382	0.602	0.237	FALSE	0.602	FALSE	FALSE
K07105	-1.08	-3.009	0.401	-2.428	-3.794	0.931	-0.521	3.289	1.778	-1.779	0.001	TRUE	1.779	FALSE	FALSE
K07106	3.829	4.896	0.035	4.832	4.96	-4.089	2.825	-4.846	6.921	0.838	0	TRUE	0.838	FALSE	FALSE
K07107	0.303	-2.064	2.812	-2.347	-1.81	4.245	0.955	4.971	3.294	-1.494	0	TRUE	1.494	FALSE	FALSE
K07112	-7.196	-7.385	-6.955	-7.485	-7.301	-9.367	-5.643	0.243	4.799	-0.056	0.469	FALSE	0.056	FALSE	FALSE
K07114	-0.019	-2.796	2.401	-2.869	-2.741	3.221	1.426	5.212	1.803	-2.875	0	TRUE	2.875	TRUE	TRUE
K07118	-1.732	-1.009	-2.515	-1.516	-0.558	-3.231	-1.9	-1.494	1.545	1.082	0.076	FALSE	1.082	FALSE	FALSE
K07124	5.394	6.613	3.959	6.882	6.362	3.55	4.403	-2.647	0.854	3.133	0	TRUE	3.133	TRUE	TRUE
K07126	-2.194	-3.449	-1.169	-3.478	-3.436	-0.73	-1.802	2.197	1.286	-1.759	0.014	FALSE	1.759	FALSE	FALSE
K07132	-3.685	-2.406	-4.862	-3.088	-1.821	-5.602	-4.157	-2.421	2.143	1.225	0.07	FALSE	1.225	FALSE	FALSE
K07133	4.574	5.129	4.138	5.181	5.071	4.164	4.104	-0.991	0.124	7.987	0	TRUE	7.987	TRUE	TRUE
K07136	-5.791	-5.717	-5.89	-5.79	-5.649	-7.78	-4.67	-0.246	4.633	0.056	0.477	FALSE	0.056	FALSE	FALSE
K07137	-0.207	-2.659	2.033	-2.782	-2.556	2.87	1.061	4.709	1.812	-2.597	0	TRUE	2.597	TRUE	TRUE
K07139	-1.061	-2.656	0.609	-2.546	-2.811	1.158	-0.422	3.115	1.611	-1.92	0	TRUE	1.92	FALSE	FALSE
K07149	-1.215	0.422	-4.179	0.624	0.155	-7.181	-2.686	-4.618	4.574	1.366	0	TRUE	1.366	FALSE	FALSE
K07150	1.886	3.43	-0.961	3.55	3.305	-2.578	0.181	-4.495	2.759	1.807	0	TRUE	1.807	FALSE	FALSE
K07154	-4.838	-5.116	-3.762	-5.157	-5.085	-5.603	-2.666	1.214	3.09	-0.42	0.315	FALSE	0.42	FALSE	FALSE
K07160	-6.832	-6.681	-6.956	-6.874	-6.503	-8.757	-5.747	-0.269	4.469	0.066	0.466	FALSE	0.066	FALSE	FALSE
K07164	0.584	-3.296	3.355	-3.344	-3.24	4.406	2.107	6.705	2.313	-2.858	0	TRUE	2.858	TRUE	TRUE
K07166	1.74	0.14	3.247	-0.57	0.691	4.059	2.259	3.167	1.853	-1.663	0	TRUE	1.663	FALSE	FALSE
K07168	-3.089	-6.027	-1.681	-6.049	-6.002	-2.534	-0.951	4.372	2.617	-1.588	0.012	FALSE	1.588	FALSE	FALSE
K07170	1.458	3.09	-1.22	3.428	2.729	-2.991	-0.084	-4.288	2.916	1.715	0	TRUE	1.715	FALSE	FALSE
K07171	3.679	5.131	0.716	5.788	4.496	-2.49	2.851	-4.326	5.367	0.997	0	TRUE	0.997	FALSE	FALSE
K07173	4.139	6.211	2.869	7.131	5.197	3.145	2.476	-3.42	1.937	1.791	0	TRUE	1.791	FALSE	FALSE
K07175	-7.798	-7.659	-7.893	-7.633	-7.695	-7.311	-9.049	-0.412	3.862	0.107	0.451	FALSE	0.107	FALSE	FALSE
K07177	3.563	4.862	2.048	4.964	4.76	1.715	2.297	-2.859	0.582	4.965	0	TRUE	4.965	TRUE	TRUE
K07183	-0.727	-2.588	2.217	-2.8	-2.389	4.072	-0.142	5.016	4.214	-1.179	0	TRUE	1.179	FALSE	FALSE
K07192	-0.526	0.055	-1.555	0.074	0.032	-2.276	-0.947	-1.652	1.315	1.399	0	TRUE	1.399	FALSE	FALSE
K07213	-4.467	-4.968	-2.938	-5.038	-4.903	-6.858	-1.156	1.639	6.251	-0.265	0.365	FALSE	0.265	FALSE	FALSE
K07214	-4.28	-4.462	-3.63	-4.564	-4.311	-2.719	-5.683	0.592	3.189	-0.184	0.409	FALSE	0.184	FALSE	FALSE
K07220	3.621	2.962	3.752	1.696	3.91	3.479	4.018	0.834	2.212	-0.472	0.287	FALSE	0.472	FALSE	FALSE
K07223	-2.426	-1.125	-3.075	-0.577	-1.813	-3.098	-3.053	-1.942	1.245	1.605	0.014	FALSE	1.605	FALSE	FALSE
K07238	-3.688	-3.864	-2.16	-3.862	-3.866	-4.367	-0.727	1.722	3.639	-0.482	0.326	FALSE	0.482	FALSE	FALSE
K07239	-4.481	-7.769	-1.588	-6.956	-9.128	-0.172	-3.712	6.336	3.75	-1.558	0	TRUE	1.558	FALSE	FALSE
K07240	-2.699	-3.402	-1.702	-3.429	-3.377	-2.696	-0.861	1.688	1.993	-0.894	0.127	FALSE	0.894	FALSE	FALSE
K07243	-0.634	-3.871	1.874	-3.908	-3.824	2.579	1.048	5.735	1.563	-3.596	0	TRUE	3.596	TRUE	TRUE
K07258	3.835	5.105	2.152	4.92	5.309	1.557	2.748	-2.953	1.195	2.545	0	TRUE	2.545	TRUE	TRUE
K07259	-1.167	-3.546	1.037	-3.545	-3.546	2.126	-0.416	4.56	2.545	-1.778	0	TRUE	1.778	FALSE	FALSE
K07260	-6.737	-6.969	-6.539	-7.042	-6.876	-5.67	-8.525	0.147	4.382	-0.033	0.484	FALSE	0.033	FALSE	FALSE
K07263	0.705	-2.925	4.194	-3.224	-2.632	5.284	3.041	7.252	2.241	-3.236	0	TRUE	3.236	TRUE	TRUE
K07264	-3.68	-5.031	-1.752	-5.069	-4.992	-0.906	-3.28	3.076	2.462	-1.242	0.024	FALSE	1.242	FALSE	FALSE
K07271	-0.58	-1.965	1.72	-2.614	-1.444	3.101	-0.168	3.826	3.269	-1.154	0.001	TRUE	1.154	FALSE	FALSE
K07272	-3.997	-8.121	-2.695	-8.218	-7.998	-3.236	-2.179	5.407	2.662	-2.042	0	TRUE	2.042	TRUE	TRUE
K07273	0.981	-1.002	2.708	-0.485	-1.704	3.465	1.782	3.769	1.722	-2.12	0	TRUE	2.12	TRUE	TRUE
K07277	-0.296	-3.31	2.513	-3.739	-2.947	3.48	1.429	5.918	2.056	-2.836	0	TRUE	2.836	TRUE	TRUE
K07282	-5.152	-5.122	-5.159	-5.176	-5.073	-4.942	-5.466	-0.065	1.573	0.04	0.486	FALSE	0.04	FALSE	FALSE
K07284	5.783	6.618	4.87	6.541	6.694	5.087	4.621	-1.749	0.467	3.835	0	TRUE	3.835	TRUE	TRUE
K07301	-1.689	-4.146	-0.446	-4.171	-4.121	-0.139	-0.956	3.627	1.222	-2.832	0	TRUE	2.832	TRUE	TRUE
K07304	2.731	4.349	2.387	5.89	2.587	2.793	1.86	-2.049	3.307	0.602	0.233	FALSE	0.602	FALSE	FALSE
K07305	3.286	5.509	-0.227	6.098	4.78	-2.963	1.601	-5.595	4.547	1.459	0	TRUE	1.459	FALSE	FALSE
K07313	1.724	3.704	-1.805	3.952	3.441	-4.399	-0.154	-5.469	4.21	1.544	0	TRUE	1.544	FALSE	FALSE
K07315	-5.208	-5.358	-4.105	-5.377	-5.3	-3.101	-6.579	0.833	3.563	-0.24	0.389	FALSE	0.24	FALSE	FALSE
K07316	-0.104	-4.035	2.162	-4.517	-3.621	2.307	1.948	6.155	1.061	-5.825	0	TRUE	5.825	TRUE	TRUE
K07317	-2.231	-6.084	-0.557	-6.161	-5.992	-0.231	-1.087	5.457	1.624	-3.305	0	TRUE	3.305	TRUE	TRUE
K07318	-3.563	-1.669	-4.169	-6.594	0.067	-2.793	-7.941	-2.694	7.071	0.363	0.319	FALSE	0.363	FALSE	FALSE
K07319	-0.292	-3.968	1.231	-3.977	-3.959	1.161	1.325	5.224	0.964	-5.405	0	TRUE	5.405	TRUE	TRUE
K07326	-6.808	-7.127	-6.555	-7.263	-7.087	-5.747	-8.359	0.285	4.053	-0.073	0.462	FALSE	0.073	FALSE	FALSE
K07334	-5.362	-0.509	-6.955	0.749	-5.291	-7.145	-6.658	-5.53	6.686	0.835	0.158	FALSE	0.835	FALSE	FALSE
K07335	8.347	10.534	5.403	10.806	10.279	4.315	6.453	-5.147	2.136	2.46	0	TRUE	2.46	TRUE	TRUE
K07339	-4.25	-4.567	-3.681	-4.712	-4.45	-6.62	-2.21	0.671	5.211	-0.135	0.42	FALSE	0.135	FALSE	FALSE
K07386	6.404	7.848	5.637	8.738	6.967	5.387	5.876	-2.21	1.774	1.267	0	TRUE	1.267	FALSE	FALSE
K07391	-0.741	-3.381	1.275	-3.418	-3.353	1.867	0.419	4.569	1.472	-3.091	0	TRUE	3.091	TRUE	TRUE
K07402	-6.953	-6.904	-6.987	-6.911	-6.891	-6.316	-8.128	-0.211	4.113	0.053	0.474	FALSE	0.053	FALSE	FALSE
K07404	5.346	7.011	3.01	7.479	6.571	1.801	4.13	-4.024	2.327	1.764	0	TRUE	1.764	FALSE	FALSE
K07405	-0.525	-4.307	1.437	-4.345	-4.266	1.496	1.367	5.726	0.912	-6.366	0	TRUE	6.366	TRUE	TRUE
K07407	2.756	4.085	0.676	4.077	4.094	1.42	-0.293	-3.393	1.715	2.162	0	TRUE	2.162	TRUE	TRUE
K07441	-6.178	-4.41	-7.636	-6.03	-3.55	-7.858	-7.279	-2.992	4.3	0.779	0.201	FALSE	0.779	FALSE	FALSE
K07442	-1.538	-5.723	0.199	-5.73	-5.71	0.816	-0.58	5.881	1.737	-3.049	0	TRUE	3.049	TRUE	TRUE
K07444	4.03	5.294	2.816	5.211	5.371	2.844	2.781	-2.48	0.17	14.71	0	TRUE	14.71	TRUE	TRUE
K07447	6.981	7.697	6.396	7.805	7.583	6.411	6.377	-1.302	0.224	5.898	0	TRUE	5.898	TRUE	TRUE
K07448	-4.213	-1.675	-6.221	-0.913	-2.813	-5.941	-6.649	-4.506	2.355	1.944	0.004	TRUE	1.944	FALSE	FALSE
K07449	-5.122	-6.321	-4.601	-6.441	-6.213	-4.924	-4.267	1.695	2.892	-0.683	0.254	FALSE	0.683	FALSE	FALSE
K07450	4.423	7.033	0.106	7.124	6.946	1.736	-2.484	-6.911	4.221	1.867	0	TRUE	1.867	FALSE	FALSE
K07452	-8.138	-5.999	-9.68	-4.919	-7.988	-10.019	-9.255	-3.509	4.655	0.855	0.169	FALSE	0.855	FALSE	FALSE
K07455	-7.019	-6.919	-7.123	-7.014	-6.781	-6.478	-8.129	-0.381	3.886	0.106	0.453	FALSE	0.106	FALSE	FALSE
K07456	4.426	5.903	3.062	6.14	5.655	2.968	3.199	-2.807	0.485	5.841	0	TRUE	5.841	TRUE	TRUE
K07457	-6.116	-6.575	-5.869	-6.57	-6.58	-6.216	-5.524	0.726	2.968	-0.282	0.402	FALSE	0.282	FALSE	FALSE
K07458	-4.021	-4.268	-0.444	-4.287	-4.256	1.62	-5.604	3.577	7.251	-0.448	0.353	FALSE	0.448	FALSE	FALSE
K07460	-0.742	-2.619	0.956	-2.654	-2.591	1.741	-0.136	3.537	1.967	-1.781	0	TRUE	1.781	FALSE	FALSE
K07461	-1.16	-1.315	0.026	-0.798	-1.954	1.009	-1.775	1.234	2.873	-0.428	0.327	FALSE	0.428	FALSE	FALSE
K07462	4.086	4.526	3.759	3.993	5.044	4.142	3.324	-0.801	1.051	0.786	0.247	FALSE	0.786	FALSE	FALSE
K07467	-1.523	0.585	-2.676	-0.463	1.258	-2.655	-2.704	-3.174	1.717	1.888	0	TRUE	1.888	FALSE	FALSE
K07473	1.063	-1.526	2.584	-2.034	-1.047	3.027	1.925	4.05	1.314	-2.934	0	TRUE	2.934	TRUE	TRUE
K07474	0.337	2.133	-3.54	2.089	2.183	-5.834	-2.229	-5.638	3.552	1.834	0	TRUE	1.834	FALSE	FALSE
K07478	4.225	5.578	2.927	5.799	5.367	2.798	3.068	-2.645	0.432	6.174	0	TRUE	6.174	TRUE	TRUE
K07480	-6.362	-4.726	-7.947	-6.201	-3.818	-8.388	-7.509	-3.017	4.31	0.812	0.192	FALSE	0.812	FALSE	FALSE
K07481	-0.928	-3.686	0.94	-3.658	-3.714	-0.375	2.014	4.644	2.44	-1.856	0	TRUE	1.856	FALSE	FALSE
K07482	7.296	9.363	3.724	9.154	9.579	1.746	5.424	-5.671	3.681	1.612	0	TRUE	1.612	FALSE	FALSE
K07483	1.725	3.426	0.089	3.129	3.668	0.208	-0.042	-3.323	0.557	5.986	0	TRUE	5.986	TRUE	TRUE
K07484	2.154	2.944	-0.364	3.442	2.258	-4.293	2.095	-3.208	6.394	0.653	0.027	FALSE	0.653	FALSE	FALSE
K07485	0.336	2.062	-2.495	2.121	1.995	-3.188	-1.819	-4.545	1.385	3.371	0	TRUE	3.371	TRUE	TRUE
K07486	8.451	10.545	3.059	10.608	10.485	-0.659	6.422	-7.505	7.076	1.08	0	TRUE	1.08	FALSE	FALSE
K07487	4.623	4.88	1.423	5.326	4.414	-4.438	4.788	-3.526	9.222	0.506	0.25	FALSE	0.506	FALSE	FALSE
K07491	-0.922	0.18	-2.207	0.234	0.112	-1.631	-3.293	-2.451	1.683	1.709	0	TRUE	1.709	FALSE	FALSE
K07492	-6.121	-6.161	-6.094	-6.232	-6.103	-7.881	-4.943	-0.047	4.527	0.012	0.493	FALSE	0.012	FALSE	FALSE
K07493	8.184	9.851	4.001	9.682	10.02	1.163	6.691	-5.863	5.527	1.071	0	TRUE	1.071	FALSE	FALSE
K07495	-3.389	-4.645	-1.572	-4.655	-4.644	-3.121	-0.303	3.189	2.899	-1.073	0.047	FALSE	1.073	FALSE	FALSE
K07496	6.756	8.668	2.432	8.828	8.526	-0.438	4.945	-6.269	5.378	1.188	0	TRUE	1.188	FALSE	FALSE
K07497	4.677	5.682	3.191	5.625	5.737	2.693	3.696	-2.47	1.003	2.561	0	TRUE	2.561	TRUE	TRUE
K07498	-5.979	-5.946	-6.014	-5.936	-5.962	-7.88	-4.888	-0.3	4.425	0.071	0.466	FALSE	0.071	FALSE	FALSE
K07503	-4.808	-5.054	-0.833	-5.152	-4.976	1.652	-6.299	4.349	7.982	-0.483	0.35	FALSE	0.483	FALSE	FALSE
K07507	4.365	5.551	2.985	5.721	5.357	2.639	3.409	-2.523	0.772	3.309	0	TRUE	3.309	TRUE	TRUE
K07533	6.953	8.504	4.766	8.457	8.554	4.072	5.448	-3.752	1.374	2.764	0	TRUE	2.764	TRUE	TRUE
K07560	5.206	6.094	3.678	6.173	6	2.915	4.414	-2.384	1.501	1.663	0	TRUE	1.663	FALSE	FALSE
K07566	6.4	7.458	5.163	7.516	7.404	4.919	5.411	-2.301	0.49	4.724	0	TRUE	4.724	TRUE	TRUE
K07567	1.559	-1.198	3.879	-1.228	-1.168	4.727	2.863	5.086	1.871	-2.714	0	TRUE	2.714	TRUE	TRUE
K07568	1.313	-0.753	3.594	-0.835	-0.674	4.455	2.622	4.364	1.833	-2.383	0	TRUE	2.383	TRUE	TRUE
K07570	-1.461	-0.582	-1.977	-1.038	-0.182	-1.762	-2.3	-1.405	1.096	1.366	0.058	FALSE	1.366	FALSE	FALSE
K07571	-0.998	-1.079	1.227	-1.371	-0.845	3.041	-1.431	2.416	4.457	-0.55	0.343	FALSE	0.55	FALSE	FALSE
K07574	-0.804	-1.223	1.058	-0.94	-1.586	2.194	-0.893	2.197	3.102	-0.719	0.174	FALSE	0.719	FALSE	FALSE
K07584	0.859	1.536	-0.237	1.535	1.538	-0.813	0.37	-1.734	1.174	1.61	0.001	TRUE	1.61	FALSE	FALSE
K07586	-2.2	-1.478	-2.875	-1.622	-1.324	-3.081	-2.657	-1.395	0.95	1.556	0.054	FALSE	1.556	FALSE	FALSE
K07588	-7.288	-7.182	-7.389	-7.199	-7.167	-6.792	-8.424	-0.338	4.071	0.083	0.456	FALSE	0.083	FALSE	FALSE
K07636	2.931	4.409	2.931	-0.754	8.661	3.389	2.39	-1.488	9.42	0.13	0.5	FALSE	0.13	FALSE	FALSE
K07640	-6.856	-7.29	-5.955	-7.266	-7.295	-9.319	-4.35	1.004	5.755	-0.195	0.397	FALSE	0.195	FALSE	FALSE
K07642	-3.34	-2.799	-3.694	-5.821	-1.603	-5.665	-2.55	-0.72	4.489	0.152	0.394	FALSE	0.152	FALSE	FALSE
K07644	-4.302	-5.865	-0.375	-5.872	-5.856	1.865	-3.902	5.733	5.8	-0.965	0.045	FALSE	0.965	FALSE	FALSE
K07646	-6.168	-5.135	-6.913	-6.1	-4.461	-7.868	-6.297	-1.805	2.905	0.7	0.222	FALSE	0.7	FALSE	FALSE
K07651	-5.316	-5.939	-4.054	-5.976	-5.887	-5.453	-3.169	1.806	2.489	-0.743	0.175	FALSE	0.743	FALSE	FALSE
K07652	4.286	5.144	2.855	5.274	5.018	2.057	3.598	-2.3	1.538	1.562	0	TRUE	1.562	FALSE	FALSE
K07657	1.503	4.116	1.503	-0.905	8.136	1.58	1.405	-2.504	9.04	0.242	0.5	FALSE	0.242	FALSE	FALSE
K07658	2.806	1.56	3.576	0.842	2.168	3.196	3.943	2.013	1.324	-1.623	0	TRUE	1.623	FALSE	FALSE
K07668	4.829	6.314	2.603	6.766	5.84	1.276	3.772	-3.746	2.495	1.616	0	TRUE	1.616	FALSE	FALSE
K07679	-4.514	-6.787	-3.774	-6.825	-6.751	-3.733	-3.813	3.005	1.614	-1.921	0.01	FALSE	1.921	FALSE	FALSE
K07685	-0.569	-3.36	0.74	-3.355	-3.379	1.021	0.351	4.068	0.986	-3.952	0	TRUE	3.952	TRUE	TRUE
K07693	-4.248	-2.702	-5.685	-3.994	-1.836	-8.331	-4.424	-2.968	4.319	0.864	0.12	FALSE	0.864	FALSE	FALSE
K07696	-4.608	-4.711	-2.917	-4.781	-4.645	-6.605	-1.312	1.591	5.432	-0.283	0.394	FALSE	0.283	FALSE	FALSE
K07697	-8.093	-8.335	-7.928	-8.348	-8.332	-7.008	-9.71	0.274	4.291	-0.071	0.47	FALSE	0.071	FALSE	FALSE
K07704	-3.908	-4.65	-3.57	-4.65	-4.655	-3.478	-3.749	1.069	1.435	-0.812	0.206	FALSE	0.812	FALSE	FALSE
K07705	-6.063	-6.636	-1.232	-6.729	-6.569	1.483	-8.03	5.26	9.695	-0.491	0.326	FALSE	0.491	FALSE	FALSE
K07706	2.59	4.737	-1.39	5.392	4.014	-4.909	1.014	-6.039	5.92	1.168	0	TRUE	1.168	FALSE	FALSE
K07707	1.795	3.791	-1.926	4.316	3.159	-6.381	0.281	-5.7	6.642	1.212	0	TRUE	1.212	FALSE	FALSE
K07709	-4.462	-4.961	-3.736	-4.976	-4.94	-4.749	-2.908	1.222	2.227	-0.594	0.246	FALSE	0.594	FALSE	FALSE
K07712	-5.785	-5.953	-5.618	-6.043	-5.868	-4.869	-7.262	0.12	3.055	-0.044	0.474	FALSE	0.044	FALSE	FALSE
K07713	-3.485	-3.99	-3.056	-4.349	-3.639	-3.554	-2.543	0.971	1.412	-0.74	0.202	FALSE	0.74	FALSE	FALSE
K07718	-5.831	-5.659	-6.033	-5.055	-6.383	-5.227	-7.652	-0.571	3.039	0.205	0.397	FALSE	0.205	FALSE	FALSE
K07719	-6.145	-4.496	-8.49	-4.561	-4.45	-8.805	-8.242	-4.029	3.057	1.384	0.064	FALSE	1.384	FALSE	FALSE
K07720	-5.593	-4.74	-6.358	-4.788	-4.676	-6.648	-6.026	-1.587	2.059	0.866	0.193	FALSE	0.866	FALSE	FALSE
K07727	1.208	2.792	-2.02	3.075	2.471	-5.215	-0.565	-4.887	4.59	1.411	0	TRUE	1.411	FALSE	FALSE
K07729	4.251	5.257	1.654	5.411	5.082	-0.924	3.47	-3.627	4.378	0.97	0	TRUE	0.97	FALSE	FALSE
K07736	0.457	-2.941	2.611	-2.963	-2.918	3.554	1.448	5.623	2.141	-2.559	0	TRUE	2.559	TRUE	TRUE
K07738	5.186	6.288	3.839	6.423	6.145	3.486	4.219	-2.431	0.734	3.379	0	TRUE	3.379	TRUE	TRUE
K07739	-6.795	-8.168	-5.617	-8.189	-8.159	-4.891	-7.012	2.346	3.548	-0.751	0.197	FALSE	0.751	FALSE	FALSE
K07741	2.337	4.021	0.292	4.607	3.358	-0.95	1.339	-3.673	2.288	1.713	0	TRUE	1.713	FALSE	FALSE
K07742	6.029	7.424	4.128	7.59	7.242	3.475	4.715	-3.286	1.243	2.74	0	TRUE	2.74	TRUE	TRUE
K07749	-1.223	2.867	-4.308	0.595	4.783	-5.12	-3.506	-7.425	4.184	1.745	0	TRUE	1.745	FALSE	FALSE
K07773	-6.746	-5.151	-8.197	-6.584	-4.182	-8.784	-7.773	-3.01	4.084	0.819	0.188	FALSE	0.819	FALSE	FALSE
K07775	-3.945	-5.346	-2.192	-5.396	-5.287	-3.624	-1.349	3.014	2.437	-1.237	0.034	FALSE	1.237	FALSE	FALSE
K07778	-2.481	-0.832	-4.223	-1.413	-0.315	-4.992	-3.545	-3.391	1.632	2.128	0	TRUE	2.128	TRUE	TRUE
K07792	-4.553	-7.627	-3.676	-7.662	-7.562	-3.84	-3.495	3.947	2.568	-1.636	0.018	FALSE	1.636	FALSE	FALSE
K07793	-7.822	-7.711	-7.903	-7.665	-7.774	-7.25	-8.925	-0.3	3.798	0.079	0.463	FALSE	0.079	FALSE	FALSE
K07796	-1.271	-3.779	0.729	-3.798	-3.766	1.612	-0.43	4.469	2.062	-2.152	0	TRUE	2.152	TRUE	TRUE
K07799	-6.535	-7.178	-1.003	-7.177	-7.186	1.551	-8.591	5.712	10.304	-0.503	0.327	FALSE	0.503	FALSE	FALSE
K07814	-3.265	-6.507	-2.452	-6.472	-6.562	-2.518	-2.39	4.054	2.517	-1.64	0.011	FALSE	1.64	FALSE	FALSE
K07816	4.851	6.433	2.629	6.755	6.103	1.622	3.542	-3.816	1.913	2.087	0	TRUE	2.087	TRUE	TRUE
K07862	-1.723	-2.666	-0.671	-2.429	-2.929	-0.301	-1.495	1.808	1.322	-1.362	0.03	FALSE	1.362	FALSE	FALSE
K07979	-2.42	-1.905	-2.825	-1.507	-2.351	-3.122	-2.478	-0.891	1.373	0.668	0.235	FALSE	0.668	FALSE	FALSE
K08094	-3.359	0.346	-4.207	-3.908	2.238	-5.803	-3.046	-4.47	6.175	0.668	0.22	FALSE	0.668	FALSE	FALSE
K08139	-4.517	-4.518	-3.253	-3.634	-5.949	-7.887	-1.292	1.342	6.658	-0.189	0.449	FALSE	0.189	FALSE	FALSE
K08151	-3.826	-3.356	-4.924	-3.398	-3.317	-6.938	-3.654	-1.603	3.328	0.629	0.223	FALSE	0.629	FALSE	FALSE
K08156	-1.396	1.052	-4.712	0.459	1.527	-5.208	-4.275	-5.739	1.277	4.401	0	TRUE	4.401	TRUE	TRUE
K08161	2.165	3.51	0.761	3.986	2.93	0.142	1.343	-2.705	1.213	2.24	0	TRUE	2.24	TRUE	TRUE
K08168	0.111	-3.79	2.408	-3.618	-4.054	2.485	2.294	6.184	0.871	-7.177	0	TRUE	7.177	TRUE	TRUE
K08177	3.27	5.585	-0.604	5.76	5.382	-2.914	1	-6.203	3.927	1.812	0	TRUE	1.812	FALSE	FALSE
K08194	-4.593	-5.82	-3.621	-5.93	-5.7	-4.45	-2.894	2.213	2.155	-1.073	0.104	FALSE	1.073	FALSE	FALSE
K08218	-1.585	-3.097	-0.107	-3.144	-3.051	-1.074	0.761	3.02	1.842	-1.632	0	TRUE	1.632	FALSE	FALSE
K08223	-5.897	-5.113	-6.638	-5.889	-4.458	-7.567	-5.826	-1.479	2.738	0.63	0.239	FALSE	0.63	FALSE	FALSE
K08281	-1.498	-3.833	0.877	-3.87	-3.782	2.004	-0.843	4.614	2.898	-1.565	0	TRUE	1.565	FALSE	FALSE
K08289	-0.438	-3.879	1.916	-4.225	-3.591	2.795	0.772	5.797	2.057	-2.756	0	TRUE	2.756	TRUE	TRUE
K08296	-4.204	-5.986	-3.58	-5.918	-6.043	-3.678	-3.451	2.371	2.473	-1.01	0.149	FALSE	1.01	FALSE	FALSE
K08300	0.661	-3.058	3.871	-3.219	-2.902	4.803	2.84	6.978	1.968	-3.531	0	TRUE	3.531	TRUE	TRUE
K08301	-4.619	-5.351	-1.327	-5.372	-5.331	0.552	-4.752	3.869	5.334	-0.717	0.175	FALSE	0.717	FALSE	FALSE
K08303	0.027	-2.304	2.621	-2.412	-2.176	3.849	1.256	4.974	2.591	-1.923	0	TRUE	1.923	FALSE	FALSE
K08307	-4.024	-4.563	-2.736	-4.645	-4.465	-4.177	-1.807	1.658	2.491	-0.689	0.195	FALSE	0.689	FALSE	FALSE
K08309	-3.351	-3.98	-0.666	-4.016	-3.948	0.628	-3.49	3.063	4.158	-0.731	0.181	FALSE	0.731	FALSE	FALSE
K08312	-6.421	-6.407	-6.429	-6.611	-6.253	-8.233	-5.177	-0.242	4.553	0.052	0.476	FALSE	0.052	FALSE	FALSE
K08316	4.307	5.173	3.093	5.356	4.991	3.703	2.401	-2.074	1.301	1.748	0	TRUE	1.748	FALSE	FALSE
K08317	-2.183	-1.46	-2.739	-1.618	-1.326	-2.823	-2.625	-1.257	0.66	1.992	0.021	FALSE	1.992	FALSE	FALSE
K08368	2.729	4.039	1.204	4.441	3.582	0.627	1.777	-2.802	1.146	2.473	0	TRUE	2.473	TRUE	TRUE
K08369	-4.99	-5.065	-1.901	-4.646	-5.617	0.151	-7.11	2.978	7.28	-0.372	0.41	FALSE	0.372	FALSE	FALSE
K08384	-8.179	-8.426	-7.805	-8.449	-8.412	-10.479	-6.405	0.332	5.249	-0.065	0.468	FALSE	0.065	FALSE	FALSE
K08483	9.148	10.594	6.816	10.615	10.573	5.886	7.753	-3.763	1.867	2.053	0	TRUE	2.053	TRUE	TRUE
K08590	-3.721	-4.416	-1.715	-4.429	-4.403	-0.552	-3.859	2.496	3.397	-0.732	0.18	FALSE	0.732	FALSE	FALSE
K08591	5.872	7.488	3.673	7.629	7.362	2.996	4.331	-3.801	1.335	2.954	0	TRUE	2.954	TRUE	TRUE
K08600	-3.096	-4.011	-2.652	-4.046	-3.949	-2.547	-2.79	1.315	1.068	-1.201	0.105	FALSE	1.201	FALSE	FALSE
K08602	4.257	5.936	2.538	6.432	5.44	1.999	3.086	-3.391	1.09	3.114	0	TRUE	3.114	TRUE	TRUE
K08641	-4.185	-4.232	-2.668	-4.258	-4.201	-6.128	-0.917	1.414	5.232	-0.269	0.429	FALSE	0.269	FALSE	FALSE
K08653	-7.265	-7.588	-6.95	-7.632	-7.495	-9.439	-5.567	0.415	5.041	-0.086	0.455	FALSE	0.086	FALSE	FALSE
K08659	7.566	9.469	5.334	9.595	9.369	4.947	5.756	-4.116	0.81	5.148	0	TRUE	5.148	TRUE	TRUE
K08681	0.796	-2.301	3.352	-2.569	-2.03	4.344	2.21	5.696	2.148	-2.62	0	TRUE	2.62	TRUE	TRUE
K08693	-3.47	-3.474	-2.232	-3.891	-3.144	-5.753	-0.446	1.14	5.301	-0.219	0.46	FALSE	0.219	FALSE	FALSE
K08696	-4.693	-5.379	-3.769	-5.433	-5.357	-2.715	-6.476	1.091	4.836	-0.24	0.363	FALSE	0.24	FALSE	FALSE
K08717	-1.566	-4.04	-0.059	-4.086	-3.99	0.354	-0.778	3.85	1.379	-2.714	0	TRUE	2.714	TRUE	TRUE
K08722	-2.362	-4.769	-0.116	-4.878	-4.67	0.686	-1.717	4.437	2.627	-1.636	0.006	TRUE	1.636	FALSE	FALSE
K08724	4.713	5.134	3.506	5.293	4.963	2.514	4.484	-1.621	1.97	0.846	0	TRUE	0.846	FALSE	FALSE
K08884	5.913	6.691	4.958	6.861	6.56	5.296	4.589	-1.744	0.707	2.544	0	TRUE	2.544	TRUE	TRUE
K08963	-6.519	-7.125	-0.764	-7.141	-7.103	2.451	-8.478	6.434	10.986	-0.518	0.321	FALSE	0.518	FALSE	FALSE
K08965	-5.532	-7.288	-4.414	-7.443	-7.144	-3.887	-5.359	2.709	2.852	-1.029	0.127	FALSE	1.029	FALSE	FALSE
K08974	-4.556	-3.613	-5.328	-3.636	-3.576	-5.654	-4.979	-1.68	1.589	1.121	0.126	FALSE	1.121	FALSE	FALSE
K08981	-2.109	-0.532	-4.411	-0.666	-0.414	-4.846	-3.928	-3.849	0.931	4.103	0	TRUE	4.103	TRUE	TRUE
K08986	-2.98	-3.9	-0.406	-3.91	-3.89	1.008	-2.802	3.334	3.831	-0.865	0.081	FALSE	0.865	FALSE	FALSE
K08996	-3.324	-1.792	-4.593	-2.361	-1.33	-4.253	-5.142	-2.818	1.704	1.742	0.024	FALSE	1.742	FALSE	FALSE
K08998	5.944	7.781	4.548	8.246	7.299	4.544	4.551	-3.215	0.945	3.447	0	TRUE	3.447	TRUE	TRUE
K09001	-7.467	-7.362	-7.56	-7.261	-7.45	-6.912	-8.631	-0.389	3.964	0.11	0.452	FALSE	0.11	FALSE	FALSE
K09013	6.394	8.624	4.227	8.805	8.449	4.341	4.069	-4.427	0.363	12.222	0	TRUE	12.222	TRUE	TRUE
K09014	6.26	8.09	4.44	8.216	7.988	4.556	4.281	-3.68	0.285	12.939	0	TRUE	12.939	TRUE	TRUE
K09015	6.35	8.504	4.126	8.682	8.328	4.376	3.857	-4.384	0.52	8.489	0	TRUE	8.489	TRUE	TRUE
K09117	6.948	8.257	5.63	8.429	8.069	5.823	5.427	-2.624	0.412	6.399	0	TRUE	6.399	TRUE	TRUE
K09118	-1.989	-5.101	1.004	-4.681	-5.605	2.5	-0.712	6.316	3.218	-1.931	0	TRUE	1.931	FALSE	FALSE
K09121	-5.635	-7.601	-4.874	-7.615	-7.593	-4.719	-5.109	2.681	2.54	-1.151	0.1	FALSE	1.151	FALSE	FALSE
K09125	-0.187	-2.801	2.524	-3.302	-2.344	4.105	0.591	5.561	3.529	-1.551	0	TRUE	1.551	FALSE	FALSE
K09134	-2.611	-1.675	-3.215	-2.198	-1.283	-3.327	-3.06	-1.519	1.09	1.472	0.058	FALSE	1.472	FALSE	FALSE
K09136	0.866	-3.095	4.14	-3.665	-2.635	5.242	2.951	7.372	2.306	-3.129	0	TRUE	3.129	TRUE	TRUE
K09155	5.568	8.012	2.769	7.742	8.279	2.216	3.301	-5.214	1.091	4.863	0	TRUE	4.863	TRUE	TRUE
K09157	3.089	1.775	3.62	0.723	2.579	3.781	3.452	1.805	1.852	-1.241	0	TRUE	1.241	FALSE	FALSE
K09167	-3.603	-2.261	-5.217	-2.29	-2.243	-5.508	-4.929	-2.981	1.668	1.859	0.021	FALSE	1.859	FALSE	FALSE
K09384	1.952	4.768	-2.363	5.006	4.503	-4.648	-1.058	-7.105	3.612	2.222	0	TRUE	2.222	TRUE	TRUE
K09457	0.161	-2.441	2.375	-2.463	-2.412	3.346	1.137	4.837	2.231	-2.142	0	TRUE	2.142	TRUE	TRUE
K09458	2.329	-0.971	6.036	-1.007	-0.941	7.243	4.774	7.279	2.466	-2.93	0	TRUE	2.93	TRUE	TRUE
K09474	-2.751	-4.339	0.373	-4.403	-4.291	2.076	-2.267	4.709	4.356	-1.075	0.016	FALSE	1.075	FALSE	FALSE
K09475	-7.446	-5.783	-8.963	-7.289	-4.823	-9.246	-8.672	-2.975	4.064	0.785	0.196	FALSE	0.785	FALSE	FALSE
K09476	-6.65	-5.062	-7.506	-7.215	-3.994	-6.836	-8.653	-2.344	4.338	0.583	0.239	FALSE	0.583	FALSE	FALSE
K09516	-0.757	-4.366	2.054	-3.395	-6.152	3.353	0.493	6.704	3.013	-1.997	0	TRUE	1.997	FALSE	FALSE
K09525	-5.769	-6.772	-3.963	-6.75	-6.78	-6.275	-2.771	2.602	4.267	-0.638	0.224	FALSE	0.638	FALSE	FALSE
K09527	-1.242	-5.039	1.313	-5.088	-4.96	2.404	-0.11	6.377	2.624	-2.288	0	TRUE	2.288	TRUE	TRUE
K09569	-0.716	-5.792	2.165	-5.782	-5.795	3.521	0.286	7.944	3.439	-2.068	0	TRUE	2.068	TRUE	TRUE
K09607	-3.721	-3.786	-2.522	-4.191	-3.413	-4.325	-1.436	1.19	2.917	-0.412	0.356	FALSE	0.412	FALSE	FALSE
K09612	-5.613	-7.395	-4.736	-7.336	-7.424	-4.303	-5.424	2.57	2.9	-0.984	0.146	FALSE	0.984	FALSE	FALSE
K09667	-7.681	-7.899	-7.387	-7.925	-7.862	-9.738	-5.92	0.414	4.969	-0.081	0.458	FALSE	0.081	FALSE	FALSE
K09684	-7.755	-2.947	-9.375	-7.722	-1.317	-9.685	-8.904	-5.779	6.978	0.819	0.165	FALSE	0.819	FALSE	FALSE
K09685	6.167	7.732	3.884	7.862	7.616	3	4.723	-3.858	1.727	2.324	0	TRUE	2.324	TRUE	TRUE
K09686	4.903	7.486	2.557	8.271	6.692	2.081	3.077	-4.935	1.581	3.129	0	TRUE	3.129	TRUE	TRUE
K09687	4.345	5.083	4.345	4.112	5.975	4.403	4.273	-0.742	1.863	0.391	0.495	FALSE	0.391	FALSE	FALSE
K09690	-2.673	-5.261	-1.121	-5.282	-5.239	-2.122	-0.348	4.136	2.091	-1.825	0.003	TRUE	1.825	FALSE	FALSE
K09691	-2.689	-4.639	-1.547	-5.408	-3.963	-2.283	-0.864	3.097	1.928	-1.544	0.009	TRUE	1.544	FALSE	FALSE
K09694	-6.043	-5.367	-6.734	-4.41	-6.825	-8.677	-5.558	-1.361	4.512	0.329	0.326	FALSE	0.329	FALSE	FALSE
K09700	-5.235	-5.669	-2.016	-5.694	-5.626	-7.453	-0.169	2.983	7.615	-0.367	0.348	FALSE	0.367	FALSE	FALSE
K09703	-7.349	-5.834	-8.867	-4.9	-7.164	-9.171	-8.535	-2.885	4.191	0.78	0.197	FALSE	0.78	FALSE	FALSE
K09704	0.208	2.429	-1.755	3.218	1.503	-2.228	-1.271	-4.17	1.717	2.431	0	TRUE	2.431	TRUE	TRUE
K09705	-2.575	-0.161	-4.259	0.579	-1.272	-4.314	-4.206	-4.041	2.009	2.067	0	TRUE	2.067	TRUE	TRUE
K09710	5.674	6.778	4.676	6.958	6.567	4.599	4.777	-2.071	0.395	5.323	0	TRUE	5.323	TRUE	TRUE
K09747	5.577	6.858	3.809	6.917	6.793	3.344	4.306	-3.029	0.962	3.2	0	TRUE	3.2	TRUE	TRUE
K09748	4.773	5.866	3.289	5.945	5.788	2.804	3.724	-2.578	0.916	2.923	0	TRUE	2.923	TRUE	TRUE
K09760	-0.548	-3.73	2.157	-3.751	-3.72	3.239	0.872	5.966	2.378	-2.5	0	TRUE	2.5	TRUE	TRUE
K09761	0.17	-1.147	1.9	-1.183	-1.118	2.895	0.675	3.083	2.216	-1.397	0	TRUE	1.397	FALSE	FALSE
K09762	4.867	5.579	4.009	5.417	5.735	4.345	3.631	-1.564	0.717	2.278	0	TRUE	2.278	TRUE	TRUE
K09764	-5.377	-5.28	-5.46	-5.351	-5.216	-7.22	-4.171	-0.218	4.495	0.054	0.469	FALSE	0.054	FALSE	FALSE
K09765	-6.556	-6.413	-6.63	-6.322	-6.516	-8.37	-5.396	-0.267	4.632	0.073	0.469	FALSE	0.073	FALSE	FALSE
K09767	-3.625	-4.466	-2.656	-4.423	-4.523	-2.014	-3.848	1.583	2.424	-0.713	0.203	FALSE	0.713	FALSE	FALSE
K09768	-6.173	-6.68	-4.702	-6.697	-6.655	-8.504	-3.074	1.588	6.147	-0.265	0.357	FALSE	0.265	FALSE	FALSE
K09769	-5.94	-6.898	-5.407	-6.917	-6.868	-6.293	-4.749	1.392	3.241	-0.478	0.307	FALSE	0.478	FALSE	FALSE
K09771	-4.864	-5.44	-2.569	-5.505	-5.359	-1.548	-6.892	1.947	5.858	-0.328	0.333	FALSE	0.328	FALSE	FALSE
K09772	7.088	7.858	6.444	8.036	7.711	6.508	6.362	-1.442	0.326	4.474	0	TRUE	4.474	TRUE	TRUE
K09773	5.726	6.11	4.551	6.307	5.915	3.479	5.599	-1.562	2.118	0.748	0	TRUE	0.748	FALSE	FALSE
K09777	-2.361	-3.684	0.025	-3.71	-3.648	1.18	-2.13	3.45	3.495	-0.983	0.084	FALSE	0.983	FALSE	FALSE
K09787	4.314	4.647	3.952	4.555	4.745	4.158	3.69	-0.716	0.471	1.611	0	TRUE	1.611	FALSE	FALSE
K09790	-5.256	-5.862	-2.327	-5.728	-5.988	-1.039	-7.208	2.645	6.745	-0.394	0.318	FALSE	0.394	FALSE	FALSE
K09797	-3.345	-4.316	-2.428	-4.371	-4.233	-3.22	-1.755	1.851	1.858	-1.082	0.094	FALSE	1.082	FALSE	FALSE
K09800	-5.194	-6.771	-4.385	-6.249	-7.518	-4.872	-3.91	2.407	1.696	-1.443	0.03	FALSE	1.443	FALSE	FALSE
K09807	-3.536	-5.011	-1.865	-5.131	-4.938	-1.082	-3.23	2.974	2.51	-1.193	0.059	FALSE	1.193	FALSE	FALSE
K09808	-0.2	-2.787	2.375	-2.7	-2.889	3.334	1.258	5.218	2.073	-2.483	0	TRUE	2.483	TRUE	TRUE
K09810	0.235	-1.864	1.956	-1.992	-1.721	2.623	0.993	3.747	1.639	-2.281	0	TRUE	2.281	TRUE	TRUE
K09811	1.286	-0.54	3.488	-0.704	-0.393	4.72	2.133	4.118	2.587	-1.577	0	TRUE	1.577	FALSE	FALSE
K09812	1.222	-0.694	3.329	-1.136	-0.365	4.387	2.068	4.114	2.32	-1.768	0	TRUE	1.768	FALSE	FALSE
K09815	2.113	-0.659	4.398	-1.483	-0.007	5.197	3.511	5.11	1.72	-2.906	0	TRUE	2.906	TRUE	TRUE
K09816	4.627	5.178	4.026	4.847	5.501	3.545	4.485	-1.153	0.94	1.269	0	TRUE	1.269	FALSE	FALSE
K09817	5.215	5.851	4.427	5.445	6.218	3.869	5.015	-1.382	1.144	1.249	0	TRUE	1.249	FALSE	FALSE
K09818	5.3	5.31	4.558	5.376	5.243	5.343	3.691	-0.702	1.651	0.468	0.313	FALSE	0.468	FALSE	FALSE
K09819	0.595	1.232	-0.041	1.123	1.339	-0.234	0.171	-1.259	0.462	2.792	0	TRUE	2.792	TRUE	TRUE
K09820	0.652	1.233	-0.06	1.318	1.128	-0.427	0.31	-1.282	0.782	1.756	0.006	TRUE	1.756	FALSE	FALSE
K09824	-6.517	-4.947	-7.966	-4.123	-6.446	-8.299	-7.677	-2.848	4.06	0.776	0.198	FALSE	0.776	FALSE	FALSE
K09825	1.918	1.318	3.02	2.186	-0.042	4.091	1.734	1.866	2.445	-0.759	0.241	FALSE	0.759	FALSE	FALSE
K09835	1.773	3.711	-2.263	4.014	3.391	-6.326	0.065	-5.94	6.406	1.152	0	TRUE	1.152	FALSE	FALSE
K09861	3.539	4.169	2.503	4.212	4.127	3.038	1.784	-1.699	1.258	1.531	0	TRUE	1.531	FALSE	FALSE
K09866	-3.209	-7.056	-2.235	-7.134	-6.983	-2.164	-2.332	4.806	2.557	-2.02	0.002	TRUE	2.02	TRUE	TRUE
K09903	6.292	7.507	5.255	7.695	7.347	5.249	5.264	-2.258	0.346	6.557	0	TRUE	6.557	TRUE	TRUE
K09922	-4.301	-5.676	-2.46	-5.656	-5.681	-4.353	-1.284	3.172	3.707	-0.872	0.153	FALSE	0.872	FALSE	FALSE
K09936	-6.102	-7.049	-5.2	-7.005	-7.101	-6.591	-4.147	1.848	3.704	-0.568	0.258	FALSE	0.568	FALSE	FALSE
K09946	-5.851	-4.203	-7.351	-3.339	-5.568	-7.597	-7.021	-3.016	3.993	0.84	0.185	FALSE	0.84	FALSE	FALSE
K09949	-2.65	-4.458	-0.343	-4.427	-4.516	0.765	-2.128	4.003	2.973	-1.32	0.007	TRUE	1.32	FALSE	FALSE
K09960	1.061	3.591	-3.476	3.195	3.939	-7.643	-1.57	-7.105	6.053	1.461	0	TRUE	1.461	FALSE	FALSE
K09961	1.361	3.432	-2.89	3.433	3.431	-6.629	-1.235	-6.299	5.375	1.48	0	TRUE	1.48	FALSE	FALSE
K09963	4.569	5.824	0.748	6.061	5.58	-2.908	3.528	-5.117	6.442	0.877	0	TRUE	0.877	FALSE	FALSE
K09976	2.847	1.542	3.38	-0.808	2.875	2.836	3.946	1.839	3.646	-0.817	0.139	FALSE	0.817	FALSE	FALSE
K09988	-6.553	-6.485	-6.622	-6.722	-6.313	-8.502	-5.469	-0.269	4.522	0.061	0.468	FALSE	0.061	FALSE	FALSE
K10001	-7.139	-7.048	-7.223	-7.099	-6.994	-6.547	-8.393	-0.321	3.765	0.085	0.457	FALSE	0.085	FALSE	FALSE
K10026	-6.572	-6.487	-6.625	-6.59	-6.404	-5.977	-7.619	-0.272	3.821	0.072	0.463	FALSE	0.072	FALSE	FALSE
K10039	5.846	6.623	4.4	6.546	6.695	3.624	5.153	-2.218	1.529	1.468	0	TRUE	1.468	FALSE	FALSE
K10040	1.091	3.262	-2.386	3.882	2.541	-6.136	-0.634	-5.676	5.518	1.339	0	TRUE	1.339	FALSE	FALSE
K10041	4.601	5.95	0.823	6.133	5.778	-2.51	3.382	-5.132	5.887	0.955	0	TRUE	0.955	FALSE	FALSE
K10108	9.996	10.145	9.481	10.232	10.07	9.038	9.938	-0.668	0.901	0.76	0	TRUE	0.76	FALSE	FALSE
K10109	9.849	9.849	9.291	9.891	9.808	8.576	10.02	-0.547	1.445	0.378	0.5	FALSE	0.378	FALSE	FALSE
K10110	9.122	9.352	8.505	9.473	9.238	7.997	9.041	-0.85	1.044	0.821	0	TRUE	0.821	FALSE	FALSE
K10112	9.033	9.174	8.554	9.121	9.231	8.156	8.968	-0.613	0.813	0.779	0	TRUE	0.779	FALSE	FALSE
K10117	1.432	3.431	-2.282	3.107	3.73	-5.384	-0.572	-5.755	4.811	1.478	0	TRUE	1.478	FALSE	FALSE
K10118	3.179	3.208	2.356	3.167	3.249	3.223	1.179	-0.915	2.044	0.461	0.275	FALSE	0.461	FALSE	FALSE
K10119	1.425	3.596	-1.327	3.483	3.7	-0.88	-1.983	-4.923	1.106	4.604	0	TRUE	4.604	TRUE	TRUE
K10188	-2.201	-5.248	0.061	-5.229	-5.261	1.109	-1.425	5.276	2.593	-1.989	0	TRUE	1.989	FALSE	FALSE
K10206	-2.548	-5.016	0.383	-5.05	-4.988	2.054	-1.901	5.474	3.97	-1.365	0.001	TRUE	1.365	FALSE	FALSE
K10215	-7.861	-6.224	-9.265	-7.863	-5.274	-9.515	-9.065	-2.911	4.17	0.766	0.204	FALSE	0.766	FALSE	FALSE
K10231	-6.161	-8.244	-4.219	-8.299	-8.2	-5.747	-3.229	3.986	3.239	-1.21	0.056	FALSE	1.21	FALSE	FALSE
K10254	4.279	5.483	0.515	5.737	5.207	-2.901	3.329	-4.983	6.227	0.852	0	TRUE	0.852	FALSE	FALSE
K10439	1.944	2.676	1.008	3.206	1.968	1.931	-0.187	-1.562	2.111	0.851	0.1	FALSE	0.851	FALSE	FALSE
K10440	0.973	1.849	0.446	2.199	1.395	0.669	0.142	-1.418	0.828	1.746	0	TRUE	1.746	FALSE	FALSE
K10441	1.254	1.823	0.441	2.429	1.081	1.333	-0.819	-1.369	2.154	0.711	0.236	FALSE	0.711	FALSE	FALSE
K10530	5.669	6.877	0.717	7.146	6.593	-4.398	4.722	-6.183	9.12	0.735	0	TRUE	0.735	FALSE	FALSE
K10532	-6.911	-7.33	-3.964	-7.367	-7.283	-9.334	-2.251	2.77	7.428	-0.354	0.348	FALSE	0.354	FALSE	FALSE
K10536	-1.861	-3.701	0.248	-3.516	-3.867	1.143	-1.183	3.844	2.355	-1.622	0	TRUE	1.622	FALSE	FALSE
K10540	-6.516	-7.128	-5.129	-7.187	-7.034	-4.101	-8.451	1.351	5.285	-0.253	0.35	FALSE	0.253	FALSE	FALSE
K10541	-7.244	-7.143	-7.321	-7.262	-7.034	-6.64	-8.377	-0.293	3.989	0.068	0.473	FALSE	0.068	FALSE	FALSE
K10542	-7.425	-7.719	-7.243	-7.62	-7.818	-6.392	-8.979	0.273	4.268	-0.067	0.471	FALSE	0.067	FALSE	FALSE
K10546	-2.936	-7.305	-0.65	-7.404	-7.227	-2.119	0.537	6.63	2.992	-1.987	0	TRUE	1.987	FALSE	FALSE
K10547	-4.523	-7.545	-3.28	-7.584	-7.499	-3.993	-2.617	4.263	2.708	-1.545	0.016	FALSE	1.545	FALSE	FALSE
K10548	-6.283	-7.7	-4.628	-7.621	-7.788	-6.397	-3.542	2.913	3.689	-0.824	0.158	FALSE	0.824	FALSE	FALSE
K10559	-6.993	-7.28	-6.58	-7.309	-7.188	-9.338	-5.174	0.446	5.099	-0.095	0.444	FALSE	0.095	FALSE	FALSE
K10563	4.429	5.364	2.996	5.48	5.239	2.329	3.614	-2.351	1.285	1.955	0	TRUE	1.955	FALSE	FALSE
K10678	-6.838	-6.684	-6.906	-6.703	-6.678	-6.258	-8.076	-0.347	3.931	0.087	0.458	FALSE	0.087	FALSE	FALSE
K10685	0.056	-4.359	2.198	-3.833	-4.98	1.781	2.645	6.577	1.574	-4.37	0	TRUE	4.37	TRUE	TRUE
K10686	-3.682	-2.672	-4.787	-3.198	-2.212	-5.537	-4.069	-2.07	1.771	1.271	0.055	FALSE	1.271	FALSE	FALSE
K10711	-3.335	-4.948	0.79	-4.934	-4.959	3.237	-2.917	6.076	6.186	-0.961	0.044	FALSE	0.961	FALSE	FALSE
K10773	3.66	5.125	2.267	4.906	5.38	2.215	2.342	-2.86	0.471	6.117	0	TRUE	6.117	TRUE	TRUE
K10781	-6.843	-6.817	-6.88	-6.905	-6.743	-8.752	-5.654	-0.088	4.703	0.016	0.492	FALSE	0.016	FALSE	FALSE
K10782	-6.754	-6.762	-6.749	-6.875	-6.619	-8.564	-5.55	-0.119	4.509	0.026	0.484	FALSE	0.026	FALSE	FALSE
K10900	-2.987	-3.289	-1.69	-3.071	-3.531	-3.322	-0.489	1.659	2.898	-0.579	0.254	FALSE	0.579	FALSE	FALSE
K10907	-4.9	-5.705	-3.722	-5.778	-5.624	-2.967	-5.106	1.813	2.622	-0.723	0.198	FALSE	0.723	FALSE	FALSE
K10914	-4.425	-4.109	-4.587	-4.866	-3.544	-4.414	-4.832	-0.541	2.008	0.277	0.381	FALSE	0.277	FALSE	FALSE
K10947	-1.167	-0.616	-1.736	-0.002	-1.46	-2.581	-0.977	-1.032	1.978	0.57	0.227	FALSE	0.57	FALSE	FALSE
K10973	-4.817	-3.55	-5.96	-2.943	-4.29	-6.23	-5.652	-2.349	2.247	1.145	0.102	FALSE	1.145	FALSE	FALSE
K10974	0.772	-0.201	0.882	-3.3	1.47	0.194	1.535	1.101	4.764	-0.325	0.339	FALSE	0.325	FALSE	FALSE
K10975	-7.097	-7.696	-2.488	-7.639	-7.77	-0.677	-8.952	4.328	8.574	-0.451	0.319	FALSE	0.451	FALSE	FALSE
K10984	-7.517	-4.863	-8.948	-7.641	-3.582	-9.28	-8.663	-3.749	5.176	0.798	0.179	FALSE	0.798	FALSE	FALSE
K10985	-6.314	-7.043	-4.848	-6.849	-7.175	-3.773	-8.114	1.58	5.214	-0.311	0.341	FALSE	0.311	FALSE	FALSE
K10986	-6.867	-4.226	-8.475	-6.955	-2.942	-8.797	-8.089	-3.91	5.162	0.825	0.17	FALSE	0.825	FALSE	FALSE
K11031	4.331	1.496	6.23	0.32	2.458	6.409	6.014	4.714	2.142	-2.354	0	TRUE	2.354	TRUE	TRUE
K11065	4.635	8.279	0.26	9.71	6.845	-2.37	2.205	-7.996	4.574	1.873	0	TRUE	1.873	FALSE	FALSE
K11066	-6.401	-6.799	-6.067	-6.794	-6.81	-5.144	-8.306	0.439	4.528	-0.1	0.447	FALSE	0.1	FALSE	FALSE
K11068	3.61	4.948	1.897	5.195	4.669	1.305	2.487	-3.014	1.177	2.63	0	TRUE	2.63	TRUE	TRUE
K11069	4.114	5.363	2.256	5.067	5.622	1.369	3.107	-3.08	1.736	1.876	0	TRUE	1.876	FALSE	FALSE
K11070	3.713	4.787	2.161	4.646	4.944	1.524	2.774	-2.64	1.248	2.208	0	TRUE	2.208	TRUE	TRUE
K11071	4.356	6.259	1.977	6.448	6.07	1.309	2.578	-4.287	1.273	3.457	0	TRUE	3.457	TRUE	TRUE
K11072	4.257	5.19	2.98	5.032	5.361	2.444	3.5	-2.227	1.053	2.186	0	TRUE	2.186	TRUE	TRUE
K11085	-0.555	-2.689	2.003	-2.802	-2.584	3.187	0.636	4.787	2.555	-1.87	0	TRUE	1.87	FALSE	FALSE
K11102	-0.084	-0.084	-0.216	0.504	-0.914	0.893	-1.786	-0.038	2.69	0.017	0.496	FALSE	0.017	FALSE	FALSE
K11104	0.261	1.776	-2.335	2.128	1.434	-4.199	-1.083	-4.154	3.11	1.551	0	TRUE	1.551	FALSE	FALSE
K11105	-5.027	-5.251	-4.113	-5.255	-5.246	-5.793	-3	1.08	2.935	-0.384	0.334	FALSE	0.384	FALSE	FALSE
K11144	5.259	6.741	3.013	6.884	6.576	2.035	3.932	-3.716	1.895	2.035	0	TRUE	2.035	TRUE	TRUE
K11145	4.523	6.083	2.875	6.379	5.782	2.631	3.201	-3.167	0.639	4.987	0	TRUE	4.987	TRUE	TRUE
K11175	-0.378	-0.379	0.173	-0.016	-0.805	1.135	-1.255	0.545	2.391	-0.239	0.45	FALSE	0.239	FALSE	FALSE
K11184	-4.359	-5.235	-3.929	-5.214	-5.261	-3.854	-4.044	1.229	2.803	-0.486	0.313	FALSE	0.486	FALSE	FALSE
K11189	8.336	8.813	7.503	8.79	8.841	7.106	7.915	-1.283	0.811	1.638	0	TRUE	1.638	FALSE	FALSE
K11203	-6.42	-6.29	-6.484	-7.697	-5.362	-6.4	-6.589	-0.22	2.909	0.078	0.465	FALSE	0.078	FALSE	FALSE
K11263	-5.388	-5.892	-3.779	-5.917	-5.847	-7.593	-1.963	1.822	6.389	-0.286	0.349	FALSE	0.286	FALSE	FALSE
K11357	-8.509	-8.943	-5.692	-8.901	-9.011	-10.749	-4.272	2.39	6.887	-0.338	0.342	FALSE	0.338	FALSE	FALSE
K11358	-4.74	-5.027	-1.297	-4.455	-5.583	0.839	-5.798	3.859	6.681	-0.534	0.331	FALSE	0.534	FALSE	FALSE
K11382	-7.63	-7.519	-7.724	-7.515	-7.542	-9.549	-6.5	-0.214	4.487	0.046	0.474	FALSE	0.046	FALSE	FALSE
K11475	-3.128	-2.104	-3.695	-1.614	-2.746	-3.734	-3.658	-1.591	1.363	1.24	0.096	FALSE	1.24	FALSE	FALSE
K11527	-8.768	-9.019	-8.596	-9.137	-8.891	-7.775	-10.261	0.261	4.329	-0.064	0.469	FALSE	0.064	FALSE	FALSE
K11533	-4.696	-7.52	-1.514	-7.218	-7.917	0.4	-3.916	6.392	4.321	-1.451	0	TRUE	1.451	FALSE	FALSE
K11540	-0.782	-4.53	2.235	-5.609	-3.756	3.273	1.105	6.902	2.23	-2.896	0	TRUE	2.896	TRUE	TRUE
K11541	-8.548	-8.757	-8.346	-8.774	-8.748	-7.446	-10.338	0.179	4.298	-0.042	0.477	FALSE	0.042	FALSE	FALSE
K11604	-7.157	-7.148	-7.165	-7.262	-7.046	-6.604	-8.243	-0.137	3.967	0.04	0.479	FALSE	0.04	FALSE	FALSE
K11606	-3.461	-7.039	-2.095	-7.079	-7.004	-2.791	-1.52	4.945	2.73	-1.803	0.002	TRUE	1.803	FALSE	FALSE
K11607	-6.478	-6.74	-6.257	-6.86	-6.612	-5.434	-8.038	0.23	4.251	-0.057	0.47	FALSE	0.057	FALSE	FALSE
K11614	-7.847	-7.852	-7.835	-7.645	-8.119	-9.698	-6.55	-0.103	4.687	0.027	0.49	FALSE	0.027	FALSE	FALSE
K11615	-6.755	-5.046	-8.157	-6.525	-4.118	-8.327	-7.98	-3.047	4.11	0.792	0.196	FALSE	0.792	FALSE	FALSE
K11616	-4.532	-3.965	-4.932	-4.655	-3.472	-5.43	-4.451	-0.911	1.685	0.588	0.265	FALSE	0.588	FALSE	FALSE
K11617	-3.518	-2.311	-5.244	-2.441	-2.196	-5.869	-4.68	-2.916	1.394	2.156	0.005	TRUE	2.156	TRUE	TRUE
K11618	-2.966	-2.016	-3.95	-2.043	-1.984	-4.269	-3.624	-1.94	1.091	1.818	0.027	FALSE	1.818	FALSE	FALSE
K11622	-4.556	-4.244	-5.01	-4.26	-4.223	-6.062	-4.033	-0.699	2.491	0.345	0.35	FALSE	0.345	FALSE	FALSE
K11625	-7.576	-8.206	-5.542	-8.139	-8.374	-4.351	-9.317	1.95	5.757	-0.345	0.326	FALSE	0.345	FALSE	FALSE
K11632	-7.561	-8.141	-4.841	-8.245	-8.051	-3.554	-9.439	2.528	6.36	-0.393	0.321	FALSE	0.393	FALSE	FALSE
K11636	-2.702	-1.807	-3.605	0.007	-7.926	-9.948	-1.553	-1.601	9.834	0.167	0.324	FALSE	0.167	FALSE	FALSE
K11688	-6.625	-7.126	-5.902	-7.254	-7.034	-4.854	-8.41	0.907	4.714	-0.203	0.386	FALSE	0.203	FALSE	FALSE
K11693	-3.024	-4.851	-2.314	-4.925	-4.774	-2.527	-2.096	2.557	1.27	-1.972	0.009	TRUE	1.972	FALSE	FALSE
K11695	-5.293	-5.805	-4.993	-5.834	-5.78	-5.319	-4.682	0.85	1.797	-0.498	0.326	FALSE	0.498	FALSE	FALSE
K11707	-2.724	-4.673	-1.596	-4.669	-4.678	-2.305	-0.96	3.101	1.641	-1.844	0.007	TRUE	1.844	FALSE	FALSE
K11708	-4.746	-5.315	-4.087	-5.36	-5.283	-5.226	-3.156	1.256	2.571	-0.496	0.28	FALSE	0.496	FALSE	FALSE
K11709	-4.567	-4.54	-4.585	-4.555	-4.525	-4.251	-5.056	-0.101	1.821	0.058	0.475	FALSE	0.058	FALSE	FALSE
K11717	5.726	7.447	3.858	7.631	7.254	4.212	3.469	-3.586	0.737	4.903	0	TRUE	4.903	TRUE	TRUE
K11720	-7.283	-7.193	-7.361	-7.23	-7.1	-6.799	-8.355	-0.31	3.826	0.079	0.463	FALSE	0.079	FALSE	FALSE
K11748	-3.573	-2.716	-4.309	-2.72	-2.713	-4.615	-3.981	-1.582	1.321	1.304	0.09	FALSE	1.304	FALSE	FALSE
K11749	6.257	7.559	4.795	7.691	7.423	4.49	5.101	-2.759	0.611	4.557	0	TRUE	4.557	TRUE	TRUE
K11751	-0.584	-5.122	1.798	-5.149	-5.081	2.752	0.584	6.905	2.268	-2.831	0	TRUE	2.831	TRUE	TRUE
K11752	2.451	5.796	2.425	9.247	2.15	2.211	2.646	-3.361	7.103	0.46	0.419	FALSE	0.46	FALSE	FALSE
K11753	4.747	5.615	3.545	5.811	5.402	4.162	2.845	-2.043	1.316	1.613	0	TRUE	1.613	FALSE	FALSE
K11754	5.202	6.461	3.714	6.516	6.409	3.453	3.979	-2.741	0.527	5.282	0	TRUE	5.282	TRUE	TRUE
K11755	-4.995	-4.002	-5.71	-5.282	-3.206	-5.144	-6.711	-1.781	3.848	0.483	0.281	FALSE	0.483	FALSE	FALSE
K11786	-8.233	-6.458	-9.764	-7.932	-5.58	-9.978	-9.501	-3.033	4.251	0.806	0.187	FALSE	0.806	FALSE	FALSE
K11921	4.055	6.161	0.769	6.876	5.407	-1.588	2.638	-5.394	4.224	1.377	0	TRUE	1.377	FALSE	FALSE
K11928	-5.311	-6.044	-4.856	-6.084	-6.002	-4.501	-5.394	1.148	1.95	-0.661	0.252	FALSE	0.661	FALSE	FALSE
K11936	-8.162	-5.979	-9.711	-8.041	-4.792	-10.063	-9.412	-3.646	4.513	0.882	0.166	FALSE	0.882	FALSE	FALSE
K11939	-4.592	-5.47	-0.515	-5.456	-5.473	1.67	-4.727	4.914	6.43	-0.738	0.178	FALSE	0.738	FALSE	FALSE
K11991	4.343	5.075	2.974	5.078	5.071	2.293	3.597	-2.129	1.301	1.758	0	TRUE	1.758	FALSE	FALSE
K11996	-0.924	-3.104	0.648	-3.163	-3.039	1.159	-0.198	3.609	1.44	-2.514	0	TRUE	2.514	TRUE	TRUE
K12111	-4.351	-6.114	-2.178	-6.163	-6.072	-3.899	-0.975	3.872	2.948	-1.296	0.005	TRUE	1.296	FALSE	FALSE
K12112	-6.037	-6.073	-6.015	-6.075	-6.046	-7.809	-4.871	-0.073	4.386	0.02	0.49	FALSE	0.02	FALSE	FALSE
K12234	-1.113	1.767	-6.557	1.961	1.53	-6.908	-6.269	-8.312	1.624	5.24	0	TRUE	5.24	TRUE	TRUE
K12251	-1.05	-3.653	0.843	-3.714	-3.589	1.576	-0.247	4.44	1.878	-2.33	0	TRUE	2.33	TRUE	TRUE
K12257	-2.945	-7.124	0.031	-7.15	-7.112	-1.672	1.454	7.24	3.17	-2.183	0	TRUE	2.183	TRUE	TRUE
K12264	1.69	-1.742	4.423	-2	-1.527	5.286	3.394	6.104	1.899	-3.2	0	TRUE	3.2	TRUE	TRUE
K12266	-7.191	-7.416	-6.928	-7.51	-7.332	-9.232	-5.471	0.346	4.904	-0.071	0.46	FALSE	0.071	FALSE	FALSE
K12267	-3.276	-4.633	-2.311	-4.697	-4.584	-2.97	-1.687	2.353	1.691	-1.408	0.043	FALSE	1.408	FALSE	FALSE
K12292	-0.188	1.309	-3.182	1.425	1.143	-6.74	-1.98	-4.569	4.757	1.406	0	TRUE	1.406	FALSE	FALSE
K12294	-6.126	-7.025	-5.685	-7.033	-7.024	-5.598	-5.792	1.319	2.918	-0.53	0.311	FALSE	0.53	FALSE	FALSE
K12297	-7.829	-8.417	-7.161	-8.546	-8.287	-6.156	-9.917	0.828	4.889	-0.176	0.398	FALSE	0.176	FALSE	FALSE
K12308	1.215	3.326	-1.577	3.598	3.014	-2.475	-0.774	-4.884	1.7	2.977	0	TRUE	2.977	TRUE	TRUE
K12373	-1.081	-3.293	0.846	-3.472	-3.085	-0.233	1.881	4.221	2.116	-1.99	0	TRUE	1.99	FALSE	FALSE
K12409	-5.323	-7.067	-3.633	-6.957	-7.173	-5.176	-2.531	3.358	3.348	-1.019	0.104	FALSE	1.019	FALSE	FALSE
K12410	3.246	4.894	1.397	4.767	5.024	1.224	1.592	-3.494	0.382	9.145	0	TRUE	9.145	TRUE	TRUE
K12524	-5.086	-6.001	-2.511	-5.999	-6.001	-4.974	-0.809	3.563	4.181	-0.841	0.098	FALSE	0.841	FALSE	FALSE
K12527	-8.218	-8.715	-7.957	-8.721	-8.711	-8.234	-7.665	0.711	3.102	-0.268	0.395	FALSE	0.268	FALSE	FALSE
K12554	-7.278	-7.608	-7.015	-7.621	-7.602	-6.161	-8.701	0.356	4.291	-0.083	0.456	FALSE	0.083	FALSE	FALSE
K12555	3.384	4.235	1.694	4.268	4.2	0.786	2.577	-2.554	1.789	1.477	0	TRUE	1.477	FALSE	FALSE
K12573	5.279	6.554	3.898	6.846	6.276	3.514	4.299	-2.653	0.788	3.398	0	TRUE	3.398	TRUE	TRUE
K12574	6.809	8.149	5.09	8.433	7.858	4.4	5.791	-3.041	1.391	2.242	0	TRUE	2.242	TRUE	TRUE
K12598	-2.295	-5.541	0.341	-5.994	-5.145	1.384	-1.016	5.919	2.45	-2.321	0	TRUE	2.321	TRUE	TRUE
K12599	-7.984	-8.695	-6.782	-8.579	-8.773	-5.808	-9.702	1.289	5.08	-0.28	0.35	FALSE	0.28	FALSE	FALSE
K12700	4.152	5.454	2.579	5.834	5.08	1.918	3.213	-2.869	1.297	2.284	0	TRUE	2.284	TRUE	TRUE
K12952	-4.648	-6.117	-1.202	-6.154	-6.093	0.859	-4.21	5.205	5.077	-0.985	0.025	FALSE	0.985	FALSE	FALSE
K12955	-6.529	-4.852	-8.921	-4.96	-4.796	-9.145	-8.575	-3.945	3.031	1.351	0.06	FALSE	1.351	FALSE	FALSE
K12960	-1.736	-2.682	1.067	-3.348	-2.149	2.965	-1.511	3.992	4.478	-0.894	0.027	FALSE	0.894	FALSE	FALSE
K12987	-3.867	-3.468	-4.313	-3.838	-3.195	-5.123	-3.607	-0.776	1.874	0.476	0.285	FALSE	0.476	FALSE	FALSE
K12990	-5.171	-7.004	-2.815	-6.978	-7.025	-5.036	-1.466	4.012	4.098	-0.977	0.106	FALSE	0.977	FALSE	FALSE
K12997	-7.294	-7.132	-7.367	-7.156	-7.113	-6.705	-8.472	-0.327	3.82	0.094	0.453	FALSE	0.094	FALSE	FALSE
K13012	-6.585	-6.43	-6.717	-6.469	-6.408	-6.134	-7.787	-0.382	3.971	0.093	0.456	FALSE	0.093	FALSE	FALSE
K13017	-4.545	-4.921	-4.209	-5.023	-4.82	-4.964	-3.532	0.708	1.969	-0.394	0.337	FALSE	0.394	FALSE	FALSE
K13038	4.194	4.805	3.446	4.769	4.844	3.697	3.149	-1.38	0.548	2.597	0	TRUE	2.597	TRUE	TRUE
K13051	-5.837	-4.995	-6.238	-3.847	-7.044	-6.604	-5.937	-1.199	3.53	0.328	0.338	FALSE	0.328	FALSE	FALSE
K13243	-7.438	-7.311	-7.541	-7.333	-7.271	-9.201	-6.226	-0.197	4.417	0.046	0.478	FALSE	0.046	FALSE	FALSE
K13274	-7.349	-7.772	-5.258	-7.941	-7.641	-9.667	-3.696	2.092	6.53	-0.3	0.353	FALSE	0.3	FALSE	FALSE
K13276	-9.504	-9.845	-5.901	-9.861	-9.841	-11.866	-3.868	3.399	8.246	-0.381	0.347	FALSE	0.381	FALSE	FALSE
K13283	-7.121	-7.103	-7.137	-7.052	-7.152	-8.83	-5.942	-0.105	4.681	0.024	0.489	FALSE	0.024	FALSE	FALSE
K13288	-0.652	-4.982	1.039	-4.982	-4.982	1.431	0.466	5.95	1.551	-3.709	0	TRUE	3.709	TRUE	TRUE
K13292	5.506	6.547	4.642	6.85	6.248	4.783	4.438	-1.946	0.601	3.264	0	TRUE	3.264	TRUE	TRUE
K13339	-6.735	-7.318	-5.772	-7.418	-7.204	-4.725	-8.799	1.129	5.123	-0.233	0.369	FALSE	0.233	FALSE	FALSE
K13378	-3.929	-7.737	-1.506	-7.934	-7.574	-3.198	-0.393	6.058	3.196	-1.732	0.001	TRUE	1.732	FALSE	FALSE
K13444	-4.041	-4.77	-1.701	-4.801	-4.73	-4.012	0.013	3.224	4.027	-0.79	0.13	FALSE	0.79	FALSE	FALSE
K13498	-1.939	-5.245	0.874	-4.378	-6.783	2.191	-1.066	6.193	3.469	-1.606	0	TRUE	1.606	FALSE	FALSE
K13522	-4.293	-4.571	-3.872	-4.613	-4.516	-5.317	-2.838	0.681	2.923	-0.259	0.379	FALSE	0.259	FALSE	FALSE
K13525	-7.77	-8.174	-6.617	-8.159	-8.2	-10.148	-4.966	1.282	5.925	-0.215	0.371	FALSE	0.215	FALSE	FALSE
K13530	-3.242	-4.807	-0.941	-4.865	-4.78	0.063	-2.827	3.646	3.144	-1.157	0.047	FALSE	1.157	FALSE	FALSE
K13542	-8.692	-8.605	-8.735	-8.646	-8.575	-8.083	-9.767	-0.265	3.936	0.064	0.472	FALSE	0.064	FALSE	FALSE
K13566	-6.412	-6.864	-4.777	-6.955	-6.756	-8.92	-3.101	1.601	6.358	-0.253	0.364	FALSE	0.253	FALSE	FALSE
[truncated: 58 more rows]
