# Supplementary material for: Comparative meta-RNA-seq of the vaginal microbiota and differential expression by Lactobacillus iners in health and dysbiosis
Source: Microbiome. 2013 Apr 12;1:12. doi: 10.1186/2049-2618-1-12 (PMC3971606; doi:10.1186/2049-2618-1-12)
Supplement: Additional file 5: Table S11 — Lookup for Figure S7A functions (healthy, non-BV (N) condition). [file 2049-2618-1-12-S5.xls]

## Sheet: new_nbv_table_subsys3.txt
Table S11: Lookup for Figure S7A functions (N condition)
subsys3	col1	col2	col3	col4	col5	col6	col7	col8	col9	col10	col11	col12	col13	col14	col15	col16	col17	col18	col19	col20	col21	col22	col23	col24	col25
16S rRNA modification within P site of ribosome	Cell division protein FtsI [Peptidoglycan synthetase] (EC 2.4.1.129)	Cell division protein MraZ	rRNA small subunit methyltransferase H	rRNA small subunit methyltransferase I	NA	NA	NA	NA	NA	NA	NA	NA	NA	NA	NA	NA	NA	NA	NA	NA	NA	NA	NA	NA	NA
2-Ketogluconate Utilization	Epimerase KguE	NA	NA	NA	NA	NA	NA	NA	NA	NA	NA	NA	NA	NA	NA	NA	NA	NA	NA	NA	NA	NA	NA	NA	NA
2-phosphoglycolate salvage	2-deoxyglucose-6-phosphate hydrolase YniC	Phosphoglycolate phosphatase (EC 3.1.3.18)	NA	NA	NA	NA	NA	NA	NA	NA	NA	NA	NA	NA	NA	NA	NA	NA	NA	NA	NA	NA	NA	NA	NA
5-FCL-like protein	Formate--tetrahydrofolate ligase (EC 6.3.4.3)	NA	NA	NA	NA	NA	NA	NA	NA	NA	NA	NA	NA	NA	NA	NA	NA	NA	NA	NA	NA	NA	NA	NA	NA
ABC transporter alkylphosphonate (TC 3.A.1.9.1)	Phosphonate ABC transporter ATP-binding protein (TC 3.A.1.9.1)	Phosphonate ABC transporter permease protein phnE2 (TC 3.A.1.9.1)	NA	NA	NA	NA	NA	NA	NA	NA	NA	NA	NA	NA	NA	NA	NA	NA	NA	NA	NA	NA	NA	NA	NA
ABC transporter oligopeptide (TC 3.A.1.5.1)	Oligopeptide ABC transporter, periplasmic oligopeptide-binding protein OppA (TC 3.A.1.5.1)	Oligopeptide transport ATP-binding protein OppD (TC 3.A.1.5.1)	Oligopeptide transport ATP-binding protein OppF (TC 3.A.1.5.1)	Oligopeptide transport system permease protein OppB (TC 3.A.1.5.1)	Oligopeptide transport system permease protein OppC (TC 3.A.1.5.1)	NA	NA	NA	NA	NA	NA	NA	NA	NA	NA	NA	NA	NA	NA	NA	NA	NA	NA	NA	NA
ATP-dependent Nuclease	ATP-dependent nuclease, subunit A	ATP-dependent nuclease, subunit B	NA	NA	NA	NA	NA	NA	NA	NA	NA	NA	NA	NA	NA	NA	NA	NA	NA	NA	NA	NA	NA	NA	NA
ATP-dependent RNA helicases, bacterial	ATP-dependent RNA helicase YfmL	Cold-shock DEAD-box protein A	NA	NA	NA	NA	NA	NA	NA	NA	NA	NA	NA	NA	NA	NA	NA	NA	NA	NA	NA	NA	NA	NA	NA
Acetoin, butanediol metabolism	Alpha-acetolactate decarboxylase (EC 4.1.1.5)	Dihydrolipoamide acetyltransferase component (E2) of acetoin dehydrogenase complex (EC 2.3.1.-)	NA	NA	NA	NA	NA	NA	NA	NA	NA	NA	NA	NA	NA	NA	NA	NA	NA	NA	NA	NA	NA	NA	NA
Adhesins in Staphylococcus	Antiadhesin Pls, binding to squamous nasal epithelial cells	NA	NA	NA	NA	NA	NA	NA	NA	NA	NA	NA	NA	NA	NA	NA	NA	NA	NA	NA	NA	NA	NA	NA	NA
Adhesion of Campylobacter	Fibronectin/fibrinogen-binding protein	NA	NA	NA	NA	NA	NA	NA	NA	NA	NA	NA	NA	NA	NA	NA	NA	NA	NA	NA	NA	NA	NA	NA	NA
Alanine biosynthesis	Alanine racemase (EC 5.1.1.1)	Cysteine desulfurase (EC 2.8.1.7)	Cysteine desulfurase (EC 2.8.1.7), SufS subfamily	HTH-type transcriptional regulator IlvY	NA	NA	NA	NA	NA	NA	NA	NA	NA	NA	NA	NA	NA	NA	NA	NA	NA	NA	NA	NA	NA
Allantoin Utilization	Glycerate kinase (EC 2.7.1.31)	NA	NA	NA	NA	NA	NA	NA	NA	NA	NA	NA	NA	NA	NA	NA	NA	NA	NA	NA	NA	NA	NA	NA	NA
Alpha-acetolactate operon	Alpha-acetolactate decarboxylase (EC 4.1.1.5)	NA	NA	NA	NA	NA	NA	NA	NA	NA	NA	NA	NA	NA	NA	NA	NA	NA	NA	NA	NA	NA	NA	NA	NA
Ammonia assimilation	Glutamine synthetase type I (EC 6.3.1.2)	NA	NA	NA	NA	NA	NA	NA	NA	NA	NA	NA	NA	NA	NA	NA	NA	NA	NA	NA	NA	NA	NA	NA	NA
Anaerobic respiratory reductases	Arsenate reductase (EC 1.20.4.1)	NA	NA	NA	NA	NA	NA	NA	NA	NA	NA	NA	NA	NA	NA	NA	NA	NA	NA	NA	NA	NA	NA	NA	NA
Archaeal lipids	Diphosphomevalonate decarboxylase (EC 4.1.1.33)	Geranyltranstransferase (farnesyldiphosphate synthase) (EC 2.5.1.10)	Hydroxymethylglutaryl-CoA reductase (EC 1.1.1.34)	Hydroxymethylglutaryl-CoA synthase (EC 2.3.3.10)	Isopentenyl-diphosphate delta-isomerase, FMN-dependent (EC 5.3.3.2)	Mevalonate kinase (EC 2.7.1.36)	Phosphomevalonate kinase (EC 2.7.4.2)	NA	NA	NA	NA	NA	NA	NA	NA	NA	NA	NA	NA	NA	NA	NA	NA	NA	NA
Arginine Deiminase Pathway	Arginine/ornithine antiporter ArcD	NA	NA	NA	NA	NA	NA	NA	NA	NA	NA	NA	NA	NA	NA	NA	NA	NA	NA	NA	NA	NA	NA	NA	NA
Arginine and Ornithine Degradation	Arginine/ornithine antiporter ArcD	NA	NA	NA	NA	NA	NA	NA	NA	NA	NA	NA	NA	NA	NA	NA	NA	NA	NA	NA	NA	NA	NA	NA	NA
Arsenic resistance	Arsenate reductase (EC 1.20.4.1)	NA	NA	NA	NA	NA	NA	NA	NA	NA	NA	NA	NA	NA	NA	NA	NA	NA	NA	NA	NA	NA	NA	NA	NA
At1g69340 At2g40600	NAD-dependent protein deacetylase of SIR2 family	NA	NA	NA	NA	NA	NA	NA	NA	NA	NA	NA	NA	NA	NA	NA	NA	NA	NA	NA	NA	NA	NA	NA	NA
At2g23840	Peptide chain release factor 1	NA	NA	NA	NA	NA	NA	NA	NA	NA	NA	NA	NA	NA	NA	NA	NA	NA	NA	NA	NA	NA	NA	NA	NA
At2g33980 At1g28960	tRNA nucleotidyltransferase (EC 2.7.7.21) (EC 2.7.7.25)	NA	NA	NA	NA	NA	NA	NA	NA	NA	NA	NA	NA	NA	NA	NA	NA	NA	NA	NA	NA	NA	NA	NA	NA
At4g10620 At3g57180 At3g47450	DNA polymerase III delta subunit (EC 2.7.7.7)	FIG007079: UPF0348 protein family	Nicotinate-nucleotide adenylyltransferase (EC 2.7.7.18)	NA	NA	NA	NA	NA	NA	NA	NA	NA	NA	NA	NA	NA	NA	NA	NA	NA	NA	NA	NA	NA	NA
At5g04520 AT1G06240	Peptide methionine sulfoxide reductase MsrB (EC 1.8.4.12)	NA	NA	NA	NA	NA	NA	NA	NA	NA	NA	NA	NA	NA	NA	NA	NA	NA	NA	NA	NA	NA	NA	NA	NA
At5g37530	Cysteine desulfurase (EC 2.8.1.7)	Cysteine desulfurase (EC 2.8.1.7), SufS subfamily	tRNA (5-methylaminomethyl-2-thiouridylate)-methyltransferase (EC 2.1.1.61)	NA	NA	NA	NA	NA	NA	NA	NA	NA	NA	NA	NA	NA	NA	NA	NA	NA	NA	NA	NA	NA	NA
At5g63420	Cell division protein FtsK	Inactive homolog of metal-dependent proteases, putative molecular chaperone	Protein of unknown function DUF1447	YgjD/Kae1/Qri7 family, required for N6-threonylcarbamoyl adenosine t(6)A37 modification in tRNA	Zn-dependent hydrolase, RNA-metabolising, CPSF 100 kDa analog	Zn-dependent hydrolase, RNA-metabolising, CPSF 73 kDa analog	NA	NA	NA	NA	NA	NA	NA	NA	NA	NA	NA	NA	NA	NA	NA	NA	NA	NA	NA
Bacterial Cell Division	Cell division protein FtsA	Cell division protein FtsH (EC 3.4.24.-)	Cell division protein FtsI [Peptidoglycan synthetase] (EC 2.4.1.129)	Cell division protein FtsK	Cell division protein FtsQ	Cell division protein FtsZ (EC 3.4.24.-)	Cell division protein MraZ	Cell division transporter, ATP-binding protein FtsE (TC 3.A.5.1.1)	GTP-binding protein Era	Rod shape-determining protein MreB	Rod shape-determining protein MreC	Rod shape-determining protein MreD	Signal recognition particle receptor protein FtsY (=alpha subunit) (TC 3.A.5.1.1)	rRNA small subunit methyltransferase H	NA	NA	NA	NA	NA	NA	NA	NA	NA	NA	NA
Bacterial Cytoskeleton	Cell division protein FtsA	Cell division protein FtsI [Peptidoglycan synthetase] (EC 2.4.1.129)	Cell division protein FtsK	Cell division protein FtsQ	Cell division protein FtsZ (EC 3.4.24.-)	Cell division protein MraZ	Chromosome (plasmid) partitioning protein ParB	Rod shape-determining protein MreB	Rod shape-determining protein MreC	Rod shape-determining protein MreD	NA	NA	NA	NA	NA	NA	NA	NA	NA	NA	NA	NA	NA	NA	NA
Bacterial RNA-metabolizing Zn-dependent hydrolases	Cell division protein FtsK	Inactive homolog of metal-dependent proteases, putative molecular chaperone	Protein of unknown function DUF1447	YgjD/Kae1/Qri7 family, required for N6-threonylcarbamoyl adenosine t(6)A37 modification in tRNA	Zn-dependent hydrolase, RNA-metabolising, CPSF 100 kDa analog	Zn-dependent hydrolase, RNA-metabolising, CPSF 73 kDa analog	NA	NA	NA	NA	NA	NA	NA	NA	NA	NA	NA	NA	NA	NA	NA	NA	NA	NA	NA
Bacterial signal recognition particle (SRP)	Signal recognition particle receptor protein FtsY (=alpha subunit) (TC 3.A.5.1.1)	NA	NA	NA	NA	NA	NA	NA	NA	NA	NA	NA	NA	NA	NA	NA	NA	NA	NA	NA	NA	NA	NA	NA	NA
Beta-Glucoside Metabolism	PTS system, cellobiose-specific IIA component (EC 2.7.1.69)	PTS system, cellobiose-specific IIB component (EC 2.7.1.69)	Transcriptional antiterminator of lichenan operon, BglG family	NA	NA	NA	NA	NA	NA	NA	NA	NA	NA	NA	NA	NA	NA	NA	NA	NA	NA	NA	NA	NA	NA
Beta-lactamase	Beta-lactamase class A	NA	NA	NA	NA	NA	NA	NA	NA	NA	NA	NA	NA	NA	NA	NA	NA	NA	NA	NA	NA	NA	NA	NA	NA
Beta-lactamase cluster in Streptococcus	Hydrolase in cluster with beta-lactamase (HAD superfamily)	RecD-like DNA helicase YrrC	Xaa-Pro dipeptidyl-peptidase (EC 3.4.14.11)	NA	NA	NA	NA	NA	NA	NA	NA	NA	NA	NA	NA	NA	NA	NA	NA	NA	NA	NA	NA	NA	NA
Biofilm formation in Staphylococcus	Antiadhesin Pls, binding to squamous nasal epithelial cells	NA	NA	NA	NA	NA	NA	NA	NA	NA	NA	NA	NA	NA	NA	NA	NA	NA	NA	NA	NA	NA	NA	NA	NA
Biotin biosynthesis	3-ketoacyl-CoA thiolase (EC 2.3.1.16)	NA	NA	NA	NA	NA	NA	NA	NA	NA	NA	NA	NA	NA	NA	NA	NA	NA	NA	NA	NA	NA	NA	NA	NA
Biphenyl Degradation	Acetaldehyde dehydrogenase (EC 1.2.1.10)	NA	NA	NA	NA	NA	NA	NA	NA	NA	NA	NA	NA	NA	NA	NA	NA	NA	NA	NA	NA	NA	NA	NA	NA
CBSS-176280.1.peg.1561	Low molecular weight protein tyrosine phosphatase (EC 3.1.3.48)	Ribonuclease BN (EC 3.1.-.-)	Sensor histidine kinase VraS	NA	NA	NA	NA	NA	NA	NA	NA	NA	NA	NA	NA	NA	NA	NA	NA	NA	NA	NA	NA	NA	NA
CBSS-196620.1.peg.2477	Copper-translocating P-type ATPase (EC 3.6.3.4)	NA	NA	NA	NA	NA	NA	NA	NA	NA	NA	NA	NA	NA	NA	NA	NA	NA	NA	NA	NA	NA	NA	NA	NA
CBSS-262719.3.peg.410	Adenylosuccinate synthetase (EC 6.3.4.4)	Phosphoesterase, DHH family protein	Replicative DNA helicase (EC 3.6.1.-) [SA14-24]	NA	NA	NA	NA	NA	NA	NA	NA	NA	NA	NA	NA	NA	NA	NA	NA	NA	NA	NA	NA	NA	NA
CBSS-342610.3.peg.1536	Ribonuclease HI (EC 3.1.26.4)	NA	NA	NA	NA	NA	NA	NA	NA	NA	NA	NA	NA	NA	NA	NA	NA	NA	NA	NA	NA	NA	NA	NA	NA
CMP-N-acetylneuraminate Biosynthesis	UDP-N-acetylglucosamine 2-epimerase (EC 5.1.3.14)	NA	NA	NA	NA	NA	NA	NA	NA	NA	NA	NA	NA	NA	NA	NA	NA	NA	NA	NA	NA	NA	NA	NA	NA
COG0523	Dihydroorotase (EC 3.5.2.3)	LSU ribosomal protein L27p	LSU ribosomal protein L33p	Uracil phosphoribosyltransferase (EC 2.4.2.9)	NA	NA	NA	NA	NA	NA	NA	NA	NA	NA	NA	NA	NA	NA	NA	NA	NA	NA	NA	NA	NA
COG1399	COG1399 protein in cluster with ribosomal protein L32p, Firmicutes subfamily	Chromosome partition protein smc	FIG007079: UPF0348 protein family	GTP-binding protein EngA	GTP-binding protein Era	Phosphate:acyl-ACP acyltransferase PlsX	Thymidylate kinase (EC 2.7.4.9)	NA	NA	NA	NA	NA	NA	NA	NA	NA	NA	NA	NA	NA	NA	NA	NA	NA	NA
COG1565	Prolipoprotein diacylglyceryl transferase (EC 2.4.99.-)	NA	NA	NA	NA	NA	NA	NA	NA	NA	NA	NA	NA	NA	NA	NA	NA	NA	NA	NA	NA	NA	NA	NA	NA
COG2302	Cell division protein FtsA	Cell division protein FtsQ	Cell division protein FtsZ (EC 3.4.24.-)	NA	NA	NA	NA	NA	NA	NA	NA	NA	NA	NA	NA	NA	NA	NA	NA	NA	NA	NA	NA	NA	NA
COG2363	Cysteine desulfurase (EC 2.8.1.7)	Cysteine desulfurase (EC 2.8.1.7), SufS subfamily	NA	NA	NA	NA	NA	NA	NA	NA	NA	NA	NA	NA	NA	NA	NA	NA	NA	NA	NA	NA	NA	NA	NA
COG3533	Alpha-mannosidase (EC 3.2.1.24)	NA	NA	NA	NA	NA	NA	NA	NA	NA	NA	NA	NA	NA	NA	NA	NA	NA	NA	NA	NA	NA	NA	NA	NA
Calvin-Benson cycle	Fructose-bisphosphate aldolase class II (EC 4.1.2.13)	NAD-dependent glyceraldehyde-3-phosphate dehydrogenase (EC 1.2.1.12)	Phosphoglycerate kinase (EC 2.7.2.3)	Ribose 5-phosphate isomerase A (EC 5.3.1.6)	Triosephosphate isomerase (EC 5.3.1.1)	NA	NA	NA	NA	NA	NA	NA	NA	NA	NA	NA	NA	NA	NA	NA	NA	NA	NA	NA	NA
Campylobacter Iron Metabolism	Magnesium and cobalt transport protein CorA	NA	NA	NA	NA	NA	NA	NA	NA	NA	NA	NA	NA	NA	NA	NA	NA	NA	NA	NA	NA	NA	NA	NA	NA
Capsular Polysaccharides Biosynthesis and Assembly	O-antigen flippase Wzx	NA	NA	NA	NA	NA	NA	NA	NA	NA	NA	NA	NA	NA	NA	NA	NA	NA	NA	NA	NA	NA	NA	NA	NA
Carboxysome	NADH dehydrogenase (EC 1.6.99.3)	NA	NA	NA	NA	NA	NA	NA	NA	NA	NA	NA	NA	NA	NA	NA	NA	NA	NA	NA	NA	NA	NA	NA	NA
Carotenoids	Geranyltranstransferase (farnesyldiphosphate synthase) (EC 2.5.1.10)	NA	NA	NA	NA	NA	NA	NA	NA	NA	NA	NA	NA	NA	NA	NA	NA	NA	NA	NA	NA	NA	NA	NA	NA
Catechol branch of beta-ketoadipate pathway	Beta-ketoadipate enol-lactone hydrolase (EC 3.1.1.24)	NA	NA	NA	NA	NA	NA	NA	NA	NA	NA	NA	NA	NA	NA	NA	NA	NA	NA	NA	NA	NA	NA	NA	NA
Central meta-cleavage pathway of aromatic compound degradation	4-oxalocrotonate tautomerase (EC 5.3.2.-)	NA	NA	NA	NA	NA	NA	NA	NA	NA	NA	NA	NA	NA	NA	NA	NA	NA	NA	NA	NA	NA	NA	NA	NA
Chitin and N-acetylglucosamine utilization	Glucosamine-6-phosphate deaminase (EC 3.5.99.6)	novel N-acetylglucosamine kinase of eukaryotic type (EC 2.7.1.59)	NA	NA	NA	NA	NA	NA	NA	NA	NA	NA	NA	NA	NA	NA	NA	NA	NA	NA	NA	NA	NA	NA	NA
Chloroaromatic degradation pathway	Beta-ketoadipate enol-lactone hydrolase (EC 3.1.1.24)	NA	NA	NA	NA	NA	NA	NA	NA	NA	NA	NA	NA	NA	NA	NA	NA	NA	NA	NA	NA	NA	NA	NA	NA
Choline and Betaine Uptake and Betaine Biosynthesis	Choline binding protein A	Osmotically activated L-carnitine/choline ABC transporter, ATP-binding protein OpuCA	Osmotically activated L-carnitine/choline ABC transporter, permease protein OpuCD	Osmotically activated L-carnitine/choline ABC transporter, substrate-binding protein OpuCC	NA	NA	NA	NA	NA	NA	NA	NA	NA	NA	NA	NA	NA	NA	NA	NA	NA	NA	NA	NA	NA
Cinnamic Acid Degradation	Acetaldehyde dehydrogenase (EC 1.2.1.10)	NA	NA	NA	NA	NA	NA	NA	NA	NA	NA	NA	NA	NA	NA	NA	NA	NA	NA	NA	NA	NA	NA	NA	NA
Cobalt-zinc-cadmium resistance	Cobalt-zinc-cadmium resistance protein CzcD	Probable cadmium-transporting ATPase (EC 3.6.3.3)	NA	NA	NA	NA	NA	NA	NA	NA	NA	NA	NA	NA	NA	NA	NA	NA	NA	NA	NA	NA	NA	NA	NA
Coenzyme A Biosynthesis	Dephospho-CoA kinase (EC 2.7.1.24)	Pantothenate kinase (EC 2.7.1.33)	Phosphopantetheine adenylyltransferase (EC 2.7.7.3)	Substrate-specific component PanT of predicted pantothenate ECF transporter	NA	NA	NA	NA	NA	NA	NA	NA	NA	NA	NA	NA	NA	NA	NA	NA	NA	NA	NA	NA	NA
Coenzyme B12 biosynthesis	Additional lipoprotein component of predicted cobalamin ECF transporter	NA	NA	NA	NA	NA	NA	NA	NA	NA	NA	NA	NA	NA	NA	NA	NA	NA	NA	NA	NA	NA	NA	NA	NA
Coenzyme F420 synthesis	putative L-glutamate ligase	NA	NA	NA	NA	NA	NA	NA	NA	NA	NA	NA	NA	NA	NA	NA	NA	NA	NA	NA	NA	NA	NA	NA	NA
Competence or DNA damage-inducible protein CinA and related protein families	CDP-diacylglycerol--glycerol-3-phosphate 3-phosphatidyltransferase (EC 2.7.8.5)	RecA protein	NA	NA	NA	NA	NA	NA	NA	NA	NA	NA	NA	NA	NA	NA	NA	NA	NA	NA	NA	NA	NA	NA	NA
Conserved gene cluster associated with Met-tRNA formyltransferase	DNA topoisomerase I (EC 5.99.1.2)	Helicase PriA essential for oriC/DnaA-independent DNA replication	Inactive homolog of metal-dependent proteases, putative molecular chaperone	Methionyl-tRNA formyltransferase (EC 2.1.2.9)	Protein of unknown function DUF1447	Protein serine/threonine phosphatase PrpC, regulation of stationary phase	Ribosomal RNA small subunit methyltransferase B (EC 2.1.1.-)	YgjD/Kae1/Qri7 family, required for N6-threonylcarbamoyl adenosine t(6)A37 modification in tRNA	NA	NA	NA	NA	NA	NA	NA	NA	NA	NA	NA	NA	NA	NA	NA	NA	NA
Control of cell elongation - division cycle in Bacilli	Cell division protein GpsB, coordinates the switch between cylindrical and septal cell wall synthesis by re-localization of PBP1	Chromosome replication initiation protein dnaD	Endonuclease III (EC 4.2.99.18)	FIG001721: Predicted N6-adenine-specific DNA methylase	FIG005686: hypothetical protein	Penicillin-binding protein 1A/1B (PBP1)	Recombination protein RecU	NA	NA	NA	NA	NA	NA	NA	NA	NA	NA	NA	NA	NA	NA	NA	NA	NA	NA
Copper homeostasis	Copper chaperone	Copper-translocating P-type ATPase (EC 3.6.3.4)	NA	NA	NA	NA	NA	NA	NA	NA	NA	NA	NA	NA	NA	NA	NA	NA	NA	NA	NA	NA	NA	NA	NA
Cyanophycin Metabolism	Asparagine synthetase [glutamine-hydrolyzing] (EC 6.3.5.4)	NA	NA	NA	NA	NA	NA	NA	NA	NA	NA	NA	NA	NA	NA	NA	NA	NA	NA	NA	NA	NA	NA	NA	NA
Cysteine Biosynthesis	Cys regulon transcriptional activator CysB	NA	NA	NA	NA	NA	NA	NA	NA	NA	NA	NA	NA	NA	NA	NA	NA	NA	NA	NA	NA	NA	NA	NA	NA
D-Alanyl Lipoteichoic Acid Biosynthesis	D-alanine--poly(phosphoribitol) ligase subunit 1 (EC 6.1.1.13)	D-alanine--poly(phosphoribitol) ligase subunit 2 (EC 6.1.1.13)	D-alanyl transfer protein DltB	Poly(glycerophosphate chain) D-alanine transfer protein DltD	NA	NA	NA	NA	NA	NA	NA	NA	NA	NA	NA	NA	NA	NA	NA	NA	NA	NA	NA	NA	NA
D-Galacturonate and D-Glucuronate Utilization	2-dehydro-3-deoxyphosphogluconate aldolase (EC 4.1.2.14)	Pectinesterase (EC 3.1.1.11)	NA	NA	NA	NA	NA	NA	NA	NA	NA	NA	NA	NA	NA	NA	NA	NA	NA	NA	NA	NA	NA	NA	NA
D-Sorbitol(D-Glucitol) and L-Sorbose Utilization	Glucitol operon repressor	PTS system, glucitol/sorbitol-specific IIA component (EC 2.7.1.69)	NA	NA	NA	NA	NA	NA	NA	NA	NA	NA	NA	NA	NA	NA	NA	NA	NA	NA	NA	NA	NA	NA	NA
D-Tagatose and Galactitol Utilization	6-phosphofructokinase (EC 2.7.1.11)	NA	NA	NA	NA	NA	NA	NA	NA	NA	NA	NA	NA	NA	NA	NA	NA	NA	NA	NA	NA	NA	NA	NA	NA
D-galactarate, D-glucarate and D-glycerate catabolism	Glycerate kinase (EC 2.7.1.31)	NA	NA	NA	NA	NA	NA	NA	NA	NA	NA	NA	NA	NA	NA	NA	NA	NA	NA	NA	NA	NA	NA	NA	NA
D-gluconate and ketogluconates metabolism	6-phosphogluconate dehydrogenase, decarboxylating (EC 1.1.1.44)	Gluconokinase (EC 2.7.1.12)	NA	NA	NA	NA	NA	NA	NA	NA	NA	NA	NA	NA	NA	NA	NA	NA	NA	NA	NA	NA	NA	NA	NA
D-ribose utilization	Predicted nucleoside ABC transporter, substrate-binding component	Ribokinase (EC 2.7.1.15)	Ribose 5-phosphate isomerase A (EC 5.3.1.6)	NA	NA	NA	NA	NA	NA	NA	NA	NA	NA	NA	NA	NA	NA	NA	NA	NA	NA	NA	NA	NA	NA
D-tyrosyl-tRNA(Tyr) deacylase	D-tyrosyl-tRNA(Tyr) deacylase	NA	NA	NA	NA	NA	NA	NA	NA	NA	NA	NA	NA	NA	NA	NA	NA	NA	NA	NA	NA	NA	NA	NA	NA
DNA Repair Base Excision	DNA ligase (EC 6.5.1.2)	DNA polymerase I (EC 2.7.7.7)	DNA-3-methyladenine glycosylase (EC 3.2.2.20)	DNA-3-methyladenine glycosylase II (EC 3.2.2.21)	Endonuclease III (EC 4.2.99.18)	Formamidopyrimidine-DNA glycosylase (EC 3.2.2.23)	Uracil-DNA glycosylase, family 1	NA	NA	NA	NA	NA	NA	NA	NA	NA	NA	NA	NA	NA	NA	NA	NA	NA	NA
DNA repair, UvrABC system	Excinuclease ABC subunit A	Excinuclease ABC subunit B	Excinuclease ABC subunit C	NA	NA	NA	NA	NA	NA	NA	NA	NA	NA	NA	NA	NA	NA	NA	NA	NA	NA	NA	NA	NA	NA
DNA repair, bacterial	DNA polymerase IV (EC 2.7.7.7)	DNA repair exonuclease family protein YhaO	DNA repair protein RadA	DNA repair protein RadC	DNA repair protein RecN	Exodeoxyribonuclease VII large subunit (EC 3.1.11.6)	Exodeoxyribonuclease VII small subunit (EC 3.1.11.6)	Methylated-DNA--protein-cysteine methyltransferase (EC 2.1.1.63)	RecA protein	SOS-response repressor and protease LexA (EC 3.4.21.88)	Single-stranded DNA-binding protein	NA	NA	NA	NA	NA	NA	NA	NA	NA	NA	NA	NA	NA	NA
DNA repair, bacterial DinG and relatives	DinG family ATP-dependent helicase YoaA	NA	NA	NA	NA	NA	NA	NA	NA	NA	NA	NA	NA	NA	NA	NA	NA	NA	NA	NA	NA	NA	NA	NA	NA
DNA repair, bacterial MutL-MutS system	DNA mismatch repair protein MutL	DNA mismatch repair protein MutS	Recombination inhibitory protein MutS2	NA	NA	NA	NA	NA	NA	NA	NA	NA	NA	NA	NA	NA	NA	NA	NA	NA	NA	NA	NA	NA	NA
DNA repair, bacterial RecFOR pathway	DNA recombination and repair protein RecF	DNA recombination and repair protein RecO	RecA protein	Recombination protein RecR	Single-stranded DNA-binding protein	NA	NA	NA	NA	NA	NA	NA	NA	NA	NA	NA	NA	NA	NA	NA	NA	NA	NA	NA	NA
DNA repair, bacterial UvrD and related helicases	ATP-dependent DNA helicase UvrD/PcrA	NA	NA	NA	NA	NA	NA	NA	NA	NA	NA	NA	NA	NA	NA	NA	NA	NA	NA	NA	NA	NA	NA	NA	NA
DNA structural proteins, bacterial	DNA-binding protein HBsu	NA	NA	NA	NA	NA	NA	NA	NA	NA	NA	NA	NA	NA	NA	NA	NA	NA	NA	NA	NA	NA	NA	NA	NA
DNA topoisomerases, Type I, ATP-independent	DNA topoisomerase I (EC 5.99.1.2)	NA	NA	NA	NA	NA	NA	NA	NA	NA	NA	NA	NA	NA	NA	NA	NA	NA	NA	NA	NA	NA	NA	NA	NA
DNA topoisomerases, Type II, ATP-dependent	DNA gyrase subunit A (EC 5.99.1.3)	Topoisomerase IV subunit A (EC 5.99.1.-)	Topoisomerase IV subunit B (EC 5.99.1.-)	NA	NA	NA	NA	NA	NA	NA	NA	NA	NA	NA	NA	NA	NA	NA	NA	NA	NA	NA	NA	NA	NA
DNA-binding regulatory proteins, strays	Cys regulon transcriptional activator CysB	LysR family transcriptional regulator STM3121	NA	NA	NA	NA	NA	NA	NA	NA	NA	NA	NA	NA	NA	NA	NA	NA	NA	NA	NA	NA	NA	NA	NA
DNA-replication	ATP-dependent DNA helicase RecG (EC 3.6.1.-)	Chromosomal replication initiator protein DnaA	DNA polymerase I (EC 2.7.7.7)	DNA polymerase III alpha subunit (EC 2.7.7.7)	DNA polymerase III beta subunit (EC 2.7.7.7)	DNA polymerase III delta prime subunit (EC 2.7.7.7)	DNA polymerase III delta subunit (EC 2.7.7.7)	DNA repair protein RecN	Helicase PriA essential for oriC/DnaA-independent DNA replication	Helicase loader DnaI	Holliday junction DNA helicase RuvA	Holliday junction DNA helicase RuvB	RecA protein	Recombination protein RecR	Replicative DNA helicase (EC 3.6.1.-) [SA14-24]	Transcription-repair coupling factor	NA	NA	NA	NA	NA	NA	NA	NA	NA
De Novo Purine Biosynthesis	Adenylosuccinate lyase (EC 4.3.2.2)	Phosphoribosylformylglycinamidine synthase, PurS subunit (EC 6.3.5.3)	Phosphoribosylformylglycinamidine synthase, synthetase subunit (EC 6.3.5.3)	Ribose-phosphate pyrophosphokinase (EC 2.7.6.1)	NA	NA	NA	NA	NA	NA	NA	NA	NA	NA	NA	NA	NA	NA	NA	NA	NA	NA	NA	NA	NA
De Novo Pyrimidine Synthesis	Aspartate carbamoyltransferase (EC 2.1.3.2)	Carbamoyl-phosphate synthase large chain (EC 6.3.5.5)	Carbamoyl-phosphate synthase small chain (EC 6.3.5.5)	Dihydroorotase (EC 3.5.2.3)	Dihydroorotate dehydrogenase, catalytic subunit (EC 1.3.3.1)	Uracil permease	Uracil phosphoribosyltransferase (EC 2.4.2.9)	NA	NA	NA	NA	NA	NA	NA	NA	NA	NA	NA	NA	NA	NA	NA	NA	NA	NA
Deoxyribose and Deoxynucleoside Catabolism	Phosphopentomutase (EC 5.4.2.7)	Predicted nucleoside ABC transporter, substrate-binding component	Putative deoxyribose-specific ABC transporter, ATP-binding protein	Ribokinase (EC 2.7.1.15)	NA	NA	NA	NA	NA	NA	NA	NA	NA	NA	NA	NA	NA	NA	NA	NA	NA	NA	NA	NA	NA
ECF class transporters	ATPase component of general energizing module of ECF transporters	Duplicated ATPase component YkoD of energizing module of thiamin-regulated ECF transporter for HydroxyMethylPyrimidine	Substrate-specific component MtsA of methionine-regulated ECF transporter	Substrate-specific component PanT of predicted pantothenate ECF transporter	Transmembrane component MtsC of energizing module of methionine-regulated ECF transporter	Transmembrane component YkoC of energizing module of thiamin-regulated ECF transporter for HydroxyMethylPyrimidine	Transmembrane component of general energizing module of ECF transporters	NA	NA	NA	NA	NA	NA	NA	NA	NA	NA	NA	NA	NA	NA	NA	NA	NA	NA
Ectoine biosynthesis and regulation	Putative regulatory protein associated with the ectoine operon	NA	NA	NA	NA	NA	NA	NA	NA	NA	NA	NA	NA	NA	NA	NA	NA	NA	NA	NA	NA	NA	NA	NA	NA
Entner-Doudoroff Pathway	2-dehydro-3-deoxyphosphogluconate aldolase (EC 4.1.2.14)	6-phosphogluconolactonase (EC 3.1.1.31)	Enolase (EC 4.2.1.11)	Gluconokinase (EC 2.7.1.12)	Glucose-6-phosphate 1-dehydrogenase (EC 1.1.1.49)	NAD-dependent glyceraldehyde-3-phosphate dehydrogenase (EC 1.2.1.12)	Phosphoglycerate kinase (EC 2.7.2.3)	Phosphoglycerate mutase (EC 5.4.2.1)	Pyruvate kinase (EC 2.7.1.40)	NA	NA	NA	NA	NA	NA	NA	NA	NA	NA	NA	NA	NA	NA	NA	NA
Ethanolamine utilization	Acetate kinase (EC 2.7.2.1)	Phosphate acetyltransferase (EC 2.3.1.8)	NA	NA	NA	NA	NA	NA	NA	NA	NA	NA	NA	NA	NA	NA	NA	NA	NA	NA	NA	NA	NA	NA	NA
Exopolysaccharide Biosynthesis	Tyrosine-protein kinase EpsD (EC 2.7.10.2)	Tyrosine-protein kinase transmembrane modulator EpsC	NA	NA	NA	NA	NA	NA	NA	NA	NA	NA	NA	NA	NA	NA	NA	NA	NA	NA	NA	NA	NA	NA	NA
Extracellular Polysaccharide Biosynthesis of Streptococci	Tyrosine-protein kinase EpsD (EC 2.7.10.2)	Tyrosine-protein kinase transmembrane modulator EpsC	NA	NA	NA	NA	NA	NA	NA	NA	NA	NA	NA	NA	NA	NA	NA	NA	NA	NA	NA	NA	NA	NA	NA
F0F1-type ATP synthase	ATP synthase A chain (EC 3.6.3.14)	ATP synthase B chain (EC 3.6.3.14)	ATP synthase C chain (EC 3.6.3.14)	ATP synthase alpha chain (EC 3.6.3.14)	ATP synthase beta chain (EC 3.6.3.14)	ATP synthase delta chain (EC 3.6.3.14)	ATP synthase epsilon chain (EC 3.6.3.14)	ATP synthase gamma chain (EC 3.6.3.14)	NA	NA	NA	NA	NA	NA	NA	NA	NA	NA	NA	NA	NA	NA	NA	NA	NA
Fatty Acid Biosynthesis FASII	Holo-[acyl-carrier protein] synthase (EC 2.7.8.7)	NA	NA	NA	NA	NA	NA	NA	NA	NA	NA	NA	NA	NA	NA	NA	NA	NA	NA	NA	NA	NA	NA	NA	NA
Fermentations: Lactate	Acetaldehyde dehydrogenase (EC 1.2.1.10)	Acetate kinase (EC 2.7.2.1)	L-lactate dehydrogenase (EC 1.1.1.27)	Phosphate acetyltransferase (EC 2.3.1.8)	Xylulose-5-phosphate phosphoketolase (EC 4.1.2.9)	NA	NA	NA	NA	NA	NA	NA	NA	NA	NA	NA	NA	NA	NA	NA	NA	NA	NA	NA	NA
Fermentations: Mixed acid	Acetaldehyde dehydrogenase (EC 1.2.1.10)	Acetate kinase (EC 2.7.2.1)	L-lactate dehydrogenase (EC 1.1.1.27)	Phosphate acetyltransferase (EC 2.3.1.8)	Phosphoenolpyruvate carboxylase (EC 4.1.1.31)	NA	NA	NA	NA	NA	NA	NA	NA	NA	NA	NA	NA	NA	NA	NA	NA	NA	NA	NA	NA
Flagellum	RNA polymerase sigma factor RpoD	NA	NA	NA	NA	NA	NA	NA	NA	NA	NA	NA	NA	NA	NA	NA	NA	NA	NA	NA	NA	NA	NA	NA	NA
Flagellum in Campylobacter	Cell division protein FtsI [Peptidoglycan synthetase] (EC 2.4.1.129)	NA	NA	NA	NA	NA	NA	NA	NA	NA	NA	NA	NA	NA	NA	NA	NA	NA	NA	NA	NA	NA	NA	NA	NA
Folate Biosynthesis	Folylpolyglutamate synthase (EC 6.3.2.17)	NA	NA	NA	NA	NA	NA	NA	NA	NA	NA	NA	NA	NA	NA	NA	NA	NA	NA	NA	NA	NA	NA	NA	NA
Fructooligosaccharides(FOS) and Raffinose Utilization	Alpha-mannosidase (EC 3.2.1.24)	Multiple sugar ABC transporter, membrane-spanning permease protein MsmG	Sucrose phosphorylase (EC 2.4.1.7)	NA	NA	NA	NA	NA	NA	NA	NA	NA	NA	NA	NA	NA	NA	NA	NA	NA	NA	NA	NA	NA	NA
Fructose and Mannose Inducible PTS	Phosphoenolpyruvate-protein phosphotransferase of PTS system (EC 2.7.3.9)	Phosphotransferase system, phosphocarrier protein HPr	fructose response regulator of fruA and EII fructose/mannose	periplasmic fructose-binding protein component of signal transduction system LevT	NA	NA	NA	NA	NA	NA	NA	NA	NA	NA	NA	NA	NA	NA	NA	NA	NA	NA	NA	NA	NA
Fructose utilization	PTS system, fructose-specific IIB component (EC 2.7.1.69)	Phosphoenolpyruvate-protein phosphotransferase of PTS system (EC 2.7.3.9)	Phosphotransferase system, phosphocarrier protein HPr	NA	NA	NA	NA	NA	NA	NA	NA	NA	NA	NA	NA	NA	NA	NA	NA	NA	NA	NA	NA	NA	NA
Galactosylceramide and Sulfatide metabolism	Beta-galactosidase 3	NA	NA	NA	NA	NA	NA	NA	NA	NA	NA	NA	NA	NA	NA	NA	NA	NA	NA	NA	NA	NA	NA	NA	NA
Glutamate and Aspartate uptake in Bacteria	Asparagine synthetase [glutamine-hydrolyzing] (EC 6.3.5.4)	NA	NA	NA	NA	NA	NA	NA	NA	NA	NA	NA	NA	NA	NA	NA	NA	NA	NA	NA	NA	NA	NA	NA	NA
Glutamine synthetases	Glutamine synthetase type I (EC 6.3.1.2)	NA	NA	NA	NA	NA	NA	NA	NA	NA	NA	NA	NA	NA	NA	NA	NA	NA	NA	NA	NA	NA	NA	NA	NA
Glutamine, Glutamate, Aspartate and Asparagine Biosynthesis	Asparagine synthetase [glutamine-hydrolyzing] (EC 6.3.5.4)	Aspartate racemase (EC 5.1.1.13)	Glutamate racemase (EC 5.1.1.3)	Glutamine synthetase type I (EC 6.3.1.2)	L-asparaginase I, cytoplasmic (EC 3.5.1.1)	NA	NA	NA	NA	NA	NA	NA	NA	NA	NA	NA	NA	NA	NA	NA	NA	NA	NA	NA	NA
Glutathione: Redox cycle	Glutathione reductase (EC 1.8.1.7)	NA	NA	NA	NA	NA	NA	NA	NA	NA	NA	NA	NA	NA	NA	NA	NA	NA	NA	NA	NA	NA	NA	NA	NA
Glycerol and Glycerol-3-phosphate Uptake and Utilization	GlpG protein (membrane protein of glp regulon)	Glycerol-3-phosphate ABC transporter, ATP-binding protein UgpC (TC 3.A.1.1.3)	Glycerol-3-phosphate ABC transporter, periplasmic glycerol-3-phosphate-binding protein (TC 3.A.1.1.3)	Glycerol-3-phosphate ABC transporter, permease protein UgpE (TC 3.A.1.1.3)	Glycerol-3-phosphate dehydrogenase [NAD(P)+] (EC 1.1.1.94)	Glycerophosphoryl diester phosphodiesterase (EC 3.1.4.46)	NA	NA	NA	NA	NA	NA	NA	NA	NA	NA	NA	NA	NA	NA	NA	NA	NA	NA	NA
Glycerolipid and Glycerophospholipid Metabolism in Bacteria	Acyl-phosphate:glycerol-3-phosphate O-acyltransferase PlsY	CDP-diacylglycerol--glycerol-3-phosphate 3-phosphatidyltransferase (EC 2.7.8.5)	Dihydroxyacetone kinase family protein	Glycerate kinase (EC 2.7.1.31)	Glycerol-3-phosphate dehydrogenase [NAD(P)+] (EC 1.1.1.94)	Phosphate:acyl-ACP acyltransferase PlsX	Phosphatidate cytidylyltransferase (EC 2.7.7.41)	Phosphatidylglycerophosphatase B (EC 3.1.3.27)	NA	NA	NA	NA	NA	NA	NA	NA	NA	NA	NA	NA	NA	NA	NA	NA	NA
Glycine and Serine Utilization	D-serine/D-alanine/glycine transporter	Glycerate kinase (EC 2.7.1.31)	L-serine dehydratase, alpha subunit (EC 4.3.1.17)	L-serine dehydratase, beta subunit (EC 4.3.1.17)	NA	NA	NA	NA	NA	NA	NA	NA	NA	NA	NA	NA	NA	NA	NA	NA	NA	NA	NA	NA	NA
Glycine reductase, sarcosine reductase and betaine reductase	Thioredoxin reductase (EC 1.8.1.9)	NA	NA	NA	NA	NA	NA	NA	NA	NA	NA	NA	NA	NA	NA	NA	NA	NA	NA	NA	NA	NA	NA	NA	NA
Glycolate, glyoxylate interconversions	Phosphoglycolate phosphatase (EC 3.1.3.18)	NA	NA	NA	NA	NA	NA	NA	NA	NA	NA	NA	NA	NA	NA	NA	NA	NA	NA	NA	NA	NA	NA	NA	NA
Glycolysis and Gluconeogenesis	6-phosphofructokinase (EC 2.7.1.11)	Enolase (EC 4.2.1.11)	Fructose-bisphosphate aldolase class II (EC 4.1.2.13)	Glucose-6-phosphate isomerase (EC 5.3.1.9)	NAD-dependent glyceraldehyde-3-phosphate dehydrogenase (EC 1.2.1.12)	Phosphoglycerate kinase (EC 2.7.2.3)	Phosphoglycerate mutase (EC 5.4.2.1)	Pyruvate kinase (EC 2.7.1.40)	Triosephosphate isomerase (EC 5.3.1.1)	NA	NA	NA	NA	NA	NA	NA	NA	NA	NA	NA	NA	NA	NA	NA	NA
Glycolysis and Gluconeogenesis, including Archaeal enzymes	6-phosphofructokinase (EC 2.7.1.11)	Enolase (EC 4.2.1.11)	Glucose-6-phosphate isomerase (EC 5.3.1.9)	Phosphoglycerate kinase (EC 2.7.2.3)	Phosphoglycerate mutase (EC 5.4.2.1)	Pyruvate kinase (EC 2.7.1.40)	Triosephosphate isomerase (EC 5.3.1.1)	NA	NA	NA	NA	NA	NA	NA	NA	NA	NA	NA	NA	NA	NA	NA	NA	NA	NA
HPr kinase and hprK operon in Gram-positive organisms	HPr kinase/phosphorylase (EC 2.7.1.-) (EC 2.7.4.-)	Prolipoprotein diacylglyceryl transferase (EC 2.4.99.-)	NA	NA	NA	NA	NA	NA	NA	NA	NA	NA	NA	NA	NA	NA	NA	NA	NA	NA	NA	NA	NA	NA	NA
Heat shock dnaK gene cluster extended	Chaperone protein DnaJ	Chaperone protein DnaK	DNA replication intiation control protein YabA	Heat-inducible transcription repressor HrcA	Ribosomal protein L11 methyltransferase (EC 2.1.1.-)	rRNA small subunit methyltransferase I	NA	NA	NA	NA	NA	NA	NA	NA	NA	NA	NA	NA	NA	NA	NA	NA	NA	NA	NA
Heme and Siroheme Biosynthesis	Glutamyl-tRNA synthetase (EC 6.1.1.17)	NA	NA	NA	NA	NA	NA	NA	NA	NA	NA	NA	NA	NA	NA	NA	NA	NA	NA	NA	NA	NA	NA	NA	NA
Heme, hemin uptake and utilization systems in GramPositives	Sortase A, LPXTG specific	Two-component response regulator SA14-24	Two-component sensor kinase SA14-24	Zn-dependent hydrolase YycJ/WalJ, required for cell wall metabolism and coordination of cell division with DNA replication	NA	NA	NA	NA	NA	NA	NA	NA	NA	NA	NA	NA	NA	NA	NA	NA	NA	NA	NA	NA	NA
High affinity phosphate transporter and control of PHO regulon	Phosphate ABC transporter, periplasmic phosphate-binding protein PstS (TC 3.A.1.7.1)	Phosphate transport ATP-binding protein PstB (TC 3.A.1.7.1)	Phosphate transport system permease protein PstA (TC 3.A.1.7.1)	Phosphate transport system permease protein PstC (TC 3.A.1.7.1)	Phosphate transport system regulatory protein PhoU	NA	NA	NA	NA	NA	NA	NA	NA	NA	NA	NA	NA	NA	NA	NA	NA	NA	NA	NA	NA
Iojap	ATP synthase C chain (EC 3.6.3.14)	L-asparaginase I, cytoplasmic (EC 3.5.1.1)	LSU ribosomal protein L27p	Nicotinate-nucleotide adenylyltransferase (EC 2.7.7.18)	Phosphatidate cytidylyltransferase (EC 2.7.7.41)	tRNA delta(2)-isopentenylpyrophosphate transferase (EC 2.5.1.8)	NA	NA	NA	NA	NA	NA	NA	NA	NA	NA	NA	NA	NA	NA	NA	NA	NA	NA	NA
Iron-sulfur cluster assembly	Cysteine desulfurase (EC 2.8.1.7)	Cysteine desulfurase (EC 2.8.1.7), SufS subfamily	Iron-sulfur cluster assembly ATPase protein SufC	Iron-sulfur cluster assembly protein SufB	Iron-sulfur cluster assembly protein SufD	NA	NA	NA	NA	NA	NA	NA	NA	NA	NA	NA	NA	NA	NA	NA	NA	NA	NA	NA	NA
Isoleucine degradation	3-ketoacyl-CoA thiolase (EC 2.3.1.16)	NA	NA	NA	NA	NA	NA	NA	NA	NA	NA	NA	NA	NA	NA	NA	NA	NA	NA	NA	NA	NA	NA	NA	NA
Isoprenoid Biosynthesis	Diphosphomevalonate decarboxylase (EC 4.1.1.33)	Geranyltranstransferase (farnesyldiphosphate synthase) (EC 2.5.1.10)	Hydroxymethylglutaryl-CoA reductase (EC 1.1.1.34)	Hydroxymethylglutaryl-CoA synthase (EC 2.3.3.10)	Isopentenyl-diphosphate delta-isomerase, FMN-dependent (EC 5.3.3.2)	Mevalonate kinase (EC 2.7.1.36)	Phosphomevalonate kinase (EC 2.7.4.2)	NA	NA	NA	NA	NA	NA	NA	NA	NA	NA	NA	NA	NA	NA	NA	NA	NA	NA
KDO2-Lipid A biosynthesis	Lipid A export ATP-binding/permease protein MsbA (EC 3.6.3.25)	O-antigen flippase Wzx	NA	NA	NA	NA	NA	NA	NA	NA	NA	NA	NA	NA	NA	NA	NA	NA	NA	NA	NA	NA	NA	NA	NA
Ketoisovalerate oxidoreductase	Hydroxymethylglutaryl-CoA synthase (EC 2.3.3.10)	NA	NA	NA	NA	NA	NA	NA	NA	NA	NA	NA	NA	NA	NA	NA	NA	NA	NA	NA	NA	NA	NA	NA	NA
L-Cystine Uptake and Metabolism	L-Cystine ABC transporter, periplasmic cystine-binding protein TcyA	NA	NA	NA	NA	NA	NA	NA	NA	NA	NA	NA	NA	NA	NA	NA	NA	NA	NA	NA	NA	NA	NA	NA	NA
L-rhamnose utilization	L-lactate dehydrogenase (EC 1.1.2.3)	NA	NA	NA	NA	NA	NA	NA	NA	NA	NA	NA	NA	NA	NA	NA	NA	NA	NA	NA	NA	NA	NA	NA	NA
LMPTP YfkJ cluster	Low molecular weight protein tyrosine phosphatase (EC 3.1.3.48)	Ribonuclease BN (EC 3.1.-.-)	NA	NA	NA	NA	NA	NA	NA	NA	NA	NA	NA	NA	NA	NA	NA	NA	NA	NA	NA	NA	NA	NA	NA
LMPTP YwlE cluster	COG0009 Sua5 subfamily, required for N6-threonylcarbamoyl adenosine t(6)A37 modification in tRNA	Low molecular weight protein tyrosine phosphatase (EC 3.1.3.48)	Peptide chain release factor 1	Uracil phosphoribosyltransferase (EC 2.4.2.9)	NA	NA	NA	NA	NA	NA	NA	NA	NA	NA	NA	NA	NA	NA	NA	NA	NA	NA	NA	NA	NA
LOS core oligosaccharide biosynthesis	Beta-1,3-glucosyltransferase	NA	NA	NA	NA	NA	NA	NA	NA	NA	NA	NA	NA	NA	NA	NA	NA	NA	NA	NA	NA	NA	NA	NA	NA
Lactate utilization	L-lactate dehydrogenase (EC 1.1.2.3)	L-lactate permease	NA	NA	NA	NA	NA	NA	NA	NA	NA	NA	NA	NA	NA	NA	NA	NA	NA	NA	NA	NA	NA	NA	NA
Lacto-N-Biose I and Galacto-N-Biose Metabolic Pathway	UDP-glucose 4-epimerase (EC 5.1.3.2)	NA	NA	NA	NA	NA	NA	NA	NA	NA	NA	NA	NA	NA	NA	NA	NA	NA	NA	NA	NA	NA	NA	NA	NA
Lactose and Galactose Uptake and Utilization	UDP-glucose 4-epimerase (EC 5.1.3.2)	NA	NA	NA	NA	NA	NA	NA	NA	NA	NA	NA	NA	NA	NA	NA	NA	NA	NA	NA	NA	NA	NA	NA	NA
Legionaminic Acid Biosynthesis	UDP-N-acetylglucosamine 2-epimerase (EC 5.1.3.14)	NA	NA	NA	NA	NA	NA	NA	NA	NA	NA	NA	NA	NA	NA	NA	NA	NA	NA	NA	NA	NA	NA	NA	NA
Leucine Degradation and HMG-CoA Metabolism	Hydroxymethylglutaryl-CoA reductase (EC 1.1.1.34)	Hydroxymethylglutaryl-CoA synthase (EC 2.3.3.10)	NA	NA	NA	NA	NA	NA	NA	NA	NA	NA	NA	NA	NA	NA	NA	NA	NA	NA	NA	NA	NA	NA	NA
Lipopolysaccharide-related cluster in Alphaproteobacteria	Lipid A export ATP-binding/permease protein MsbA (EC 3.6.3.25)	NA	NA	NA	NA	NA	NA	NA	NA	NA	NA	NA	NA	NA	NA	NA	NA	NA	NA	NA	NA	NA	NA	NA	NA
Lysine Biosynthesis DAP Pathway	Diaminopimelate epimerase (EC 5.1.1.7)	Dihydrodipicolinate synthase (EC 4.2.1.52)	N-acetyl-L,L-diaminopimelate deacetylase (EC 3.5.1.47)	NA	NA	NA	NA	NA	NA	NA	NA	NA	NA	NA	NA	NA	NA	NA	NA	NA	NA	NA	NA	NA	NA
MLST	Guanylate kinase (EC 2.7.4.8)	Phosphate acetyltransferase (EC 2.3.1.8)	Triosephosphate isomerase (EC 5.3.1.1)	NA	NA	NA	NA	NA	NA	NA	NA	NA	NA	NA	NA	NA	NA	NA	NA	NA	NA	NA	NA	NA	NA
Macromolecular synthesis operon	Carbamoyl-phosphate synthase large chain (EC 6.3.5.5)	Carbamoyl-phosphate synthase small chain (EC 6.3.5.5)	RNA polymerase sigma factor RpoD	SSU ribosomal protein S21p	Transamidase GatB domain protein	YgjD/Kae1/Qri7 family, required for N6-threonylcarbamoyl adenosine t(6)A37 modification in tRNA	NA	NA	NA	NA	NA	NA	NA	NA	NA	NA	NA	NA	NA	NA	NA	NA	NA	NA	NA
Maltose and Maltodextrin Utilization	Beta-phosphoglucomutase (EC 5.4.2.6)	Maltodextrin glucosidase (EC 3.2.1.20)	Maltose operon transcriptional repressor MalR, LacI family	Maltose phosphorylase (EC 2.4.1.8)	Neopullulanase (EC 3.2.1.135)	Predicted maltose transporter MalT	Pullulanase (EC 3.2.1.41)	NA	NA	NA	NA	NA	NA	NA	NA	NA	NA	NA	NA	NA	NA	NA	NA	NA	NA
Mannitol Utilization	HPr kinase/phosphorylase (EC 2.7.1.-) (EC 2.7.4.-)	Phosphoenolpyruvate-protein phosphotransferase of PTS system (EC 2.7.3.9)	Phosphotransferase system, phosphocarrier protein HPr	NA	NA	NA	NA	NA	NA	NA	NA	NA	NA	NA	NA	NA	NA	NA	NA	NA	NA	NA	NA	NA	NA
Mannose Metabolism	Alpha-mannosidase (EC 3.2.1.24)	NA	NA	NA	NA	NA	NA	NA	NA	NA	NA	NA	NA	NA	NA	NA	NA	NA	NA	NA	NA	NA	NA	NA	NA
Menaquinone and Phylloquinone Biosynthesis	1,4-dihydroxy-2-naphthoate octaprenyltransferase (EC 2.5.1.-)	NA	NA	NA	NA	NA	NA	NA	NA	NA	NA	NA	NA	NA	NA	NA	NA	NA	NA	NA	NA	NA	NA	NA	NA
Methicillin resistance in Staphylococci	D-alanine--poly(phosphoribitol) ligase subunit 1 (EC 6.1.1.13)	D-alanine--poly(phosphoribitol) ligase subunit 2 (EC 6.1.1.13)	D-alanyl transfer protein DltB	Penicillin-binding protein 1A/1B (PBP1)	Poly(glycerophosphate chain) D-alanine transfer protein DltD	UDP-N-acetylmuramoylalanyl-D-glutamate--2,6-diaminopimelate ligase (EC 6.3.2.13)	UDP-N-acetylmuramoylalanyl-D-glutamyl-2,6-diaminopimelate--D-alanyl-D-alanine ligase (EC 6.3.2.10)	Undecaprenyl-phosphate N-acetylglucosaminyl 1-phosphate transferase (EC 2.7.8.-)	NA	NA	NA	NA	NA	NA	NA	NA	NA	NA	NA	NA	NA	NA	NA	NA	NA
Methionine Biosynthesis	5-methyltetrahydropteroyltriglutamate--homocysteine methyltransferase (EC 2.1.1.14)	Methionine ABC transporter substrate-binding protein	Substrate-specific component MtsA of methionine-regulated ECF transporter	Transmembrane component MtsC of energizing module of methionine-regulated ECF transporter	NA	NA	NA	NA	NA	NA	NA	NA	NA	NA	NA	NA	NA	NA	NA	NA	NA	NA	NA	NA	NA
Methionine Degradation	Methionine ABC transporter substrate-binding protein	NA	NA	NA	NA	NA	NA	NA	NA	NA	NA	NA	NA	NA	NA	NA	NA	NA	NA	NA	NA	NA	NA	NA	NA
Multidrug Resistance Efflux Pumps	Multidrug-efflux transporter, major facilitator superfamily (MFS) (TC 2.A.1)	Transcription regulator of multidrug efflux pump operon, TetR (AcrR) family	NA	NA	NA	NA	NA	NA	NA	NA	NA	NA	NA	NA	NA	NA	NA	NA	NA	NA	NA	NA	NA	NA	NA
Murein hydrolase regulation and cell death	Autolysis response regulater LytR	Preprotein translocase subunit SecG (TC 3.A.5.1.1)	NA	NA	NA	NA	NA	NA	NA	NA	NA	NA	NA	NA	NA	NA	NA	NA	NA	NA	NA	NA	NA	NA	NA
N-Acetyl-Galactosamine and Galactosamine Utilization	6-phosphofructokinase (EC 2.7.1.11)	Beta-galactosidase 3	NA	NA	NA	NA	NA	NA	NA	NA	NA	NA	NA	NA	NA	NA	NA	NA	NA	NA	NA	NA	NA	NA	NA
N-linked Glycosylation in Bacteria	UDP-glucose 4-epimerase (EC 5.1.3.2)	NA	NA	NA	NA	NA	NA	NA	NA	NA	NA	NA	NA	NA	NA	NA	NA	NA	NA	NA	NA	NA	NA	NA	NA
NAD and NADP cofactor biosynthesis global	NAD kinase (EC 2.7.1.23)	NAD synthetase (EC 6.3.1.5)	Nicotinate phosphoribosyltransferase (EC 2.4.2.11)	Nicotinate-nucleotide adenylyltransferase (EC 2.7.7.18)	NA	NA	NA	NA	NA	NA	NA	NA	NA	NA	NA	NA	NA	NA	NA	NA	NA	NA	NA	NA	NA
NAD regulation	NAD synthetase (EC 6.3.1.5)	Nicotinate phosphoribosyltransferase (EC 2.4.2.11)	Nicotinate-nucleotide adenylyltransferase (EC 2.7.7.18)	NA	NA	NA	NA	NA	NA	NA	NA	NA	NA	NA	NA	NA	NA	NA	NA	NA	NA	NA	NA	NA	NA
Na+ translocating decarboxylases and related biotin-dependent enzymes	Oxaloacetate decarboxylase alpha chain (EC 4.1.1.3)	NA	NA	NA	NA	NA	NA	NA	NA	NA	NA	NA	NA	NA	NA	NA	NA	NA	NA	NA	NA	NA	NA	NA	NA
Nudix proteins (nucleoside triphosphate hydrolases)	Nudix dNTPase DR0784 (EC 3.6.1.-)	NA	NA	NA	NA	NA	NA	NA	NA	NA	NA	NA	NA	NA	NA	NA	NA	NA	NA	NA	NA	NA	NA	NA	NA
NusA-TFII Cluster	COG2740: Predicted nucleic-acid-binding protein implicated in transcription termination	FIG000325: clustered with transcription termination protein NusA	Ribosome-binding factor A	Translation initiation factor 2	ribosomal protein L7Ae family protein	NA	NA	NA	NA	NA	NA	NA	NA	NA	NA	NA	NA	NA	NA	NA	NA	NA	NA	NA	NA
One-carbon metabolism by tetrahydropterines	Formate--tetrahydrofolate ligase (EC 6.3.4.3)	Methylenetetrahydrofolate dehydrogenase (NADP+) (EC 1.5.1.5)	NA	NA	NA	NA	NA	NA	NA	NA	NA	NA	NA	NA	NA	NA	NA	NA	NA	NA	NA	NA	NA	NA	NA
Oxidative stress	Redox-sensitive transcriptional regulator (AT-rich DNA-binding protein)	transcriptional regulator, Crp/Fnr family	NA	NA	NA	NA	NA	NA	NA	NA	NA	NA	NA	NA	NA	NA	NA	NA	NA	NA	NA	NA	NA	NA	NA
Pentose phosphate pathway	6-phosphogluconate dehydrogenase, decarboxylating (EC 1.1.1.44)	6-phosphogluconolactonase (EC 3.1.1.31)	Glucose-6-phosphate 1-dehydrogenase (EC 1.1.1.49)	Ribose 5-phosphate isomerase A (EC 5.3.1.6)	Ribose-phosphate pyrophosphokinase (EC 2.7.6.1)	Xylulose-5-phosphate phosphoketolase (EC 4.1.2.9)	NA	NA	NA	NA	NA	NA	NA	NA	NA	NA	NA	NA	NA	NA	NA	NA	NA	NA	NA
Peptide methionine sulfoxide reductase	Peptide methionine sulfoxide reductase MsrB (EC 1.8.4.12)	NA	NA	NA	NA	NA	NA	NA	NA	NA	NA	NA	NA	NA	NA	NA	NA	NA	NA	NA	NA	NA	NA	NA	NA
Peptidoglycan Biosynthesis	Cell division protein FtsI [Peptidoglycan synthetase] (EC 2.4.1.129)	D-alanine--D-alanine ligase (EC 6.3.2.4)	Glutamate racemase (EC 5.1.1.3)	Glutamine synthetase type I (EC 6.3.1.2)	UDP-N-acetylenolpyruvoylglucosamine reductase (EC 1.1.1.158)	UDP-N-acetylglucosamine 1-carboxyvinyltransferase (EC 2.5.1.7)	UDP-N-acetylmuramate--alanine ligase (EC 6.3.2.8)	UDP-N-acetylmuramoylalanyl-D-glutamate--2,6-diaminopimelate ligase (EC 6.3.2.13)	UDP-N-acetylmuramoylalanyl-D-glutamyl-2,6-diaminopimelate--D-alanyl-D-alanine ligase (EC 6.3.2.10)	NA	NA	NA	NA	NA	NA	NA	NA	NA	NA	NA	NA	NA	NA	NA	NA
Phage capsid proteins	Phage head maturation protease	Phage minor capsid protein	NA	NA	NA	NA	NA	NA	NA	NA	NA	NA	NA	NA	NA	NA	NA	NA	NA	NA	NA	NA	NA	NA	NA
Phosphate metabolism	Alkaline phosphatase like protein	Manganese-dependent inorganic pyrophosphatase (EC 3.6.1.1)	Phosphate ABC transporter, periplasmic phosphate-binding protein PstS (TC 3.A.1.7.1)	Phosphate starvation-inducible protein PhoH, predicted ATPase	Phosphate transport ATP-binding protein PstB (TC 3.A.1.7.1)	Phosphate transport system permease protein PstA (TC 3.A.1.7.1)	Phosphate transport system permease protein PstC (TC 3.A.1.7.1)	Phosphate transport system regulatory protein PhoU	NA	NA	NA	NA	NA	NA	NA	NA	NA	NA	NA	NA	NA	NA	NA	NA	NA
Photorespiration (oxidative C2 cycle)	Glycerate kinase (EC 2.7.1.31)	Phosphoglycolate phosphatase (EC 3.1.3.18)	NA	NA	NA	NA	NA	NA	NA	NA	NA	NA	NA	NA	NA	NA	NA	NA	NA	NA	NA	NA	NA	NA	NA
Plasmid replication	Chromosome (plasmid) partitioning protein ParB	NA	NA	NA	NA	NA	NA	NA	NA	NA	NA	NA	NA	NA	NA	NA	NA	NA	NA	NA	NA	NA	NA	NA	NA
PnuC-like transporters	Deoxyguanosine kinase (EC 2.7.1.113)	Thiamin pyrophosphokinase (EC 2.7.6.2)	NA	NA	NA	NA	NA	NA	NA	NA	NA	NA	NA	NA	NA	NA	NA	NA	NA	NA	NA	NA	NA	NA	NA
Poly-gamma-glutamate biosynthesis	Glutamate racemase (EC 5.1.1.3)	NA	NA	NA	NA	NA	NA	NA	NA	NA	NA	NA	NA	NA	NA	NA	NA	NA	NA	NA	NA	NA	NA	NA	NA
Polyadenylation bacterial	tRNA nucleotidyltransferase (EC 2.7.7.21) (EC 2.7.7.25)	NA	NA	NA	NA	NA	NA	NA	NA	NA	NA	NA	NA	NA	NA	NA	NA	NA	NA	NA	NA	NA	NA	NA	NA
Polyamine Metabolism	ABC transporter, periplasmic spermidine putrescine-binding protein PotD (TC 3.A.1.11.1)	Arginine/ornithine antiporter ArcD	Putrescine transport ATP-binding protein PotA (TC 3.A.1.11.1)	Spermidine Putrescine ABC transporter permease component PotB (TC 3.A.1.11.1)	NA	NA	NA	NA	NA	NA	NA	NA	NA	NA	NA	NA	NA	NA	NA	NA	NA	NA	NA	NA	NA
Polyhydroxybutyrate metabolism	3-ketoacyl-CoA thiolase (EC 2.3.1.16)	NA	NA	NA	NA	NA	NA	NA	NA	NA	NA	NA	NA	NA	NA	NA	NA	NA	NA	NA	NA	NA	NA	NA	NA
Polyprenyl Diphosphate Biosynthesis	Geranyltranstransferase (farnesyldiphosphate synthase) (EC 2.5.1.10)	NA	NA	NA	NA	NA	NA	NA	NA	NA	NA	NA	NA	NA	NA	NA	NA	NA	NA	NA	NA	NA	NA	NA	NA
Potassium homeostasis	Kup system potassium uptake protein	Large-conductance mechanosensitive channel	NA	NA	NA	NA	NA	NA	NA	NA	NA	NA	NA	NA	NA	NA	NA	NA	NA	NA	NA	NA	NA	NA	NA
Proline, 4-hydroxyproline uptake and utilization	Proline iminopeptidase (EC 3.4.11.5)	NA	NA	NA	NA	NA	NA	NA	NA	NA	NA	NA	NA	NA	NA	NA	NA	NA	NA	NA	NA	NA	NA	NA	NA
Propanediol utilization	Phosphate acetyltransferase (EC 2.3.1.8)	NA	NA	NA	NA	NA	NA	NA	NA	NA	NA	NA	NA	NA	NA	NA	NA	NA	NA	NA	NA	NA	NA	NA	NA
Proteasome bacterial	ATP-dependent protease HslV (EC 3.4.25.-)	Lon-like protease with PDZ domain	Site-specific tyrosine recombinase	NA	NA	NA	NA	NA	NA	NA	NA	NA	NA	NA	NA	NA	NA	NA	NA	NA	NA	NA	NA	NA	NA
Protein chaperones	Chaperone protein DnaJ	Chaperone protein DnaK	NA	NA	NA	NA	NA	NA	NA	NA	NA	NA	NA	NA	NA	NA	NA	NA	NA	NA	NA	NA	NA	NA	NA
Protein degradation	Aminopeptidase C (EC 3.4.22.40)	Aminopeptidase YpdF (MP-, MA-, MS-, AP-, NP- specific)	NA	NA	NA	NA	NA	NA	NA	NA	NA	NA	NA	NA	NA	NA	NA	NA	NA	NA	NA	NA	NA	NA	NA
Proteolysis in bacteria, ATP-dependent	ATP-dependent Clp protease ATP-binding subunit ClpA	ATP-dependent protease HslV (EC 3.4.25.-)	DNA repair protein RadA	NA	NA	NA	NA	NA	NA	NA	NA	NA	NA	NA	NA	NA	NA	NA	NA	NA	NA	NA	NA	NA	NA
Protocatechuate branch of beta-ketoadipate pathway	Beta-ketoadipate enol-lactone hydrolase (EC 3.1.1.24)	NA	NA	NA	NA	NA	NA	NA	NA	NA	NA	NA	NA	NA	NA	NA	NA	NA	NA	NA	NA	NA	NA	NA	NA
Purine Utilization	Xanthine/uracil/thiamine/ascorbate permease family protein	NA	NA	NA	NA	NA	NA	NA	NA	NA	NA	NA	NA	NA	NA	NA	NA	NA	NA	NA	NA	NA	NA	NA	NA
Purine conversions	Adenine phosphoribosyltransferase (EC 2.4.2.7)	Adenosine deaminase (EC 3.5.4.4)	Adenylate kinase (EC 2.7.4.3)	Adenylosuccinate lyase (EC 4.3.2.2)	Adenylosuccinate synthetase (EC 6.3.4.4)	Deoxyguanosine kinase (EC 2.7.1.113)	GMP synthase [glutamine-hydrolyzing] (EC 6.3.5.2)	Guanylate kinase (EC 2.7.4.8)	Hypoxanthine-guanine phosphoribosyltransferase (EC 2.4.2.8)	Inosine-uridine preferring nucleoside hydrolase (EC 3.2.2.1)	Nucleoside diphosphate kinase (EC 2.7.4.6)	Nucleotide pyrophosphatase (EC 3.6.1.9)	Xanthine phosphoribosyltransferase (EC 2.4.2.22)	dNTP triphosphohydrolase, putative	NA	NA	NA	NA	NA	NA	NA	NA	NA	NA	NA
Pyridoxin (Vitamin B6) Biosynthesis	NAD-dependent glyceraldehyde-3-phosphate dehydrogenase (EC 1.2.1.12)	NA	NA	NA	NA	NA	NA	NA	NA	NA	NA	NA	NA	NA	NA	NA	NA	NA	NA	NA	NA	NA	NA	NA	NA
Pyrimidine utilization	Uracil permease	NA	NA	NA	NA	NA	NA	NA	NA	NA	NA	NA	NA	NA	NA	NA	NA	NA	NA	NA	NA	NA	NA	NA	NA
Pyruvate Alanine Serine Interconversions	Alanine racemase (EC 5.1.1.1)	D-serine/D-alanine/glycine transporter	L-serine dehydratase, alpha subunit (EC 4.3.1.17)	L-serine dehydratase, beta subunit (EC 4.3.1.17)	NA	NA	NA	NA	NA	NA	NA	NA	NA	NA	NA	NA	NA	NA	NA	NA	NA	NA	NA	NA	NA
Pyruvate metabolism I: anaplerotic reactions, PEP	Malolactic regulator	Oxaloacetate decarboxylase alpha chain (EC 4.1.1.3)	Phosphoenolpyruvate carboxylase (EC 4.1.1.31)	Pyruvate kinase (EC 2.7.1.40)	NA	NA	NA	NA	NA	NA	NA	NA	NA	NA	NA	NA	NA	NA	NA	NA	NA	NA	NA	NA	NA
Pyruvate metabolism II: acetyl-CoA, acetogenesis from pyruvate	Acetaldehyde dehydrogenase (EC 1.2.1.10)	Acetate kinase (EC 2.7.2.1)	NAD-dependent protein deacetylase of SIR2 family	Phosphate acetyltransferase (EC 2.3.1.8)	NA	NA	NA	NA	NA	NA	NA	NA	NA	NA	NA	NA	NA	NA	NA	NA	NA	NA	NA	NA	NA
Queuosine-Archaeosine Biosynthesis	Inosine-uridine preferring nucleoside hydrolase (EC 3.2.2.1)	NA	NA	NA	NA	NA	NA	NA	NA	NA	NA	NA	NA	NA	NA	NA	NA	NA	NA	NA	NA	NA	NA	NA	NA
RNA polymerase bacterial	DNA-directed RNA polymerase beta subunit (EC 2.7.7.6)	DNA-directed RNA polymerase beta' subunit (EC 2.7.7.6)	DNA-directed RNA polymerase omega subunit (EC 2.7.7.6)	NA	NA	NA	NA	NA	NA	NA	NA	NA	NA	NA	NA	NA	NA	NA	NA	NA	NA	NA	NA	NA	NA
RNA processing and degradation, bacterial	3'-to-5' exoribonuclease RNase R	FIG146085: 3'-to-5' oligoribonuclease A, Bacillus type	NA	NA	NA	NA	NA	NA	NA	NA	NA	NA	NA	NA	NA	NA	NA	NA	NA	NA	NA	NA	NA	NA	NA
Redox-dependent regulation of nucleus processes	NAD-dependent glyceraldehyde-3-phosphate dehydrogenase (EC 1.2.1.12)	NAD-dependent protein deacetylase of SIR2 family	Nicotinate phosphoribosyltransferase (EC 2.4.2.11)	NA	NA	NA	NA	NA	NA	NA	NA	NA	NA	NA	NA	NA	NA	NA	NA	NA	NA	NA	NA	NA	NA
Resistance to Vancomycin	Vancomycin response regulator VanR	NA	NA	NA	NA	NA	NA	NA	NA	NA	NA	NA	NA	NA	NA	NA	NA	NA	NA	NA	NA	NA	NA	NA	NA
Resistance to fluoroquinolones	DNA gyrase subunit A (EC 5.99.1.3)	Topoisomerase IV subunit A (EC 5.99.1.-)	Topoisomerase IV subunit B (EC 5.99.1.-)	NA	NA	NA	NA	NA	NA	NA	NA	NA	NA	NA	NA	NA	NA	NA	NA	NA	NA	NA	NA	NA	NA
Respiratory dehydrogenases 1	L-lactate dehydrogenase (EC 1.1.2.3)	NADH dehydrogenase (EC 1.6.99.3)	NA	NA	NA	NA	NA	NA	NA	NA	NA	NA	NA	NA	NA	NA	NA	NA	NA	NA	NA	NA	NA	NA	NA
Restriction-Modification System	Type I restriction-modification system, DNA-methyltransferase subunit M (EC 2.1.1.72)	Type I restriction-modification system, restriction subunit R (EC 3.1.21.3)	NA	NA	NA	NA	NA	NA	NA	NA	NA	NA	NA	NA	NA	NA	NA	NA	NA	NA	NA	NA	NA	NA	NA
Rhamnose containing glycans	Glycerol-3-phosphate cytidylyltransferase (EC 2.7.7.39)	UDP-glucose 4-epimerase (EC 5.1.3.2)	NA	NA	NA	NA	NA	NA	NA	NA	NA	NA	NA	NA	NA	NA	NA	NA	NA	NA	NA	NA	NA	NA	NA
Ribonuclease H	Ribonuclease HI (EC 3.1.26.4)	NA	NA	NA	NA	NA	NA	NA	NA	NA	NA	NA	NA	NA	NA	NA	NA	NA	NA	NA	NA	NA	NA	NA	NA
Ribonucleotide reduction	Ribonucleotide reductase of class III (anaerobic), activating protein (EC 1.97.1.4)	Ribonucleotide reductase of class III (anaerobic), large subunit (EC 1.17.4.2)	Ribonucleotide reductase of class Ib (aerobic), alpha subunit (EC 1.17.4.1)	Ribonucleotide reductase of class Ib (aerobic), beta subunit (EC 1.17.4.1)	Ribonucleotide reductase transcriptional regulator NrdR	Ribonucleotide reduction protein NrdI	NA	NA	NA	NA	NA	NA	NA	NA	NA	NA	NA	NA	NA	NA	NA	NA	NA	NA	NA
Ribosomal protein S12p Asp methylthiotransferase	SSU ribosomal protein S12p (S23e)	NA	NA	NA	NA	NA	NA	NA	NA	NA	NA	NA	NA	NA	NA	NA	NA	NA	NA	NA	NA	NA	NA	NA	NA
Ribosomal protein S5p acylation	SSU ribosomal protein S5p (S2e)	NA	NA	NA	NA	NA	NA	NA	NA	NA	NA	NA	NA	NA	NA	NA	NA	NA	NA	NA	NA	NA	NA	NA	NA
Ribosome LSU bacterial	LSU ribosomal protein L10p (P0)	LSU ribosomal protein L13p (L13Ae)	LSU ribosomal protein L14p (L23e)	LSU ribosomal protein L15p (L27Ae)	LSU ribosomal protein L16p (L10e)	LSU ribosomal protein L17p	LSU ribosomal protein L1p (L10Ae)	LSU ribosomal protein L22p (L17e)	LSU ribosomal protein L23p (L23Ae)	LSU ribosomal protein L24p (L26e)	LSU ribosomal protein L27p	LSU ribosomal protein L29p (L35e)	LSU ribosomal protein L2p (L8e)	LSU ribosomal protein L30p (L7e)	LSU ribosomal protein L33p	LSU ribosomal protein L35p	LSU ribosomal protein L3p (L3e)	LSU ribosomal protein L5p (L11e)	LSU ribosomal protein L6p (L9e)	LSU ribosomal protein L7/L12 (P1/P2)	NA	NA	NA	NA	NA
Ribosome SSU bacterial	SSU ribosomal protein S10p (S20e)	SSU ribosomal protein S11p (S14e)	SSU ribosomal protein S12p (S23e)	SSU ribosomal protein S13p (S18e)	SSU ribosomal protein S15p (S13e)	SSU ribosomal protein S17p (S11e)	SSU ribosomal protein S19p (S15e)	SSU ribosomal protein S1p	SSU ribosomal protein S21p	SSU ribosomal protein S2p (SAe)	SSU ribosomal protein S3p (S3e)	SSU ribosomal protein S4p (S9e)	SSU ribosomal protein S5p (S2e)	SSU ribosomal protein S6p	SSU ribosomal protein S7p (S5e)	SSU ribosomal protein S8p (S15Ae)	SSU ribosomal protein S9p (S16e)	NA	NA	NA	NA	NA	NA	NA	NA
Ribosome biogenesis bacterial	Dimethyladenosine transferase (EC 2.1.1.-)	Inactive homolog of metal-dependent proteases, putative molecular chaperone	Ribonuclease M5 (EC 3.1.26.8)	Ribosomal large subunit pseudouridine synthase D (EC 4.2.1.70)	Ribosomal protein L11 methyltransferase (EC 2.1.1.-)	tRNA (Guanine37-N1) -methyltransferase (EC 2.1.1.31)	NA	NA	NA	NA	NA	NA	NA	NA	NA	NA	NA	NA	NA	NA	NA	NA	NA	NA	NA
Rrf2 family transcriptional regulators	Rrf2 family transcriptional regulator, group III	NA	NA	NA	NA	NA	NA	NA	NA	NA	NA	NA	NA	NA	NA	NA	NA	NA	NA	NA	NA	NA	NA	NA	NA
RuvABC plus a hypothetical	FIG000859: hypothetical protein YebC	Holliday junction DNA helicase RuvA	Holliday junction DNA helicase RuvB	NA	NA	NA	NA	NA	NA	NA	NA	NA	NA	NA	NA	NA	NA	NA	NA	NA	NA	NA	NA	NA	NA
Salicylate and gentisate catabolism	AreB (Aryl-alcohol dehydrogenase) (EC 1.1.1.90)	NA	NA	NA	NA	NA	NA	NA	NA	NA	NA	NA	NA	NA	NA	NA	NA	NA	NA	NA	NA	NA	NA	NA	NA
Salicylate ester degradation	AreB (Aryl-alcohol dehydrogenase) (EC 1.1.1.90)	NA	NA	NA	NA	NA	NA	NA	NA	NA	NA	NA	NA	NA	NA	NA	NA	NA	NA	NA	NA	NA	NA	NA	NA
Serine-glyoxylate cycle	3-ketoacyl-CoA thiolase (EC 2.3.1.16)	Enolase (EC 4.2.1.11)	Formate--tetrahydrofolate ligase (EC 6.3.4.3)	Glycerate kinase (EC 2.7.1.31)	Methylenetetrahydrofolate dehydrogenase (NADP+) (EC 1.5.1.5)	NA	NA	NA	NA	NA	NA	NA	NA	NA	NA	NA	NA	NA	NA	NA	NA	NA	NA	NA	NA
Sex pheromones in Enterococcus faecalis and other Firmicutes	Hypothetical similar to thiamin biosynthesis lipoprotein ApbE	NADH dehydrogenase (EC 1.6.99.3) in cluster with putative pheromone precursor	Oligopeptide ABC transporter, periplasmic oligopeptide-binding protein OppA (TC 3.A.1.5.1)	Putative pheromone cAM373 precursor lipoprotein CamS	Putative pheromone precursor lipoprotein, related to Cad	Putative prenyltransferase, contains 1,4-dihydroxy-2-naphthoate octaprenyltransferase domain	Surface exclusion protein Sea1/PrgA	NA	NA	NA	NA	NA	NA	NA	NA	NA	NA	NA	NA	NA	NA	NA	NA	NA	NA
Sialic Acid Metabolism	Glucosamine-6-phosphate deaminase (EC 3.5.99.6)	N-acetylmannosamine-6-phosphate 2-epimerase (EC 5.1.3.9)	N-acetylneuraminate lyase (EC 4.1.3.3)	Phosphoglucosamine mutase (EC 5.4.2.10)	Predicted sialic acid transporter	UDP-N-acetylglucosamine 2-epimerase (EC 5.1.3.14)	NA	NA	NA	NA	NA	NA	NA	NA	NA	NA	NA	NA	NA	NA	NA	NA	NA	NA	NA
Sortase	Sortase A, LPXTG specific	NA	NA	NA	NA	NA	NA	NA	NA	NA	NA	NA	NA	NA	NA	NA	NA	NA	NA	NA	NA	NA	NA	NA	NA
Staphylococcal accessory gene regulator system	Sensor histidine kinase VraS	NA	NA	NA	NA	NA	NA	NA	NA	NA	NA	NA	NA	NA	NA	NA	NA	NA	NA	NA	NA	NA	NA	NA	NA
Staphylococcal pathogenicity islands SaPI	GMP synthase [glutamine-hydrolyzing] (EC 6.3.5.2)	Hypothetical SAV0801 homolog in superantigen-encoding pathogenicity islands SaPI	Methionine ABC transporter substrate-binding protein	NA	NA	NA	NA	NA	NA	NA	NA	NA	NA	NA	NA	NA	NA	NA	NA	NA	NA	NA	NA	NA	NA
Staphylococcal phi-Mu50B-like prophages	Iron-sulfur cluster assembly protein SufB	NA	NA	NA	NA	NA	NA	NA	NA	NA	NA	NA	NA	NA	NA	NA	NA	NA	NA	NA	NA	NA	NA	NA	NA
Streptococcus pyogenes Virulome	D-alanine--poly(phosphoribitol) ligase subunit 1 (EC 6.1.1.13)	D-alanine--poly(phosphoribitol) ligase subunit 2 (EC 6.1.1.13)	NA	NA	NA	NA	NA	NA	NA	NA	NA	NA	NA	NA	NA	NA	NA	NA	NA	NA	NA	NA	NA	NA	NA
Stringent Response, (p)ppGpp metabolism	GTP pyrophosphokinase (EC 2.7.6.5), (p)ppGpp synthetase I	NA	NA	NA	NA	NA	NA	NA	NA	NA	NA	NA	NA	NA	NA	NA	NA	NA	NA	NA	NA	NA	NA	NA	NA
Succinate dehydrogenase	Fumarate reductase flavoprotein subunit (EC 1.3.99.1)	NA	NA	NA	NA	NA	NA	NA	NA	NA	NA	NA	NA	NA	NA	NA	NA	NA	NA	NA	NA	NA	NA	NA	NA
Sucrose utilization	Sucrose phosphorylase (EC 2.4.1.7)	NA	NA	NA	NA	NA	NA	NA	NA	NA	NA	NA	NA	NA	NA	NA	NA	NA	NA	NA	NA	NA	NA	NA	NA
Sucrose utilization Shewanella	Sucrose phosphorylase (EC 2.4.1.7)	NA	NA	NA	NA	NA	NA	NA	NA	NA	NA	NA	NA	NA	NA	NA	NA	NA	NA	NA	NA	NA	NA	NA	NA
Sugar utilization in Thermotogales	2-dehydro-3-deoxyphosphogluconate aldolase (EC 4.1.2.14)	6-phosphofructokinase (EC 2.7.1.11)	6-phosphogluconate dehydrogenase, decarboxylating (EC 1.1.1.44)	Acetyl xylan esterase (EC 3.1.1.41)	Alpha-mannosidase (EC 3.2.1.24)	Enolase (EC 4.2.1.11)	Fructose-bisphosphate aldolase class II (EC 4.1.2.13)	Gluconokinase (EC 2.7.1.12)	Glucose-6-phosphate 1-dehydrogenase (EC 1.1.1.49)	Glucose-6-phosphate isomerase (EC 5.3.1.9)	Glycerol-3-phosphate ABC transporter, periplasmic glycerol-3-phosphate-binding protein (TC 3.A.1.1.3)	Glycerol-3-phosphate ABC transporter, permease protein UgpE (TC 3.A.1.1.3)	Maltodextrin glucosidase (EC 3.2.1.20)	NAD-dependent glyceraldehyde-3-phosphate dehydrogenase (EC 1.2.1.12)	Neopullulanase (EC 3.2.1.135)	PTS system, fructose-specific IIB component (EC 2.7.1.69)	Phosphoenolpyruvate-protein phosphotransferase of PTS system (EC 2.7.3.9)	Phosphoglycerate kinase (EC 2.7.2.3)	Phosphoglycerate mutase (EC 5.4.2.1)	Phosphotransferase system, phosphocarrier protein HPr	Pullulanase (EC 3.2.1.41)	Pyruvate kinase (EC 2.7.1.40)	Ribokinase (EC 2.7.1.15)	Triosephosphate isomerase (EC 5.3.1.1)	UDP-glucose 4-epimerase (EC 5.1.3.2)
Teichoic and lipoteichoic acids biosynthesis	CDP-glycerol:poly(glycerophosphate) glycerophosphotransferase (EC 2.7.8.12)	D-alanine--poly(phosphoribitol) ligase subunit 1 (EC 6.1.1.13)	D-alanine--poly(phosphoribitol) ligase subunit 2 (EC 6.1.1.13)	D-alanyl transfer protein DltB	N-acetylmannosaminyltransferase (EC 2.4.1.187)	Poly(glycerol-phosphate) alpha-glucosyltransferase (EC 2.4.1.52)	Poly(glycerophosphate chain) D-alanine transfer protein DltD	Regulation of D-alanyl-lipoteichoic acid biosynthesis, DltR	Regulation of D-alanyl-lipoteichoic acid biosynthesis, sensor histidine kinase	Undecaprenyl-phosphate N-acetylglucosaminyl 1-phosphate transferase (EC 2.7.8.-)	NA	NA	NA	NA	NA	NA	NA	NA	NA	NA	NA	NA	NA	NA	NA
Thiamin biosynthesis	Thiamin pyrophosphokinase (EC 2.7.6.2)	Transmembrane component YkoC of energizing module of thiamin-regulated ECF transporter for HydroxyMethylPyrimidine	NA	NA	NA	NA	NA	NA	NA	NA	NA	NA	NA	NA	NA	NA	NA	NA	NA	NA	NA	NA	NA	NA	NA
Thioredoxin-disulfide reductase	Thioredoxin reductase (EC 1.8.1.9)	NA	NA	NA	NA	NA	NA	NA	NA	NA	NA	NA	NA	NA	NA	NA	NA	NA	NA	NA	NA	NA	NA	NA	NA
Threonine anaerobic catabolism gene cluster	Acetate kinase (EC 2.7.2.1)	Phosphate acetyltransferase (EC 2.3.1.8)	NA	NA	NA	NA	NA	NA	NA	NA	NA	NA	NA	NA	NA	NA	NA	NA	NA	NA	NA	NA	NA	NA	NA
Threonine and Homoserine Biosynthesis	Threonine synthase (EC 4.2.3.1)	NA	NA	NA	NA	NA	NA	NA	NA	NA	NA	NA	NA	NA	NA	NA	NA	NA	NA	NA	NA	NA	NA	NA	NA
Transcription factors bacterial	COG2740: Predicted nucleic-acid-binding protein implicated in transcription termination	FIG000325: clustered with transcription termination protein NusA	Transcription termination protein NusB	Transcription-repair coupling factor	ribosomal protein L7Ae family protein	NA	NA	NA	NA	NA	NA	NA	NA	NA	NA	NA	NA	NA	NA	NA	NA	NA	NA	NA	NA
Transcription factors cyanobacterial RpoD-like sigma factors	RNA polymerase sigma factor RpoD	NA	NA	NA	NA	NA	NA	NA	NA	NA	NA	NA	NA	NA	NA	NA	NA	NA	NA	NA	NA	NA	NA	NA	NA
Transcription initiation, bacterial sigma factors	RNA polymerase sigma factor RpoD	NA	NA	NA	NA	NA	NA	NA	NA	NA	NA	NA	NA	NA	NA	NA	NA	NA	NA	NA	NA	NA	NA	NA	NA
Translation elongation factor G family	Translation elongation factor G	NA	NA	NA	NA	NA	NA	NA	NA	NA	NA	NA	NA	NA	NA	NA	NA	NA	NA	NA	NA	NA	NA	NA	NA
Translation elongation factors eukaryotic and archaeal	Translation elongation factor P	NA	NA	NA	NA	NA	NA	NA	NA	NA	NA	NA	NA	NA	NA	NA	NA	NA	NA	NA	NA	NA	NA	NA	NA
Translation initiation factors eukaryotic and archaeal	Translation initiation factor 2	NA	NA	NA	NA	NA	NA	NA	NA	NA	NA	NA	NA	NA	NA	NA	NA	NA	NA	NA	NA	NA	NA	NA	NA
Transport of Manganese	Manganese ABC transporter, periplasmic-binding protein SitA	Manganese transport protein MntH	NA	NA	NA	NA	NA	NA	NA	NA	NA	NA	NA	NA	NA	NA	NA	NA	NA	NA	NA	NA	NA	NA	NA
Trehalose Uptake and Utilization	Beta-phosphoglucomutase (EC 5.4.2.6)	NA	NA	NA	NA	NA	NA	NA	NA	NA	NA	NA	NA	NA	NA	NA	NA	NA	NA	NA	NA	NA	NA	NA	NA
Triacylglycerol metabolism	Lysophospholipase (EC 3.1.1.5)	NA	NA	NA	NA	NA	NA	NA	NA	NA	NA	NA	NA	NA	NA	NA	NA	NA	NA	NA	NA	NA	NA	NA	NA
Two cell division clusters relating to chromosome partitioning	Chromosome (plasmid) partitioning protein ParB	Chromosome partition protein smc	Segregation and condensation protein A	Signal recognition particle receptor protein FtsY (=alpha subunit) (TC 3.A.5.1.1)	NA	NA	NA	NA	NA	NA	NA	NA	NA	NA	NA	NA	NA	NA	NA	NA	NA	NA	NA	NA	NA
UDP-N-acetylmuramate from Fructose-6-phosphate Biosynthesis	Phosphoglucosamine mutase (EC 5.4.2.10)	UDP-N-acetylenolpyruvoylglucosamine reductase (EC 1.1.1.158)	UDP-N-acetylglucosamine 1-carboxyvinyltransferase (EC 2.5.1.7)	NA	NA	NA	NA	NA	NA	NA	NA	NA	NA	NA	NA	NA	NA	NA	NA	NA	NA	NA	NA	NA	NA
Ubiquinone Menaquinone-cytochrome c reductase complexes	TPR-repeat-containing protein, putative component of Menaquinone-cytochrome C reductase	NA	NA	NA	NA	NA	NA	NA	NA	NA	NA	NA	NA	NA	NA	NA	NA	NA	NA	NA	NA	NA	NA	NA	NA
Uncharacterized sugar kinase cluster (ygc)	Inner membrane metabolite transport protein YgcS	NA	NA	NA	NA	NA	NA	NA	NA	NA	NA	NA	NA	NA	NA	NA	NA	NA	NA	NA	NA	NA	NA	NA	NA
Universal GTPases	GTP-binding protein EngA	GTP-binding protein Era	GTP-binding protein TypA/BipA	Ribosome small subunit-stimulated GTPase EngC	Signal recognition particle receptor protein FtsY (=alpha subunit) (TC 3.A.5.1.1)	Translation elongation factor G	Translation elongation factor Tu	Translation initiation factor 2	NA	NA	NA	NA	NA	NA	NA	NA	NA	NA	NA	NA	NA	NA	NA	NA	NA
Universal stress protein family	Universal stress protein family	NA	NA	NA	NA	NA	NA	NA	NA	NA	NA	NA	NA	NA	NA	NA	NA	NA	NA	NA	NA	NA	NA	NA	NA
Unknown carbohydrate utilization (cluster Ydj)	Peptide methionine sulfoxide reductase MsrB (EC 1.8.4.12)	Putative oxidoreductase YeaE, aldo/keto reductase family	NA	NA	NA	NA	NA	NA	NA	NA	NA	NA	NA	NA	NA	NA	NA	NA	NA	NA	NA	NA	NA	NA	NA
Unspecified monosaccharide transport cluster	Cell division protein FtsK	FIG001621: Zinc protease	FIG009210: peptidase, M16 family	Transcriptional regulator in cluster with unspecified monosaccharide ABC transport system	Unspecified monosaccharide ABC transport system, permease component 2	NA	NA	NA	NA	NA	NA	NA	NA	NA	NA	NA	NA	NA	NA	NA	NA	NA	NA	NA	NA
Wyeosine-MimG Biosynthesis	Thioredoxin reductase (EC 1.8.1.9)	tRNA (Guanine37-N1) -methyltransferase (EC 2.1.1.31)	NA	NA	NA	NA	NA	NA	NA	NA	NA	NA	NA	NA	NA	NA	NA	NA	NA	NA	NA	NA	NA	NA	NA
Xanthine Metabolism in Bacteria	Xanthine phosphoribosyltransferase (EC 2.4.2.22)	NA	NA	NA	NA	NA	NA	NA	NA	NA	NA	NA	NA	NA	NA	NA	NA	NA	NA	NA	NA	NA	NA	NA	NA
Xylose utilization	Acetyl xylan esterase (EC 3.1.1.41)	Xylanase	NA	NA	NA	NA	NA	NA	NA	NA	NA	NA	NA	NA	NA	NA	NA	NA	NA	NA	NA	NA	NA	NA	NA
YbbK	Putative stomatin/prohibitin-family membrane protease subunit YbbK	NA	NA	NA	NA	NA	NA	NA	NA	NA	NA	NA	NA	NA	NA	NA	NA	NA	NA	NA	NA	NA	NA	NA	NA
YcfH	Putative deoxyribonuclease YcfH	NA	NA	NA	NA	NA	NA	NA	NA	NA	NA	NA	NA	NA	NA	NA	NA	NA	NA	NA	NA	NA	NA	NA	NA
YebC	CDP-diacylglycerol--glycerol-3-phosphate 3-phosphatidyltransferase (EC 2.7.8.5)	FIG000859: hypothetical protein YebC	Holliday junction DNA helicase RuvA	Holliday junction DNA helicase RuvB	NA	NA	NA	NA	NA	NA	NA	NA	NA	NA	NA	NA	NA	NA	NA	NA	NA	NA	NA	NA	NA
YgfZ	Aspartate carbamoyltransferase (EC 2.1.3.2)	Cysteine desulfurase (EC 2.8.1.7)	Cysteine desulfurase (EC 2.8.1.7), SufS subfamily	Dihydroorotase (EC 3.5.2.3)	Dihydroorotate dehydrogenase, catalytic subunit (EC 1.3.3.1)	Iron-sulfur cluster assembly ATPase protein SufC	Phosphoglycerate kinase (EC 2.7.2.3)	Ribose-phosphate pyrophosphokinase (EC 2.7.6.1)	NA	NA	NA	NA	NA	NA	NA	NA	NA	NA	NA	NA	NA	NA	NA	NA	NA
YgfZ-Iron	COG1272: Predicted membrane protein hemolysin III homolog	Dihydroorotase (EC 3.5.2.3)	NA	NA	NA	NA	NA	NA	NA	NA	NA	NA	NA	NA	NA	NA	NA	NA	NA	NA	NA	NA	NA	NA	NA
YgjD and YeaZ	Inactive homolog of metal-dependent proteases, putative molecular chaperone	YgjD/Kae1/Qri7 family, required for N6-threonylcarbamoyl adenosine t(6)A37 modification in tRNA	NA	NA	NA	NA	NA	NA	NA	NA	NA	NA	NA	NA	NA	NA	NA	NA	NA	NA	NA	NA	NA	NA	NA
YjeE	Inactive homolog of metal-dependent proteases, putative molecular chaperone	YjeF protein, C-terminal domain	NA	NA	NA	NA	NA	NA	NA	NA	NA	NA	NA	NA	NA	NA	NA	NA	NA	NA	NA	NA	NA	NA	NA
YrdC-YciO-Sua5 protein family	COG0009 Sua5 subfamily, required for N6-threonylcarbamoyl adenosine t(6)A37 modification in tRNA	Inactive homolog of metal-dependent proteases, putative molecular chaperone	Peptide chain release factor 1	YgjD/Kae1/Qri7 family, required for N6-threonylcarbamoyl adenosine t(6)A37 modification in tRNA	NA	NA	NA	NA	NA	NA	NA	NA	NA	NA	NA	NA	NA	NA	NA	NA	NA	NA	NA	NA	NA
ZZ gjo need homes	Lipid A export ATP-binding/permease protein MsbA	Na+/H+ antiporter	Putative membrane protein YfcA	Pyrrolidone-carboxylate peptidase (EC 3.4.19.3)	NA	NA	NA	NA	NA	NA	NA	NA	NA	NA	NA	NA	NA	NA	NA	NA	NA	NA	NA	NA	NA
cAMP signaling in bacteria	Adenine phosphoribosyltransferase (EC 2.4.2.7)	NA	NA	NA	NA	NA	NA	NA	NA	NA	NA	NA	NA	NA	NA	NA	NA	NA	NA	NA	NA	NA	NA	NA	NA
linker unit-arabinogalactan synthesis	UDP-glucose 4-epimerase (EC 5.1.3.2)	NA	NA	NA	NA	NA	NA	NA	NA	NA	NA	NA	NA	NA	NA	NA	NA	NA	NA	NA	NA	NA	NA	NA	NA
mcm5s2U biosynthesis in tRNA	Cysteine desulfurase (EC 2.8.1.7)	NA	NA	NA	NA	NA	NA	NA	NA	NA	NA	NA	NA	NA	NA	NA	NA	NA	NA	NA	NA	NA	NA	NA	NA
mnm5U34 biosynthesis bacteria	Cysteine desulfurase (EC 2.8.1.7)	Cysteine desulfurase (EC 2.8.1.7), SufS subfamily	tRNA (5-methylaminomethyl-2-thiouridylate)-methyltransferase (EC 2.1.1.61)	tRNA uridine 5-carboxymethylaminomethyl modification enzyme GidA	NA	NA	NA	NA	NA	NA	NA	NA	NA	NA	NA	NA	NA	NA	NA	NA	NA	NA	NA	NA	NA
n-Phenylalkanoic acid degradation	3-ketoacyl-CoA thiolase (EC 2.3.1.16)	NA	NA	NA	NA	NA	NA	NA	NA	NA	NA	NA	NA	NA	NA	NA	NA	NA	NA	NA	NA	NA	NA	NA	NA
pVir Plasmid of Campylobacter	DNA topoisomerase I (EC 5.99.1.2)	Single-stranded DNA-binding protein	NA	NA	NA	NA	NA	NA	NA	NA	NA	NA	NA	NA	NA	NA	NA	NA	NA	NA	NA	NA	NA	NA	NA
rRNA modification Archaea	Dimethyladenosine transferase (EC 2.1.1.-)	NA	NA	NA	NA	NA	NA	NA	NA	NA	NA	NA	NA	NA	NA	NA	NA	NA	NA	NA	NA	NA	NA	NA	NA
rRNA modification Bacteria	Dimethyladenosine transferase (EC 2.1.1.-)	Metal-dependent hydrolase YbeY, involved in rRNA and/or ribosome maturation and assembly	RNA binding methyltransferase FtsJ like	Ribosomal RNA small subunit methyltransferase B (EC 2.1.1.-)	Ribosomal large subunit pseudouridine synthase D (EC 4.2.1.70)	Ribosomal small subunit pseudouridine synthase A (EC 4.2.1.70)	rRNA small subunit 7-methylguanosine (m7G) methyltransferase GidB	NA	NA	NA	NA	NA	NA	NA	NA	NA	NA	NA	NA	NA	NA	NA	NA	NA	NA
tRNA aminoacylation, Asp and Asn	Asparaginyl-tRNA synthetase (EC 6.1.1.22)	NA	NA	NA	NA	NA	NA	NA	NA	NA	NA	NA	NA	NA	NA	NA	NA	NA	NA	NA	NA	NA	NA	NA	NA
tRNA aminoacylation, Glu and Gln	Glutamyl-tRNA synthetase (EC 6.1.1.17)	NA	NA	NA	NA	NA	NA	NA	NA	NA	NA	NA	NA	NA	NA	NA	NA	NA	NA	NA	NA	NA	NA	NA	NA
tRNA modification Archaea	Asparaginyl-tRNA synthetase (EC 6.1.1.22)	COG0009 Sua5 subfamily, required for N6-threonylcarbamoyl adenosine t(6)A37 modification in tRNA	Cysteine desulfurase (EC 2.8.1.7)	Cysteine desulfurase (EC 2.8.1.7), SufS subfamily	GTP-binding protein Era	tRNA (Guanine37-N1) -methyltransferase (EC 2.1.1.31)	tRNA dihydrouridine synthase B (EC 1.-.-.-)	tRNA pseudouridine synthase A (EC 4.2.1.70)	NA	NA	NA	NA	NA	NA	NA	NA	NA	NA	NA	NA	NA	NA	NA	NA	NA
tRNA modification Bacteria	Cysteine desulfurase (EC 2.8.1.7)	Cysteine desulfurase (EC 2.8.1.7), SufS subfamily	Iron-sulfur cluster assembly ATPase protein SufC	Iron-sulfur cluster assembly protein SufB	Iron-sulfur cluster assembly protein SufD	Putative tRNA-m1A22 methylase	RNA binding methyltransferase FtsJ like	tRNA (5-methylaminomethyl-2-thiouridylate)-methyltransferase (EC 2.1.1.61)	tRNA (Guanine37-N1) -methyltransferase (EC 2.1.1.31)	tRNA (cytosine34-2'-O-)-methyltransferase (EC 2.1.1.-)	tRNA delta(2)-isopentenylpyrophosphate transferase (EC 2.5.1.8)	tRNA dihydrouridine synthase B (EC 1.-.-.-)	tRNA pseudouridine synthase A (EC 4.2.1.70)	tRNA uridine 5-carboxymethylaminomethyl modification enzyme GidA	tRNA-specific adenosine-34 deaminase (EC 3.5.4.-)	NA	NA	NA	NA	NA	NA	NA	NA	NA	NA
tRNA modification yeast cytoplasmic	COG0009 Sua5 subfamily, required for N6-threonylcarbamoyl adenosine t(6)A37 modification in tRNA	Cysteine desulfurase (EC 2.8.1.7)	YgjD/Kae1/Qri7 family, required for N6-threonylcarbamoyl adenosine t(6)A37 modification in tRNA	tRNA (Guanine37-N1) -methyltransferase (EC 2.1.1.31)	tRNA delta(2)-isopentenylpyrophosphate transferase (EC 2.5.1.8)	tRNA pseudouridine synthase A (EC 4.2.1.70)	NA	NA	NA	NA	NA	NA	NA	NA	NA	NA	NA	NA	NA	NA	NA	NA	NA	NA	NA
tRNA modification yeast mitochondrial	COG0009 Sua5 subfamily, required for N6-threonylcarbamoyl adenosine t(6)A37 modification in tRNA	YgjD/Kae1/Qri7 family, required for N6-threonylcarbamoyl adenosine t(6)A37 modification in tRNA	tRNA (5-methylaminomethyl-2-thiouridylate)-methyltransferase (EC 2.1.1.61)	tRNA (Guanine37-N1) -methyltransferase (EC 2.1.1.31)	tRNA delta(2)-isopentenylpyrophosphate transferase (EC 2.5.1.8)	tRNA pseudouridine synthase A (EC 4.2.1.70)	tRNA uridine 5-carboxymethylaminomethyl modification enzyme GidA	NA	NA	NA	NA	NA	NA	NA	NA	NA	NA	NA	NA	NA	NA	NA	NA	NA	NA
tRNA nucleotidyltransferase	tRNA nucleotidyltransferase (EC 2.7.7.21) (EC 2.7.7.25)	NA	NA	NA	NA	NA	NA	NA	NA	NA	NA	NA	NA	NA	NA	NA	NA	NA	NA	NA	NA	NA	NA	NA	NA
tRNA processing	Ribonuclease BN (EC 3.1.-.-)	Ribonuclease Z (EC 3.1.26.11)	tRNA delta(2)-isopentenylpyrophosphate transferase (EC 2.5.1.8)	tRNA pseudouridine synthase A (EC 4.2.1.70)	tRNA-specific adenosine-34 deaminase (EC 3.5.4.-)	NA	NA	NA	NA	NA	NA	NA	NA	NA	NA	NA	NA	NA	NA	NA	NA	NA	NA	NA	NA
tRNAmodification position 34	tRNA (5-methylaminomethyl-2-thiouridylate)-methyltransferase (EC 2.1.1.61)	tRNA (cytosine34-2'-O-)-methyltransferase (EC 2.1.1.-)	tRNA uridine 5-carboxymethylaminomethyl modification enzyme GidA	tRNA-specific adenosine-34 deaminase (EC 3.5.4.-)	NA	NA	NA	NA	NA	NA	NA	NA	NA	NA	NA	NA	NA	NA	NA	NA	NA	NA	NA	NA	NA
