# Supplementary material for: Comparative meta-RNA-seq of the vaginal microbiota and differential expression by Lactobacillus iners in health and dysbiosis
Source: Microbiome. 2013 Apr 12;1:12. doi: 10.1186/2049-2618-1-12 (PMC3971606; doi:10.1186/2049-2618-1-12)
Supplement: Additional file 6: Table S12 — Lookup for Figure S7B functions (bacterial vaginosis (BV) condition). [file 2049-2618-1-12-S6.xls]

## Sheet: new_bv_table_subsys3.txt
Table S12: Lookup for Figure S7B functions (BV condition)
subsys3	col1	col2	col3	col4	col5	col6	col7	col8	col9	col10
16S rRNA modification within P site of ribosome	Penicillin-binding protein 2 (PBP-2)	NA	NA	NA	NA	NA	NA	NA	NA	NA
5-FCL-like protein	5,10-methylenetetrahydrofolate reductase (EC 1.5.1.20)	Butyryl-CoA dehydrogenase (EC 1.3.99.2)	Succinate dehydrogenase iron-sulfur protein (EC 1.3.99.1)	Thiaminase II (EC 3.5.99.2)	NA	NA	NA	NA	NA	NA
ATP-dependent RNA helicases, bacterial	ATP-dependent RNA helicase Atu1833	NA	NA	NA	NA	NA	NA	NA	NA	NA
Acetyl-CoA fermentation to Butyrate	Butyrate kinase (EC 2.7.2.7)	Butyryl-CoA dehydrogenase (EC 1.3.99.2)	Electron transfer flavoprotein, beta subunit	Phosphate butyryltransferase (EC 2.3.1.19)	NA	NA	NA	NA	NA	NA
Acid resistance mechanisms	Biosynthetic arginine decarboxylase (EC 4.1.1.19)	NA	NA	NA	NA	NA	NA	NA	NA	NA
Aerotolerance operon in Bacteroides and potentially orthologous operons in other organisms	BatA (Bacteroides aerotolerance operon)	BatB	BatD	MoxR-like ATPase in aerotolerance operon	hypothetical protein PA3071	NA	NA	NA	NA	NA
Alginate metabolism	Mannose-1-phosphate guanylyltransferase (GDP) (EC 2.7.7.22)	NA	NA	NA	NA	NA	NA	NA	NA	NA
Alkanesulfonate assimilation	ABC-type nitrate/sulfonate/bicarbonate transport systems, periplasmic components	NA	NA	NA	NA	NA	NA	NA	NA	NA
Ammonia assimilation	Glutamate synthase [NADPH] small chain (EC 1.4.1.13)	Glutamine synthetase type III, GlnN (EC 6.3.1.2)	Glutamine synthetase, clostridia type (EC 6.3.1.2)	NA	NA	NA	NA	NA	NA	NA
Anaerobic respiratory reductases	Butyryl-CoA dehydrogenase (EC 1.3.99.2)	NA	NA	NA	NA	NA	NA	NA	NA	NA
Arginine and Ornithine Degradation	Biosynthetic arginine decarboxylase (EC 4.1.1.19)	N-carbamoylputrescine amidase (3.5.1.53)	NA	NA	NA	NA	NA	NA	NA	NA
Arsenic resistance	Anion permease ArsB/NhaD-like	NA	NA	NA	NA	NA	NA	NA	NA	NA
At4g10620 At3g57180 At3g47450	Shikimate 5-dehydrogenase I alpha (EC 1.1.1.25)	NA	NA	NA	NA	NA	NA	NA	NA	NA
At5g48545 and At3g56490 At1g31160	Integration host factor alpha subunit	NA	NA	NA	NA	NA	NA	NA	NA	NA
At5g63420	Polyribonucleotide nucleotidyltransferase (EC 2.7.7.8)	NA	NA	NA	NA	NA	NA	NA	NA	NA
Bacterial Cell Division	Cytoplasmic axial filament protein CafA and Ribonuclease G (EC 3.1.4.-)	Septum site-determining protein MinD	NA	NA	NA	NA	NA	NA	NA	NA
Bacterial Cytoskeleton	Septum site-determining protein MinD	NA	NA	NA	NA	NA	NA	NA	NA	NA
Bacterial RNA-metabolizing Zn-dependent hydrolases	Polyribonucleotide nucleotidyltransferase (EC 2.7.7.8)	NA	NA	NA	NA	NA	NA	NA	NA	NA
Benzoate transport and degradation cluster	2-keto-4-pentenoate hydratase/2-oxohepta-3-ene-1,7-dioic acid hydratase (catechol pathway)	NA	NA	NA	NA	NA	NA	NA	NA	NA
Beta-Glucoside Metabolism	Predicted glucose transporter in beta-glucoside utilization gene cluster	NA	NA	NA	NA	NA	NA	NA	NA	NA
Beta-lactamase	Beta-lactamase (Cephalosporinase) (EC 3.5.2.6)	Beta-lactamase (EC 3.5.2.6)	NA	NA	NA	NA	NA	NA	NA	NA
Biogenesis of c-type cytochromes	ABC transporter involved in cytochrome c biogenesis, ATPase component CcmA	Cytochrome c-type biogenesis protein DsbD, protein-disulfide reductase (EC 1.8.1.8)	Cytochrome c-type biogenesis protein ResA	Thiol:disulfide oxidoreductase related to ResA	NA	NA	NA	NA	NA	NA
Butanol Biosynthesis	Butyryl-CoA dehydrogenase (EC 1.3.99.2)	NA	NA	NA	NA	NA	NA	NA	NA	NA
CBSS-176280.1.peg.1561	Monofunctional biosynthetic peptidoglycan transglycosylase (EC 2.4.2.-)	NA	NA	NA	NA	NA	NA	NA	NA	NA
CBSS-342610.3.peg.1536	DNA polymerase III epsilon subunit (EC 2.7.7.7)	NA	NA	NA	NA	NA	NA	NA	NA	NA
COG0523	Putative metal chaperone, involved in Zn homeostasis, GTPase of COG0523 family	NA	NA	NA	NA	NA	NA	NA	NA	NA
COG1399	3-oxoacyl-[acyl-carrier-protein] synthase, KASII (EC 2.3.1.41)	3-oxoacyl-[acyl-carrier-protein] synthase, KASIII (EC 2.3.1.41)	COG1399 protein in cluster with ribosomal protein L32p, Bacteroidetes/Chlorobi subfamily	NA	NA	NA	NA	NA	NA	NA
COG2363	Thiaminase II (EC 3.5.99.2)	NA	NA	NA	NA	NA	NA	NA	NA	NA
COG3533	N-Acetyl-D-glucosamine ABC transport system, sugar-binding protein	rhamnogalacturonan acetylesterase	NA	NA	NA	NA	NA	NA	NA	NA
CRISPRs	CRISPR-associated helicase Cas3, protein	CRISPR-associated protein, CT1974	CRISPR-associated protein, CT1975 family	CRISPR-associated protein, CT1976	CRISPR-associated protein, Csn1 family	corresponds to STY3070 from Accession AL513382: Salmonella typhi CT18	NA	NA	NA	NA
Calvin-Benson cycle	Fructose-1,6-bisphosphatase, GlpX type (EC 3.1.3.11)	Fructose-bisphosphate aldolase class I (EC 4.1.2.13)	Ribose 5-phosphate isomerase B (EC 5.3.1.6)	Transketolase (EC 2.2.1.1)	NA	NA	NA	NA	NA	NA
Campylobacter Iron Metabolism	Ferric iron ABC transporter, iron-binding protein	Ferric iron ABC transporter, permease protein	Ferric siderophore transport system, biopolymer transport protein ExbB	Ferric siderophore transport system, periplasmic binding protein TonB	Periplasmic protein p19 involved in high-affinity Fe2+ transport	Putative high-affinity iron permease	NA	NA	NA	NA
Capsular Polysaccharide (CPS) of Campylobacter	Capsular polysaccharide export system protein KpsF	NA	NA	NA	NA	NA	NA	NA	NA	NA
Capsular Polysaccharides Biosynthesis and Assembly	Capsular polysaccharide biosynthesis protein CapD	Tyrosine-protein kinase Wzc (EC 2.7.10.2)	NA	NA	NA	NA	NA	NA	NA	NA
Capsular heptose biosynthesis	GDP-L-fucose synthetase (EC 1.1.1.271)	GDP-mannose 4,6-dehydratase (EC 4.2.1.47)	dTDP-4-dehydrorhamnose 3,5-epimerase (EC 5.1.3.13)	NA	NA	NA	NA	NA	NA	NA
Carotenoids	Phytoene desaturase, pro-zeta-carotene producing (EC 1.-.-.-)	NA	NA	NA	NA	NA	NA	NA	NA	NA
Catechol branch of beta-ketoadipate pathway	mandelate racemase/muconate lactonizing enzyme family protein	NA	NA	NA	NA	NA	NA	NA	NA	NA
Cellulosome	1,4-alpha-glucan branching enzyme (EC 2.4.1.18)	Alpha-amylase (Neopullulanase) SusA (EC 3.2.1.135)	Alpha-glucosidase SusB (EC 3.2.1.20)	Outer membrane protein SusE	SusC, outer membrane protein involved in starch binding	SusD, outer membrane protein	NA	NA	NA	NA
Chitin and N-acetylglucosamine utilization	N-Acetyl-D-glucosamine ABC transport system, sugar-binding protein	NA	NA	NA	NA	NA	NA	NA	NA	NA
Chorismate Synthesis	2-keto-3-deoxy-D-arabino-heptulosonate-7-phosphate synthase I alpha (EC 2.5.1.54)	5-Enolpyruvylshikimate-3-phosphate synthase (EC 2.5.1.19)	Shikimate 5-dehydrogenase I alpha (EC 1.1.1.25)	NA	NA	NA	NA	NA	NA	NA
Chorismate: Intermediate for synthesis of Tryptophan, PAPA antibiotics, PABA, 3-hydroxyanthranilate and more.	Isochorismate synthase (EC 5.4.4.2)	Tryptophan synthase beta chain like (EC 4.2.1.20)	NA	NA	NA	NA	NA	NA	NA	NA
Cluster-based Subsystem Grouping Hypotheticals - perhaps Proteosome Related	Twin-arginine translocation protein TatC	NA	NA	NA	NA	NA	NA	NA	NA	NA
Cobalamin synthesis	Alpha-ribazole-5'-phosphate phosphatase (EC 3.1.3.73)	NA	NA	NA	NA	NA	NA	NA	NA	NA
Cobalt-zinc-cadmium resistance	Probable Co/Zn/Cd efflux system membrane fusion protein	NA	NA	NA	NA	NA	NA	NA	NA	NA
Coenzyme A Biosynthesis	Pantothenate kinase type II, eukaryotic (EC 2.7.1.33)	NA	NA	NA	NA	NA	NA	NA	NA	NA
Coenzyme B12 biosynthesis	Alpha-ribazole-5'-phosphate phosphatase (EC 3.1.3.73)	Uroporphyrinogen-III methyltransferase (EC 2.1.1.107)	Vitamin B12 ABC transporter, permease component BtuC	NA	NA	NA	NA	NA	NA	NA
Colanic acid biosynthesis	GDP-L-fucose synthetase (EC 1.1.1.271)	GDP-mannose 4,6-dehydratase (EC 4.2.1.47)	Lipopolysaccharide biosynthesis protein WzxC	Tyrosine-protein kinase Wzc (EC 2.7.10.2)	NA	NA	NA	NA	NA	NA
Common Pathway For Synthesis of Aromatic Compounds (DAHP synthase to chorismate)	2-keto-3-deoxy-D-arabino-heptulosonate-7-phosphate synthase I alpha (EC 2.5.1.54)	5-Enolpyruvylshikimate-3-phosphate synthase (EC 2.5.1.19)	Shikimate 5-dehydrogenase I alpha (EC 1.1.1.25)	NA	NA	NA	NA	NA	NA	NA
Conjugative transfer	Ync	Ynd	NA	NA	NA	NA	NA	NA	NA	NA
Conjugative transposon, Bacteroidales	Putative conjugative transposon mobilization protein BF0132	NA	NA	NA	NA	NA	NA	NA	NA	NA
Conserved gene cluster associated with Met-tRNA formyltransferase	Ribosomal RNA large subunit methyltransferase N (EC 2.1.1.-)	NA	NA	NA	NA	NA	NA	NA	NA	NA
Copper homeostasis: copper tolerance	Copper homeostasis protein CutF precursor	NA	NA	NA	NA	NA	NA	NA	NA	NA
D-Galacturonate and D-Glucuronate Utilization	Hexuronate utilization operon transcriptional repressor ExuR	NA	NA	NA	NA	NA	NA	NA	NA	NA
D-ribose utilization	Ribose 5-phosphate isomerase B (EC 5.3.1.6)	NA	NA	NA	NA	NA	NA	NA	NA	NA
DNA repair, UvrABC system	Excinuclease ABC subunit A paralog in greater Bacteroides group	NA	NA	NA	NA	NA	NA	NA	NA	NA
DNA repair, bacterial	DNA recombination protein RmuC	NA	NA	NA	NA	NA	NA	NA	NA	NA
DNA repair, bacterial MutL-MutS system	MutS-related protein, family 1	NA	NA	NA	NA	NA	NA	NA	NA	NA
DNA repair, bacterial RecFOR pathway	ATP-dependent DNA helicase, RecQ family	NA	NA	NA	NA	NA	NA	NA	NA	NA
DNA structural proteins, bacterial	DNA-binding protein HU	DNA-binding protein HU-alpha	DNA-binding protein HU-beta	Integration host factor alpha subunit	NA	NA	NA	NA	NA	NA
DNA-replication	DNA polymerase III epsilon subunit (EC 2.7.7.7)	NA	NA	NA	NA	NA	NA	NA	NA	NA
DOE COG3533	Dipeptidyl peptidase IV in 4-hydroxyproline catabolic gene cluster	NA	NA	NA	NA	NA	NA	NA	NA	NA
De Novo Purine Biosynthesis	Phosphoribosylglycinamide formyltransferase 2 (EC 2.1.2.-)	NA	NA	NA	NA	NA	NA	NA	NA	NA
De Novo Pyrimidine Synthesis	Aspartate carbamoyltransferase regulatory chain (PyrI)	NA	NA	NA	NA	NA	NA	NA	NA	NA
Deoxyribose and Deoxynucleoside Catabolism	Deoxyribose-phosphate aldolase (EC 4.1.2.4)	Pyrimidine-nucleoside phosphorylase (EC 2.4.2.2)	NA	NA	NA	NA	NA	NA	NA	NA
Dissimilatory nitrite reductase	Uroporphyrinogen-III methyltransferase (EC 2.1.1.107)	NA	NA	NA	NA	NA	NA	NA	NA	NA
Entner-Doudoroff Pathway	2,3-bisphosphoglycerate-independent phosphoglycerate mutase (EC 5.4.2.1)	Glucokinase (EC 2.7.1.2)	NA	NA	NA	NA	NA	NA	NA	NA
Experimental-PTPS	Queuosine Biosynthesis QueC ATPase	NA	NA	NA	NA	NA	NA	NA	NA	NA
Experimental-yggC	Fructose-1,6-bisphosphatase, GlpX type (EC 3.1.3.11)	NA	NA	NA	NA	NA	NA	NA	NA	NA
Extracellular Polysaccharide Biosynthesis of Streptococci	Polysaccharide biosynthesis glycosyl transferase CpsJ	NA	NA	NA	NA	NA	NA	NA	NA	NA
Fatty Acid Biosynthesis FASII	3-oxoacyl-[acyl-carrier-protein] synthase, KASI (EC 2.3.1.41)	3-oxoacyl-[acyl-carrier-protein] synthase, KASII (EC 2.3.1.41)	3-oxoacyl-[acyl-carrier-protein] synthase, KASIII (EC 2.3.1.41)	Biotin carboxylase of acetyl-CoA carboxylase (EC 6.3.4.14)	Enoyl-[acyl-carrier-protein] reductase [NADH] (EC 1.3.1.9)	NA	NA	NA	NA	NA
Flagellar motility	Flagellar motor rotation protein MotB	NA	NA	NA	NA	NA	NA	NA	NA	NA
Flagellum	Flagellar hook-length control protein FliK	Flagellar motor rotation protein MotB	NA	NA	NA	NA	NA	NA	NA	NA
Flavodoxin	Flavodoxin 1	NA	NA	NA	NA	NA	NA	NA	NA	NA
Formate hydrogenase	Hydrogenase-4 transcriptional activator	NA	NA	NA	NA	NA	NA	NA	NA	NA
Fructooligosaccharides(FOS) and Raffinose Utilization	Hyaluronoglucosaminidase (EC 3.2.1.35)	MSM (multiple sugar metabolism) operon regulatory protein	NA	NA	NA	NA	NA	NA	NA	NA
Fructose utilization	Transaldolase (EC 2.2.1.2)	NA	NA	NA	NA	NA	NA	NA	NA	NA
G3E family of P-loop GTPases (metallocenter biosynthesis)	FKBP-type peptidyl-prolyl cis-trans isomerase SlyD (EC 5.2.1.8)	Putative metal chaperone, involved in Zn homeostasis, GTPase of COG0523 family	putative periplasmic protein kinase ArgK and related GTPases of G3E family	NA	NA	NA	NA	NA	NA	NA
Glutamate dehydrogenases	NAD-specific glutamate dehydrogenase (EC 1.4.1.2)	NA	NA	NA	NA	NA	NA	NA	NA	NA
Glutamine synthetases	Glutamine synthetase type III, GlnN (EC 6.3.1.2)	Glutamine synthetase, clostridia type (EC 6.3.1.2)	NA	NA	NA	NA	NA	NA	NA	NA
Glutamine, Glutamate, Aspartate and Asparagine Biosynthesis	Aspartate ammonia-lyase (EC 4.3.1.1)	Glutamate synthase [NADPH] small chain (EC 1.4.1.13)	Glutamine synthetase type III, GlnN (EC 6.3.1.2)	Glutamine synthetase, clostridia type (EC 6.3.1.2)	L-asparaginase (EC 3.5.1.1)	NAD-specific glutamate dehydrogenase (EC 1.4.1.2)	NA	NA	NA	NA
Glutaredoxins	Glutaredoxin-related protein	NA	NA	NA	NA	NA	NA	NA	NA	NA
Glutathione: Redox cycle	Glutathione peroxidase (EC 1.11.1.9)	NA	NA	NA	NA	NA	NA	NA	NA	NA
Glycerol and Glycerol-3-phosphate Uptake and Utilization	Alpha-glycerophosphate oxidase (EC 1.1.3.21)	Anaerobic glycerol-3-phosphate dehydrogenase subunit A (EC 1.1.5.3)	Anaerobic glycerol-3-phosphate dehydrogenase subunit B (EC 1.1.5.3)	NA	NA	NA	NA	NA	NA	NA
Glycerolipid and Glycerophospholipid Metabolism in Bacteria	Aldehyde dehydrogenase B (EC 1.2.1.22)	Alpha-glycerophosphate oxidase (EC 1.1.3.21)	Anaerobic glycerol-3-phosphate dehydrogenase subunit A (EC 1.1.5.3)	Anaerobic glycerol-3-phosphate dehydrogenase subunit B (EC 1.1.5.3)	Anaerobic glycerol-3-phosphate dehydrogenase subunit C (EC 1.1.5.3)	NA	NA	NA	NA	NA
Glycine Biosynthesis	2-amino-3-ketobutyrate coenzyme A ligase (EC 2.3.1.29)	L-threonine 3-dehydrogenase (EC 1.1.1.103)	NA	NA	NA	NA	NA	NA	NA	NA
Glycine and Serine Utilization	2-amino-3-ketobutyrate coenzyme A ligase (EC 2.3.1.29)	L-serine dehydratase (EC 4.3.1.17)	Phosphoserine aminotransferase (EC 2.6.1.52)	NA	NA	NA	NA	NA	NA	NA
Glycogen metabolism	1,4-alpha-glucan (glycogen) branching enzyme, GH-13-type (EC 2.4.1.18)	4-alpha-glucanotransferase (amylomaltase) (EC 2.4.1.25)	Glycogen [starch] synthase, eukaryotic (EC 2.4.1.11)	Glycogen phosphorylase (EC 2.4.1.1)	NA	NA	NA	NA	NA	NA
Glycolysis and Gluconeogenesis	2,3-bisphosphoglycerate-independent phosphoglycerate mutase (EC 5.4.2.1)	Fructose-1,6-bisphosphatase, GlpX type (EC 3.1.3.11)	Fructose-bisphosphate aldolase class I (EC 4.1.2.13)	Glucokinase (EC 2.7.1.2)	Pyrophosphate--fructose 6-phosphate 1-phosphotransferase, beta subunit (EC 2.7.1.90)	Pyruvate,phosphate dikinase (EC 2.7.9.1)	NA	NA	NA	NA
Glycolysis and Gluconeogenesis, including Archaeal enzymes	2,3-bisphosphoglycerate-independent phosphoglycerate mutase (EC 5.4.2.1)	Fructose-1,6-bisphosphatase, GlpX type (EC 3.1.3.11)	Pyruvate,phosphate dikinase (EC 2.7.9.1)	NA	NA	NA	NA	NA	NA	NA
Group II intron-associated genes	Retron-type reverse transcriptase	NA	NA	NA	NA	NA	NA	NA	NA	NA
Heme and Siroheme Biosynthesis	Coproporphyrinogen III oxidase, oxygen-independent (EC 1.3.99.22)	Uroporphyrinogen-III methyltransferase (EC 2.1.1.107)	NA	NA	NA	NA	NA	NA	NA	NA
Heme, hemin uptake and utilization systems in GramNegatives	Electron transfer flavoprotein, beta subunit	Ferric siderophore transport system, biopolymer transport protein ExbB	Ferric siderophore transport system, periplasmic binding protein TonB	Outer membrane receptor proteins, mostly Fe transport	NA	NA	NA	NA	NA	NA
Hemin transport system	Ferric siderophore transport system, periplasmic binding protein TonB	Outer membrane receptor proteins, mostly Fe transport	NA	NA	NA	NA	NA	NA	NA	NA
Hexose Phosphate Uptake System	Predicted glucose transporter in beta-glucoside utilization gene cluster	NA	NA	NA	NA	NA	NA	NA	NA	NA
Inorganic Sulfur Assimilation	4Fe-4S ferredoxin, iron-sulfur binding	NA	NA	NA	NA	NA	NA	NA	NA	NA
Iojap	Aspartate ammonia-lyase (EC 4.3.1.1)	L-asparaginase (EC 3.5.1.1)	L-aspartate oxidase (EC 1.4.3.16)	NA	NA	NA	NA	NA	NA	NA
Iron acquisition in Streptococcus	Ferric iron ABC transporter, ATP-binding protein	Ferric iron ABC transporter, iron-binding protein	Ferric iron ABC transporter, permease protein	NA	NA	NA	NA	NA	NA	NA
Iron acquisition in Vibrio	Ferric iron ABC transporter, ATP-binding protein	Ferric iron ABC transporter, iron-binding protein	Ferric iron ABC transporter, permease protein	Ferrichrome-iron receptor	TonB-dependent receptor	NA	NA	NA	NA	NA
Isobutyryl-CoA to Propionyl-CoA Module	Butyryl-CoA dehydrogenase (EC 1.3.99.2)	NA	NA	NA	NA	NA	NA	NA	NA	NA
Isoleucine degradation	Butyrate kinase (EC 2.7.2.7)	Butyryl-CoA dehydrogenase (EC 1.3.99.2)	Phosphate butyryltransferase (EC 2.3.1.19)	NA	NA	NA	NA	NA	NA	NA
Isoprenoid Biosynthesis	2-C-methyl-D-erythritol 2,4-cyclodiphosphate synthase (EC 4.6.1.12)	4-hydroxy-3-methylbut-2-enyl diphosphate reductase (EC 1.17.1.2)	NA	NA	NA	NA	NA	NA	NA	NA
KDO2-Lipid A biosynthesis	Lipid-A-disaccharide synthase (EC 2.4.1.182)	UDP-2,3-diacylglucosamine hydrolase (EC 3.6.1.-)	UDP-3-O-[3-hydroxymyristoyl] glucosamine N-acyltransferase (EC 2.3.1.-)	NA	NA	NA	NA	NA	NA	NA
L-fucose utilization	Alpha-L-fucosidase (EC 3.2.1.51)	NA	NA	NA	NA	NA	NA	NA	NA	NA
L-fucose utilization temp	Alpha-L-fucosidase (EC 3.2.1.51)	NA	NA	NA	NA	NA	NA	NA	NA	NA
L-rhamnose utilization	Predicted L-lactate dehydrogenase, Iron-sulfur cluster-binding subunit YkgF	rhamnogalacturonan acetylesterase	NA	NA	NA	NA	NA	NA	NA	NA
LMPTP YwlE cluster	Hypothetical protein ywlG	Ribose 5-phosphate isomerase B (EC 5.3.1.6)	NA	NA	NA	NA	NA	NA	NA	NA
Lactate utilization	Predicted L-lactate dehydrogenase, Fe-S oxidoreductase subunit YkgE	Predicted L-lactate dehydrogenase, Iron-sulfur cluster-binding subunit YkgF	Predicted L-lactate dehydrogenase, hypothetical protein subunit SO1518	NA	NA	NA	NA	NA	NA	NA
Lipid A modifications	UPF0141 membrane protein YijP possibly required for phosphoethanolamine modification of lipopolysaccharide	NA	NA	NA	NA	NA	NA	NA	NA	NA
Lipid A-Ara4N pathway (Polymyxin resistance)	Polymyxin resistance protein ArnC, glycosyl transferase (EC 2.4.-.-)	UDP-4-amino-4-deoxy-L-arabinose--oxoglutarate aminotransferase (EC 2.6.1.-)	UDP-glucose dehydrogenase (EC 1.1.1.22)	NA	NA	NA	NA	NA	NA	NA
Lipopolysaccharide assembly	Inner membrane protein YrbG, predicted calcium/sodium:proton antiporter	Lipoprotein releasing system ATP-binding protein LolD	Lipoprotein releasing system transmembrane protein LolC	Outer membrane protein assembly factor YaeT precursor	Probable component of the lipoprotein assembly complex (forms a complex with YaeT, YfgL, and NlpB)	Survival protein SurA precursor (Peptidyl-prolyl cis-trans isomerase SurA) (EC 5.2.1.8)	NA	NA	NA	NA
Listeria Pathogenicity Island LIPI-1 extended	Phosphatidylinositol-specific phospholipase C (EC 4.6.1.13)	NA	NA	NA	NA	NA	NA	NA	NA	NA
Listeria surface proteins: Internalin-like proteins	Internalin A (LPXTG motif)	NA	NA	NA	NA	NA	NA	NA	NA	NA
Lysine Biosynthesis DAP Pathway	Meso-diaminopimelate D-dehydrogenase (EC 1.4.1.16)	NA	NA	NA	NA	NA	NA	NA	NA	NA
Maltose and Maltodextrin Utilization	4-alpha-glucanotransferase (amylomaltase) (EC 2.4.1.25)	Alpha-amylase (EC 3.2.1.1)	Cytoplasmic alpha-amylase (EC 3.2.1.1)	Glycogen phosphorylase (EC 2.4.1.1)	Maltose/maltodextrin transport ATP-binding protein MalK (EC 3.6.3.19)	Transcriptional activator of maltose regulon, MalT	NA	NA	NA	NA
Mannose Metabolism	Alpha-1,2-mannosidase	Mannose-1-phosphate guanylyltransferase (GDP) (EC 2.7.7.22)	NA	NA	NA	NA	NA	NA	NA	NA
Menaquinone and Phylloquinone Biosynthesis	2-succinyl-5-enolpyruvyl-6-hydroxy-3-cyclohexene-1-carboxylic-acid synthase (EC 2.2.1.9)	Naphthoate synthase (EC 4.1.3.36)	NA	NA	NA	NA	NA	NA	NA	NA
Methionine Biosynthesis	5,10-methylenetetrahydrofolate reductase (EC 1.5.1.20)	O-succinylhomoserine sulfhydrylase (EC 2.5.1.48)	NA	NA	NA	NA	NA	NA	NA	NA
Methionine Degradation	Pyruvate-flavodoxin oxidoreductase (EC 1.2.7.-)	NA	NA	NA	NA	NA	NA	NA	NA	NA
Methylglyoxal Metabolism	Aldehyde dehydrogenase B (EC 1.2.1.22)	NA	NA	NA	NA	NA	NA	NA	NA	NA
Multidrug Resistance Efflux Pumps	RND efflux system, inner membrane transporter CmeB	RND efflux system, outer membrane lipoprotein, NodT family	Transcription repressor of multidrug efflux pump acrAB operon, TetR (AcrR) family	NA	NA	NA	NA	NA	NA	NA
Multidrug efflux pump in Campylobacter jejuni (CmeABC operon)	RND efflux system, inner membrane transporter CmeB	NA	NA	NA	NA	NA	NA	NA	NA	NA
N-Acetyl-Galactosamine and Galactosamine Utilization	Transcriptional repressor of aga operon	NA	NA	NA	NA	NA	NA	NA	NA	NA
N-linked Glycosylation in Bacteria	4-keto-6-deoxy-N-Acetyl-D-hexosaminyl-(Lipid carrier) aminotransferase	Alpha-1,3-N-acetylgalactosamine transferase PglA (EC 2.4.1.-)	NA	NA	NA	NA	NA	NA	NA	NA
NAD and NADP cofactor biosynthesis global	Glutamine amidotransferase chain of NAD synthetase	L-aspartate oxidase (EC 1.4.3.16)	Quinolinate phosphoribosyltransferase [decarboxylating] (EC 2.4.2.19)	Quinolinate synthetase (EC 2.5.1.72)	Ribosylnicotinamide kinase (EC 2.7.1.22)	NA	NA	NA	NA	NA
NAD regulation	L-aspartate oxidase (EC 1.4.3.16)	Quinolinate phosphoribosyltransferase [decarboxylating] (EC 2.4.2.19)	Quinolinate synthetase (EC 2.5.1.72)	NA	NA	NA	NA	NA	NA	NA
Na(+)-translocating NADH-quinone oxidoreductase and rnf-like group of electron transport complexes	Na(+)-translocating NADH-quinone reductase subunit A (EC 1.6.5.-)	Na(+)-translocating NADH-quinone reductase subunit B (EC 1.6.5.-)	Na(+)-translocating NADH-quinone reductase subunit C (EC 1.6.5.-)	Na(+)-translocating NADH-quinone reductase subunit D (EC 1.6.5.-)	Na(+)-translocating NADH-quinone reductase subunit E (EC 1.6.5.-)	Na(+)-translocating NADH-quinone reductase subunit F (EC 1.6.5.-)	NA	NA	NA	NA
Na+ translocating decarboxylases and related biotin-dependent enzymes	Biotin carboxyl carrier protein of methylmalonyl-CoA decarboxylase	Methylmalonyl-CoA decarboxylase, alpha chain (EC 4.1.1.41)	NA	NA	NA	NA	NA	NA	NA	NA
Nitrate and nitrite ammonification	Nitrate/nitrite response regulator protein	NA	NA	NA	NA	NA	NA	NA	NA	NA
Nitrosative stress	Hcp transcriptional regulator HcpR (Crp/Fnr family)	NA	NA	NA	NA	NA	NA	NA	NA	NA
One-carbon metabolism by tetrahydropterines	5,10-methylenetetrahydrofolate reductase (EC 1.5.1.20)	NA	NA	NA	NA	NA	NA	NA	NA	NA
Oxidative stress	Rubrerythrin	Superoxide reductase (EC 1.15.1.2)	NA	NA	NA	NA	NA	NA	NA	NA
Pentose phosphate pathway	Ribose 5-phosphate isomerase B (EC 5.3.1.6)	Transaldolase (EC 2.2.1.2)	Transketolase (EC 2.2.1.1)	NA	NA	NA	NA	NA	NA	NA
Peptidoglycan Biosynthesis	Glutamine synthetase type III, GlnN (EC 6.3.1.2)	Glutamine synthetase, clostridia type (EC 6.3.1.2)	Monofunctional biosynthetic peptidoglycan transglycosylase (EC 2.4.2.-)	Penicillin-binding protein 2 (PBP-2)	Rare lipoprotein A precursor	NA	NA	NA	NA	NA
Peptidyl-prolyl cis-trans isomerase	FKBP-type peptidyl-prolyl cis-trans isomerase SlyD (EC 5.2.1.8)	FKBP-type peptidyl-prolyl cis-trans isomerase fklB (EC 5.2.1.8)	Survival protein SurA precursor (Peptidyl-prolyl cis-trans isomerase SurA) (EC 5.2.1.8)	NA	NA	NA	NA	NA	NA	NA
Peripheral Glucose Catabolism Pathways	Glucokinase (EC 2.7.1.2)	NA	NA	NA	NA	NA	NA	NA	NA	NA
Periplasmic disulfide interchange	Cytochrome c-type biogenesis protein DsbD, protein-disulfide reductase (EC 1.8.1.8)	NA	NA	NA	NA	NA	NA	NA	NA	NA
Phage capsid proteins	Phage major capsid protein	NA	NA	NA	NA	NA	NA	NA	NA	NA
Phosphate metabolism	Phosphate-specific outer membrane porin OprP	Pyrophosphate-energized proton pump (EC 3.6.1.1)	Sodium-dependent phosphate transporter	NA	NA	NA	NA	NA	NA	NA
PnuC-like transporters	Predicted thiamin transporter PnuT	Ribosylnicotinamide kinase (EC 2.7.1.22)	NA	NA	NA	NA	NA	NA	NA	NA
Polyadenylation bacterial	Polyribonucleotide nucleotidyltransferase (EC 2.7.7.8)	NA	NA	NA	NA	NA	NA	NA	NA	NA
Polyamine Metabolism	Biosynthetic arginine decarboxylase (EC 4.1.1.19)	Carboxynorspermidine decarboxylase, putative (EC 4.1.1.-)	Carboxynorspermidine dehydrogenase, putative (EC 1.1.1.-)	N-carbamoylputrescine amidase (3.5.1.53)	Putrescine transport ATP-binding protein PotG (TC 3.A.1.11.2)	Putrescine/proton symporter, putrescine/ornithine antiporter PotE	NA	NA	NA	NA
Polysaccharide deacetylases	Polysaccharide deacetylase	NA	NA	NA	NA	NA	NA	NA	NA	NA
Potassium homeostasis	FKBP-type peptidyl-prolyl cis-trans isomerase SlyD (EC 5.2.1.8)	NA	NA	NA	NA	NA	NA	NA	NA	NA
Predicted carbohydrate hydrolases	COG1649 predicted glycoside hydrolase	COG2152 predicted glycoside hydrolase	Polysaccharide deacetylase	NA	NA	NA	NA	NA	NA	NA
Proline, 4-hydroxyproline uptake and utilization	Dipeptidyl peptidase IV in 4-hydroxyproline catabolic gene cluster	NA	NA	NA	NA	NA	NA	NA	NA	NA
Propionyl-CoA to Succinyl-CoA Module	Methylmalonyl-CoA decarboxylase, alpha chain (EC 4.1.1.41)	NA	NA	NA	NA	NA	NA	NA	NA	NA
Proteasome bacterial	ATP-dependent protease La (EC 3.4.21.53) Type I	NA	NA	NA	NA	NA	NA	NA	NA	NA
Protein chaperones	Chaperone protein HtpG	ClpB protein	DnaJ-class molecular chaperone CbpA	NA	NA	NA	NA	NA	NA	NA
Protein degradation	Dipeptidyl carboxypeptidase Dcp (EC 3.4.15.5)	NA	NA	NA	NA	NA	NA	NA	NA	NA
Proteolysis in bacteria, ATP-dependent	ATP-dependent protease La (EC 3.4.21.53) Type I	ClpB protein	NA	NA	NA	NA	NA	NA	NA	NA
Purine Utilization	Guanine deaminase (EC 3.5.4.3)	NA	NA	NA	NA	NA	NA	NA	NA	NA
Purine conversions	Guanine deaminase (EC 3.5.4.3)	NA	NA	NA	NA	NA	NA	NA	NA	NA
Pyridoxin (Vitamin B6) Biosynthesis	4-hydroxythreonine-4-phosphate dehydrogenase (EC 1.1.1.262)	Phosphoserine aminotransferase (EC 2.6.1.52)	NA	NA	NA	NA	NA	NA	NA	NA
Pyrroloquinoline Quinone biosynthesis	Microsomal dipeptidase (EC 3.4.13.19)	NA	NA	NA	NA	NA	NA	NA	NA	NA
Pyruvate Alanine Serine Interconversions	L-serine dehydratase (EC 4.3.1.17)	NA	NA	NA	NA	NA	NA	NA	NA	NA
Pyruvate metabolism I: anaplerotic reactions, PEP	NAD-dependent malic enzyme (EC 1.1.1.38)	NADP-dependent malic enzyme (EC 1.1.1.40)	Pyruvate carboxyl transferase (EC 6.4.1.1)	Pyruvate,phosphate dikinase (EC 2.7.9.1)	NA	NA	NA	NA	NA	NA
Pyruvate:ferredoxin oxidoreductase	Pyruvate-flavodoxin oxidoreductase (EC 1.2.7.-)	NA	NA	NA	NA	NA	NA	NA	NA	NA
Queuosine-Archaeosine Biosynthesis	Queuosine Biosynthesis QueC ATPase	S-adenosylmethionine:tRNA ribosyltransferase-isomerase (EC 5.-.-.-)	NA	NA	NA	NA	NA	NA	NA	NA
Quinolinic acid and its derivatives	Quinolinate synthetase (EC 2.5.1.72)	NA	NA	NA	NA	NA	NA	NA	NA	NA
RNA processing and degradation, bacterial	3'-to-5' oligoribonuclease (orn)	Cytoplasmic axial filament protein CafA and Ribonuclease G (EC 3.1.4.-)	NA	NA	NA	NA	NA	NA	NA	NA
Respiratory Complex I	NADH ubiquinone oxidoreductase chain A (EC 1.6.5.3)	NADH-ubiquinone oxidoreductase chain B (EC 1.6.5.3)	NADH-ubiquinone oxidoreductase chain D (EC 1.6.5.3)	NADH-ubiquinone oxidoreductase chain H (EC 1.6.5.3)	NADH-ubiquinone oxidoreductase chain I (EC 1.6.5.3)	NADH-ubiquinone oxidoreductase chain J (EC 1.6.5.3)	NADH-ubiquinone oxidoreductase chain K (EC 1.6.5.3)	NADH-ubiquinone oxidoreductase chain L (EC 1.6.5.3)	NADH-ubiquinone oxidoreductase chain M (EC 1.6.5.3)	NADH-ubiquinone oxidoreductase chain N (EC 1.6.5.3)
Respiratory dehydrogenases 1	Anaerobic glycerol-3-phosphate dehydrogenase subunit A (EC 1.1.5.3)	Anaerobic glycerol-3-phosphate dehydrogenase subunit B (EC 1.1.5.3)	Anaerobic glycerol-3-phosphate dehydrogenase subunit C (EC 1.1.5.3)	NA	NA	NA	NA	NA	NA	NA
Restriction-Modification System	Type III restriction-modification system methylation subunit (EC 2.1.1.72)	NA	NA	NA	NA	NA	NA	NA	NA	NA
Rhamnose containing glycans	Glucose-1-phosphate thymidylyltransferase (EC 2.7.7.24)	dTDP-4-dehydrorhamnose 3,5-epimerase (EC 5.1.3.13)	dTDP-glucose 4,6-dehydratase (EC 4.2.1.46)	NA	NA	NA	NA	NA	NA	NA
Ribonuclease H	Ribonuclease HI-related protein 3	NA	NA	NA	NA	NA	NA	NA	NA	NA
Ribonucleotide reduction	Ribonucleotide reductase of class Ia (aerobic), alpha subunit (EC 1.17.4.1)	Ribonucleotide reductase of class Ia (aerobic), beta subunit (EC 1.17.4.1)	NA	NA	NA	NA	NA	NA	NA	NA
Ribosomal protein S12p Asp methylthiotransferase	Ribosomal protein S12p Asp88 (E. coli) methylthiotransferase	NA	NA	NA	NA	NA	NA	NA	NA	NA
Ribosome activity modulation	Ribosome hibernation protein YhbH	NA	NA	NA	NA	NA	NA	NA	NA	NA
Ribosome biogenesis bacterial	LSU m5C1962 methyltransferase RlmI	RNA pseudouridylate synthase, group 1	NA	NA	NA	NA	NA	NA	NA	NA
Rubrerythrin	Rubrerythrin	Superoxide reductase (EC 1.15.1.2)	NA	NA	NA	NA	NA	NA	NA	NA
Serine Biosynthesis	Phosphoserine aminotransferase (EC 2.6.1.52)	NA	NA	NA	NA	NA	NA	NA	NA	NA
Serine-glyoxylate cycle	5,10-methylenetetrahydrofolate reductase (EC 1.5.1.20)	Fumarate hydratase class I, anaerobic (EC 4.2.1.2)	Succinate dehydrogenase flavoprotein subunit (EC 1.3.99.1)	Succinate dehydrogenase iron-sulfur protein (EC 1.3.99.1)	Succinyl-CoA ligase [ADP-forming] alpha chain (EC 6.2.1.5)	Succinyl-CoA ligase [ADP-forming] beta chain (EC 6.2.1.5)	NA	NA	NA	NA
Siderophore Enterobactin	Proofreading thioesterase in enterobactin biosynthesis EntH	NA	NA	NA	NA	NA	NA	NA	NA	NA
Sortase	Cell wall surface anchor family protein, LPXTG motif	NA	NA	NA	NA	NA	NA	NA	NA	NA
Streptococcus pyogenes Virulome	Secreted Endo-beta-N-acetylglucosaminidase (EndoS)	Streptolysin O	NA	NA	NA	NA	NA	NA	NA	NA
Stringent Response, (p)ppGpp metabolism	Guanosine-3',5'-bis(diphosphate) 3'-pyrophosphohydrolase (EC 3.1.7.2)	NA	NA	NA	NA	NA	NA	NA	NA	NA
Succinate dehydrogenase	Succinate dehydrogenase cytochrome b subunit	Succinate dehydrogenase flavoprotein subunit (EC 1.3.99.1)	Succinate dehydrogenase iron-sulfur protein (EC 1.3.99.1)	NA	NA	NA	NA	NA	NA	NA
Sugar utilization in Thermotogales	Alpha-L-fucosidase (EC 3.2.1.51)	Glucokinase (EC 2.7.1.2)	Ribose 5-phosphate isomerase B (EC 5.3.1.6)	Transaldolase (EC 2.2.1.2)	Transketolase (EC 2.2.1.1)	NA	NA	NA	NA	NA
TCA Cycle	Succinate dehydrogenase flavoprotein subunit (EC 1.3.99.1)	Succinate dehydrogenase iron-sulfur protein (EC 1.3.99.1)	Succinyl-CoA ligase [ADP-forming] alpha chain (EC 6.2.1.5)	Succinyl-CoA ligase [ADP-forming] beta chain (EC 6.2.1.5)	NA	NA	NA	NA	NA	NA
Teichuronic acid biosynthesis	UDP-glucose dehydrogenase (EC 1.1.1.22)	NA	NA	NA	NA	NA	NA	NA	NA	NA
Thiamin biosynthesis	Glycine oxidase ThiO (EC 1.4.3.19)	Predicted thiamin transporter PnuT	Thiamin-regulated outer membrane receptor Omr1	Thiaminase II (EC 3.5.99.2)	NA	NA	NA	NA	NA	NA
Thioredoxin-disulfide reductase	Alkyl hydroperoxide reductase protein C (EC 1.6.4.-)	NA	NA	NA	NA	NA	NA	NA	NA	NA
Threonine degradation	L-threonine 3-dehydrogenase (EC 1.1.1.103)	Threonine dehydrogenase and related Zn-dependent dehydrogenases	NA	NA	NA	NA	NA	NA	NA	NA
Tn552	Beta-lactamase (EC 3.5.2.6)	NA	NA	NA	NA	NA	NA	NA	NA	NA
Ton and Tol transport systems	Biopolymer transport protein ExbD/TolR	Colicin I receptor precursor	Ferric siderophore transport system, biopolymer transport protein ExbB	Ferric siderophore transport system, periplasmic binding protein TonB	Outer membrane lipoprotein omp16 precursor	TonB-dependent receptor	TonB-dependent siderophore receptor	NA	NA	NA
Transcription factors bacterial	Transcription antitermination protein UpdY	Transcription termination factor Rho	NA	NA	NA	NA	NA	NA	NA	NA
Translation elongation factor G family	Translation elongation factor G-related protein	NA	NA	NA	NA	NA	NA	NA	NA	NA
Transport of Iron	Ferric iron ABC transporter, ATP-binding protein	Ferric iron ABC transporter, iron-binding protein	Ferric iron ABC transporter, permease protein	Ferrichrome-iron receptor	Periplasmic protein p19 involved in high-affinity Fe2+ transport	Putative high-affinity iron permease	NA	NA	NA	NA
Transport of Zinc	Putative metal chaperone, involved in Zn homeostasis, GTPase of COG0523 family	NA	NA	NA	NA	NA	NA	NA	NA	NA
Trehalose Biosynthesis	1,4-alpha-glucan (glycogen) branching enzyme, GH-13-type (EC 2.4.1.18)	Alpha-amylase (EC 3.2.1.1)	NA	NA	NA	NA	NA	NA	NA	NA
Twin-arginine translocation system	Twin-arginine translocation protein TatC	NA	NA	NA	NA	NA	NA	NA	NA	NA
Type IV pilus	Type IV pilus biogenesis protein PilE	NA	NA	NA	NA	NA	NA	NA	NA	NA
Unknown carbohydrate utilization (cluster Yeg)	Fructose-bisphosphate aldolase class I (EC 4.1.2.13)	NA	NA	NA	NA	NA	NA	NA	NA	NA
Urea decomposition	Eukaryotic-type low-affinity urea transporter	NA	NA	NA	NA	NA	NA	NA	NA	NA
Valine degradation	Butyrate kinase (EC 2.7.2.7)	Butyryl-CoA dehydrogenase (EC 1.3.99.2)	Phosphate butyryltransferase (EC 2.3.1.19)	NA	NA	NA	NA	NA	NA	NA
Xanthosine utilization (xap region)	Xanthosine permease	NA	NA	NA	NA	NA	NA	NA	NA	NA
Xyloglucan Utilization	Alpha-L-fucosidase (EC 3.2.1.51)	NA	NA	NA	NA	NA	NA	NA	NA	NA
Xylose utilization	Phosphotransferase system for xylose-containing disaccharide, EIIC component	NA	NA	NA	NA	NA	NA	NA	NA	NA
YgfZ	5,10-methylenetetrahydrofolate reductase (EC 1.5.1.20)	Coproporphyrinogen III oxidase, oxygen-independent (EC 1.3.99.22)	Glutamate synthase [NADPH] small chain (EC 1.4.1.13)	L-aspartate oxidase (EC 1.4.3.16)	Queuosine Biosynthesis QueC ATPase	Quinolinate synthetase (EC 2.5.1.72)	Succinate dehydrogenase iron-sulfur protein (EC 1.3.99.1)	NA	NA	NA
YjeE	COG3178: Predicted phosphotransferase related to Ser/Thr protein kinases	NA	NA	NA	NA	NA	NA	NA	NA	NA
ZZ gjo need homes	Mitochondrial processing peptidase-like protein (EC 3.4.24.64)	NA	NA	NA	NA	NA	NA	NA	NA	NA
Zinc resistance	Response regulator of zinc sigma-54-dependent two-component system	NA	NA	NA	NA	NA	NA	NA	NA	NA
dTDP-rhamnose synthesis	Glucose-1-phosphate thymidylyltransferase (EC 2.7.7.24)	dTDP-4-dehydrorhamnose 3,5-epimerase (EC 5.1.3.13)	dTDP-glucose 4,6-dehydratase (EC 4.2.1.46)	NA	NA	NA	NA	NA	NA	NA
linker unit-arabinogalactan synthesis	Glucose-1-phosphate thymidylyltransferase (EC 2.7.7.24)	dTDP-4-dehydrorhamnose 3,5-epimerase (EC 5.1.3.13)	dTDP-glucose 4,6-dehydratase (EC 4.2.1.46)	NA	NA	NA	NA	NA	NA	NA
mycolic acid synthesis	3-oxoacyl-[acyl-carrier-protein] synthase, KASII (EC 2.3.1.41)	Enoyl-[acyl-carrier-protein] reductase [NADH] (EC 1.3.1.9)	NA	NA	NA	NA	NA	NA	NA	NA
polyprenyl synthesis	2-C-methyl-D-erythritol 2,4-cyclodiphosphate synthase (EC 4.6.1.12)	4-hydroxy-3-methylbut-2-enyl diphosphate reductase (EC 1.17.1.2)	NA	NA	NA	NA	NA	NA	NA	NA
rRNA modification Bacteria	Ribosomal RNA large subunit methyltransferase N (EC 2.1.1.-)	NA	NA	NA	NA	NA	NA	NA	NA	NA
tRNA aminoacylation, Glu and Gln	Glutaminyl-tRNA synthetase (EC 6.1.1.18)	NA	NA	NA	NA	NA	NA	NA	NA	NA
tRNA modification Archaea	tRNA (adenine57/58-N1)-methyltransferase (EC 2.1.1.36)	NA	NA	NA	NA	NA	NA	NA	NA	NA
tRNA modification Bacteria	Queuosine Biosynthesis QueC ATPase	S-adenosylmethionine:tRNA ribosyltransferase-isomerase (EC 5.-.-.-)	tRNA (Guanosine18-2'-O-) -methyltransferase (EC 2.1.1.34)	NA	NA	NA	NA	NA	NA	NA
tRNA modification yeast cytoplasmic	tRNA (Guanosine18-2'-O-) -methyltransferase (EC 2.1.1.34)	NA	NA	NA	NA	NA	NA	NA	NA	NA
tRNA processing	Ribonuclease D (EC 3.1.26.3)	NA	NA	NA	NA	NA	NA	NA	NA	NA
tRNAmodification position 34	S-adenosylmethionine:tRNA ribosyltransferase-isomerase (EC 5.-.-.-)	NA	NA	NA	NA	NA	NA	NA	NA	NA
