# Supplementary material for: Comparative meta-RNA-seq of the vaginal microbiota and differential expression by Lactobacillus iners in health and dysbiosis
Source: Microbiome. 2013 Apr 12;1:12. doi: 10.1186/2049-2618-1-12 (PMC3971606; doi:10.1186/2049-2618-1-12)
Supplement: Additional file 7: Table S13 — Lookup for Figure S8A functions (healthy, non-BV (N) condition). [file 2049-2618-1-12-S7.xls]

## Sheet: nbv_table_hier3.txt
Table S13: Lookup for Figure S8A functions (N condition)
kegg_path	col1	col2	col3	col4	col5	col6	col7	col8	col9	col10	col11	col12	col13	col14	col15	col16	col17	col18	col19	col20	col21	col22	col23	col24	col25	col26	col27	col28	col29	col30	col31	col32	col33	col34	col35	col36	col37	col38	col39	col40	col41	col42	col43	col44	col45	col46	col47	col48	col49
00030 Pentose phosphate pathway [PATH:ko00030]	K00033E1.1.1.44, PGD, gnd; 6-phosphogluconate dehydrogenase [EC:1.1.1.44]	K00036G6PD, zwf; glucose-6-phosphate 1-dehydrogenase [EC:1.1.1.49]	K00850PFK, pfk; 6-phosphofructokinase [EC:2.7.1.11]	K00851E2.7.1.12, gntK, idnK; gluconokinase [EC:2.7.1.12]	K00852E2.7.1.15, rbsK; ribokinase [EC:2.7.1.15]	K00948E2.7.6.1, prsA; ribose-phosphate pyrophosphokinase [EC:2.7.6.1]	K01624FBA, fbaA; fructose-bisphosphate aldolase, class II [EC:4.1.2.13]	K01625eda; 2-dehydro-3-deoxyphosphogluconate aldolase / 4-hydroxy-2-oxoglutarate aldolase [EC:4.1.2.14 4.1.3.16]	K01807E5.3.1.6A, rpiA; ribose 5-phosphate isomerase A [EC:5.3.1.6]	K01810GPI, pgi; glucose-6-phosphate isomerase [EC:5.3.1.9]	K01839deoB; phosphopentomutase [EC:5.4.2.7]	K07404pgl; 6-phosphogluconolactonase [EC:3.1.1.31]	NA	NA	NA	NA	NA	NA	NA	NA	NA	NA	NA	NA	NA	NA	NA	NA	NA	NA	NA	NA	NA	NA	NA	NA	NA	NA	NA	NA	NA	NA	NA	NA	NA	NA	NA	NA	NA
00040 Pentose and glucuronate interconversions [PATH:ko00040]	K00963E2.7.7.9, galU; UTP--glucose-1-phosphate uridylyltransferase [EC:2.7.7.9]	K01625eda; 2-dehydro-3-deoxyphosphogluconate aldolase / 4-hydroxy-2-oxoglutarate aldolase [EC:4.1.2.14 4.1.3.16]	NA	NA	NA	NA	NA	NA	NA	NA	NA	NA	NA	NA	NA	NA	NA	NA	NA	NA	NA	NA	NA	NA	NA	NA	NA	NA	NA	NA	NA	NA	NA	NA	NA	NA	NA	NA	NA	NA	NA	NA	NA	NA	NA	NA	NA	NA	NA
00051 Fructose and mannose metabolism [PATH:ko00051]	K00847E2.7.1.4, scrK; fructokinase [EC:2.7.1.4]	K00850PFK, pfk; 6-phosphofructokinase [EC:2.7.1.11]	K00882E2.7.1.56, fruK; 1-phosphofructokinase [EC:2.7.1.56]	K01624FBA, fbaA; fructose-bisphosphate aldolase, class II [EC:4.1.2.13]	K01803TPI, tpiA; triosephosphate isomerase (TIM) [EC:5.3.1.1]	K01840E5.4.2.8, manB; phosphomannomutase [EC:5.4.2.8]	K02768PTS-Fru-EIIA, fruB; PTS system, fructose-specific IIA component [EC:2.7.1.69]	K02769PTS-Fru-EIIB, fruA; PTS system, fructose-specific IIB component [EC:2.7.1.69]	NA	NA	NA	NA	NA	NA	NA	NA	NA	NA	NA	NA	NA	NA	NA	NA	NA	NA	NA	NA	NA	NA	NA	NA	NA	NA	NA	NA	NA	NA	NA	NA	NA	NA	NA	NA	NA	NA	NA	NA	NA
00052 Galactose metabolism [PATH:ko00052]	K00850PFK, pfk; 6-phosphofructokinase [EC:2.7.1.11]	K00917E2.7.1.144, lacC; tagatose 6-phosphate kinase [EC:2.7.1.144]	K00963E2.7.7.9, galU; UTP--glucose-1-phosphate uridylyltransferase [EC:2.7.7.9]	K01784galE, GALE; UDP-glucose 4-epimerase [EC:5.1.3.2]	K07407E3.2.1.22B, galA, rafA; alpha-galactosidase [EC:3.2.1.22]	K12308bgaB, lacA; beta-galactosidase [EC:3.2.1.23]	NA	NA	NA	NA	NA	NA	NA	NA	NA	NA	NA	NA	NA	NA	NA	NA	NA	NA	NA	NA	NA	NA	NA	NA	NA	NA	NA	NA	NA	NA	NA	NA	NA	NA	NA	NA	NA	NA	NA	NA	NA	NA	NA
00061 Fatty acid biosynthesis [PATH:ko00061]	K01071E3.1.2.14; oleoyl-[acyl-carrier-protein] hydrolase [EC:3.1.2.14]	NA	NA	NA	NA	NA	NA	NA	NA	NA	NA	NA	NA	NA	NA	NA	NA	NA	NA	NA	NA	NA	NA	NA	NA	NA	NA	NA	NA	NA	NA	NA	NA	NA	NA	NA	NA	NA	NA	NA	NA	NA	NA	NA	NA	NA	NA	NA	NA
00071 Fatty acid metabolism [PATH:ko00071]	K00001E1.1.1.1, adh; alcohol dehydrogenase [EC:1.1.1.1]	K00121frmA, ADH5, adhC; S-(hydroxymethyl)glutathione dehydrogenase / alcohol dehydrogenase [EC:1.1.1.284 1.1.1.1]	K00626E2.3.1.9, atoB; acetyl-CoA C-acetyltransferase [EC:2.3.1.9]	K04072adhE; acetaldehyde dehydrogenase / alcohol dehydrogenase [EC:1.2.1.10 1.1.1.1]	NA	NA	NA	NA	NA	NA	NA	NA	NA	NA	NA	NA	NA	NA	NA	NA	NA	NA	NA	NA	NA	NA	NA	NA	NA	NA	NA	NA	NA	NA	NA	NA	NA	NA	NA	NA	NA	NA	NA	NA	NA	NA	NA	NA	NA
00072 Synthesis and degradation of ketone bodies [PATH:ko00072]	K00626E2.3.1.9, atoB; acetyl-CoA C-acetyltransferase [EC:2.3.1.9]	K01641E2.3.3.10, pksG; hydroxymethylglutaryl-CoA synthase [EC:2.3.3.10]	NA	NA	NA	NA	NA	NA	NA	NA	NA	NA	NA	NA	NA	NA	NA	NA	NA	NA	NA	NA	NA	NA	NA	NA	NA	NA	NA	NA	NA	NA	NA	NA	NA	NA	NA	NA	NA	NA	NA	NA	NA	NA	NA	NA	NA	NA	NA
00130 Ubiquinone and other terpenoid-quinone biosynthesis [PATH:ko00130]	K02548menA; 1,4-dihydroxy-2-naphthoate octaprenyltransferase [EC:2.5.1.-]	NA	NA	NA	NA	NA	NA	NA	NA	NA	NA	NA	NA	NA	NA	NA	NA	NA	NA	NA	NA	NA	NA	NA	NA	NA	NA	NA	NA	NA	NA	NA	NA	NA	NA	NA	NA	NA	NA	NA	NA	NA	NA	NA	NA	NA	NA	NA	NA
00190 Oxidative phosphorylation [PATH:ko00190]	K01507E3.6.1.1, ppa; inorganic pyrophosphatase [EC:3.6.1.1]	K01535E3.6.3.6; H+-transporting ATPase [EC:3.6.3.6]	K02108ATPF0A, atpB; F-type H+-transporting ATPase subunit a [EC:3.6.3.14]	K02109ATPF0B, atpF; F-type H+-transporting ATPase subunit b [EC:3.6.3.14]	K02110ATPF0C, atpE; F-type H+-transporting ATPase subunit c [EC:3.6.3.14]	K02111ATPF1A, atpA; F-type H+-transporting ATPase subunit alpha [EC:3.6.3.14]	K02112ATPF1B, atpD; F-type H+-transporting ATPase subunit beta [EC:3.6.3.14]	K02113ATPF1D, atpH; F-type H+-transporting ATPase subunit delta [EC:3.6.3.14]	K02114ATPF1E, atpC; F-type H+-transporting ATPase subunit epsilon [EC:3.6.3.14]	K02115ATPF1G, atpG; F-type H+-transporting ATPase subunit gamma [EC:3.6.3.14]	K03885ndh; NADH dehydrogenase [EC:1.6.99.3]	NA	NA	NA	NA	NA	NA	NA	NA	NA	NA	NA	NA	NA	NA	NA	NA	NA	NA	NA	NA	NA	NA	NA	NA	NA	NA	NA	NA	NA	NA	NA	NA	NA	NA	NA	NA	NA	NA
00194 Photosynthesis proteins [BR:ko00194]	K02108ATPF0A, atpB; F-type H+-transporting ATPase subunit a [EC:3.6.3.14]	K02109ATPF0B, atpF; F-type H+-transporting ATPase subunit b [EC:3.6.3.14]	K02110ATPF0C, atpE; F-type H+-transporting ATPase subunit c [EC:3.6.3.14]	K02111ATPF1A, atpA; F-type H+-transporting ATPase subunit alpha [EC:3.6.3.14]	K02112ATPF1B, atpD; F-type H+-transporting ATPase subunit beta [EC:3.6.3.14]	K02113ATPF1D, atpH; F-type H+-transporting ATPase subunit delta [EC:3.6.3.14]	K02114ATPF1E, atpC; F-type H+-transporting ATPase subunit epsilon [EC:3.6.3.14]	K02115ATPF1G, atpG; F-type H+-transporting ATPase subunit gamma [EC:3.6.3.14]	NA	NA	NA	NA	NA	NA	NA	NA	NA	NA	NA	NA	NA	NA	NA	NA	NA	NA	NA	NA	NA	NA	NA	NA	NA	NA	NA	NA	NA	NA	NA	NA	NA	NA	NA	NA	NA	NA	NA	NA	NA
00195 Photosynthesis [PATH:ko00195]	K02108ATPF0A, atpB; F-type H+-transporting ATPase subunit a [EC:3.6.3.14]	K02109ATPF0B, atpF; F-type H+-transporting ATPase subunit b [EC:3.6.3.14]	K02110ATPF0C, atpE; F-type H+-transporting ATPase subunit c [EC:3.6.3.14]	K02111ATPF1A, atpA; F-type H+-transporting ATPase subunit alpha [EC:3.6.3.14]	K02112ATPF1B, atpD; F-type H+-transporting ATPase subunit beta [EC:3.6.3.14]	K02113ATPF1D, atpH; F-type H+-transporting ATPase subunit delta [EC:3.6.3.14]	K02114ATPF1E, atpC; F-type H+-transporting ATPase subunit epsilon [EC:3.6.3.14]	K02115ATPF1G, atpG; F-type H+-transporting ATPase subunit gamma [EC:3.6.3.14]	NA	NA	NA	NA	NA	NA	NA	NA	NA	NA	NA	NA	NA	NA	NA	NA	NA	NA	NA	NA	NA	NA	NA	NA	NA	NA	NA	NA	NA	NA	NA	NA	NA	NA	NA	NA	NA	NA	NA	NA	NA
00230 Purine metabolism [PATH:ko00230]	K00525E1.17.4.1A, nrdA, nrdE; ribonucleoside-diphosphate reductase alpha chain [EC:1.17.4.1]	K00526E1.17.4.1B, nrdB, nrdF; ribonucleoside-diphosphate reductase beta chain [EC:1.17.4.1]	K00527nrdD; ribonucleoside-triphosphate reductase [EC:1.17.4.2]	K00759E2.4.2.7, apt; adenine phosphoribosyltransferase [EC:2.4.2.7]	K00760E2.4.2.8, hpt; hypoxanthine phosphoribosyltransferase [EC:2.4.2.8]	K00873PK, pyk; pyruvate kinase [EC:2.7.1.40]	K00904E2.7.1.113, dgk; deoxyguanosine kinase [EC:2.7.1.113]	K00939E2.7.4.3, adk; adenylate kinase [EC:2.7.4.3]	K00940E2.7.4.6, ndk; nucleoside-diphosphate kinase [EC:2.7.4.6]	K00942E2.7.4.8, gmk; guanylate kinase [EC:2.7.4.8]	K00948E2.7.6.1, prsA; ribose-phosphate pyrophosphokinase [EC:2.7.6.1]	K00951relA; GTP pyrophosphokinase [EC:2.7.6.5]	K01488E3.5.4.4, ADA, add; adenosine deaminase [EC:3.5.4.4]	K01515E3.6.1.13; ADP-ribose pyrophosphatase [EC:3.6.1.13]	K01516E3.6.1.15; nucleoside-triphosphatase [EC:3.6.1.15]	K01756E4.3.2.2, purB; adenylosuccinate lyase [EC:4.3.2.2]	K01839deoB; phosphopentomutase [EC:5.4.2.7]	K01939E6.3.4.4, purA; adenylosuccinate synthase [EC:6.3.4.4]	K01951E6.3.5.2, guaA; GMP synthase (glutamine-hydrolysing) [EC:6.3.5.2]	K02335DPO1, polA; DNA polymerase I [EC:2.7.7.7]	K02337DPO3A1, dnaE; DNA polymerase III subunit alpha [EC:2.7.7.7]	K02338DPO3B, dnaN; DNA polymerase III subunit beta [EC:2.7.7.7]	K02340DPO3D1, holA; DNA polymerase III subunit delta [EC:2.7.7.7]	K02343DPO3G, dnaX; DNA polymerase III subunit gamma/tau [EC:2.7.7.7]	K03040rpoA; DNA-directed RNA polymerase subunit alpha [EC:2.7.7.6]	K03043rpoB; DNA-directed RNA polymerase subunit beta [EC:2.7.7.6]	K03046rpoC; DNA-directed RNA polymerase subunit beta' [EC:2.7.7.6]	K03060rpoZ; DNA-directed RNA polymerase subunit omega [EC:2.7.7.6]	K03763DPO3A2, polC; DNA polymerase III subunit alpha, Gram-positive type [EC:2.7.7.7]	K03816xpt; xanthine phosphoribosyltransferase [EC:2.4.2.22]	K07816E2.7.6.5X; putative GTP pyrophosphokinase [EC:2.7.6.5]	NA	NA	NA	NA	NA	NA	NA	NA	NA	NA	NA	NA	NA	NA	NA	NA	NA	NA
00240 Pyrimidine metabolism [PATH:ko00240]	K00226pyrD; dihydroorotate oxidase [EC:1.3.3.1]	K00384E1.8.1.9, trxB; thioredoxin reductase (NADPH) [EC:1.8.1.9]	K00525E1.17.4.1A, nrdA, nrdE; ribonucleoside-diphosphate reductase alpha chain [EC:1.17.4.1]	K00526E1.17.4.1B, nrdB, nrdF; ribonucleoside-diphosphate reductase beta chain [EC:1.17.4.1]	K00527nrdD; ribonucleoside-triphosphate reductase [EC:1.17.4.2]	K00560E2.1.1.45, thyA; thymidylate synthase [EC:2.1.1.45]	K00609pyrB, PYR2; aspartate carbamoyltransferase catalytic subunit [EC:2.1.3.2]	K00761E2.4.2.9, upp; uracil phosphoribosyltransferase [EC:2.4.2.9]	K00762pyrE; orotate phosphoribosyltransferase [EC:2.4.2.10]	K00857E2.7.1.21, tdk; thymidine kinase [EC:2.7.1.21]	K00940E2.7.4.6, ndk; nucleoside-diphosphate kinase [EC:2.7.4.6]	K00943E2.7.4.9, tmk; dTMP kinase [EC:2.7.4.9]	K00945cmk; cytidylate kinase [EC:2.7.4.14]	K01465URA4, pyrC; dihydroorotase [EC:3.5.2.3]	K01493comEB; dCMP deaminase [EC:3.5.4.12]	K01937E6.3.4.2, pyrG; CTP synthase [EC:6.3.4.2]	K01955carB, CPA2; carbamoyl-phosphate synthase large subunit [EC:6.3.5.5]	K01956carA, CPA1; carbamoyl-phosphate synthase small subunit [EC:6.3.5.5]	K02335DPO1, polA; DNA polymerase I [EC:2.7.7.7]	K02337DPO3A1, dnaE; DNA polymerase III subunit alpha [EC:2.7.7.7]	K02338DPO3B, dnaN; DNA polymerase III subunit beta [EC:2.7.7.7]	K02340DPO3D1, holA; DNA polymerase III subunit delta [EC:2.7.7.7]	K02343DPO3G, dnaX; DNA polymerase III subunit gamma/tau [EC:2.7.7.7]	K02825pyrR; pyrimidine operon attenuation protein / uracil phosphoribosyltransferase [EC:2.4.2.9]	K03040rpoA; DNA-directed RNA polymerase subunit alpha [EC:2.7.7.6]	K03043rpoB; DNA-directed RNA polymerase subunit beta [EC:2.7.7.6]	K03046rpoC; DNA-directed RNA polymerase subunit beta' [EC:2.7.7.6]	K03060rpoZ; DNA-directed RNA polymerase subunit omega [EC:2.7.7.6]	K03763DPO3A2, polC; DNA polymerase III subunit alpha, Gram-positive type [EC:2.7.7.7]	K09903E2.7.4.22, pyrH; uridylate kinase [EC:2.7.4.22]	NA	NA	NA	NA	NA	NA	NA	NA	NA	NA	NA	NA	NA	NA	NA	NA	NA	NA	NA
00250 Alanine, aspartate and glutamate metabolism [PATH:ko00250]	K00609pyrB, PYR2; aspartate carbamoyltransferase catalytic subunit [EC:2.1.3.2]	K00820E2.6.1.16, glmS; glucosamine--fructose-6-phosphate aminotransferase (isomerizing) [EC:2.6.1.16]	K01424E3.5.1.1, ansA, ansB; L-asparaginase [EC:3.5.1.1]	K01756E4.3.2.2, purB; adenylosuccinate lyase [EC:4.3.2.2]	K01779E5.1.1.13; aspartate racemase [EC:5.1.1.13]	K01915E6.3.1.2, glnA; glutamine synthetase [EC:6.3.1.2]	K01939E6.3.4.4, purA; adenylosuccinate synthase [EC:6.3.4.4]	K01953E6.3.5.4, asnB; asparagine synthase (glutamine-hydrolysing) [EC:6.3.5.4]	K01955carB, CPA2; carbamoyl-phosphate synthase large subunit [EC:6.3.5.5]	K01956carA, CPA1; carbamoyl-phosphate synthase small subunit [EC:6.3.5.5]	NA	NA	NA	NA	NA	NA	NA	NA	NA	NA	NA	NA	NA	NA	NA	NA	NA	NA	NA	NA	NA	NA	NA	NA	NA	NA	NA	NA	NA	NA	NA	NA	NA	NA	NA	NA	NA	NA	NA
00260 Glycine, serine and threonine metabolism [PATH:ko00260]	K00133E1.2.1.11, asd; aspartate-semialdehyde dehydrogenase [EC:1.2.1.11]	K00865E2.7.1.31, glxK; glycerate kinase [EC:2.7.1.31]	K00872E2.7.1.39A, thrB; homoserine kinase [EC:2.7.1.39]	K01733E4.2.3.1, thrC; threonine synthase [EC:4.2.3.1]	K01752E4.3.1.17, sdaA; L-serine dehydratase [EC:4.3.1.17]	NA	NA	NA	NA	NA	NA	NA	NA	NA	NA	NA	NA	NA	NA	NA	NA	NA	NA	NA	NA	NA	NA	NA	NA	NA	NA	NA	NA	NA	NA	NA	NA	NA	NA	NA	NA	NA	NA	NA	NA	NA	NA	NA	NA
00270 Cysteine and methionine metabolism [PATH:ko00270]	K00016LDH, ldh; L-lactate dehydrogenase [EC:1.1.1.27]	K00133E1.2.1.11, asd; aspartate-semialdehyde dehydrogenase [EC:1.2.1.11]	K01752E4.3.1.17, sdaA; L-serine dehydratase [EC:4.3.1.17]	K07173luxS; S-ribosylhomocysteine lyase [EC:4.4.1.21]	NA	NA	NA	NA	NA	NA	NA	NA	NA	NA	NA	NA	NA	NA	NA	NA	NA	NA	NA	NA	NA	NA	NA	NA	NA	NA	NA	NA	NA	NA	NA	NA	NA	NA	NA	NA	NA	NA	NA	NA	NA	NA	NA	NA	NA
00280 Valine, leucine and isoleucine degradation [PATH:ko00280]	K00626E2.3.1.9, atoB; acetyl-CoA C-acetyltransferase [EC:2.3.1.9]	K01641E2.3.3.10, pksG; hydroxymethylglutaryl-CoA synthase [EC:2.3.3.10]	NA	NA	NA	NA	NA	NA	NA	NA	NA	NA	NA	NA	NA	NA	NA	NA	NA	NA	NA	NA	NA	NA	NA	NA	NA	NA	NA	NA	NA	NA	NA	NA	NA	NA	NA	NA	NA	NA	NA	NA	NA	NA	NA	NA	NA	NA	NA
00290 Valine, leucine and isoleucine biosynthesis [PATH:ko00290]	K01869LARS, leuS; leucyl-tRNA synthetase [EC:6.1.1.4]	K01870IARS, ileS; isoleucyl-tRNA synthetase [EC:6.1.1.5]	K01873VARS, valS; valyl-tRNA synthetase [EC:6.1.1.9]	NA	NA	NA	NA	NA	NA	NA	NA	NA	NA	NA	NA	NA	NA	NA	NA	NA	NA	NA	NA	NA	NA	NA	NA	NA	NA	NA	NA	NA	NA	NA	NA	NA	NA	NA	NA	NA	NA	NA	NA	NA	NA	NA	NA	NA	NA
00300 Lysine biosynthesis [PATH:ko00300]	K00133E1.2.1.11, asd; aspartate-semialdehyde dehydrogenase [EC:1.2.1.11]	K00215dapB; dihydrodipicolinate reductase [EC:1.3.1.26]	K01586lysA; diaminopimelate decarboxylase [EC:4.1.1.20]	K01714dapA; dihydrodipicolinate synthase [EC:4.2.1.52]	K01778dapF; diaminopimelate epimerase [EC:5.1.1.7]	K01928E6.3.2.13, murE; UDP-N-acetylmuramoylalanyl-D-glutamate--2,6-diaminopimelate ligase [EC:6.3.2.13]	K01929murF; UDP-N-acetylmuramoylalanyl-D-glutamyl-2,6-diaminopimelate--D-alanyl-D-alanine ligase [EC:6.3.2.10]	NA	NA	NA	NA	NA	NA	NA	NA	NA	NA	NA	NA	NA	NA	NA	NA	NA	NA	NA	NA	NA	NA	NA	NA	NA	NA	NA	NA	NA	NA	NA	NA	NA	NA	NA	NA	NA	NA	NA	NA	NA	NA
00310 Lysine degradation [PATH:ko00310]	K00626E2.3.1.9, atoB; acetyl-CoA C-acetyltransferase [EC:2.3.1.9]	NA	NA	NA	NA	NA	NA	NA	NA	NA	NA	NA	NA	NA	NA	NA	NA	NA	NA	NA	NA	NA	NA	NA	NA	NA	NA	NA	NA	NA	NA	NA	NA	NA	NA	NA	NA	NA	NA	NA	NA	NA	NA	NA	NA	NA	NA	NA	NA
00311 Penicillin and cephalosporin biosynthesis [PATH:ko00311]	K01060E3.1.1.41; cephalosporin-C deacetylase [EC:3.1.1.41]	NA	NA	NA	NA	NA	NA	NA	NA	NA	NA	NA	NA	NA	NA	NA	NA	NA	NA	NA	NA	NA	NA	NA	NA	NA	NA	NA	NA	NA	NA	NA	NA	NA	NA	NA	NA	NA	NA	NA	NA	NA	NA	NA	NA	NA	NA	NA	NA
00330 Arginine and proline metabolism [PATH:ko00330]	K01259pip; proline iminopeptidase [EC:3.4.11.5]	K01625eda; 2-dehydro-3-deoxyphosphogluconate aldolase / 4-hydroxy-2-oxoglutarate aldolase [EC:4.1.2.14 4.1.3.16]	K01915E6.3.1.2, glnA; glutamine synthetase [EC:6.3.1.2]	NA	NA	NA	NA	NA	NA	NA	NA	NA	NA	NA	NA	NA	NA	NA	NA	NA	NA	NA	NA	NA	NA	NA	NA	NA	NA	NA	NA	NA	NA	NA	NA	NA	NA	NA	NA	NA	NA	NA	NA	NA	NA	NA	NA	NA	NA
00340 Histidine metabolism [PATH:ko00340]	K00599E2.1.1.-; [EC:2.1.1.-]	NA	NA	NA	NA	NA	NA	NA	NA	NA	NA	NA	NA	NA	NA	NA	NA	NA	NA	NA	NA	NA	NA	NA	NA	NA	NA	NA	NA	NA	NA	NA	NA	NA	NA	NA	NA	NA	NA	NA	NA	NA	NA	NA	NA	NA	NA	NA	NA
00350 Tyrosine metabolism [PATH:ko00350]	K00001E1.1.1.1, adh; alcohol dehydrogenase [EC:1.1.1.1]	K00121frmA, ADH5, adhC; S-(hydroxymethyl)glutathione dehydrogenase / alcohol dehydrogenase [EC:1.1.1.284 1.1.1.1]	K00599E2.1.1.-; [EC:2.1.1.-]	K00680E2.3.1.-; [EC:2.3.1.-]	K04072adhE; acetaldehyde dehydrogenase / alcohol dehydrogenase [EC:1.2.1.10 1.1.1.1]	NA	NA	NA	NA	NA	NA	NA	NA	NA	NA	NA	NA	NA	NA	NA	NA	NA	NA	NA	NA	NA	NA	NA	NA	NA	NA	NA	NA	NA	NA	NA	NA	NA	NA	NA	NA	NA	NA	NA	NA	NA	NA	NA	NA
00361 gamma-Hexachlorocyclohexane degradation [PATH:ko00361]	K01101E3.1.3.41; 4-nitrophenyl phosphatase [EC:3.1.3.41]	NA	NA	NA	NA	NA	NA	NA	NA	NA	NA	NA	NA	NA	NA	NA	NA	NA	NA	NA	NA	NA	NA	NA	NA	NA	NA	NA	NA	NA	NA	NA	NA	NA	NA	NA	NA	NA	NA	NA	NA	NA	NA	NA	NA	NA	NA	NA	NA
00362 Benzoate degradation via hydroxylation [PATH:ko00362]	K01607E4.1.1.44, pcaC; 4-carboxymuconolactone decarboxylase [EC:4.1.1.44]	K01821E5.3.2.-; 4-oxalocrotonate tautomerase [EC:5.3.2.-]	NA	NA	NA	NA	NA	NA	NA	NA	NA	NA	NA	NA	NA	NA	NA	NA	NA	NA	NA	NA	NA	NA	NA	NA	NA	NA	NA	NA	NA	NA	NA	NA	NA	NA	NA	NA	NA	NA	NA	NA	NA	NA	NA	NA	NA	NA	NA
00380 Tryptophan metabolism [PATH:ko00380]	K00626E2.3.1.9, atoB; acetyl-CoA C-acetyltransferase [EC:2.3.1.9]	K01867WARS, trpS; tryptophanyl-tRNA synthetase [EC:6.1.1.2]	NA	NA	NA	NA	NA	NA	NA	NA	NA	NA	NA	NA	NA	NA	NA	NA	NA	NA	NA	NA	NA	NA	NA	NA	NA	NA	NA	NA	NA	NA	NA	NA	NA	NA	NA	NA	NA	NA	NA	NA	NA	NA	NA	NA	NA	NA	NA
00400 Phenylalanine, tyrosine and tryptophan biosynthesis [PATH:ko00400]	K03785aroD; 3-dehydroquinate dehydratase I [EC:4.2.1.10]	NA	NA	NA	NA	NA	NA	NA	NA	NA	NA	NA	NA	NA	NA	NA	NA	NA	NA	NA	NA	NA	NA	NA	NA	NA	NA	NA	NA	NA	NA	NA	NA	NA	NA	NA	NA	NA	NA	NA	NA	NA	NA	NA	NA	NA	NA	NA	NA
00430 Taurine and hypotaurine metabolism [PATH:ko00430]	K00625E2.3.1.8, pta; phosphate acetyltransferase [EC:2.3.1.8]	K00925E2.7.2.1, ackA; acetate kinase [EC:2.7.2.1]	NA	NA	NA	NA	NA	NA	NA	NA	NA	NA	NA	NA	NA	NA	NA	NA	NA	NA	NA	NA	NA	NA	NA	NA	NA	NA	NA	NA	NA	NA	NA	NA	NA	NA	NA	NA	NA	NA	NA	NA	NA	NA	NA	NA	NA	NA	NA
00450 Selenoamino acid metabolism [PATH:ko00450]	K00599E2.1.1.-; [EC:2.1.1.-]	K01874MARS, metG; methionyl-tRNA synthetase [EC:6.1.1.10]	K11717sufS; cysteine desulfurase / selenocysteine lyase [EC:2.8.1.7 4.4.1.16]	NA	NA	NA	NA	NA	NA	NA	NA	NA	NA	NA	NA	NA	NA	NA	NA	NA	NA	NA	NA	NA	NA	NA	NA	NA	NA	NA	NA	NA	NA	NA	NA	NA	NA	NA	NA	NA	NA	NA	NA	NA	NA	NA	NA	NA	NA
00460 Cyanoamino acid metabolism [PATH:ko00460]	K01424E3.5.1.1, ansA, ansB; L-asparaginase [EC:3.5.1.1]	NA	NA	NA	NA	NA	NA	NA	NA	NA	NA	NA	NA	NA	NA	NA	NA	NA	NA	NA	NA	NA	NA	NA	NA	NA	NA	NA	NA	NA	NA	NA	NA	NA	NA	NA	NA	NA	NA	NA	NA	NA	NA	NA	NA	NA	NA	NA	NA
00471 D-Glutamine and D-glutamate metabolism [PATH:ko00471]	K01776E5.1.1.3, murI; glutamate racemase [EC:5.1.1.3]	K01924murC; UDP-N-acetylmuramate--alanine ligase [EC:6.3.2.8]	K01925murD; UDP-N-acetylmuramoylalanine--D-glutamate ligase [EC:6.3.2.9]	NA	NA	NA	NA	NA	NA	NA	NA	NA	NA	NA	NA	NA	NA	NA	NA	NA	NA	NA	NA	NA	NA	NA	NA	NA	NA	NA	NA	NA	NA	NA	NA	NA	NA	NA	NA	NA	NA	NA	NA	NA	NA	NA	NA	NA	NA
00473 D-Alanine metabolism [PATH:ko00473]	K01775E5.1.1.1, alr; alanine racemase [EC:5.1.1.1]	K01921E6.3.2.4, ddlA, ddlB, ddl; D-alanine-D-alanine ligase [EC:6.3.2.4]	K03367E6.1.1.13, dltC; D-alanine-poly(phosphoribitol) ligase [EC:6.1.1.13]	NA	NA	NA	NA	NA	NA	NA	NA	NA	NA	NA	NA	NA	NA	NA	NA	NA	NA	NA	NA	NA	NA	NA	NA	NA	NA	NA	NA	NA	NA	NA	NA	NA	NA	NA	NA	NA	NA	NA	NA	NA	NA	NA	NA	NA	NA
00480 Glutathione metabolism [PATH:ko00480]	K00033E1.1.1.44, PGD, gnd; 6-phosphogluconate dehydrogenase [EC:1.1.1.44]	K00036G6PD, zwf; glucose-6-phosphate 1-dehydrogenase [EC:1.1.1.49]	K00383E1.8.1.7, GSR, gor; glutathione reductase (NADPH) [EC:1.8.1.7]	K01256pepN; aminopeptidase N [EC:3.4.11.2]	NA	NA	NA	NA	NA	NA	NA	NA	NA	NA	NA	NA	NA	NA	NA	NA	NA	NA	NA	NA	NA	NA	NA	NA	NA	NA	NA	NA	NA	NA	NA	NA	NA	NA	NA	NA	NA	NA	NA	NA	NA	NA	NA	NA	NA
00500 Starch and sucrose metabolism [PATH:ko00500]	K00690E2.4.1.7; sucrose phosphorylase [EC:2.4.1.7]	K00691E2.4.1.8, mapA; maltose phosphorylase [EC:2.4.1.8]	K00847E2.7.1.4, scrK; fructokinase [EC:2.7.1.4]	K00963E2.7.7.9, galU; UTP--glucose-1-phosphate uridylyltransferase [EC:2.7.7.9]	K01810GPI, pgi; glucose-6-phosphate isomerase [EC:5.3.1.9]	K01838E5.4.2.6; beta-phosphoglucomutase [EC:5.4.2.6]	NA	NA	NA	NA	NA	NA	NA	NA	NA	NA	NA	NA	NA	NA	NA	NA	NA	NA	NA	NA	NA	NA	NA	NA	NA	NA	NA	NA	NA	NA	NA	NA	NA	NA	NA	NA	NA	NA	NA	NA	NA	NA	NA
00510 N-Glycan biosynthesis [PATH:ko00510]	K05546GANAB; alpha 1,3-glucosidase [EC:3.2.1.84]	NA	NA	NA	NA	NA	NA	NA	NA	NA	NA	NA	NA	NA	NA	NA	NA	NA	NA	NA	NA	NA	NA	NA	NA	NA	NA	NA	NA	NA	NA	NA	NA	NA	NA	NA	NA	NA	NA	NA	NA	NA	NA	NA	NA	NA	NA	NA	NA
00511 Other glycan degradation [PATH:ko00511]	K01191E3.2.1.24; alpha-mannosidase [EC:3.2.1.24]	NA	NA	NA	NA	NA	NA	NA	NA	NA	NA	NA	NA	NA	NA	NA	NA	NA	NA	NA	NA	NA	NA	NA	NA	NA	NA	NA	NA	NA	NA	NA	NA	NA	NA	NA	NA	NA	NA	NA	NA	NA	NA	NA	NA	NA	NA	NA	NA
00520 Amino sugar and nucleotide sugar metabolism [PATH:ko00520]	K00075murB; UDP-N-acetylmuramate dehydrogenase [EC:1.1.1.158]	K00790murA; UDP-N-acetylglucosamine 1-carboxyvinyltransferase [EC:2.5.1.7]	K00820E2.6.1.16, glmS; glucosamine--fructose-6-phosphate aminotransferase (isomerizing) [EC:2.6.1.16]	K00847E2.7.1.4, scrK; fructokinase [EC:2.7.1.4]	K00963E2.7.7.9, galU; UTP--glucose-1-phosphate uridylyltransferase [EC:2.7.7.9]	K01639E4.1.3.3, nanA, NPL; N-acetylneuraminate lyase [EC:4.1.3.3]	K01784galE, GALE; UDP-glucose 4-epimerase [EC:5.1.3.2]	K01788nanE; N-acylglucosamine-6-phosphate 2-epimerase [EC:5.1.3.9]	K01791wecB; UDP-N-acetylglucosamine 2-epimerase [EC:5.1.3.14]	K01810GPI, pgi; glucose-6-phosphate isomerase [EC:5.3.1.9]	K01840E5.4.2.8, manB; phosphomannomutase [EC:5.4.2.8]	K02564nagB, GNPDA; glucosamine-6-phosphate deaminase [EC:3.5.99.6]	K03431glmM; phosphoglucosamine mutase [EC:5.4.2.10]	K04042glmU; bifunctional protein GlmU [EC:2.7.7.23 2.3.1.157]	K12410npdA; NAD-dependent deacetylase [EC:3.5.1.-]	NA	NA	NA	NA	NA	NA	NA	NA	NA	NA	NA	NA	NA	NA	NA	NA	NA	NA	NA	NA	NA	NA	NA	NA	NA	NA	NA	NA	NA	NA	NA	NA	NA	NA
00540 Lipopolysaccharide biosynthesis [PATH:ko00540]	K03279waaJ, rfaJ; UDP-glucose:(galactosyl)LPS alpha-1,2-glucosyltransferase [EC:2.4.1.58]	NA	NA	NA	NA	NA	NA	NA	NA	NA	NA	NA	NA	NA	NA	NA	NA	NA	NA	NA	NA	NA	NA	NA	NA	NA	NA	NA	NA	NA	NA	NA	NA	NA	NA	NA	NA	NA	NA	NA	NA	NA	NA	NA	NA	NA	NA	NA	NA
00550 Peptidoglycan biosynthesis [PATH:ko00550]	K00075murB; UDP-N-acetylmuramate dehydrogenase [EC:1.1.1.158]	K00687pbp2B, penA; penicillin-binding protein 2B [EC:2.3.2.-]	K00790murA; UDP-N-acetylglucosamine 1-carboxyvinyltransferase [EC:2.5.1.7]	K01000mraY; phospho-N-acetylmuramoyl-pentapeptide-transferase [EC:2.7.8.13]	K01921E6.3.2.4, ddlA, ddlB, ddl; D-alanine-D-alanine ligase [EC:6.3.2.4]	K01924murC; UDP-N-acetylmuramate--alanine ligase [EC:6.3.2.8]	K01925murD; UDP-N-acetylmuramoylalanine--D-glutamate ligase [EC:6.3.2.9]	K01928E6.3.2.13, murE; UDP-N-acetylmuramoylalanyl-D-glutamate--2,6-diaminopimelate ligase [EC:6.3.2.13]	K01929murF; UDP-N-acetylmuramoylalanyl-D-glutamyl-2,6-diaminopimelate--D-alanyl-D-alanine ligase [EC:6.3.2.10]	K02563murG; UDP-N-acetylglucosamine--N-acetylmuramyl-(pentapeptide) pyrophosphoryl-undecaprenol N-acetylglucosamine transferase [EC:2.4.1.227]	K05366mrcA; penicillin-binding protein 1A [EC:2.4.1.- 3.4.-.-]	K07258dacC, dacA, dacD; D-alanyl-D-alanine carboxypeptidase (penicillin-binding protein 5/6) [EC:3.4.16.4]	K12555pbp2A; penicillin-binding protein 2A [EC:2.4.1.129 2.3.2.-]	NA	NA	NA	NA	NA	NA	NA	NA	NA	NA	NA	NA	NA	NA	NA	NA	NA	NA	NA	NA	NA	NA	NA	NA	NA	NA	NA	NA	NA	NA	NA	NA	NA	NA	NA	NA
00561 Glycerolipid metabolism [PATH:ko00561]	K00865E2.7.1.31, glxK; glycerate kinase [EC:2.7.1.31]	K03429ugtP; 1,2-diacylglycerol 3-glucosyltransferase [EC:2.4.1.157]	K03621plsX; glycerol-3-phosphate acyltransferase PlsX [EC:2.3.1.15]	K07407E3.2.1.22B, galA, rafA; alpha-galactosidase [EC:3.2.1.22]	K08591plsY; glycerol-3-phosphate acyltransferase PlsY [EC:2.3.1.15]	NA	NA	NA	NA	NA	NA	NA	NA	NA	NA	NA	NA	NA	NA	NA	NA	NA	NA	NA	NA	NA	NA	NA	NA	NA	NA	NA	NA	NA	NA	NA	NA	NA	NA	NA	NA	NA	NA	NA	NA	NA	NA	NA	NA
00562 Inositol phosphate metabolism [PATH:ko00562]	K01803TPI, tpiA; triosephosphate isomerase (TIM) [EC:5.3.1.1]	NA	NA	NA	NA	NA	NA	NA	NA	NA	NA	NA	NA	NA	NA	NA	NA	NA	NA	NA	NA	NA	NA	NA	NA	NA	NA	NA	NA	NA	NA	NA	NA	NA	NA	NA	NA	NA	NA	NA	NA	NA	NA	NA	NA	NA	NA	NA	NA
00564 Glycerophospholipid metabolism [PATH:ko00564]	K00057gpsA; glycerol-3-phosphate dehydrogenase (NAD(P)+) [EC:1.1.1.94]	K00980tagD; glycerol-3-phosphate cytidylyltransferase [EC:2.7.7.39]	K00981E2.7.7.41, CDS1, cdsA; phosphatidate cytidylyltransferase [EC:2.7.7.41]	K00995E2.7.8.5, pgsA; CDP-diacylglycerol--glycerol-3-phosphate 3-phosphatidyltransferase [EC:2.7.8.5]	K01126E3.1.4.46, glpQ; glycerophosphoryl diester phosphodiesterase [EC:3.1.4.46]	K03621plsX; glycerol-3-phosphate acyltransferase PlsX [EC:2.3.1.15]	K06131cls; cardiolipin synthase [EC:2.7.8.-]	K08591plsY; glycerol-3-phosphate acyltransferase PlsY [EC:2.3.1.15]	NA	NA	NA	NA	NA	NA	NA	NA	NA	NA	NA	NA	NA	NA	NA	NA	NA	NA	NA	NA	NA	NA	NA	NA	NA	NA	NA	NA	NA	NA	NA	NA	NA	NA	NA	NA	NA	NA	NA	NA	NA
00600 Sphingolipid metabolism [PATH:ko00600]	K07407E3.2.1.22B, galA, rafA; alpha-galactosidase [EC:3.2.1.22]	NA	NA	NA	NA	NA	NA	NA	NA	NA	NA	NA	NA	NA	NA	NA	NA	NA	NA	NA	NA	NA	NA	NA	NA	NA	NA	NA	NA	NA	NA	NA	NA	NA	NA	NA	NA	NA	NA	NA	NA	NA	NA	NA	NA	NA	NA	NA	NA
00601 Glycosphingolipid biosynthesis - lacto and neolacto series [PATH:ko00601]	K00743GGTA1; N-acetyllactosaminide 3-alpha-galactosyltransferase [EC:2.4.1.87]	NA	NA	NA	NA	NA	NA	NA	NA	NA	NA	NA	NA	NA	NA	NA	NA	NA	NA	NA	NA	NA	NA	NA	NA	NA	NA	NA	NA	NA	NA	NA	NA	NA	NA	NA	NA	NA	NA	NA	NA	NA	NA	NA	NA	NA	NA	NA	NA
00603 Glycosphingolipid biosynthesis - globo series [PATH:ko00603]	K07407E3.2.1.22B, galA, rafA; alpha-galactosidase [EC:3.2.1.22]	NA	NA	NA	NA	NA	NA	NA	NA	NA	NA	NA	NA	NA	NA	NA	NA	NA	NA	NA	NA	NA	NA	NA	NA	NA	NA	NA	NA	NA	NA	NA	NA	NA	NA	NA	NA	NA	NA	NA	NA	NA	NA	NA	NA	NA	NA	NA	NA
00620 Pyruvate metabolism [PATH:ko00620]	K00016LDH, ldh; L-lactate dehydrogenase [EC:1.1.1.27]	K00101E1.1.2.3, lldD; L-lactate dehydrogenase (cytochrome) [EC:1.1.2.3]	K00625E2.3.1.8, pta; phosphate acetyltransferase [EC:2.3.1.8]	K00626E2.3.1.9, atoB; acetyl-CoA C-acetyltransferase [EC:2.3.1.9]	K00873PK, pyk; pyruvate kinase [EC:2.7.1.40]	K00925E2.7.2.1, ackA; acetate kinase [EC:2.7.2.1]	K01595E4.1.1.31, ppc; phosphoenolpyruvate carboxylase [EC:4.1.1.31]	K03778ldhA; D-lactate dehydrogenase [EC:1.1.1.28]	K04072adhE; acetaldehyde dehydrogenase / alcohol dehydrogenase [EC:1.2.1.10 1.1.1.1]	NA	NA	NA	NA	NA	NA	NA	NA	NA	NA	NA	NA	NA	NA	NA	NA	NA	NA	NA	NA	NA	NA	NA	NA	NA	NA	NA	NA	NA	NA	NA	NA	NA	NA	NA	NA	NA	NA	NA	NA
00624 1- and 2-Methylnaphthalene degradation [PATH:ko00624]	K00001E1.1.1.1, adh; alcohol dehydrogenase [EC:1.1.1.1]	K00121frmA, ADH5, adhC; S-(hydroxymethyl)glutathione dehydrogenase / alcohol dehydrogenase [EC:1.1.1.284 1.1.1.1]	K00680E2.3.1.-; [EC:2.3.1.-]	K04072adhE; acetaldehyde dehydrogenase / alcohol dehydrogenase [EC:1.2.1.10 1.1.1.1]	NA	NA	NA	NA	NA	NA	NA	NA	NA	NA	NA	NA	NA	NA	NA	NA	NA	NA	NA	NA	NA	NA	NA	NA	NA	NA	NA	NA	NA	NA	NA	NA	NA	NA	NA	NA	NA	NA	NA	NA	NA	NA	NA	NA	NA
00626 Naphthalene and anthracene degradation [PATH:ko00626]	K00599E2.1.1.-; [EC:2.1.1.-]	NA	NA	NA	NA	NA	NA	NA	NA	NA	NA	NA	NA	NA	NA	NA	NA	NA	NA	NA	NA	NA	NA	NA	NA	NA	NA	NA	NA	NA	NA	NA	NA	NA	NA	NA	NA	NA	NA	NA	NA	NA	NA	NA	NA	NA	NA	NA	NA
00628 Fluorene degradation [PATH:ko00628]	K01821E5.3.2.-; 4-oxalocrotonate tautomerase [EC:5.3.2.-]	NA	NA	NA	NA	NA	NA	NA	NA	NA	NA	NA	NA	NA	NA	NA	NA	NA	NA	NA	NA	NA	NA	NA	NA	NA	NA	NA	NA	NA	NA	NA	NA	NA	NA	NA	NA	NA	NA	NA	NA	NA	NA	NA	NA	NA	NA	NA	NA
00630 Glyoxylate and dicarboxylate metabolism [PATH:ko00630]	K00865E2.7.1.31, glxK; glycerate kinase [EC:2.7.1.31]	K01491folD; methylenetetrahydrofolate dehydrogenase (NADP+) / methenyltetrahydrofolate cyclohydrolase [EC:1.5.1.5 3.5.4.9]	K01577oxc; oxalyl-CoA decarboxylase [EC:4.1.1.8]	K01625eda; 2-dehydro-3-deoxyphosphogluconate aldolase / 4-hydroxy-2-oxoglutarate aldolase [EC:4.1.2.14 4.1.3.16]	K01938fhs; formate--tetrahydrofolate ligase [EC:6.3.4.3]	NA	NA	NA	NA	NA	NA	NA	NA	NA	NA	NA	NA	NA	NA	NA	NA	NA	NA	NA	NA	NA	NA	NA	NA	NA	NA	NA	NA	NA	NA	NA	NA	NA	NA	NA	NA	NA	NA	NA	NA	NA	NA	NA	NA
00632 Benzoate degradation via CoA ligation [PATH:ko00632]	K00626E2.3.1.9, atoB; acetyl-CoA C-acetyltransferase [EC:2.3.1.9]	K00680E2.3.1.-; [EC:2.3.1.-]	NA	NA	NA	NA	NA	NA	NA	NA	NA	NA	NA	NA	NA	NA	NA	NA	NA	NA	NA	NA	NA	NA	NA	NA	NA	NA	NA	NA	NA	NA	NA	NA	NA	NA	NA	NA	NA	NA	NA	NA	NA	NA	NA	NA	NA	NA	NA
00640 Propanoate metabolism [PATH:ko00640]	K00016LDH, ldh; L-lactate dehydrogenase [EC:1.1.1.27]	K00625E2.3.1.8, pta; phosphate acetyltransferase [EC:2.3.1.8]	K00626E2.3.1.9, atoB; acetyl-CoA C-acetyltransferase [EC:2.3.1.9]	K00925E2.7.2.1, ackA; acetate kinase [EC:2.7.2.1]	NA	NA	NA	NA	NA	NA	NA	NA	NA	NA	NA	NA	NA	NA	NA	NA	NA	NA	NA	NA	NA	NA	NA	NA	NA	NA	NA	NA	NA	NA	NA	NA	NA	NA	NA	NA	NA	NA	NA	NA	NA	NA	NA	NA	NA
00641 3-Chloroacrylic acid degradation [PATH:ko00641]	K00001E1.1.1.1, adh; alcohol dehydrogenase [EC:1.1.1.1]	K00121frmA, ADH5, adhC; S-(hydroxymethyl)glutathione dehydrogenase / alcohol dehydrogenase [EC:1.1.1.284 1.1.1.1]	K04072adhE; acetaldehyde dehydrogenase / alcohol dehydrogenase [EC:1.2.1.10 1.1.1.1]	NA	NA	NA	NA	NA	NA	NA	NA	NA	NA	NA	NA	NA	NA	NA	NA	NA	NA	NA	NA	NA	NA	NA	NA	NA	NA	NA	NA	NA	NA	NA	NA	NA	NA	NA	NA	NA	NA	NA	NA	NA	NA	NA	NA	NA	NA
00642 Ethylbenzene degradation [PATH:ko00642]	K00680E2.3.1.-; [EC:2.3.1.-]	NA	NA	NA	NA	NA	NA	NA	NA	NA	NA	NA	NA	NA	NA	NA	NA	NA	NA	NA	NA	NA	NA	NA	NA	NA	NA	NA	NA	NA	NA	NA	NA	NA	NA	NA	NA	NA	NA	NA	NA	NA	NA	NA	NA	NA	NA	NA	NA
00650 Butanoate metabolism [PATH:ko00650]	K00626E2.3.1.9, atoB; acetyl-CoA C-acetyltransferase [EC:2.3.1.9]	K01575E4.1.1.5, alsD; acetolactate decarboxylase [EC:4.1.1.5]	K01641E2.3.3.10, pksG; hydroxymethylglutaryl-CoA synthase [EC:2.3.3.10]	K04072adhE; acetaldehyde dehydrogenase / alcohol dehydrogenase [EC:1.2.1.10 1.1.1.1]	NA	NA	NA	NA	NA	NA	NA	NA	NA	NA	NA	NA	NA	NA	NA	NA	NA	NA	NA	NA	NA	NA	NA	NA	NA	NA	NA	NA	NA	NA	NA	NA	NA	NA	NA	NA	NA	NA	NA	NA	NA	NA	NA	NA	NA
00660 C5-Branched dibasic acid metabolism [PATH:ko00660]	K01575E4.1.1.5, alsD; acetolactate decarboxylase [EC:4.1.1.5]	NA	NA	NA	NA	NA	NA	NA	NA	NA	NA	NA	NA	NA	NA	NA	NA	NA	NA	NA	NA	NA	NA	NA	NA	NA	NA	NA	NA	NA	NA	NA	NA	NA	NA	NA	NA	NA	NA	NA	NA	NA	NA	NA	NA	NA	NA	NA	NA
00670 One carbon pool by folate [PATH:ko00670]	K00287folA; dihydrofolate reductase [EC:1.5.1.3]	K00560E2.1.1.45, thyA; thymidylate synthase [EC:2.1.1.45]	K00604MTFMT, fmt; methionyl-tRNA formyltransferase [EC:2.1.2.9]	K01491folD; methylenetetrahydrofolate dehydrogenase (NADP+) / methenyltetrahydrofolate cyclohydrolase [EC:1.5.1.5 3.5.4.9]	K01934E6.3.3.2; 5-formyltetrahydrofolate cyclo-ligase [EC:6.3.3.2]	K01938fhs; formate--tetrahydrofolate ligase [EC:6.3.4.3]	NA	NA	NA	NA	NA	NA	NA	NA	NA	NA	NA	NA	NA	NA	NA	NA	NA	NA	NA	NA	NA	NA	NA	NA	NA	NA	NA	NA	NA	NA	NA	NA	NA	NA	NA	NA	NA	NA	NA	NA	NA	NA	NA
00680 Methane metabolism [PATH:ko00680]	K00121frmA, ADH5, adhC; S-(hydroxymethyl)glutathione dehydrogenase / alcohol dehydrogenase [EC:1.1.1.284 1.1.1.1]	NA	NA	NA	NA	NA	NA	NA	NA	NA	NA	NA	NA	NA	NA	NA	NA	NA	NA	NA	NA	NA	NA	NA	NA	NA	NA	NA	NA	NA	NA	NA	NA	NA	NA	NA	NA	NA	NA	NA	NA	NA	NA	NA	NA	NA	NA	NA	NA
00710 Carbon fixation in photosynthetic organisms [PATH:ko00710]	K00873PK, pyk; pyruvate kinase [EC:2.7.1.40]	K00927PGK, pgk; phosphoglycerate kinase [EC:2.7.2.3]	K01595E4.1.1.31, ppc; phosphoenolpyruvate carboxylase [EC:4.1.1.31]	K01624FBA, fbaA; fructose-bisphosphate aldolase, class II [EC:4.1.2.13]	K01803TPI, tpiA; triosephosphate isomerase (TIM) [EC:5.3.1.1]	K01807E5.3.1.6A, rpiA; ribose 5-phosphate isomerase A [EC:5.3.1.6]	NA	NA	NA	NA	NA	NA	NA	NA	NA	NA	NA	NA	NA	NA	NA	NA	NA	NA	NA	NA	NA	NA	NA	NA	NA	NA	NA	NA	NA	NA	NA	NA	NA	NA	NA	NA	NA	NA	NA	NA	NA	NA	NA
00720 Reductive carboxylate cycle (CO2 fixation) [PATH:ko00720]	K01595E4.1.1.31, ppc; phosphoenolpyruvate carboxylase [EC:4.1.1.31]	NA	NA	NA	NA	NA	NA	NA	NA	NA	NA	NA	NA	NA	NA	NA	NA	NA	NA	NA	NA	NA	NA	NA	NA	NA	NA	NA	NA	NA	NA	NA	NA	NA	NA	NA	NA	NA	NA	NA	NA	NA	NA	NA	NA	NA	NA	NA	NA
00730 Thiamine metabolism [PATH:ko00730]	K00941E2.7.4.7, thiD; phosphomethylpyrimidine kinase [EC:2.7.4.7]	K00949E2.7.6.2, THI80; thiamine pyrophosphokinase [EC:2.7.6.2]	K01516E3.6.1.15; nucleoside-triphosphatase [EC:3.6.1.15]	K03151thiI; thiamine biosynthesis protein ThiI	K04487iscS, NFS1; cysteine desulfurase [EC:2.8.1.7]	K11717sufS; cysteine desulfurase / selenocysteine lyase [EC:2.8.1.7 4.4.1.16]	NA	NA	NA	NA	NA	NA	NA	NA	NA	NA	NA	NA	NA	NA	NA	NA	NA	NA	NA	NA	NA	NA	NA	NA	NA	NA	NA	NA	NA	NA	NA	NA	NA	NA	NA	NA	NA	NA	NA	NA	NA	NA	NA
00740 Riboflavin metabolism [PATH:ko00740]	K11753ribF; riboflavin kinase / FMN adenylyltransferase [EC:2.7.1.26 2.7.7.2]	NA	NA	NA	NA	NA	NA	NA	NA	NA	NA	NA	NA	NA	NA	NA	NA	NA	NA	NA	NA	NA	NA	NA	NA	NA	NA	NA	NA	NA	NA	NA	NA	NA	NA	NA	NA	NA	NA	NA	NA	NA	NA	NA	NA	NA	NA	NA	NA
00750 Vitamin B6 metabolism [PATH:ko00750]	K00868pdxK, pdxY; pyridoxine kinase [EC:2.7.1.35]	K01733E4.2.3.1, thrC; threonine synthase [EC:4.2.3.1]	NA	NA	NA	NA	NA	NA	NA	NA	NA	NA	NA	NA	NA	NA	NA	NA	NA	NA	NA	NA	NA	NA	NA	NA	NA	NA	NA	NA	NA	NA	NA	NA	NA	NA	NA	NA	NA	NA	NA	NA	NA	NA	NA	NA	NA	NA	NA
00760 Nicotinate and nicotinamide metabolism [PATH:ko00760]	K00763E2.4.2.11, pncB; nicotinate phosphoribosyltransferase [EC:2.4.2.11]	K00858E2.7.1.23; NAD+ kinase [EC:2.7.1.23]	K00969nadD; nicotinate-nucleotide adenylyltransferase [EC:2.7.7.18]	K01916nadE; NAD+ synthase [EC:6.3.1.5]	NA	NA	NA	NA	NA	NA	NA	NA	NA	NA	NA	NA	NA	NA	NA	NA	NA	NA	NA	NA	NA	NA	NA	NA	NA	NA	NA	NA	NA	NA	NA	NA	NA	NA	NA	NA	NA	NA	NA	NA	NA	NA	NA	NA	NA
00770 Pantothenate and CoA biosynthesis [PATH:ko00770]	K00859coaE; dephospho-CoA kinase [EC:2.7.1.24]	K00954E2.7.7.3A, coaD, kdtB; pantetheine-phosphate adenylyltransferase [EC:2.7.7.3]	K00997acpS; holo-[acyl-carrier protein] synthase [EC:2.7.8.7]	K13038coaBC, dfp; phosphopantothenoylcysteine decarboxylase / phosphopantothenate--cysteine ligase [EC:4.1.1.36 6.3.2.5]	NA	NA	NA	NA	NA	NA	NA	NA	NA	NA	NA	NA	NA	NA	NA	NA	NA	NA	NA	NA	NA	NA	NA	NA	NA	NA	NA	NA	NA	NA	NA	NA	NA	NA	NA	NA	NA	NA	NA	NA	NA	NA	NA	NA	NA
00790 Folate biosynthesis [PATH:ko00790]	K00287folA; dihydrofolate reductase [EC:1.5.1.3]	K11754folC; dihydrofolate synthase / folylpolyglutamate synthase [EC:6.3.2.12 6.3.2.17]	NA	NA	NA	NA	NA	NA	NA	NA	NA	NA	NA	NA	NA	NA	NA	NA	NA	NA	NA	NA	NA	NA	NA	NA	NA	NA	NA	NA	NA	NA	NA	NA	NA	NA	NA	NA	NA	NA	NA	NA	NA	NA	NA	NA	NA	NA	NA
00830 Retinol metabolism [PATH:ko00830]	K00001E1.1.1.1, adh; alcohol dehydrogenase [EC:1.1.1.1]	K00121frmA, ADH5, adhC; S-(hydroxymethyl)glutathione dehydrogenase / alcohol dehydrogenase [EC:1.1.1.284 1.1.1.1]	NA	NA	NA	NA	NA	NA	NA	NA	NA	NA	NA	NA	NA	NA	NA	NA	NA	NA	NA	NA	NA	NA	NA	NA	NA	NA	NA	NA	NA	NA	NA	NA	NA	NA	NA	NA	NA	NA	NA	NA	NA	NA	NA	NA	NA	NA	NA
00860 Porphyrin and chlorophyll metabolism [PATH:ko00860]	K01885EARS, gltX; glutamyl-tRNA synthetase [EC:6.1.1.17]	NA	NA	NA	NA	NA	NA	NA	NA	NA	NA	NA	NA	NA	NA	NA	NA	NA	NA	NA	NA	NA	NA	NA	NA	NA	NA	NA	NA	NA	NA	NA	NA	NA	NA	NA	NA	NA	NA	NA	NA	NA	NA	NA	NA	NA	NA	NA	NA
00900 Terpenoid backbone biosynthesis [PATH:ko00900]	K00054E1.1.1.88; hydroxymethylglutaryl-CoA reductase [EC:1.1.1.88]	K00626E2.3.1.9, atoB; acetyl-CoA C-acetyltransferase [EC:2.3.1.9]	K00806uppS; undecaprenyl diphosphate synthase [EC:2.5.1.31]	K00869E2.7.1.36, MVK, mvaK1; mevalonate kinase [EC:2.7.1.36]	K00938E2.7.4.2, mvaK2; phosphomevalonate kinase [EC:2.7.4.2]	K01597E4.1.1.33, mvaD; diphosphomevalonate decarboxylase [EC:4.1.1.33]	K01641E2.3.3.10, pksG; hydroxymethylglutaryl-CoA synthase [EC:2.3.3.10]	K01823E5.3.3.2, idi; isopentenyl-diphosphate delta-isomerase [EC:5.3.3.2]	K13789GGPS; geranylgeranyl diphosphate synthase, type II [EC:2.5.1.1 2.5.1.10 2.5.1.29]	NA	NA	NA	NA	NA	NA	NA	NA	NA	NA	NA	NA	NA	NA	NA	NA	NA	NA	NA	NA	NA	NA	NA	NA	NA	NA	NA	NA	NA	NA	NA	NA	NA	NA	NA	NA	NA	NA	NA	NA
00903 Limonene and pinene degradation [PATH:ko00903]	K00680E2.3.1.-; [EC:2.3.1.-]	NA	NA	NA	NA	NA	NA	NA	NA	NA	NA	NA	NA	NA	NA	NA	NA	NA	NA	NA	NA	NA	NA	NA	NA	NA	NA	NA	NA	NA	NA	NA	NA	NA	NA	NA	NA	NA	NA	NA	NA	NA	NA	NA	NA	NA	NA	NA	NA
00908 Zeatin biosynthesis [PATH:ko00908]	K00791E2.5.1.75, miaA, TRIT1; tRNA dimethylallyltransferase [EC:2.5.1.75]	NA	NA	NA	NA	NA	NA	NA	NA	NA	NA	NA	NA	NA	NA	NA	NA	NA	NA	NA	NA	NA	NA	NA	NA	NA	NA	NA	NA	NA	NA	NA	NA	NA	NA	NA	NA	NA	NA	NA	NA	NA	NA	NA	NA	NA	NA	NA	NA
00910 Nitrogen metabolism [PATH:ko00910]	K01424E3.5.1.1, ansA, ansB; L-asparaginase [EC:3.5.1.1]	K01915E6.3.1.2, glnA; glutamine synthetase [EC:6.3.1.2]	K01916nadE; NAD+ synthase [EC:6.3.1.5]	K01953E6.3.5.4, asnB; asparagine synthase (glutamine-hydrolysing) [EC:6.3.5.4]	NA	NA	NA	NA	NA	NA	NA	NA	NA	NA	NA	NA	NA	NA	NA	NA	NA	NA	NA	NA	NA	NA	NA	NA	NA	NA	NA	NA	NA	NA	NA	NA	NA	NA	NA	NA	NA	NA	NA	NA	NA	NA	NA	NA	NA
00970 Aminoacyl-tRNA biosynthesis [PATH:ko00970]	K00604MTFMT, fmt; methionyl-tRNA formyltransferase [EC:2.1.2.9]	K01866YARS, tyrS; tyrosyl-tRNA synthetase [EC:6.1.1.1]	K01867WARS, trpS; tryptophanyl-tRNA synthetase [EC:6.1.1.2]	K01868TARS, thrS; threonyl-tRNA synthetase [EC:6.1.1.3]	K01869LARS, leuS; leucyl-tRNA synthetase [EC:6.1.1.4]	K01870IARS, ileS; isoleucyl-tRNA synthetase [EC:6.1.1.5]	K01872AARS, alaS; alanyl-tRNA synthetase [EC:6.1.1.7]	K01873VARS, valS; valyl-tRNA synthetase [EC:6.1.1.9]	K01874MARS, metG; methionyl-tRNA synthetase [EC:6.1.1.10]	K01875SARS, serS; seryl-tRNA synthetase [EC:6.1.1.11]	K01876DARS, aspS; aspartyl-tRNA synthetase [EC:6.1.1.12]	K01878glyQ; glycyl-tRNA synthetase alpha chain [EC:6.1.1.14]	K01879glyS; glycyl-tRNA synthetase beta chain [EC:6.1.1.14]	K01881PARS, proS; prolyl-tRNA synthetase [EC:6.1.1.15]	K01883CARS, cysS; cysteinyl-tRNA synthetase [EC:6.1.1.16]	K01885EARS, gltX; glutamyl-tRNA synthetase [EC:6.1.1.17]	K01887RARS, argS; arginyl-tRNA synthetase [EC:6.1.1.19]	K01889FARSA, pheS; phenylalanyl-tRNA synthetase alpha chain [EC:6.1.1.20]	K01890FARSB, pheT; phenylalanyl-tRNA synthetase beta chain [EC:6.1.1.20]	K01892HARS, hisS; histidyl-tRNA synthetase [EC:6.1.1.21]	K01893NARS, asnS; asparaginyl-tRNA synthetase [EC:6.1.1.22]	K02433gatA; aspartyl-tRNA(Asn)/glutamyl-tRNA (Gln) amidotransferase subunit A [EC:6.3.5.6 6.3.5.7]	K02434gatB; aspartyl-tRNA(Asn)/glutamyl-tRNA (Gln) amidotransferase subunit B [EC:6.3.5.6 6.3.5.7]	K02435gatC; aspartyl-tRNA(Asn)/glutamyl-tRNA (Gln) amidotransferase subunit C [EC:6.3.5.6 6.3.5.7]	K04567KARS, lysS; lysyl-tRNA synthetase, class II [EC:6.1.1.6]	NA	NA	NA	NA	NA	NA	NA	NA	NA	NA	NA	NA	NA	NA	NA	NA	NA	NA	NA	NA	NA	NA	NA	NA
00980 Metabolism of xenobiotics by cytochrome P450 [PATH:ko00980]	K00001E1.1.1.1, adh; alcohol dehydrogenase [EC:1.1.1.1]	K00121frmA, ADH5, adhC; S-(hydroxymethyl)glutathione dehydrogenase / alcohol dehydrogenase [EC:1.1.1.284 1.1.1.1]	K04072adhE; acetaldehyde dehydrogenase / alcohol dehydrogenase [EC:1.2.1.10 1.1.1.1]	NA	NA	NA	NA	NA	NA	NA	NA	NA	NA	NA	NA	NA	NA	NA	NA	NA	NA	NA	NA	NA	NA	NA	NA	NA	NA	NA	NA	NA	NA	NA	NA	NA	NA	NA	NA	NA	NA	NA	NA	NA	NA	NA	NA	NA	NA
00982 Drug metabolism - cytochrome P450 [PATH:ko00982]	K00001E1.1.1.1, adh; alcohol dehydrogenase [EC:1.1.1.1]	K00121frmA, ADH5, adhC; S-(hydroxymethyl)glutathione dehydrogenase / alcohol dehydrogenase [EC:1.1.1.284 1.1.1.1]	NA	NA	NA	NA	NA	NA	NA	NA	NA	NA	NA	NA	NA	NA	NA	NA	NA	NA	NA	NA	NA	NA	NA	NA	NA	NA	NA	NA	NA	NA	NA	NA	NA	NA	NA	NA	NA	NA	NA	NA	NA	NA	NA	NA	NA	NA	NA
00983 Drug metabolism - other enzymes [PATH:ko00983]	K00760E2.4.2.8, hpt; hypoxanthine phosphoribosyltransferase [EC:2.4.2.8]	K00857E2.7.1.21, tdk; thymidine kinase [EC:2.7.1.21]	K01951E6.3.5.2, guaA; GMP synthase (glutamine-hydrolysing) [EC:6.3.5.2]	NA	NA	NA	NA	NA	NA	NA	NA	NA	NA	NA	NA	NA	NA	NA	NA	NA	NA	NA	NA	NA	NA	NA	NA	NA	NA	NA	NA	NA	NA	NA	NA	NA	NA	NA	NA	NA	NA	NA	NA	NA	NA	NA	NA	NA	NA
01001 Protein kinases [BR:ko01001]	K02484K02484; two-component system, OmpR family, sensor kinase [EC:2.7.13.3]	K07652vicK; two-component system, OmpR family, sensor histidine kinase VicK [EC:2.7.13.3]	K07778desK; two-component system, NarL family, sensor histidine kinase DesK [EC:2.7.13.3]	K08884K08884; serine/threonine protein kinase, bacterial [EC:2.7.11.1]	K11617liaS; two-component system, NarL family, sensor histidine kinase LiaS [EC:2.7.13.3]	NA	NA	NA	NA	NA	NA	NA	NA	NA	NA	NA	NA	NA	NA	NA	NA	NA	NA	NA	NA	NA	NA	NA	NA	NA	NA	NA	NA	NA	NA	NA	NA	NA	NA	NA	NA	NA	NA	NA	NA	NA	NA	NA	NA
01002 Peptidases [BR:ko01002]	K00820E2.6.1.16, glmS; glucosamine--fructose-6-phosphate aminotransferase (isomerizing) [EC:2.6.1.16]	K01256pepN; aminopeptidase N [EC:3.4.11.2]	K01258pepT; tripeptide aminopeptidase [EC:3.4.11.4]	K01259pip; proline iminopeptidase [EC:3.4.11.5]	K01262E3.4.11.9, pepP; X-Pro aminopeptidase [EC:3.4.11.9]	K01271E3.4.13.9, pepQ; X-Pro dipeptidase [EC:3.4.13.9]	K01281E3.4.14.11, pepXP; X-Pro dipeptidyl-peptidase [EC:3.4.14.11]	K01304E3.4.19.3, pcp; pyroglutamyl-peptidase [EC:3.4.19.3]	K01356lexA; repressor LexA [EC:3.4.21.88]	K01372E3.4.22.40, pepC; bleomycin hydrolase [EC:3.4.22.40]	K01409E3.4.24.57, gcp; O-sialoglycoprotein endopeptidase [EC:3.4.24.57]	K01412E3.4.24.64; mitochondrial processing peptidase [EC:3.4.24.64]	K01419hslV, clpQ; ATP-dependent HslUV protease, peptidase subunit HslV [EC:3.4.25.-]	K01951E6.3.5.2, guaA; GMP synthase (glutamine-hydrolysing) [EC:6.3.5.2]	K01953E6.3.5.4, asnB; asparagine synthase (glutamine-hydrolysing) [EC:6.3.5.4]	K03100lepB; signal peptidase I [EC:3.4.21.89]	K03101lspA; signal peptidase II [EC:3.4.23.36]	K03152thiJ; 4-methyl-5(b-hydroxyethyl)-thiazole monophosphate biosynthesis	K03798ftsH, hflB; cell division protease FtsH [EC:3.4.24.-]	K03799htpX; heat shock protein HtpX [EC:3.4.24.-]	K07010K07010; putative glutamine amidotransferase	K07258dacC, dacA, dacD; D-alanyl-D-alanine carboxypeptidase (penicillin-binding protein 5/6) [EC:3.4.16.4]	K07284srtA; sortase A	K08602pepF, pepB; oligoendopeptidase F [EC:3.4.24.-]	K08659pepDA, pepDB; dipeptidase A [EC:3.4.-.-]	K11749rseP; regulator of sigma E protease [EC:3.4.24.-]	K13694spr; lipoprotein Spr	NA	NA	NA	NA	NA	NA	NA	NA	NA	NA	NA	NA	NA	NA	NA	NA	NA	NA	NA	NA	NA	NA
01003 Glycosyltransferases [BR:ko01003]	K00712tagE; poly(glycerol-phosphate) alpha-glucosyltransferase [EC:2.4.1.52]	K00743GGTA1; N-acetyllactosaminide 3-alpha-galactosyltransferase [EC:2.4.1.87]	K03279waaJ, rfaJ; UDP-glucose:(galactosyl)LPS alpha-1,2-glucosyltransferase [EC:2.4.1.58]	K03429ugtP; 1,2-diacylglycerol 3-glucosyltransferase [EC:2.4.1.157]	K05366mrcA; penicillin-binding protein 1A [EC:2.4.1.- 3.4.-.-]	K05946E2.4.1.187, tagA; N-acetylglucosaminyldiphosphoundecaprenol [EC:2.4.1.187]	K12555pbp2A; penicillin-binding protein 2A [EC:2.4.1.129 2.3.2.-]	K13678cpoA; monoglucosyldiacylglycerol glycosyltransferase [EC:2.4.1.-]	NA	NA	NA	NA	NA	NA	NA	NA	NA	NA	NA	NA	NA	NA	NA	NA	NA	NA	NA	NA	NA	NA	NA	NA	NA	NA	NA	NA	NA	NA	NA	NA	NA	NA	NA	NA	NA	NA	NA	NA	NA
01004 Lipid biosynthesis proteins [BR:ko01004]	K01071E3.1.2.14; oleoyl-[acyl-carrier-protein] hydrolase [EC:3.1.2.14]	K03621plsX; glycerol-3-phosphate acyltransferase PlsX [EC:2.3.1.15]	K08591plsY; glycerol-3-phosphate acyltransferase PlsY [EC:2.3.1.15]	K13614pksN; polyketide synthase PksN	NA	NA	NA	NA	NA	NA	NA	NA	NA	NA	NA	NA	NA	NA	NA	NA	NA	NA	NA	NA	NA	NA	NA	NA	NA	NA	NA	NA	NA	NA	NA	NA	NA	NA	NA	NA	NA	NA	NA	NA	NA	NA	NA	NA	NA
01005 Lipopolysaccharide biosynthesis proteins [BR:ko01005]	K01791wecB; UDP-N-acetylglucosamine 2-epimerase [EC:5.1.3.14]	K03279waaJ, rfaJ; UDP-glucose:(galactosyl)LPS alpha-1,2-glucosyltransferase [EC:2.4.1.58]	NA	NA	NA	NA	NA	NA	NA	NA	NA	NA	NA	NA	NA	NA	NA	NA	NA	NA	NA	NA	NA	NA	NA	NA	NA	NA	NA	NA	NA	NA	NA	NA	NA	NA	NA	NA	NA	NA	NA	NA	NA	NA	NA	NA	NA	NA	NA
02000 Transporters [BR:ko02000]	K01989ABC.X4.S; putative ABC transport system substrate-binding protein	K01990ABC-2.A; ABC-2 type transport system ATP-binding protein	K01992ABC-2.P; ABC-2 type transport system permease protein	K02003ABC.CD.A;	K02004ABC.CD.P;	K02006cbiO; cobalt/nickel transport system ATP-binding protein	K02008cbiQ; cobalt/nickel transport system permease protein	K02013ABC.FEV.A; iron complex transport system ATP-binding protein [EC:3.6.3.34]	K02015ABC.FEV.P; iron complex transport system permease protein	K02016ABC.FEV.S; iron complex transport system substrate-binding protein	K02023ABC.MS.A; multiple sugar transport system ATP-binding protein	K02025ABC.MS.P; multiple sugar transport system permease protein	K02028ABC.PA.A; polar amino acid transport system ATP-binding protein [EC:3.6.3.21]	K02029ABC.PA.P; polar amino acid transport system permease protein	K02031ABC.PE.A; peptide/nickel transport system ATP-binding protein	K02032ABC.PE.A1; peptide/nickel transport system ATP-binding protein	K02033ABC.PE.P; peptide/nickel transport system permease protein	K02034ABC.PE.P1; peptide/nickel transport system permease protein	K02035ABC.PE.S; peptide/nickel transport system substrate-binding protein	K02036pstB; phosphate transport system ATP-binding protein [EC:3.6.3.27]	K02037pstC; phosphate transport system permease protein	K02038pstA; phosphate transport system permease protein	K02040pstS; phosphate transport system substrate-binding protein	K02041phnC; phosphonate transport system ATP-binding protein	K02053ABC.SP.P; putative spermidine/putrescine transport system permease protein	K02056ABC.SS.A; simple sugar transport system ATP-binding protein [EC:3.6.3.17]	K02057ABC.SS.P; simple sugar transport system permease protein	K02069ABC.X2.P; putative ABC transport system permease protein	K02071ABC.MET.A, metN; D-methionine transport system ATP-binding protein	K02072ABC.MET.P, metI; D-methionine transport system permease protein	K02073ABC.MET.S, metQ; D-methionine transport system substrate-binding protein	K02759PTS-Cel-EIIA, celC; PTS system, cellobiose-specific IIA component [EC:2.7.1.69]	K02760PTS-Cel-EIIB, celA; PTS system, cellobiose-specific IIB component [EC:2.7.1.69]	K02768PTS-Fru-EIIA, fruB; PTS system, fructose-specific IIA component [EC:2.7.1.69]	K02769PTS-Fru-EIIB, fruA; PTS system, fructose-specific IIB component [EC:2.7.1.69]	K05813ugpB; sn-glycerol 3-phosphate transport system substrate-binding protein	K05815ugpE; sn-glycerol 3-phosphate transport system permease protein	K05833ABC.X4.A; putative ABC transport system ATP-binding protein	K05846ABC.BCP1.P; osmoprotectant transport system permease protein	K06147ABCB-BAC; ATP-binding cassette, subfamily B, bacterial	K06901pbuG; putative MFS transporter, AGZA family, xanthine/uracil permease	K08156araJ; MFS transporter, DHA1 family, arabinose polymer transporter	K08161mdtG; MFS transporter, DHA1 family, multidrug resistance protein	K08177oxlT; MFS transporter, OFA family, oxalate/formate antiporter	K08368yaaU; MFS transporter, putative metabolite transport protein	K08483PTS-EI.PTSI, ptsI; phosphotransferase system, enzyme I, PtsI [EC:2.7.3.9]	K09013sufC; Fe-S cluster assembly ATP-binding protein	K09686ABC-2.AB.P; antibiotic transport system permease protein	K09819ABC.MN.P; manganese/iron transport system permease protein
02010 ABC transporters [PATH:ko02010]	K02006cbiO; cobalt/nickel transport system ATP-binding protein	K02008cbiQ; cobalt/nickel transport system permease protein	K02013ABC.FEV.A; iron complex transport system ATP-binding protein [EC:3.6.3.34]	K02015ABC.FEV.P; iron complex transport system permease protein	K02016ABC.FEV.S; iron complex transport system substrate-binding protein	K02031ABC.PE.A; peptide/nickel transport system ATP-binding protein	K02032ABC.PE.A1; peptide/nickel transport system ATP-binding protein	K02033ABC.PE.P; peptide/nickel transport system permease protein	K02034ABC.PE.P1; peptide/nickel transport system permease protein	K02035ABC.PE.S; peptide/nickel transport system substrate-binding protein	K02036pstB; phosphate transport system ATP-binding protein [EC:3.6.3.27]	K02037pstC; phosphate transport system permease protein	K02038pstA; phosphate transport system permease protein	K02040pstS; phosphate transport system substrate-binding protein	K02041phnC; phosphonate transport system ATP-binding protein	K02071ABC.MET.A, metN; D-methionine transport system ATP-binding protein	K02072ABC.MET.P, metI; D-methionine transport system permease protein	K02073ABC.MET.S, metQ; D-methionine transport system substrate-binding protein	K05813ugpB; sn-glycerol 3-phosphate transport system substrate-binding protein	K05815ugpE; sn-glycerol 3-phosphate transport system permease protein	K05846ABC.BCP1.P; osmoprotectant transport system permease protein	K09686ABC-2.AB.P; antibiotic transport system permease protein	K10119msmG; multiple sugar transport system permease protein	K10440rbsC; ribose transport system permease protein	K11069potD; spermidine/putrescine transport system substrate-binding protein	K11070potC; spermidine/putrescine transport system permease protein	K11071potB; spermidine/putrescine transport system permease protein	K11072potA; spermidine/putrescine transport system ATP-binding protein [EC:3.6.3.31]	NA	NA	NA	NA	NA	NA	NA	NA	NA	NA	NA	NA	NA	NA	NA	NA	NA	NA	NA	NA	NA
02020 Two-component system [PATH:ko02020]	K00626E2.3.1.9, atoB; acetyl-CoA C-acetyltransferase [EC:2.3.1.9]	K01915E6.3.1.2, glnA; glutamine synthetase [EC:6.3.1.2]	K02040pstS; phosphate transport system substrate-binding protein	K02313dnaA; chromosomal replication initiator protein	K05964E2.7.7.61, citX; holo-ACP synthase [EC:2.7.7.61]	K07652vicK; two-component system, OmpR family, sensor histidine kinase VicK [EC:2.7.13.3]	K07668vicR; two-component system, OmpR family, response regulator VicR	K07778desK; two-component system, NarL family, sensor histidine kinase DesK [EC:2.7.13.3]	K11617liaS; two-component system, NarL family, sensor histidine kinase LiaS [EC:2.7.13.3]	NA	NA	NA	NA	NA	NA	NA	NA	NA	NA	NA	NA	NA	NA	NA	NA	NA	NA	NA	NA	NA	NA	NA	NA	NA	NA	NA	NA	NA	NA	NA	NA	NA	NA	NA	NA	NA	NA	NA	NA
02022 Two-component system [BR:ko02022]	K02484K02484; two-component system, OmpR family, sensor kinase [EC:2.7.13.3]	K07652vicK; two-component system, OmpR family, sensor histidine kinase VicK [EC:2.7.13.3]	K07668vicR; two-component system, OmpR family, response regulator VicR	K07778desK; two-component system, NarL family, sensor histidine kinase DesK [EC:2.7.13.3]	K11617liaS; two-component system, NarL family, sensor histidine kinase LiaS [EC:2.7.13.3]	NA	NA	NA	NA	NA	NA	NA	NA	NA	NA	NA	NA	NA	NA	NA	NA	NA	NA	NA	NA	NA	NA	NA	NA	NA	NA	NA	NA	NA	NA	NA	NA	NA	NA	NA	NA	NA	NA	NA	NA	NA	NA	NA	NA
02042 Bacterial toxins [BR:ko02042]	K03699tlyC; putative hemolysin	K06442tlyA; putative hemolysin	K11068hlyIII; hemolysin III	NA	NA	NA	NA	NA	NA	NA	NA	NA	NA	NA	NA	NA	NA	NA	NA	NA	NA	NA	NA	NA	NA	NA	NA	NA	NA	NA	NA	NA	NA	NA	NA	NA	NA	NA	NA	NA	NA	NA	NA	NA	NA	NA	NA	NA	NA
02044 Secretion system [BR:ko02044]	K01493comEB; dCMP deaminase [EC:3.5.4.12]	K02237comEA; competence protein ComEA	K02238comEC; competence protein ComEC	K02242comFC; competence protein ComFC	K03070secA; preprotein translocase subunit SecA	K03076secY; preprotein translocase subunit SecY	K03110ftsY; fused signal recognition particle receptor	K03217yidC, spoIIIJ, OXA1; preprotein translocase subunit YidC	NA	NA	NA	NA	NA	NA	NA	NA	NA	NA	NA	NA	NA	NA	NA	NA	NA	NA	NA	NA	NA	NA	NA	NA	NA	NA	NA	NA	NA	NA	NA	NA	NA	NA	NA	NA	NA	NA	NA	NA	NA
02060 Phosphotransferase system (PTS) [PATH:ko02060]	K02759PTS-Cel-EIIA, celC; PTS system, cellobiose-specific IIA component [EC:2.7.1.69]	K02760PTS-Cel-EIIB, celA; PTS system, cellobiose-specific IIB component [EC:2.7.1.69]	K02768PTS-Fru-EIIA, fruB; PTS system, fructose-specific IIA component [EC:2.7.1.69]	K02769PTS-Fru-EIIB, fruA; PTS system, fructose-specific IIB component [EC:2.7.1.69]	K08483PTS-EI.PTSI, ptsI; phosphotransferase system, enzyme I, PtsI [EC:2.7.3.9]	NA	NA	NA	NA	NA	NA	NA	NA	NA	NA	NA	NA	NA	NA	NA	NA	NA	NA	NA	NA	NA	NA	NA	NA	NA	NA	NA	NA	NA	NA	NA	NA	NA	NA	NA	NA	NA	NA	NA	NA	NA	NA	NA	NA
03000 Transcription factors [BR:ko03000]	K01420fnr; CRP/FNR family transcriptional regulator, anaerobic regulatory protein	K02529lacI, galR; LacI family transcriptional regulator	K02825pyrR; pyrimidine operon attenuation protein / uracil phosphoribosyltransferase [EC:2.4.2.9]	K03436fruR2, fruR; DeoR family transcriptional regulator, fructose operon transcriptional repressor	K03484scrR; LacI family transcriptional regulator, sucrose operon repressor	K03486treR2, treR; GntR family transcriptional regulator, trehalose operon transcriptional repressor	K03491licR; lichenan operon transcriptional antiterminator	K03492ydhQ; GntR family transcriptional regulator	K03497parB, spo0J; chromosome partitioning protein, ParB family	K03705hrcA; heat-inducible transcriptional repressor	K05311cggR; central glycolytic genes regulator	K07738nrdR; transcriptional repressor NrdR	K09685K09685, purR; purine operon repressor	NA	NA	NA	NA	NA	NA	NA	NA	NA	NA	NA	NA	NA	NA	NA	NA	NA	NA	NA	NA	NA	NA	NA	NA	NA	NA	NA	NA	NA	NA	NA	NA	NA	NA	NA	NA
03010 Ribosome [PATH:ko03010]	K02863RP-L1, rplA; large subunit ribosomal protein L1	K02864RP-L10, rplJ; large subunit ribosomal protein L10	K02867RP-L11, rplK; large subunit ribosomal protein L11	K02871RP-L13, rplM; large subunit ribosomal protein L13	K02874RP-L14, rplN; large subunit ribosomal protein L14	K02876RP-L15, rplO; large subunit ribosomal protein L15	K02878RP-L16, rplP; large subunit ribosomal protein L16	K02879RP-L17, rplQ; large subunit ribosomal protein L17	K02886RP-L2, rplB; large subunit ribosomal protein L2	K02887RP-L20, rplT; large subunit ribosomal protein L20	K02888RP-L21, rplU; large subunit ribosomal protein L21	K02890RP-L22, rplV; large subunit ribosomal protein L22	K02892RP-L23, rplW; large subunit ribosomal protein L23	K02895RP-L24, rplX; large subunit ribosomal protein L24	K02899RP-L27, rpmA; large subunit ribosomal protein L27	K02904RP-L29, rpmC; large subunit ribosomal protein L29	K02906RP-L3, rplC; large subunit ribosomal protein L3	K02907RP-L30, rpmD; large subunit ribosomal protein L30	K02913RP-L33, rpmG; large subunit ribosomal protein L33	K02914RP-L34, rpmH; large subunit ribosomal protein L34	K02926RP-L4, rplD; large subunit ribosomal protein L4	K02931RP-L5, rplE; large subunit ribosomal protein L5	K02933RP-L6, rplF; large subunit ribosomal protein L6	K02935RP-L7, rplL; large subunit ribosomal protein L7/L12	K02945RP-S1, rpsA; small subunit ribosomal protein S1	K02946RP-S10, rpsJ; small subunit ribosomal protein S10	K02948RP-S11, rpsK; small subunit ribosomal protein S11	K02950RP-S12, rpsL; small subunit ribosomal protein S12	K02952RP-S13, rpsM; small subunit ribosomal protein S13	K02954RP-S14, rpsN; small subunit ribosomal protein S14	K02956RP-S15, rpsO; small subunit ribosomal protein S15	K02961RP-S17, rpsQ; small subunit ribosomal protein S17	K02965RP-S19, rpsS; small subunit ribosomal protein S19	K02967RP-S2, rpsB; small subunit ribosomal protein S2	K02968RP-S20, rpsT; small subunit ribosomal protein S20	K02970RP-S21, rpsU; small subunit ribosomal protein S21	K02982RP-S3, rpsC; small subunit ribosomal protein S3	K02986RP-S4, rpsD; small subunit ribosomal protein S4	K02988RP-S5, rpsE; small subunit ribosomal protein S5	K02990RP-S6, rpsF; small subunit ribosomal protein S6	K02992RP-S7, rpsG; small subunit ribosomal protein S7	K02994RP-S8, rpsH; small subunit ribosomal protein S8	K02996RP-S9, rpsI; small subunit ribosomal protein S9	NA	NA	NA	NA	NA	NA
03011 Ribosome [BR:ko03011]	K02863RP-L1, rplA; large subunit ribosomal protein L1	K02864RP-L10, rplJ; large subunit ribosomal protein L10	K02867RP-L11, rplK; large subunit ribosomal protein L11	K02871RP-L13, rplM; large subunit ribosomal protein L13	K02874RP-L14, rplN; large subunit ribosomal protein L14	K02876RP-L15, rplO; large subunit ribosomal protein L15	K02878RP-L16, rplP; large subunit ribosomal protein L16	K02879RP-L17, rplQ; large subunit ribosomal protein L17	K02886RP-L2, rplB; large subunit ribosomal protein L2	K02887RP-L20, rplT; large subunit ribosomal protein L20	K02888RP-L21, rplU; large subunit ribosomal protein L21	K02890RP-L22, rplV; large subunit ribosomal protein L22	K02892RP-L23, rplW; large subunit ribosomal protein L23	K02895RP-L24, rplX; large subunit ribosomal protein L24	K02899RP-L27, rpmA; large subunit ribosomal protein L27	K02904RP-L29, rpmC; large subunit ribosomal protein L29	K02906RP-L3, rplC; large subunit ribosomal protein L3	K02907RP-L30, rpmD; large subunit ribosomal protein L30	K02913RP-L33, rpmG; large subunit ribosomal protein L33	K02914RP-L34, rpmH; large subunit ribosomal protein L34	K02926RP-L4, rplD; large subunit ribosomal protein L4	K02931RP-L5, rplE; large subunit ribosomal protein L5	K02933RP-L6, rplF; large subunit ribosomal protein L6	K02935RP-L7, rplL; large subunit ribosomal protein L7/L12	K02945RP-S1, rpsA; small subunit ribosomal protein S1	K02946RP-S10, rpsJ; small subunit ribosomal protein S10	K02948RP-S11, rpsK; small subunit ribosomal protein S11	K02950RP-S12, rpsL; small subunit ribosomal protein S12	K02952RP-S13, rpsM; small subunit ribosomal protein S13	K02954RP-S14, rpsN; small subunit ribosomal protein S14	K02956RP-S15, rpsO; small subunit ribosomal protein S15	K02961RP-S17, rpsQ; small subunit ribosomal protein S17	K02965RP-S19, rpsS; small subunit ribosomal protein S19	K02967RP-S2, rpsB; small subunit ribosomal protein S2	K02968RP-S20, rpsT; small subunit ribosomal protein S20	K02970RP-S21, rpsU; small subunit ribosomal protein S21	K02982RP-S3, rpsC; small subunit ribosomal protein S3	K02986RP-S4, rpsD; small subunit ribosomal protein S4	K02988RP-S5, rpsE; small subunit ribosomal protein S5	K02990RP-S6, rpsF; small subunit ribosomal protein S6	K02992RP-S7, rpsG; small subunit ribosomal protein S7	K02994RP-S8, rpsH; small subunit ribosomal protein S8	K02996RP-S9, rpsI; small subunit ribosomal protein S9	NA	NA	NA	NA	NA	NA
03012 Translation factors [BR:ko03012]	K02355EF-G, fusA; elongation factor EF-G [EC:3.6.5.3]	K02356EF-P, efp; elongation factor EF-P	K02357EF-TS, tsf; elongation factor EF-Ts	K02358EF-TU, tufA; elongation factor EF-Tu [EC:3.6.5.3]	K02518IF-1, infA; translation initiation factor IF-1	K02519IF-2, infB; translation initiation factor IF-2	K02520IF-3, infC; translation initiation factor IF-3	K02835RF-1, prfA; peptide chain release factor RF-1	K02836RF-2, prfB; peptide chain release factor RF-2	K02837RF-3, prfC; peptide chain release factor RF-3	K02838RF-4, frr; ribosome recycling factor	NA	NA	NA	NA	NA	NA	NA	NA	NA	NA	NA	NA	NA	NA	NA	NA	NA	NA	NA	NA	NA	NA	NA	NA	NA	NA	NA	NA	NA	NA	NA	NA	NA	NA	NA	NA	NA	NA
03018 RNA degradation [PATH:ko03018]	K01689ENO, eno; enolase [EC:4.2.1.11]	K04043dnaK; molecular chaperone DnaK	K05592deaD; ATP-dependent RNA helicase DeaD	K12573rnr, vacB; ribonuclease R [EC:3.1.-.-]	K12574rnj; ribonuclease J [EC:3.1.-.-]	NA	NA	NA	NA	NA	NA	NA	NA	NA	NA	NA	NA	NA	NA	NA	NA	NA	NA	NA	NA	NA	NA	NA	NA	NA	NA	NA	NA	NA	NA	NA	NA	NA	NA	NA	NA	NA	NA	NA	NA	NA	NA	NA	NA
03020 RNA polymerase [PATH:ko03020]	K03040rpoA; DNA-directed RNA polymerase subunit alpha [EC:2.7.7.6]	K03043rpoB; DNA-directed RNA polymerase subunit beta [EC:2.7.7.6]	K03046rpoC; DNA-directed RNA polymerase subunit beta' [EC:2.7.7.6]	K03060rpoZ; DNA-directed RNA polymerase subunit omega [EC:2.7.7.6]	K03086SIG1, rpoD; RNA polymerase primary sigma factor	NA	NA	NA	NA	NA	NA	NA	NA	NA	NA	NA	NA	NA	NA	NA	NA	NA	NA	NA	NA	NA	NA	NA	NA	NA	NA	NA	NA	NA	NA	NA	NA	NA	NA	NA	NA	NA	NA	NA	NA	NA	NA	NA	NA
03030 DNA replication [PATH:ko03030]	K01972E6.5.1.2, ligA, ligB; DNA ligase (NAD+) [EC:6.5.1.2]	K02314dnaB; replicative DNA helicase [EC:3.6.1.-]	K02335DPO1, polA; DNA polymerase I [EC:2.7.7.7]	K02337DPO3A1, dnaE; DNA polymerase III subunit alpha [EC:2.7.7.7]	K02338DPO3B, dnaN; DNA polymerase III subunit beta [EC:2.7.7.7]	K02340DPO3D1, holA; DNA polymerase III subunit delta [EC:2.7.7.7]	K02343DPO3G, dnaX; DNA polymerase III subunit gamma/tau [EC:2.7.7.7]	K03111ssb; single-strand DNA-binding protein	K03469E3.1.26.4A, RNASEH1, rnhA; ribonuclease HI [EC:3.1.26.4]	K03763DPO3A2, polC; DNA polymerase III subunit alpha, Gram-positive type [EC:2.7.7.7]	NA	NA	NA	NA	NA	NA	NA	NA	NA	NA	NA	NA	NA	NA	NA	NA	NA	NA	NA	NA	NA	NA	NA	NA	NA	NA	NA	NA	NA	NA	NA	NA	NA	NA	NA	NA	NA	NA	NA
03032 DNA replication proteins [BR:ko03032]	K01972E6.5.1.2, ligA, ligB; DNA ligase (NAD+) [EC:6.5.1.2]	K02313dnaA; chromosomal replication initiator protein	K02314dnaB; replicative DNA helicase [EC:3.6.1.-]	K02335DPO1, polA; DNA polymerase I [EC:2.7.7.7]	K02337DPO3A1, dnaE; DNA polymerase III subunit alpha [EC:2.7.7.7]	K02338DPO3B, dnaN; DNA polymerase III subunit beta [EC:2.7.7.7]	K02340DPO3D1, holA; DNA polymerase III subunit delta [EC:2.7.7.7]	K02343DPO3G, dnaX; DNA polymerase III subunit gamma/tau [EC:2.7.7.7]	K02469gyrA; DNA gyrase subunit A [EC:5.99.1.3]	K02621parC; topoisomerase IV subunit A [EC:5.99.1.-]	K02622parE; topoisomerase IV subunit B [EC:5.99.1.-]	K03111ssb; single-strand DNA-binding protein	K03168topA; DNA topoisomerase I [EC:5.99.1.2]	K03346dnaB2, dnaB; replication initiation and membrane attachment protein	K03469E3.1.26.4A, RNASEH1, rnhA; ribonuclease HI [EC:3.1.26.4]	K03530hupB; DNA-binding protein HU-beta	K03763DPO3A2, polC; DNA polymerase III subunit alpha, Gram-positive type [EC:2.7.7.7]	K11144dnaI; primosomal protein DnaI	NA	NA	NA	NA	NA	NA	NA	NA	NA	NA	NA	NA	NA	NA	NA	NA	NA	NA	NA	NA	NA	NA	NA	NA	NA	NA	NA	NA	NA	NA	NA
03036 Chromosome [BR:ko03036]	K02313dnaA; chromosomal replication initiator protein	K02621parC; topoisomerase IV subunit A [EC:5.99.1.-]	K02622parE; topoisomerase IV subunit B [EC:5.99.1.-]	K03466ftsK, spoIIIE; DNA segregation ATPase FtsK/SpoIIIE, S-DNA-T family	K03495gidA; glucose inhibited division protein A	K03497parB, spo0J; chromosome partitioning protein, ParB family	K03501gidB; glucose inhibited division protein B [EC:2.1.-.-]	K03529smc; chromosome segregation protein	K03530hupB; DNA-binding protein HU-beta	K03531ftsZ; cell division protein FtsZ	K03569mreB; rod shape-determining protein MreB and related proteins	K03570mreC; rod shape-determining protein MreC	K03588ftsW, spoVE; cell division protein FtsW	K03590ftsA; cell division protein FtsA	K04047dps; starvation-inducible DNA-binding protein	K04074divIVA; cell division initiation protein	K04763xerD; integrase/recombinase XerD	K05837rodA, mrdB; rod shape determining protein RodA	K05896scpA; segregation and condensation protein A	K09772sepF; cell division inhibitor SepF	NA	NA	NA	NA	NA	NA	NA	NA	NA	NA	NA	NA	NA	NA	NA	NA	NA	NA	NA	NA	NA	NA	NA	NA	NA	NA	NA	NA	NA
03060 Protein export [PATH:ko03060]	K03070secA; preprotein translocase subunit SecA	K03076secY; preprotein translocase subunit SecY	K03100lepB; signal peptidase I [EC:3.4.21.89]	K03101lspA; signal peptidase II [EC:3.4.23.36]	K03110ftsY; fused signal recognition particle receptor	K03217yidC, spoIIIJ, OXA1; preprotein translocase subunit YidC	NA	NA	NA	NA	NA	NA	NA	NA	NA	NA	NA	NA	NA	NA	NA	NA	NA	NA	NA	NA	NA	NA	NA	NA	NA	NA	NA	NA	NA	NA	NA	NA	NA	NA	NA	NA	NA	NA	NA	NA	NA	NA	NA
03070 Bacterial secretion system [PATH:ko03070]	K03070secA; preprotein translocase subunit SecA	K03076secY; preprotein translocase subunit SecY	K03110ftsY; fused signal recognition particle receptor	K03217yidC, spoIIIJ, OXA1; preprotein translocase subunit YidC	NA	NA	NA	NA	NA	NA	NA	NA	NA	NA	NA	NA	NA	NA	NA	NA	NA	NA	NA	NA	NA	NA	NA	NA	NA	NA	NA	NA	NA	NA	NA	NA	NA	NA	NA	NA	NA	NA	NA	NA	NA	NA	NA	NA	NA
03110 Chaperones and folding catalysts [BR:ko03110]	K02108ATPF0A, atpB; F-type H+-transporting ATPase subunit a [EC:3.6.3.14]	K03544clpX, CLPX; ATP-dependent Clp protease ATP-binding subunit ClpX	K03686dnaJ; molecular chaperone DnaJ	K03687GRPE; molecular chaperone GrpE	K03696clpC; ATP-dependent Clp protease ATP-binding subunit ClpC	K03768PPIB, ppiB; peptidyl-prolyl cis-trans isomerase B (cyclophilin B) [EC:5.2.1.8]	K03798ftsH, hflB; cell division protease FtsH [EC:3.4.24.-]	K04043dnaK; molecular chaperone DnaK	K04083hslO; molecular chaperone Hsp33	K07533prsA; foldase protein PrsA [EC:5.2.1.8]	NA	NA	NA	NA	NA	NA	NA	NA	NA	NA	NA	NA	NA	NA	NA	NA	NA	NA	NA	NA	NA	NA	NA	NA	NA	NA	NA	NA	NA	NA	NA	NA	NA	NA	NA	NA	NA	NA	NA
03400 DNA repair and recombination proteins [BR:ko03400]	K00525E1.17.4.1A, nrdA, nrdE; ribonucleoside-diphosphate reductase alpha chain [EC:1.17.4.1]	K00526E1.17.4.1B, nrdB, nrdF; ribonucleoside-diphosphate reductase beta chain [EC:1.17.4.1]	K00567E2.1.1.63, MGMT, ogt; methylated-DNA-[protein]-cysteine S-methyltransferase [EC:2.1.1.63]	K01142E3.1.11.2, xthA; exodeoxyribonuclease III [EC:3.1.11.2]	K01246tag; DNA-3-methyladenine glycosylase I [EC:3.2.2.20]	K01356lexA; repressor LexA [EC:3.4.21.88]	K01972E6.5.1.2, ligA, ligB; DNA ligase (NAD+) [EC:6.5.1.2]	K02335DPO1, polA; DNA polymerase I [EC:2.7.7.7]	K02337DPO3A1, dnaE; DNA polymerase III subunit alpha [EC:2.7.7.7]	K02338DPO3B, dnaN; DNA polymerase III subunit beta [EC:2.7.7.7]	K02340DPO3D1, holA; DNA polymerase III subunit delta [EC:2.7.7.7]	K02343DPO3G, dnaX; DNA polymerase III subunit gamma/tau [EC:2.7.7.7]	K02346DPO4, dinB; DNA polymerase IV [EC:2.7.7.7]	K02469gyrA; DNA gyrase subunit A [EC:5.99.1.3]	K03040rpoA; DNA-directed RNA polymerase subunit alpha [EC:2.7.7.6]	K03043rpoB; DNA-directed RNA polymerase subunit beta [EC:2.7.7.6]	K03046rpoC; DNA-directed RNA polymerase subunit beta' [EC:2.7.7.6]	K03060rpoZ; DNA-directed RNA polymerase subunit omega [EC:2.7.7.6]	K03111ssb; single-strand DNA-binding protein	K03168topA; DNA topoisomerase I [EC:5.99.1.2]	K03530hupB; DNA-binding protein HU-beta	K03550ruvA; holliday junction DNA helicase RuvA	K03551ruvB; holliday junction DNA helicase RuvB	K03553recA; recombination protein RecA	K03555mutS; DNA mismatch repair protein MutS	K03572mutL; DNA mismatch repair protein MutL	K03574MUTT, NUDT1, MTH1; 7,8-dihydro-8-oxoguanine triphosphatase [EC:3.6.1.-]	K03581recD; exodeoxyribonuclease V alpha subunit [EC:3.1.11.5]	K03584recO; DNA repair protein RecO (recombination protein O)	K03601xseA; exodeoxyribonuclease VII large subunit [EC:3.1.11.6]	K03602xseB; exodeoxyribonuclease VII small subunit [EC:3.1.11.6]	K03629recF; DNA replication and repair protein RecF	K03631recN; DNA repair protein RecN (Recombination protein N)	K03648UNG, UDG; uracil-DNA glycosylase [EC:3.2.2.-]	K03652MPG; DNA-3-methyladenine glycosylase [EC:3.2.2.21]	K03655recG; ATP-dependent DNA helicase RecG [EC:3.6.1.-]	K03657uvrD, pcrA; DNA helicase II / ATP-dependent DNA helicase PcrA [EC:3.6.1.-]	K03700recU; recombination protein U	K03701uvrA; excinuclease ABC subunit A	K03702uvrB; excinuclease ABC subunit B	K03703uvrC; excinuclease ABC subunit C	K03722dinG; ATP-dependent DNA helicase DinG [EC:3.6.1.-]	K03723mfd; transcription-repair coupling factor (superfamily II helicase) [EC:3.6.1.-]	K03763DPO3A2, polC; DNA polymerase III subunit alpha, Gram-positive type [EC:2.7.7.7]	K04066priA; primosomal protein N' (replication factor Y) (superfamily II helicase) [EC:3.6.1.-]	K04485sms, radA; DNA repair protein RadA/Sms	K06187recR; recombination protein RecR	K07456mutS2; DNA mismatch repair protein MutS2	K10563mutM, fpg; formamidopyrimidine-DNA glycosylase [EC:3.2.2.23 4.2.99.18]
03410 Base excision repair [PATH:ko03410]	K01142E3.1.11.2, xthA; exodeoxyribonuclease III [EC:3.1.11.2]	K01246tag; DNA-3-methyladenine glycosylase I [EC:3.2.2.20]	K01972E6.5.1.2, ligA, ligB; DNA ligase (NAD+) [EC:6.5.1.2]	K02335DPO1, polA; DNA polymerase I [EC:2.7.7.7]	K03648UNG, UDG; uracil-DNA glycosylase [EC:3.2.2.-]	K03652MPG; DNA-3-methyladenine glycosylase [EC:3.2.2.21]	K10563mutM, fpg; formamidopyrimidine-DNA glycosylase [EC:3.2.2.23 4.2.99.18]	K10773NTH; endonuclease III [EC:4.2.99.18]	NA	NA	NA	NA	NA	NA	NA	NA	NA	NA	NA	NA	NA	NA	NA	NA	NA	NA	NA	NA	NA	NA	NA	NA	NA	NA	NA	NA	NA	NA	NA	NA	NA	NA	NA	NA	NA	NA	NA	NA	NA
03420 Nucleotide excision repair [PATH:ko03420]	K01972E6.5.1.2, ligA, ligB; DNA ligase (NAD+) [EC:6.5.1.2]	K02335DPO1, polA; DNA polymerase I [EC:2.7.7.7]	K03657uvrD, pcrA; DNA helicase II / ATP-dependent DNA helicase PcrA [EC:3.6.1.-]	K03701uvrA; excinuclease ABC subunit A	K03702uvrB; excinuclease ABC subunit B	K03703uvrC; excinuclease ABC subunit C	K03723mfd; transcription-repair coupling factor (superfamily II helicase) [EC:3.6.1.-]	NA	NA	NA	NA	NA	NA	NA	NA	NA	NA	NA	NA	NA	NA	NA	NA	NA	NA	NA	NA	NA	NA	NA	NA	NA	NA	NA	NA	NA	NA	NA	NA	NA	NA	NA	NA	NA	NA	NA	NA	NA	NA
03430 Mismatch repair [PATH:ko03430]	K01972E6.5.1.2, ligA, ligB; DNA ligase (NAD+) [EC:6.5.1.2]	K02337DPO3A1, dnaE; DNA polymerase III subunit alpha [EC:2.7.7.7]	K02338DPO3B, dnaN; DNA polymerase III subunit beta [EC:2.7.7.7]	K02340DPO3D1, holA; DNA polymerase III subunit delta [EC:2.7.7.7]	K02343DPO3G, dnaX; DNA polymerase III subunit gamma/tau [EC:2.7.7.7]	K03111ssb; single-strand DNA-binding protein	K03555mutS; DNA mismatch repair protein MutS	K03572mutL; DNA mismatch repair protein MutL	K03601xseA; exodeoxyribonuclease VII large subunit [EC:3.1.11.6]	K03602xseB; exodeoxyribonuclease VII small subunit [EC:3.1.11.6]	K03657uvrD, pcrA; DNA helicase II / ATP-dependent DNA helicase PcrA [EC:3.6.1.-]	K03763DPO3A2, polC; DNA polymerase III subunit alpha, Gram-positive type [EC:2.7.7.7]	K07456mutS2; DNA mismatch repair protein MutS2	NA	NA	NA	NA	NA	NA	NA	NA	NA	NA	NA	NA	NA	NA	NA	NA	NA	NA	NA	NA	NA	NA	NA	NA	NA	NA	NA	NA	NA	NA	NA	NA	NA	NA	NA	NA
03440 Homologous recombination [PATH:ko03440]	K02335DPO1, polA; DNA polymerase I [EC:2.7.7.7]	K02337DPO3A1, dnaE; DNA polymerase III subunit alpha [EC:2.7.7.7]	K02338DPO3B, dnaN; DNA polymerase III subunit beta [EC:2.7.7.7]	K02340DPO3D1, holA; DNA polymerase III subunit delta [EC:2.7.7.7]	K02343DPO3G, dnaX; DNA polymerase III subunit gamma/tau [EC:2.7.7.7]	K03111ssb; single-strand DNA-binding protein	K03550ruvA; holliday junction DNA helicase RuvA	K03551ruvB; holliday junction DNA helicase RuvB	K03553recA; recombination protein RecA	K03581recD; exodeoxyribonuclease V alpha subunit [EC:3.1.11.5]	K03584recO; DNA repair protein RecO (recombination protein O)	K03629recF; DNA replication and repair protein RecF	K03655recG; ATP-dependent DNA helicase RecG [EC:3.6.1.-]	K03763DPO3A2, polC; DNA polymerase III subunit alpha, Gram-positive type [EC:2.7.7.7]	K04066priA; primosomal protein N' (replication factor Y) (superfamily II helicase) [EC:3.6.1.-]	K06187recR; recombination protein RecR	NA	NA	NA	NA	NA	NA	NA	NA	NA	NA	NA	NA	NA	NA	NA	NA	NA	NA	NA	NA	NA	NA	NA	NA	NA	NA	NA	NA	NA	NA	NA	NA	NA
04070 Phosphatidylinositol signaling system [PATH:ko04070]	K00981E2.7.7.41, CDS1, cdsA; phosphatidate cytidylyltransferase [EC:2.7.7.41]	NA	NA	NA	NA	NA	NA	NA	NA	NA	NA	NA	NA	NA	NA	NA	NA	NA	NA	NA	NA	NA	NA	NA	NA	NA	NA	NA	NA	NA	NA	NA	NA	NA	NA	NA	NA	NA	NA	NA	NA	NA	NA	NA	NA	NA	NA	NA	NA
04112 Cell cycle - Caulobacter [PATH:ko04112]	K02313dnaA; chromosomal replication initiator protein	K02314dnaB; replicative DNA helicase [EC:3.6.1.-]	K02563murG; UDP-N-acetylglucosamine--N-acetylmuramyl-(pentapeptide) pyrophosphoryl-undecaprenol N-acetylglucosamine transferase [EC:2.4.1.227]	K03531ftsZ; cell division protein FtsZ	K03544clpX, CLPX; ATP-dependent Clp protease ATP-binding subunit ClpX	K03588ftsW, spoVE; cell division protein FtsW	K03590ftsA; cell division protein FtsA	K11749rseP; regulator of sigma E protease [EC:3.4.24.-]	NA	NA	NA	NA	NA	NA	NA	NA	NA	NA	NA	NA	NA	NA	NA	NA	NA	NA	NA	NA	NA	NA	NA	NA	NA	NA	NA	NA	NA	NA	NA	NA	NA	NA	NA	NA	NA	NA	NA	NA	NA
04146 Peroxisome [PATH:ko04146]	K00869E2.7.1.36, MVK, mvaK1; mevalonate kinase [EC:2.7.1.36]	NA	NA	NA	NA	NA	NA	NA	NA	NA	NA	NA	NA	NA	NA	NA	NA	NA	NA	NA	NA	NA	NA	NA	NA	NA	NA	NA	NA	NA	NA	NA	NA	NA	NA	NA	NA	NA	NA	NA	NA	NA	NA	NA	NA	NA	NA	NA	NA
04626 Plant-pathogen interaction [PATH:ko04626]	K02358EF-TU, tufA; elongation factor EF-Tu [EC:3.6.5.3]	NA	NA	NA	NA	NA	NA	NA	NA	NA	NA	NA	NA	NA	NA	NA	NA	NA	NA	NA	NA	NA	NA	NA	NA	NA	NA	NA	NA	NA	NA	NA	NA	NA	NA	NA	NA	NA	NA	NA	NA	NA	NA	NA	NA	NA	NA	NA	NA
04812 Cytoskeleton proteins [BR:ko04812]	K03497parB, spo0J; chromosome partitioning protein, ParB family	K03531ftsZ; cell division protein FtsZ	K03569mreB; rod shape-determining protein MreB and related proteins	NA	NA	NA	NA	NA	NA	NA	NA	NA	NA	NA	NA	NA	NA	NA	NA	NA	NA	NA	NA	NA	NA	NA	NA	NA	NA	NA	NA	NA	NA	NA	NA	NA	NA	NA	NA	NA	NA	NA	NA	NA	NA	NA	NA	NA	NA
04930 Type II diabetes mellitus [PATH:ko04930]	K00873PK, pyk; pyruvate kinase [EC:2.7.1.40]	NA	NA	NA	NA	NA	NA	NA	NA	NA	NA	NA	NA	NA	NA	NA	NA	NA	NA	NA	NA	NA	NA	NA	NA	NA	NA	NA	NA	NA	NA	NA	NA	NA	NA	NA	NA	NA	NA	NA	NA	NA	NA	NA	NA	NA	NA	NA	NA
05010 Alzheimer's disease [PATH:ko05010]	K00134GAPDH, gapA; glyceraldehyde 3-phosphate dehydrogenase [EC:1.2.1.12]	NA	NA	NA	NA	NA	NA	NA	NA	NA	NA	NA	NA	NA	NA	NA	NA	NA	NA	NA	NA	NA	NA	NA	NA	NA	NA	NA	NA	NA	NA	NA	NA	NA	NA	NA	NA	NA	NA	NA	NA	NA	NA	NA	NA	NA	NA	NA	NA
05111 Vibrio cholerae pathogenic cycle [PATH:ko05111]	K07173luxS; S-ribosylhomocysteine lyase [EC:4.4.1.21]	NA	NA	NA	NA	NA	NA	NA	NA	NA	NA	NA	NA	NA	NA	NA	NA	NA	NA	NA	NA	NA	NA	NA	NA	NA	NA	NA	NA	NA	NA	NA	NA	NA	NA	NA	NA	NA	NA	NA	NA	NA	NA	NA	NA	NA	NA	NA	NA
05340 Primary immunodeficiency [PATH:ko05340]	K01488E3.5.4.4, ADA, add; adenosine deaminase [EC:3.5.4.4]	K03648UNG, UDG; uracil-DNA glycosylase [EC:3.2.2.-]	NA	NA	NA	NA	NA	NA	NA	NA	NA	NA	NA	NA	NA	NA	NA	NA	NA	NA	NA	NA	NA	NA	NA	NA	NA	NA	NA	NA	NA	NA	NA	NA	NA	NA	NA	NA	NA	NA	NA	NA	NA	NA	NA	NA	NA	NA	NA
Glycolysis / Gluconeogenesis [PATH:ko00010]	K00001E1.1.1.1, adh; alcohol dehydrogenase [EC:1.1.1.1]	K00016LDH, ldh; L-lactate dehydrogenase [EC:1.1.1.27]	K00121frmA, ADH5, adhC; S-(hydroxymethyl)glutathione dehydrogenase / alcohol dehydrogenase [EC:1.1.1.284 1.1.1.1]	K00134GAPDH, gapA; glyceraldehyde 3-phosphate dehydrogenase [EC:1.2.1.12]	K00850PFK, pfk; 6-phosphofructokinase [EC:2.7.1.11]	K00873PK, pyk; pyruvate kinase [EC:2.7.1.40]	K00927PGK, pgk; phosphoglycerate kinase [EC:2.7.2.3]	K01223E3.2.1.86B, bglA; 6-phospho-beta-glucosidase [EC:3.2.1.86]	K01624FBA, fbaA; fructose-bisphosphate aldolase, class II [EC:4.1.2.13]	K01689ENO, eno; enolase [EC:4.2.1.11]	K01803TPI, tpiA; triosephosphate isomerase (TIM) [EC:5.3.1.1]	K01810GPI, pgi; glucose-6-phosphate isomerase [EC:5.3.1.9]	K01834PGAM, gpm; phosphoglycerate mutase [EC:5.4.2.1]	K04072adhE; acetaldehyde dehydrogenase / alcohol dehydrogenase [EC:1.2.1.10 1.1.1.1]	NA	NA	NA	NA	NA	NA	NA	NA	NA	NA	NA	NA	NA	NA	NA	NA	NA	NA	NA	NA	NA	NA	NA	NA	NA	NA	NA	NA	NA	NA	NA	NA	NA	NA	NA
[truncated: 8 more columns]
