# Supplementary material for: Comparative meta-RNA-seq of the vaginal microbiota and differential expression by Lactobacillus iners in health and dysbiosis
Source: Microbiome. 2013 Apr 12;1:12. doi: 10.1186/2049-2618-1-12 (PMC3971606; doi:10.1186/2049-2618-1-12)
Supplement: Additional file 8: Table S14 — Lookup for Figure S8B functions (bacterial vaginosis (BV) condition). [file 2049-2618-1-12-S8.xls]

## Sheet: bv_table_hier3.txt
Table S14: Lookup for Figure S8B functions (BV condition)
kegg_path	col1	col2	col3	col4	col5	col6	col7	col8	col9	col10	col11	col12	col13	col14	col15	col16	col17	col18	col19	col20	col21	col22	col23	col24
00030 Pentose phosphate pathway [PATH:ko00030]	K00615E2.2.1.1, tktA, tktB; transketolase [EC:2.2.1.1]	K00616E2.2.1.2, talA, talB; transaldolase [EC:2.2.1.2]	K01057PGLS, pgl, devB; 6-phosphogluconolactonase [EC:3.1.1.31]	K01619E4.1.2.4, deoC; deoxyribose-phosphate aldolase [EC:4.1.2.4]	K01623ALDO, fbaB; fructose-bisphosphate aldolase, class I [EC:4.1.2.13]	K01808E5.3.1.6B, rpiB; ribose 5-phosphate isomerase B [EC:5.3.1.6]	K01835E5.4.2.2, pgm; phosphoglucomutase [EC:5.4.2.2]	K02446glpX; fructose-1,6-bisphosphatase II [EC:3.1.3.11]	K04041fbp3; fructose-1,6-bisphosphatase III [EC:3.1.3.11]	NA	NA	NA	NA	NA	NA	NA	NA	NA	NA	NA	NA	NA	NA	NA
00040 Pentose and glucuronate interconversions [PATH:ko00040]	K00012E1.1.1.22, ugd; UDPglucose 6-dehydrogenase [EC:1.1.1.22]	K00078DHDH; dihydrodiol dehydrogenase / D-xylose 1-dehydrogenase (NADP) [EC:1.3.1.20 1.1.1.179]	NA	NA	NA	NA	NA	NA	NA	NA	NA	NA	NA	NA	NA	NA	NA	NA	NA	NA	NA	NA	NA	NA
00051 Fructose and mannose metabolism [PATH:ko00051]	K00895E2.7.1.90, pfk; pyrophosphate--fructose-6-phosphate 1-phosphotransferase [EC:2.7.1.90]	K00966E2.7.7.13; mannose-1-phosphate guanylyltransferase [EC:2.7.7.13]	K00971E2.7.7.22, manC; mannose-1-phosphate guanylyltransferase [EC:2.7.7.22]	K01623ALDO, fbaB; fructose-bisphosphate aldolase, class I [EC:4.1.2.13]	K01711E4.2.1.47, gmd; GDPmannose 4,6-dehydratase [EC:4.2.1.47]	K02377E1.1.1.271, fcl; GDP-L-fucose synthase [EC:1.1.1.271]	K02446glpX; fructose-1,6-bisphosphatase II [EC:3.1.3.11]	K04041fbp3; fructose-1,6-bisphosphatase III [EC:3.1.3.11]	NA	NA	NA	NA	NA	NA	NA	NA	NA	NA	NA	NA	NA	NA	NA	NA
00052 Galactose metabolism [PATH:ko00052]	K00845glk; glucokinase [EC:2.7.1.2]	K01835E5.4.2.2, pgm; phosphoglucomutase [EC:5.4.2.2]	NA	NA	NA	NA	NA	NA	NA	NA	NA	NA	NA	NA	NA	NA	NA	NA	NA	NA	NA	NA	NA	NA
00053 Ascorbate and aldarate metabolism [PATH:ko00053]	K00012E1.1.1.22, ugd; UDPglucose 6-dehydrogenase [EC:1.1.1.22]	K00128E1.2.1.3; aldehyde dehydrogenase (NAD+) [EC:1.2.1.3]	NA	NA	NA	NA	NA	NA	NA	NA	NA	NA	NA	NA	NA	NA	NA	NA	NA	NA	NA	NA	NA	NA
00061 Fatty acid biosynthesis [PATH:ko00061]	K00208fabI; enoyl-[acyl-carrier protein] reductase I [EC:1.3.1.9]	K00645fabD; [acyl-carrier-protein] S-malonyltransferase [EC:2.3.1.39]	K00648fabH; 3-oxoacyl-[acyl-carrier-protein] synthase III [EC:2.3.1.180]	K01961accC; acetyl-CoA carboxylase, biotin carboxylase subunit [EC:6.4.1.2 6.3.4.14]	K02160accB, bccP; acetyl-CoA carboxylase biotin carboxyl carrier protein	K09458fabF; 3-oxoacyl-[acyl-carrier-protein] synthase II [EC:2.3.1.179]	NA	NA	NA	NA	NA	NA	NA	NA	NA	NA	NA	NA	NA	NA	NA	NA	NA	NA
00071 Fatty acid metabolism [PATH:ko00071]	K00128E1.2.1.3; aldehyde dehydrogenase (NAD+) [EC:1.2.1.3]	K00248E1.3.99.2, bcd; butyryl-CoA dehydrogenase [EC:1.3.99.2]	K01897ACSL, fadD; long-chain acyl-CoA synthetase [EC:6.2.1.3]	NA	NA	NA	NA	NA	NA	NA	NA	NA	NA	NA	NA	NA	NA	NA	NA	NA	NA	NA	NA	NA
00130 Ubiquinone and other terpenoid-quinone biosynthesis [PATH:ko00130]	K01661menB; naphthoate synthase [EC:4.1.3.36]	K01911menE; O-succinylbenzoic acid--CoA ligase [EC:6.2.1.26]	K02549menC; O-succinylbenzoate synthase [EC:4.2.1.113]	K02551menD; 2-succinyl-5-enolpyruvyl-6-hydroxy-3-cyclohexene-1-carboxylate synthase [EC:2.2.1.9]	K02552menF; menaquinone-specific isochorismate synthase [EC:5.4.4.2]	K03183ubiE; ubiquinone/menaquinone biosynthesis methyltransferase [EC:2.1.1.-]	NA	NA	NA	NA	NA	NA	NA	NA	NA	NA	NA	NA	NA	NA	NA	NA	NA	NA
00190 Oxidative phosphorylation [PATH:ko00190]	K00239sdhA; succinate dehydrogenase flavoprotein subunit [EC:1.3.99.1]	K00240sdhB; succinate dehydrogenase iron-sulfur protein [EC:1.3.99.1]	K00330nuoA; NADH dehydrogenase I subunit A [EC:1.6.5.3]	K00331nuoB; NADH dehydrogenase I subunit B [EC:1.6.5.3]	K00333nuoD; NADH dehydrogenase I subunit D [EC:1.6.5.3]	K00337nuoH; NADH dehydrogenase I subunit H [EC:1.6.5.3]	K00338nuoI; NADH dehydrogenase I subunit I [EC:1.6.5.3]	K00341nuoL; NADH dehydrogenase I subunit L [EC:1.6.5.3]	K00342nuoM; NADH dehydrogenase I subunit M [EC:1.6.5.3]	K00343nuoN; NADH dehydrogenase I subunit N [EC:1.6.5.3]	K13378nuoCD; NADH dehydrogenase I subunit C/D [EC:1.6.5.3]	NA	NA	NA	NA	NA	NA	NA	NA	NA	NA	NA	NA	NA
00230 Purine metabolism [PATH:ko00230]	K00962pnp, PNPT1; polyribonucleotide nucleotidyltransferase [EC:2.7.7.8]	K01081E3.1.3.5; 5'-nucleotidase [EC:3.1.3.5]	K01119cpdB; 2',3'-cyclic-nucleotide 2'-phosphodiesterase [EC:3.1.4.16]	K01129dgt; dGTPase [EC:3.1.5.1]	K01139spoT; guanosine-3',5'-bis(diphosphate) 3'-pyrophosphohydrolase [EC:3.1.7.2]	K01239E3.2.2.1, iunH; purine nucleosidase [EC:3.2.2.1]	K01487E3.5.4.3, guaD; guanine deaminase [EC:3.5.4.3]	K01588purE; 5-(carboxyamino)imidazole ribonucleotide mutase [EC:5.4.99.18]	K01923purC; phosphoribosylaminoimidazole-succinocarboxamide synthase [EC:6.3.2.6]	K02428mazG; nucleoside-triphosphate pyrophosphatase [EC:3.6.1.19]	K03783punA; purine-nucleoside phosphorylase [EC:2.4.2.1]	K03787surE; 5'-nucleotidase [EC:3.1.3.5]	K08289purT; phosphoribosylglycinamide formyltransferase 2 [EC:2.1.2.2]	K08722yfbR; 5'-nucleotidase [EC:3.1.3.5]	K11751ushA; 5'-nucleotidase / UDP-sugar diphosphatase [EC:3.1.3.5 3.6.1.45]	NA	NA	NA	NA	NA	NA	NA	NA	NA
00240 Pyrimidine metabolism [PATH:ko00240]	K00610pyrI; aspartate carbamoyltransferase regulatory subunit	K00756E2.4.2.2, pdp; pyrimidine-nucleoside phosphorylase [EC:2.4.2.2]	K00962pnp, PNPT1; polyribonucleotide nucleotidyltransferase [EC:2.7.7.8]	K01081E3.1.3.5; 5'-nucleotidase [EC:3.1.3.5]	K01119cpdB; 2',3'-cyclic-nucleotide 2'-phosphodiesterase [EC:3.1.4.16]	K02428mazG; nucleoside-triphosphate pyrophosphatase [EC:3.6.1.19]	K03783punA; purine-nucleoside phosphorylase [EC:2.4.2.1]	K03787surE; 5'-nucleotidase [EC:3.1.3.5]	K08722yfbR; 5'-nucleotidase [EC:3.1.3.5]	K11540CAD; carbamoyl-phosphate synthase / aspartate carbamoyltransferase / dihydroorotase [EC:6.3.5.5 2.1.3.2 3.5.2.3]	K11751ushA; 5'-nucleotidase / UDP-sugar diphosphatase [EC:3.1.3.5 3.6.1.45]	NA	NA	NA	NA	NA	NA	NA	NA	NA	NA	NA	NA	NA
00250 Alanine, aspartate and glutamate metabolism [PATH:ko00250]	K00262E1.4.1.4, gdhA; glutamate dehydrogenase (NADP+) [EC:1.4.1.4]	K00266gltD; glutamate synthase (NADPH/NADH) small chain [EC:1.4.1.13 1.4.1.14]	K00278nadB; L-aspartate oxidase [EC:1.4.3.16]	K00610pyrI; aspartate carbamoyltransferase regulatory subunit	K00811E2.6.1.1; aspartate aminotransferase [EC:2.6.1.1]	K00812E2.6.1.1A, aspB; aspartate aminotransferase [EC:2.6.1.1]	K01744aspA; aspartate ammonia-lyase [EC:4.3.1.1]	K11540CAD; carbamoyl-phosphate synthase / aspartate carbamoyltransferase / dihydroorotase [EC:6.3.5.5 2.1.3.2 3.5.2.3]	NA	NA	NA	NA	NA	NA	NA	NA	NA	NA	NA	NA	NA	NA	NA	NA
00253 Tetracycline biosynthesis [PATH:ko00253]	K01961accC; acetyl-CoA carboxylase, biotin carboxylase subunit [EC:6.4.1.2 6.3.4.14]	K02160accB, bccP; acetyl-CoA carboxylase biotin carboxyl carrier protein	NA	NA	NA	NA	NA	NA	NA	NA	NA	NA	NA	NA	NA	NA	NA	NA	NA	NA	NA	NA	NA	NA
00260 Glycine, serine and threonine metabolism [PATH:ko00260]	K00018E1.1.1.29; glycerate dehydrogenase [EC:1.1.1.29]	K00639E2.3.1.29, kbl; glycine C-acetyltransferase [EC:2.3.1.29]	K00831E2.6.1.52, serC; phosphoserine aminotransferase [EC:2.6.1.52]	K00998E2.7.8.8, pssA; phosphatidylserine synthase [EC:2.7.8.8]	K01079serB, PSPH; phosphoserine phosphatase [EC:3.1.3.3]	K06001E4.2.1.20BB, trpB; tryptophan synthase beta chain [EC:4.2.1.20]	NA	NA	NA	NA	NA	NA	NA	NA	NA	NA	NA	NA	NA	NA	NA	NA	NA	NA
00270 Cysteine and methionine metabolism [PATH:ko00270]	K00640E2.3.1.30, cysE; serine O-acetyltransferase [EC:2.3.1.30]	K00797E2.5.1.16, SRM, speE; spermidine synthase [EC:2.5.1.16]	K00811E2.6.1.1; aspartate aminotransferase [EC:2.6.1.1]	K00812E2.6.1.1A, aspB; aspartate aminotransferase [EC:2.6.1.1]	K01611E4.1.1.50, speD; S-adenosylmethionine decarboxylase [EC:4.1.1.50]	K01740E2.5.1.49, metY; O-acetylhomoserine (thiol)-lyase [EC:2.5.1.49]	NA	NA	NA	NA	NA	NA	NA	NA	NA	NA	NA	NA	NA	NA	NA	NA	NA	NA
00280 Valine, leucine and isoleucine degradation [PATH:ko00280]	K00128E1.2.1.3; aldehyde dehydrogenase (NAD+) [EC:1.2.1.3]	K00248E1.3.99.2, bcd; butyryl-CoA dehydrogenase [EC:1.3.99.2]	K01966E6.4.1.3B, pccB; propionyl-CoA carboxylase beta chain [EC:6.4.1.3]	NA	NA	NA	NA	NA	NA	NA	NA	NA	NA	NA	NA	NA	NA	NA	NA	NA	NA	NA	NA	NA
00281 Geraniol degradation [PATH:ko00281]	K00257E1.3.99.-; [EC:1.3.99.-]	NA	NA	NA	NA	NA	NA	NA	NA	NA	NA	NA	NA	NA	NA	NA	NA	NA	NA	NA	NA	NA	NA	NA
00300 Lysine biosynthesis [PATH:ko00300]	K00290E1.5.1.7; saccharopine dehydrogenase (NAD+, L-lysine forming) [EC:1.5.1.7]	NA	NA	NA	NA	NA	NA	NA	NA	NA	NA	NA	NA	NA	NA	NA	NA	NA	NA	NA	NA	NA	NA	NA
00310 Lysine degradation [PATH:ko00310]	K00128E1.2.1.3; aldehyde dehydrogenase (NAD+) [EC:1.2.1.3]	K00290E1.5.1.7; saccharopine dehydrogenase (NAD+, L-lysine forming) [EC:1.5.1.7]	NA	NA	NA	NA	NA	NA	NA	NA	NA	NA	NA	NA	NA	NA	NA	NA	NA	NA	NA	NA	NA	NA
00330 Arginine and proline metabolism [PATH:ko00330]	K00128E1.2.1.3; aldehyde dehydrogenase (NAD+) [EC:1.2.1.3]	K00262E1.4.1.4, gdhA; glutamate dehydrogenase (NADP+) [EC:1.4.1.4]	K00657E2.3.1.57, speG; diamine N-acetyltransferase [EC:2.3.1.57]	K00797E2.5.1.16, SRM, speE; spermidine synthase [EC:2.5.1.16]	K00811E2.6.1.1; aspartate aminotransferase [EC:2.6.1.1]	K00812E2.6.1.1A, aspB; aspartate aminotransferase [EC:2.6.1.1]	K01270E3.4.13.3, pepD; aminoacylhistidine dipeptidase [EC:3.4.13.3]	K01585E4.1.1.19S, speA; arginine decarboxylase [EC:4.1.1.19]	K01611E4.1.1.50, speD; S-adenosylmethionine decarboxylase [EC:4.1.1.50]	K10536E3.5.3.12; agmatine deiminase [EC:3.5.3.12]	K12251aguB; N-carbamoylputrescine amidase [EC:3.5.1.53]	K13747nspC; carboxynorspermidine decarboxylase [EC:4.1.1.-]	NA	NA	NA	NA	NA	NA	NA	NA	NA	NA	NA	NA
00340 Histidine metabolism [PATH:ko00340]	K00128E1.2.1.3; aldehyde dehydrogenase (NAD+) [EC:1.2.1.3]	K00817hisC; histidinol-phosphate aminotransferase [EC:2.6.1.9]	K01270E3.4.13.3, pepD; aminoacylhistidine dipeptidase [EC:3.4.13.3]	NA	NA	NA	NA	NA	NA	NA	NA	NA	NA	NA	NA	NA	NA	NA	NA	NA	NA	NA	NA	NA
00350 Tyrosine metabolism [PATH:ko00350]	K00811E2.6.1.1; aspartate aminotransferase [EC:2.6.1.1]	K00812E2.6.1.1A, aspB; aspartate aminotransferase [EC:2.6.1.1]	K00817hisC; histidinol-phosphate aminotransferase [EC:2.6.1.9]	NA	NA	NA	NA	NA	NA	NA	NA	NA	NA	NA	NA	NA	NA	NA	NA	NA	NA	NA	NA	NA
00360 Phenylalanine metabolism [PATH:ko00360]	K00811E2.6.1.1; aspartate aminotransferase [EC:2.6.1.1]	K00812E2.6.1.1A, aspB; aspartate aminotransferase [EC:2.6.1.1]	K00817hisC; histidinol-phosphate aminotransferase [EC:2.6.1.9]	K01451E3.5.1.32, hipO; hippurate hydrolase [EC:3.5.1.32]	NA	NA	NA	NA	NA	NA	NA	NA	NA	NA	NA	NA	NA	NA	NA	NA	NA	NA	NA	NA
00380 Tryptophan metabolism [PATH:ko00380]	K00128E1.2.1.3; aldehyde dehydrogenase (NAD+) [EC:1.2.1.3]	NA	NA	NA	NA	NA	NA	NA	NA	NA	NA	NA	NA	NA	NA	NA	NA	NA	NA	NA	NA	NA	NA	NA
00400 Phenylalanine, tyrosine and tryptophan biosynthesis [PATH:ko00400]	K00014aroE; shikimate dehydrogenase [EC:1.1.1.25]	K00800aroA; 3-phosphoshikimate 1-carboxyvinyltransferase [EC:2.5.1.19]	K00811E2.6.1.1; aspartate aminotransferase [EC:2.6.1.1]	K00812E2.6.1.1A, aspB; aspartate aminotransferase [EC:2.6.1.1]	K00817hisC; histidinol-phosphate aminotransferase [EC:2.6.1.9]	K00891E2.7.1.71, aroK, aroL; shikimate kinase [EC:2.7.1.71]	K01609E4.1.1.48, trpC; indole-3-glycerol phosphate synthase [EC:4.1.1.48]	K01626E2.5.1.54, aroF, aroG, aroH; 3-deoxy-7-phosphoheptulonate synthase [EC:2.5.1.54]	K01735aroB; 3-dehydroquinate synthase [EC:4.2.3.4]	K01736E4.2.3.5, aroC; chorismate synthase [EC:4.2.3.5]	K03786aroQ, qutE; 3-dehydroquinate dehydratase II [EC:4.2.1.10]	K03856AROA2, aroA; 3-deoxy-7-phosphoheptulonate synthase [EC:2.5.1.54]	K06001E4.2.1.20BB, trpB; tryptophan synthase beta chain [EC:4.2.1.20]	K13498trpCF; indole-3-glycerol phosphate synthase / phosphoribosylanthranilate isomerase [EC:4.1.1.48 5.3.1.24]	NA	NA	NA	NA	NA	NA	NA	NA	NA	NA
00401 Novobiocin biosynthesis [PATH:ko00401]	K00811E2.6.1.1; aspartate aminotransferase [EC:2.6.1.1]	K00812E2.6.1.1A, aspB; aspartate aminotransferase [EC:2.6.1.1]	K00817hisC; histidinol-phosphate aminotransferase [EC:2.6.1.9]	NA	NA	NA	NA	NA	NA	NA	NA	NA	NA	NA	NA	NA	NA	NA	NA	NA	NA	NA	NA	NA
00410 beta-Alanine metabolism [PATH:ko00410]	K00128E1.2.1.3; aldehyde dehydrogenase (NAD+) [EC:1.2.1.3]	K00797E2.5.1.16, SRM, speE; spermidine synthase [EC:2.5.1.16]	K01270E3.4.13.3, pepD; aminoacylhistidine dipeptidase [EC:3.4.13.3]	K01579panD; aspartate 1-decarboxylase [EC:4.1.1.11]	K01918panC; pantoate--beta-alanine ligase [EC:6.3.2.1]	NA	NA	NA	NA	NA	NA	NA	NA	NA	NA	NA	NA	NA	NA	NA	NA	NA	NA	NA
00430 Taurine and hypotaurine metabolism [PATH:ko00430]	K13788pta; phosphate acetyltransferase [EC:2.3.1.8]	NA	NA	NA	NA	NA	NA	NA	NA	NA	NA	NA	NA	NA	NA	NA	NA	NA	NA	NA	NA	NA	NA	NA
00480 Glutathione metabolism [PATH:ko00480]	K00432E1.11.1.9; glutathione peroxidase [EC:1.11.1.9]	K00797E2.5.1.16, SRM, speE; spermidine synthase [EC:2.5.1.16]	K01270E3.4.13.3, pepD; aminoacylhistidine dipeptidase [EC:3.4.13.3]	NA	NA	NA	NA	NA	NA	NA	NA	NA	NA	NA	NA	NA	NA	NA	NA	NA	NA	NA	NA	NA
00500 Starch and sucrose metabolism [PATH:ko00500]	K00012E1.1.1.22, ugd; UDPglucose 6-dehydrogenase [EC:1.1.1.22]	K00688E2.4.1.1, glgP, PYG; starch phosphorylase [EC:2.4.1.1]	K00693GYS; glycogen(starch) synthase [EC:2.4.1.11]	K00700E2.4.1.18, glgB; 1,4-alpha-glucan branching enzyme [EC:2.4.1.18]	K00703E2.4.1.21, glgA; starch synthase [EC:2.4.1.21]	K00705E2.4.1.25, malQ; 4-alpha-glucanotransferase [EC:2.4.1.25]	K00845glk; glucokinase [EC:2.7.1.2]	K01176E3.2.1.1, amyA, malS; alpha-amylase [EC:3.2.1.1]	K01182E3.2.1.10; oligo-1,6-glucosidase [EC:3.2.1.10]	K01196E3.2.1.33; amylo-1,6-glucosidase [EC:3.2.1.33]	K01835E5.4.2.2, pgm; phosphoglucomutase [EC:5.4.2.2]	K07405E3.2.1.1A; alpha-amylase [EC:3.2.1.1]	NA	NA	NA	NA	NA	NA	NA	NA	NA	NA	NA	NA
00510 N-Glycan biosynthesis [PATH:ko00510]	K00721DPM1; dolichol-phosphate mannosyltransferase [EC:2.4.1.83]	NA	NA	NA	NA	NA	NA	NA	NA	NA	NA	NA	NA	NA	NA	NA	NA	NA	NA	NA	NA	NA	NA	NA
00511 Other glycan degradation [PATH:ko00511]	K01186NEU1; sialidase-1 [EC:3.2.1.18]	K12373HEX; beta-hexosaminidase [EC:3.2.1.52]	NA	NA	NA	NA	NA	NA	NA	NA	NA	NA	NA	NA	NA	NA	NA	NA	NA	NA	NA	NA	NA	NA
00520 Amino sugar and nucleotide sugar metabolism [PATH:ko00520]	K00012E1.1.1.22, ugd; UDPglucose 6-dehydrogenase [EC:1.1.1.22]	K00845glk; glucokinase [EC:2.7.1.2]	K00886ppgK; polyphosphate glucokinase [EC:2.7.1.63]	K00966E2.7.7.13; mannose-1-phosphate guanylyltransferase [EC:2.7.7.13]	K00971E2.7.7.22, manC; mannose-1-phosphate guanylyltransferase [EC:2.7.7.22]	K01711E4.2.1.47, gmd; GDPmannose 4,6-dehydratase [EC:4.2.1.47]	K01835E5.4.2.2, pgm; phosphoglucomutase [EC:5.4.2.2]	K02377E1.1.1.271, fcl; GDP-L-fucose synthase [EC:1.1.1.271]	K02474wbpO; UDP-N-acetyl-D-galactosamine dehydrogenase [EC:1.1.1.-]	K12373HEX; beta-hexosaminidase [EC:3.2.1.52]	NA	NA	NA	NA	NA	NA	NA	NA	NA	NA	NA	NA	NA	NA
00521 Streptomycin biosynthesis [PATH:ko00521]	K00067rfbD; dTDP-4-dehydrorhamnose reductase [EC:1.1.1.133]	K00845glk; glucokinase [EC:2.7.1.2]	K00973E2.7.7.24, rfbA, rffH; glucose-1-phosphate thymidylyltransferase [EC:2.7.7.24]	K01710E4.2.1.46, rfbB, rffG; dTDP-glucose 4,6-dehydratase [EC:4.2.1.46]	K01790rfbC; dTDP-4-dehydrorhamnose 3,5-epimerase [EC:5.1.3.13]	K01835E5.4.2.2, pgm; phosphoglucomutase [EC:5.4.2.2]	K01858E5.5.1.4, INO1; myo-inositol-1-phosphate synthase [EC:5.5.1.4]	NA	NA	NA	NA	NA	NA	NA	NA	NA	NA	NA	NA	NA	NA	NA	NA	NA
00523 Polyketide sugar unit biosynthesis [PATH:ko00523]	K00067rfbD; dTDP-4-dehydrorhamnose reductase [EC:1.1.1.133]	K00973E2.7.7.24, rfbA, rffH; glucose-1-phosphate thymidylyltransferase [EC:2.7.7.24]	K01710E4.2.1.46, rfbB, rffG; dTDP-glucose 4,6-dehydratase [EC:4.2.1.46]	K01790rfbC; dTDP-4-dehydrorhamnose 3,5-epimerase [EC:5.1.3.13]	NA	NA	NA	NA	NA	NA	NA	NA	NA	NA	NA	NA	NA	NA	NA	NA	NA	NA	NA	NA
00524 Butirosin and neomycin biosynthesis [PATH:ko00524]	K00845glk; glucokinase [EC:2.7.1.2]	NA	NA	NA	NA	NA	NA	NA	NA	NA	NA	NA	NA	NA	NA	NA	NA	NA	NA	NA	NA	NA	NA	NA
00531 Glycosaminoglycan degradation [PATH:ko00531]	K12373HEX; beta-hexosaminidase [EC:3.2.1.52]	NA	NA	NA	NA	NA	NA	NA	NA	NA	NA	NA	NA	NA	NA	NA	NA	NA	NA	NA	NA	NA	NA	NA
00540 Lipopolysaccharide biosynthesis [PATH:ko00540]	K00677lpxA; UDP-N-acetylglucosamine acyltransferase [EC:2.3.1.129]	K00748lpxB; lipid-A-disaccharide synthase [EC:2.4.1.182]	K00912lpxK; tetraacyldisaccharide 4'-kinase [EC:2.7.1.130]	K00979kdsB; 3-deoxy-manno-octulosonate cytidylyltransferase (CMP-KDO synthetase) [EC:2.7.7.38]	K01627kdsA; 2-dehydro-3-deoxyphosphooctonate aldolase (KDO 8-P synthase) [EC:2.5.1.55]	K02527kdtA; 3-deoxy-D-manno-octulosonic-acid transferase [EC:2.-.-.-]	K02535lpxC; UDP-3-O-[3-hydroxymyristoyl] N-acetylglucosamine deacetylase [EC:3.5.1.-]	K02536lpxD; UDP-3-O-[3-hydroxymyristoyl] glucosamine N-acyltransferase [EC:2.3.1.-]	K03269lpxH; UDP-2,3-diacylglucosamine hydrolase [EC:3.6.1.-]	K03270kdsC; 3-deoxy-D-manno-octulosonate 8-phosphate phosphatase (KDO 8-P phosphatase) [EC:3.1.3.45]	NA	NA	NA	NA	NA	NA	NA	NA	NA	NA	NA	NA	NA	NA
00550 Peptidoglycan biosynthesis [PATH:ko00550]	K03587ftsI; cell division protein FtsI (penicillin-binding protein 3) [EC:2.4.1.129]	K03814mtgA; monofunctional biosynthetic peptidoglycan transglycosylase [EC:2.4.1.-]	K05515mrdA; penicillin-binding protein 2	K07259dacB; D-alanyl-D-alanine carboxypeptidase / D-alanyl-D-alanine-endopeptidase (penicillin-binding protein 4) [EC:3.4.16.4 3.4.99.-]	NA	NA	NA	NA	NA	NA	NA	NA	NA	NA	NA	NA	NA	NA	NA	NA	NA	NA	NA	NA
00561 Glycerolipid metabolism [PATH:ko00561]	K00128E1.2.1.3; aldehyde dehydrogenase (NAD+) [EC:1.2.1.3]	NA	NA	NA	NA	NA	NA	NA	NA	NA	NA	NA	NA	NA	NA	NA	NA	NA	NA	NA	NA	NA	NA	NA
00562 Inositol phosphate metabolism [PATH:ko00562]	K01771E4.6.1.13, plc; 1-phosphatidylinositol phosphodiesterase [EC:4.6.1.13]	K01858E5.5.1.4, INO1; myo-inositol-1-phosphate synthase [EC:5.5.1.4]	NA	NA	NA	NA	NA	NA	NA	NA	NA	NA	NA	NA	NA	NA	NA	NA	NA	NA	NA	NA	NA	NA
00564 Glycerophospholipid metabolism [PATH:ko00564]	K00111glpA, glpD; glycerol-3-phosphate dehydrogenase [EC:1.1.5.3]	K00112glpB; glycerol-3-phosphate dehydrogenase subunit B [EC:1.1.5.3]	K00113glpC; glycerol-3-phosphate dehydrogenase subunit C [EC:1.1.5.3]	K00998E2.7.8.8, pssA; phosphatidylserine synthase [EC:2.7.8.8]	K01613E4.1.1.65, psd; phosphatidylserine decarboxylase [EC:4.1.1.65]	NA	NA	NA	NA	NA	NA	NA	NA	NA	NA	NA	NA	NA	NA	NA	NA	NA	NA	NA
00590 Arachidonic acid metabolism [PATH:ko00590]	K00432E1.11.1.9; glutathione peroxidase [EC:1.11.1.9]	NA	NA	NA	NA	NA	NA	NA	NA	NA	NA	NA	NA	NA	NA	NA	NA	NA	NA	NA	NA	NA	NA	NA
00600 Sphingolipid metabolism [PATH:ko00600]	K01186NEU1; sialidase-1 [EC:3.2.1.18]	NA	NA	NA	NA	NA	NA	NA	NA	NA	NA	NA	NA	NA	NA	NA	NA	NA	NA	NA	NA	NA	NA	NA
00603 Glycosphingolipid biosynthesis - globo series [PATH:ko00603]	K12373HEX; beta-hexosaminidase [EC:3.2.1.52]	NA	NA	NA	NA	NA	NA	NA	NA	NA	NA	NA	NA	NA	NA	NA	NA	NA	NA	NA	NA	NA	NA	NA
00604 Glycosphingolipid biosynthesis - ganglio series [PATH:ko00604]	K12373HEX; beta-hexosaminidase [EC:3.2.1.52]	NA	NA	NA	NA	NA	NA	NA	NA	NA	NA	NA	NA	NA	NA	NA	NA	NA	NA	NA	NA	NA	NA	NA
00620 Pyruvate metabolism [PATH:ko00620]	K00024mdh; malate dehydrogenase [EC:1.1.1.37]	K00029E1.1.1.40, maeB; malate dehydrogenase (oxaloacetate-decarboxylating)(NADP+) [EC:1.1.1.40]	K00128E1.2.1.3; aldehyde dehydrogenase (NAD+) [EC:1.2.1.3]	K00656E2.3.1.54, pflD; formate C-acetyltransferase [EC:2.3.1.54]	K01006ppdK; pyruvate,orthophosphate dikinase [EC:2.7.9.1]	K01960E6.4.1.1B, pycB; pyruvate carboxylase subunit B [EC:6.4.1.1]	K01961accC; acetyl-CoA carboxylase, biotin carboxylase subunit [EC:6.4.1.2 6.3.4.14]	K02160accB, bccP; acetyl-CoA carboxylase biotin carboxyl carrier protein	K13788pta; phosphate acetyltransferase [EC:2.3.1.8]	NA	NA	NA	NA	NA	NA	NA	NA	NA	NA	NA	NA	NA	NA	NA
00624 1- and 2-Methylnaphthalene degradation [PATH:ko00624]	K00257E1.3.99.-; [EC:1.3.99.-]	NA	NA	NA	NA	NA	NA	NA	NA	NA	NA	NA	NA	NA	NA	NA	NA	NA	NA	NA	NA	NA	NA	NA
00630 Glyoxylate and dicarboxylate metabolism [PATH:ko00630]	K00018E1.1.1.29; glycerate dehydrogenase [EC:1.1.1.29]	K00024mdh; malate dehydrogenase [EC:1.1.1.37]	NA	NA	NA	NA	NA	NA	NA	NA	NA	NA	NA	NA	NA	NA	NA	NA	NA	NA	NA	NA	NA	NA
00631 1,2-Dichloroethane degradation [PATH:ko00631]	K00128E1.2.1.3; aldehyde dehydrogenase (NAD+) [EC:1.2.1.3]	NA	NA	NA	NA	NA	NA	NA	NA	NA	NA	NA	NA	NA	NA	NA	NA	NA	NA	NA	NA	NA	NA	NA
00632 Benzoate degradation via CoA ligation [PATH:ko00632]	K00239sdhA; succinate dehydrogenase flavoprotein subunit [EC:1.3.99.1]	K00240sdhB; succinate dehydrogenase iron-sulfur protein [EC:1.3.99.1]	NA	NA	NA	NA	NA	NA	NA	NA	NA	NA	NA	NA	NA	NA	NA	NA	NA	NA	NA	NA	NA	NA
00640 Propanoate metabolism [PATH:ko00640]	K00128E1.2.1.3; aldehyde dehydrogenase (NAD+) [EC:1.2.1.3]	K00656E2.3.1.54, pflD; formate C-acetyltransferase [EC:2.3.1.54]	K01902sucD; succinyl-CoA synthetase alpha subunit [EC:6.2.1.5]	K01903sucC; succinyl-CoA synthetase beta subunit [EC:6.2.1.5]	K01961accC; acetyl-CoA carboxylase, biotin carboxylase subunit [EC:6.4.1.2 6.3.4.14]	K01966E6.4.1.3B, pccB; propionyl-CoA carboxylase beta chain [EC:6.4.1.3]	K02160accB, bccP; acetyl-CoA carboxylase biotin carboxyl carrier protein	K13788pta; phosphate acetyltransferase [EC:2.3.1.8]	NA	NA	NA	NA	NA	NA	NA	NA	NA	NA	NA	NA	NA	NA	NA	NA
00641 3-Chloroacrylic acid degradation [PATH:ko00641]	K00128E1.2.1.3; aldehyde dehydrogenase (NAD+) [EC:1.2.1.3]	NA	NA	NA	NA	NA	NA	NA	NA	NA	NA	NA	NA	NA	NA	NA	NA	NA	NA	NA	NA	NA	NA	NA
00650 Butanoate metabolism [PATH:ko00650]	K00128E1.2.1.3; aldehyde dehydrogenase (NAD+) [EC:1.2.1.3]	K00239sdhA; succinate dehydrogenase flavoprotein subunit [EC:1.3.99.1]	K00240sdhB; succinate dehydrogenase iron-sulfur protein [EC:1.3.99.1]	K00248E1.3.99.2, bcd; butyryl-CoA dehydrogenase [EC:1.3.99.2]	K00634ptb; phosphate butyryltransferase [EC:2.3.1.19]	K00656E2.3.1.54, pflD; formate C-acetyltransferase [EC:2.3.1.54]	K00929E2.7.2.7, buk; butyrate kinase [EC:2.7.2.7]	NA	NA	NA	NA	NA	NA	NA	NA	NA	NA	NA	NA	NA	NA	NA	NA	NA
00660 C5-Branched dibasic acid metabolism [PATH:ko00660]	K01902sucD; succinyl-CoA synthetase alpha subunit [EC:6.2.1.5]	K01903sucC; succinyl-CoA synthetase beta subunit [EC:6.2.1.5]	NA	NA	NA	NA	NA	NA	NA	NA	NA	NA	NA	NA	NA	NA	NA	NA	NA	NA	NA	NA	NA	NA
00670 One carbon pool by folate [PATH:ko00670]	K00297E1.5.1.20, metF; methylenetetrahydrofolate reductase (NADPH) [EC:1.5.1.20]	K08289purT; phosphoribosylglycinamide formyltransferase 2 [EC:2.1.2.2]	NA	NA	NA	NA	NA	NA	NA	NA	NA	NA	NA	NA	NA	NA	NA	NA	NA	NA	NA	NA	NA	NA
00680 Methane metabolism [PATH:ko00680]	K00297E1.5.1.20, metF; methylenetetrahydrofolate reductase (NADPH) [EC:1.5.1.20]	NA	NA	NA	NA	NA	NA	NA	NA	NA	NA	NA	NA	NA	NA	NA	NA	NA	NA	NA	NA	NA	NA	NA
00710 Carbon fixation in photosynthetic organisms [PATH:ko00710]	K00024mdh; malate dehydrogenase [EC:1.1.1.37]	K00029E1.1.1.40, maeB; malate dehydrogenase (oxaloacetate-decarboxylating)(NADP+) [EC:1.1.1.40]	K00615E2.2.1.1, tktA, tktB; transketolase [EC:2.2.1.1]	K00811E2.6.1.1; aspartate aminotransferase [EC:2.6.1.1]	K00812E2.6.1.1A, aspB; aspartate aminotransferase [EC:2.6.1.1]	K01006ppdK; pyruvate,orthophosphate dikinase [EC:2.7.9.1]	K01623ALDO, fbaB; fructose-bisphosphate aldolase, class I [EC:4.1.2.13]	K01808E5.3.1.6B, rpiB; ribose 5-phosphate isomerase B [EC:5.3.1.6]	K02446glpX; fructose-1,6-bisphosphatase II [EC:3.1.3.11]	K04041fbp3; fructose-1,6-bisphosphatase III [EC:3.1.3.11]	NA	NA	NA	NA	NA	NA	NA	NA	NA	NA	NA	NA	NA	NA
00720 Reductive carboxylate cycle (CO2 fixation) [PATH:ko00720]	K00024mdh; malate dehydrogenase [EC:1.1.1.37]	K00174korA; 2-oxoglutarate ferredoxin oxidoreductase subunit alpha [EC:1.2.7.3]	K00175korB; 2-oxoglutarate ferredoxin oxidoreductase subunit beta [EC:1.2.7.3]	K00177korG; 2-oxoglutarate ferredoxin oxidoreductase subunit gamma [EC:1.2.7.3]	K00239sdhA; succinate dehydrogenase flavoprotein subunit [EC:1.3.99.1]	K00240sdhB; succinate dehydrogenase iron-sulfur protein [EC:1.3.99.1]	K01676E4.2.1.2A, fumA, fumB; fumarate hydratase, class I [EC:4.2.1.2]	K01902sucD; succinyl-CoA synthetase alpha subunit [EC:6.2.1.5]	K01903sucC; succinyl-CoA synthetase beta subunit [EC:6.2.1.5]	NA	NA	NA	NA	NA	NA	NA	NA	NA	NA	NA	NA	NA	NA	NA
00730 Thiamine metabolism [PATH:ko00730]	K00878E2.7.1.50, thiM; hydroxyethylthiazole kinase [EC:2.7.1.50]	K00946E2.7.4.16, thiL; thiamine-monophosphate kinase [EC:2.7.4.16]	K03147thiC; thiamine biosynthesis protein ThiC	K03149thiG; thiamine biosynthesis ThiG	K03153thiO; glycine oxidase [EC:1.4.3.19]	NA	NA	NA	NA	NA	NA	NA	NA	NA	NA	NA	NA	NA	NA	NA	NA	NA	NA	NA
00750 Vitamin B6 metabolism [PATH:ko00750]	K00097pdxA; 4-hydroxythreonine-4-phosphate dehydrogenase [EC:1.1.1.262]	K00831E2.6.1.52, serC; phosphoserine aminotransferase [EC:2.6.1.52]	K06215pdxS, pdx1; pyridoxine biosynthesis protein [EC:4.-.-.-]	K08681pdxT, pdx2; glutamine amidotransferase [EC:2.6.-.-]	NA	NA	NA	NA	NA	NA	NA	NA	NA	NA	NA	NA	NA	NA	NA	NA	NA	NA	NA	NA
00760 Nicotinate and nicotinamide metabolism [PATH:ko00760]	K00278nadB; L-aspartate oxidase [EC:1.4.3.16]	K00767E2.4.2.19, nadC; nicotinate-nucleotide pyrophosphorylase (carboxylating) [EC:2.4.2.19]	K01081E3.1.3.5; 5'-nucleotidase [EC:3.1.3.5]	K01239E3.2.2.1, iunH; purine nucleosidase [EC:3.2.2.1]	K01950E6.3.5.1, NADSYN1, QNS1, nadE; NAD+ synthase (glutamine-hydrolysing) [EC:6.3.5.1]	K03517nadA; quinolinate synthase [EC:2.5.1.72]	K03783punA; purine-nucleoside phosphorylase [EC:2.4.2.1]	K03787surE; 5'-nucleotidase [EC:3.1.3.5]	K08281pncA; nicotinamidase/pyrazinamidase [EC:3.5.1.19 3.5.1.-]	K08722yfbR; 5'-nucleotidase [EC:3.1.3.5]	K11751ushA; 5'-nucleotidase / UDP-sugar diphosphatase [EC:3.1.3.5 3.6.1.45]	NA	NA	NA	NA	NA	NA	NA	NA	NA	NA	NA	NA	NA
00770 Pantothenate and CoA biosynthesis [PATH:ko00770]	K00606E2.1.2.11, panB; 3-methyl-2-oxobutanoate hydroxymethyltransferase [EC:2.1.2.11]	K01579panD; aspartate 1-decarboxylase [EC:4.1.1.11]	K01918panC; pantoate--beta-alanine ligase [EC:6.3.2.1]	NA	NA	NA	NA	NA	NA	NA	NA	NA	NA	NA	NA	NA	NA	NA	NA	NA	NA	NA	NA	NA
00830 Retinol metabolism [PATH:ko00830]	K09516RETSAT; all-trans-retinol 13,14-reductase [EC:1.3.99.23]	NA	NA	NA	NA	NA	NA	NA	NA	NA	NA	NA	NA	NA	NA	NA	NA	NA	NA	NA	NA	NA	NA	NA
00860 Porphyrin and chlorophyll metabolism [PATH:ko00860]	K00231E1.3.3.4B, hemY; protoporphyrinogen oxidase [EC:1.3.3.4]	K02217ftnA, ftn; ferritin [EC:1.16.3.1]	K03795cbiX; sirohydrochlorin cobaltochelatase [EC:4.99.1.3]	NA	NA	NA	NA	NA	NA	NA	NA	NA	NA	NA	NA	NA	NA	NA	NA	NA	NA	NA	NA	NA
00900 Terpenoid backbone biosynthesis [PATH:ko00900]	K00099dxr; 1-deoxy-D-xylulose-5-phosphate reductoisomerase [EC:1.1.1.267]	K00991ispD; 2-C-methyl-D-erythritol 4-phosphate cytidylyltransferase [EC:2.7.7.60]	K01770ispF; 2-C-methyl-D-erythritol 2,4-cyclodiphosphate synthase [EC:4.6.1.12]	K03526E1.17.7.1, gcpE, ispG; (E)-4-hydroxy-3-methylbut-2-enyl-diphosphate synthase [EC:1.17.7.1]	K03527E1.17.1.2, lytB, ispH; 4-hydroxy-3-methylbut-2-enyl diphosphate reductase [EC:1.17.1.2]	K13787idsA; geranylgeranyl diphosphate synthase, type I [EC:2.5.1.1 2.5.1.10 2.5.1.29]	NA	NA	NA	NA	NA	NA	NA	NA	NA	NA	NA	NA	NA	NA	NA	NA	NA	NA
00903 Limonene and pinene degradation [PATH:ko00903]	K00128E1.2.1.3; aldehyde dehydrogenase (NAD+) [EC:1.2.1.3]	NA	NA	NA	NA	NA	NA	NA	NA	NA	NA	NA	NA	NA	NA	NA	NA	NA	NA	NA	NA	NA	NA	NA
00910 Nitrogen metabolism [PATH:ko00910]	K00262E1.4.1.4, gdhA; glutamate dehydrogenase (NADP+) [EC:1.4.1.4]	K00266gltD; glutamate synthase (NADPH/NADH) small chain [EC:1.4.1.13 1.4.1.14]	K01744aspA; aspartate ammonia-lyase [EC:4.3.1.1]	NA	NA	NA	NA	NA	NA	NA	NA	NA	NA	NA	NA	NA	NA	NA	NA	NA	NA	NA	NA	NA
00920 Sulfur metabolism [PATH:ko00920]	K00640E2.3.1.30, cysE; serine O-acetyltransferase [EC:2.3.1.30]	NA	NA	NA	NA	NA	NA	NA	NA	NA	NA	NA	NA	NA	NA	NA	NA	NA	NA	NA	NA	NA	NA	NA
00950 Isoquinoline alkaloid biosynthesis [PATH:ko00950]	K00811E2.6.1.1; aspartate aminotransferase [EC:2.6.1.1]	K00812E2.6.1.1A, aspB; aspartate aminotransferase [EC:2.6.1.1]	NA	NA	NA	NA	NA	NA	NA	NA	NA	NA	NA	NA	NA	NA	NA	NA	NA	NA	NA	NA	NA	NA
00960 Tropane, piperidine and pyridine alkaloid biosynthesis [PATH:ko00960]	K00811E2.6.1.1; aspartate aminotransferase [EC:2.6.1.1]	K00812E2.6.1.1A, aspB; aspartate aminotransferase [EC:2.6.1.1]	K00817hisC; histidinol-phosphate aminotransferase [EC:2.6.1.9]	NA	NA	NA	NA	NA	NA	NA	NA	NA	NA	NA	NA	NA	NA	NA	NA	NA	NA	NA	NA	NA
00970 Aminoacyl-tRNA biosynthesis [PATH:ko00970]	K01880GARS, glyS1; glycyl-tRNA synthetase [EC:6.1.1.14]	K01886QARS, glnS; glutaminyl-tRNA synthetase [EC:6.1.1.18]	NA	NA	NA	NA	NA	NA	NA	NA	NA	NA	NA	NA	NA	NA	NA	NA	NA	NA	NA	NA	NA	NA
00980 Metabolism of xenobiotics by cytochrome P450 [PATH:ko00980]	K00078DHDH; dihydrodiol dehydrogenase / D-xylose 1-dehydrogenase (NADP) [EC:1.3.1.20 1.1.1.179]	NA	NA	NA	NA	NA	NA	NA	NA	NA	NA	NA	NA	NA	NA	NA	NA	NA	NA	NA	NA	NA	NA	NA
01002 Peptidases [BR:ko01002]	K01270E3.4.13.3, pepD; aminoacylhistidine dipeptidase [EC:3.4.13.3]	K01277E3.4.14.4, DPP3; dipeptidyl-peptidase III [EC:3.4.14.4]	K01278DPP4; dipeptidyl-peptidase 4 [EC:3.4.14.5]	K01322E3.4.21.26, PREP; prolyl oligopeptidase [EC:3.4.21.26]	K01338E3.4.21.53, lon; ATP-dependent Lon protease [EC:3.4.21.53]	K01414prlC; oligopeptidase A [EC:3.4.24.70]	K03797E3.4.21.102, prc, ctpA; carboxyl-terminal processing protease [EC:3.4.21.102]	K04773sppA; protease IV [EC:3.4.21.-]	K07259dacB; D-alanyl-D-alanine carboxypeptidase / D-alanyl-D-alanine-endopeptidase (penicillin-binding protein 4) [EC:3.4.16.4 3.4.99.-]	K07263pqqL; zinc protease [EC:3.4.99.-]	K08303K08303; putative protease [EC:3.4.-.-]	K11540CAD; carbamoyl-phosphate synthase / aspartate carbamoyltransferase / dihydroorotase [EC:6.3.5.5 2.1.3.2 3.5.2.3]	NA	NA	NA	NA	NA	NA	NA	NA	NA	NA	NA	NA
01003 Glycosyltransferases [BR:ko01003]	K00693GYS; glycogen(starch) synthase [EC:2.4.1.11]	K00703E2.4.1.21, glgA; starch synthase [EC:2.4.1.21]	K00721DPM1; dolichol-phosphate mannosyltransferase [EC:2.4.1.83]	K00748lpxB; lipid-A-disaccharide synthase [EC:2.4.1.182]	K02527kdtA; 3-deoxy-D-manno-octulosonic-acid transferase [EC:2.-.-.-]	K03814mtgA; monofunctional biosynthetic peptidoglycan transglycosylase [EC:2.4.1.-]	K07272rgpF; rhamnosyltransferase [EC:2.4.1.-]	NA	NA	NA	NA	NA	NA	NA	NA	NA	NA	NA	NA	NA	NA	NA	NA	NA
01004 Lipid biosynthesis proteins [BR:ko01004]	K00208fabI; enoyl-[acyl-carrier protein] reductase I [EC:1.3.1.9]	K00645fabD; [acyl-carrier-protein] S-malonyltransferase [EC:2.3.1.39]	K00648fabH; 3-oxoacyl-[acyl-carrier-protein] synthase III [EC:2.3.1.180]	K01897ACSL, fadD; long-chain acyl-CoA synthetase [EC:6.2.1.3]	K09458fabF; 3-oxoacyl-[acyl-carrier-protein] synthase II [EC:2.3.1.179]	NA	NA	NA	NA	NA	NA	NA	NA	NA	NA	NA	NA	NA	NA	NA	NA	NA	NA	NA
01005 Lipopolysaccharide biosynthesis proteins [BR:ko01005]	K00677lpxA; UDP-N-acetylglucosamine acyltransferase [EC:2.3.1.129]	K00748lpxB; lipid-A-disaccharide synthase [EC:2.4.1.182]	K00912lpxK; tetraacyldisaccharide 4'-kinase [EC:2.7.1.130]	K00979kdsB; 3-deoxy-manno-octulosonate cytidylyltransferase (CMP-KDO synthetase) [EC:2.7.7.38]	K01627kdsA; 2-dehydro-3-deoxyphosphooctonate aldolase (KDO 8-P synthase) [EC:2.5.1.55]	K02474wbpO; UDP-N-acetyl-D-galactosamine dehydrogenase [EC:1.1.1.-]	K02527kdtA; 3-deoxy-D-manno-octulosonic-acid transferase [EC:2.-.-.-]	K02535lpxC; UDP-3-O-[3-hydroxymyristoyl] N-acetylglucosamine deacetylase [EC:3.5.1.-]	K02536lpxD; UDP-3-O-[3-hydroxymyristoyl] glucosamine N-acyltransferase [EC:2.3.1.-]	K03269lpxH; UDP-2,3-diacylglucosamine hydrolase [EC:3.6.1.-]	K03270kdsC; 3-deoxy-D-manno-octulosonate 8-phosphate phosphatase (KDO 8-P phosphatase) [EC:3.1.3.45]	K07272rgpF; rhamnosyltransferase [EC:2.4.1.-]	NA	NA	NA	NA	NA	NA	NA	NA	NA	NA	NA	NA
01051 Biosynthesis of ansamycins [PATH:ko01051]	K00615E2.2.1.1, tktA, tktB; transketolase [EC:2.2.1.1]	NA	NA	NA	NA	NA	NA	NA	NA	NA	NA	NA	NA	NA	NA	NA	NA	NA	NA	NA	NA	NA	NA	NA
01053 Biosynthesis of siderophore group nonribosomal peptides [PATH:ko01053]	K02552menF; menaquinone-specific isochorismate synthase [EC:5.4.4.2]	NA	NA	NA	NA	NA	NA	NA	NA	NA	NA	NA	NA	NA	NA	NA	NA	NA	NA	NA	NA	NA	NA	NA
01055 Biosynthesis of vancomycin group antibiotics [PATH:ko01055]	K01710E4.2.1.46, rfbB, rffG; dTDP-glucose 4,6-dehydratase [EC:4.2.1.46]	NA	NA	NA	NA	NA	NA	NA	NA	NA	NA	NA	NA	NA	NA	NA	NA	NA	NA	NA	NA	NA	NA	NA
02000 Transporters [BR:ko02000]	K02011ABC.FE.P; iron(III) transport system permease protein	K02012ABC.FE.S; iron(III) transport system substrate-binding protein	K02027ABC.MS.S; multiple sugar transport system substrate-binding protein	K02065ABC.X1.A; putative ABC transport system ATP-binding protein	K02066ABC.X1.P; putative ABC transport system permease protein	K02074ABC.ZM.A; zinc/manganese transport system ATP-binding protein	K02077ABC.ZM.S; zinc/manganese transport system substrate-binding protein	K02429fucP; MFS transporter, FHS family, L-fucose permease	K02445glpT; MFS transporter, OPA family, glycerol-3-phosphate transporter	K03289nupG; MFS transporter, NHS family, nucleoside permease	K06861lptB; lipopolysaccharide export system ATP-binding protein [EC:3.6.3.-]	K08168tetB; MFS transporter, DHA2 family, metal-tetracycline-proton antiporter	K08218ampG; MFS transporter, PAT family, beta-lactamase induction signal transducer AmpG	K09690ABC-2.LPSE.P; lipopolysaccharide transport system permease protein	K09808ABC.LPT.P, lolC, lolE; lipoprotein-releasing system permease protein	K09810ABC.LPT.A, lolD; lipoprotein-releasing system ATP-binding protein [EC:3.6.3.-]	K09811ftsX; cell division transport system permease protein	K09812ftsE; cell division transport system ATP-binding protein	K09815znuA; zinc transport system substrate-binding protein	K10188lacE, araN; lactose/L-arabinose transport system substrate-binding protein	K10546ABC.GGU.S, chvE; putative multiple sugar transport system substrate-binding protein	K11085msbA; ATP-binding cassette, subfamily B, bacterial MsbA [EC:3.6.3.-]	K11606sitD; manganese/iron transport system permease protein	K11707troA, mntA, znuA; manganese/zinc/iron transport system substrate-binding protein
02010 ABC transporters [PATH:ko02010]	K02011ABC.FE.P; iron(III) transport system permease protein	K02012ABC.FE.S; iron(III) transport system substrate-binding protein	K06861lptB; lipopolysaccharide export system ATP-binding protein [EC:3.6.3.-]	K09690ABC-2.LPSE.P; lipopolysaccharide transport system permease protein	K09808ABC.LPT.P, lolC, lolE; lipoprotein-releasing system permease protein	K09810ABC.LPT.A, lolD; lipoprotein-releasing system ATP-binding protein [EC:3.6.3.-]	K09811ftsX; cell division transport system permease protein	K09812ftsE; cell division transport system ATP-binding protein	K09815znuA; zinc transport system substrate-binding protein	K10188lacE, araN; lactose/L-arabinose transport system substrate-binding protein	K10546ABC.GGU.S, chvE; putative multiple sugar transport system substrate-binding protein	K11085msbA; ATP-binding cassette, subfamily B, bacterial MsbA [EC:3.6.3.-]	K11606sitD; manganese/iron transport system permease protein	K11707troA, mntA, znuA; manganese/zinc/iron transport system substrate-binding protein	NA	NA	NA	NA	NA	NA	NA	NA	NA	NA
02020 Two-component system [PATH:ko02020]	K02584nifA; Nif-specific regulatory protein	K07658phoB1, phoP; two-component system, OmpR family, alkaline phosphatase synthesis response regulator PhoP	K07685narP; two-component system, NarL family, nitrate/nitrite response regulator NarP	K07796cusC; Cu(I)/Ag(I) efflux system outer membrane protein CusC	NA	NA	NA	NA	NA	NA	NA	NA	NA	NA	NA	NA	NA	NA	NA	NA	NA	NA	NA	NA
02022 Two-component system [BR:ko02022]	K07658phoB1, phoP; two-component system, OmpR family, alkaline phosphatase synthesis response regulator PhoP	K07685narP; two-component system, NarL family, nitrate/nitrite response regulator NarP	NA	NA	NA	NA	NA	NA	NA	NA	NA	NA	NA	NA	NA	NA	NA	NA	NA	NA	NA	NA	NA	NA
02030 Bacterial chemotaxis [PATH:ko02030]	K02557motB; chemotaxis protein MotB	NA	NA	NA	NA	NA	NA	NA	NA	NA	NA	NA	NA	NA	NA	NA	NA	NA	NA	NA	NA	NA	NA	NA
02035 Bacterial motility proteins [BR:ko02035]	K02557motB; chemotaxis protein MotB	NA	NA	NA	NA	NA	NA	NA	NA	NA	NA	NA	NA	NA	NA	NA	NA	NA	NA	NA	NA	NA	NA	NA
02040 Flagellar assembly [PATH:ko02040]	K02557motB; chemotaxis protein MotB	NA	NA	NA	NA	NA	NA	NA	NA	NA	NA	NA	NA	NA	NA	NA	NA	NA	NA	NA	NA	NA	NA	NA
02042 Bacterial toxins [BR:ko02042]	K01186NEU1; sialidase-1 [EC:3.2.1.18]	K11031slo; thiol-activated cytolysin	NA	NA	NA	NA	NA	NA	NA	NA	NA	NA	NA	NA	NA	NA	NA	NA	NA	NA	NA	NA	NA	NA
02044 Secretion system [BR:ko02044]	K02507hofQ; protein transport protein HofQ	K03072secD; preprotein translocase subunit SecD	K03118tatC; sec-independent protein translocase protein TatC	K09812ftsE; cell division transport system ATP-binding protein	K12257secDF; SecD/SecF fusion protein	NA	NA	NA	NA	NA	NA	NA	NA	NA	NA	NA	NA	NA	NA	NA	NA	NA	NA	NA
03000 Transcription factors [BR:ko03000]	K02584nifA; Nif-specific regulatory protein	K03718asnC; Lrp/AsnC family transcriptional regulator, regulator for asnA, asnC and gidA	K07736K07736; CarD family transcriptional regulator	NA	NA	NA	NA	NA	NA	NA	NA	NA	NA	NA	NA	NA	NA	NA	NA	NA	NA	NA	NA	NA
03010 Ribosome [PATH:ko03010]	K02897RP-L25, rplY; large subunit ribosomal protein L25	K02959RP-S16, rpsP; small subunit ribosomal protein S16	NA	NA	NA	NA	NA	NA	NA	NA	NA	NA	NA	NA	NA	NA	NA	NA	NA	NA	NA	NA	NA	NA
03011 Ribosome [BR:ko03011]	K02897RP-L25, rplY; large subunit ribosomal protein L25	K02959RP-S16, rpsP; small subunit ribosomal protein S16	NA	NA	NA	NA	NA	NA	NA	NA	NA	NA	NA	NA	NA	NA	NA	NA	NA	NA	NA	NA	NA	NA
03018 RNA degradation [PATH:ko03018]	K00962pnp, PNPT1; polyribonucleotide nucleotidyltransferase [EC:2.7.7.8]	K00970E2.7.7.19, pcnB; poly(A) polymerase [EC:2.7.7.19]	K03628rho; transcription termination factor Rho	K08300rne; ribonuclease E [EC:3.1.26.12]	K12598MTR4, SKIV2L2; ATP-dependent RNA helicase DOB1 [EC:3.6.1.-]	NA	NA	NA	NA	NA	NA	NA	NA	NA	NA	NA	NA	NA	NA	NA	NA	NA	NA	NA
03020 RNA polymerase [PATH:ko03020]	K03088SIG3.2, rpoE; RNA polymerase sigma-70 factor, ECF subfamily	NA	NA	NA	NA	NA	NA	NA	NA	NA	NA	NA	NA	NA	NA	NA	NA	NA	NA	NA	NA	NA	NA	NA
03036 Chromosome [BR:ko03036]	K01448E3.5.1.28B, amiA, amiB, amiC; N-acetylmuramoyl-L-alanine amidase [EC:3.5.1.28]	K03585acrA; membrane fusion protein	K03587ftsI; cell division protein FtsI (penicillin-binding protein 3) [EC:2.4.1.129]	K03593mrp; ATP-binding protein involved in chromosome partitioning	K04095fic; cell filamentation protein	K09811ftsX; cell division transport system permease protein	K09812ftsE; cell division transport system ATP-binding protein	NA	NA	NA	NA	NA	NA	NA	NA	NA	NA	NA	NA	NA	NA	NA	NA	NA
03041 Spliceosome [BR:ko03041]	K12598MTR4, SKIV2L2; ATP-dependent RNA helicase DOB1 [EC:3.6.1.-]	NA	NA	NA	NA	NA	NA	NA	NA	NA	NA	NA	NA	NA	NA	NA	NA	NA	NA	NA	NA	NA	NA	NA
03051 Proteasome [BR:ko03051]	K04079htpG, HSP90A; molecular chaperone HtpG	NA	NA	NA	NA	NA	NA	NA	NA	NA	NA	NA	NA	NA	NA	NA	NA	NA	NA	NA	NA	NA	NA	NA
03060 Protein export [PATH:ko03060]	K03072secD; preprotein translocase subunit SecD	K03118tatC; sec-independent protein translocase protein TatC	K12257secDF; SecD/SecF fusion protein	NA	NA	NA	NA	NA	NA	NA	NA	NA	NA	NA	NA	NA	NA	NA	NA	NA	NA	NA	NA	NA
03070 Bacterial secretion system [PATH:ko03070]	K03072secD; preprotein translocase subunit SecD	K03118tatC; sec-independent protein translocase protein TatC	K12257secDF; SecD/SecF fusion protein	NA	NA	NA	NA	NA	NA	NA	NA	NA	NA	NA	NA	NA	NA	NA	NA	NA	NA	NA	NA	NA
03110 Chaperones and folding catalysts [BR:ko03110]	K03695clpB; ATP-dependent Clp protease ATP-binding subunit ClpB	K03772fkpA; FKBP-type peptidyl-prolyl cis-trans isomerase FkpA [EC:5.2.1.8]	K03773fklB; FKBP-type peptidyl-prolyl cis-trans isomerase FklB [EC:5.2.1.8]	K03775slyD; FKBP-type peptidyl-prolyl cis-trans isomerase SlyD [EC:5.2.1.8]	K04079htpG, HSP90A; molecular chaperone HtpG	K04084dsbD; thiol:disulfide interchange protein DsbD [EC:1.8.1.8]	K04762hslR; ribosome-associated heat shock protein Hsp15	K09527DNAJC7; DnaJ homolog subfamily C member 7	K09569FKBP2; FK506-binding protein 2 [EC:5.2.1.8]	K12373HEX; beta-hexosaminidase [EC:3.2.1.52]	NA	NA	NA	NA	NA	NA	NA	NA	NA	NA	NA	NA	NA	NA
03320 PPAR signaling pathway [PATH:ko03320]	K01897ACSL, fadD; long-chain acyl-CoA synthetase [EC:6.2.1.3]	NA	NA	NA	NA	NA	NA	NA	NA	NA	NA	NA	NA	NA	NA	NA	NA	NA	NA	NA	NA	NA	NA	NA
03400 DNA repair and recombination proteins [BR:ko03400]	K01159ruvC; crossover junction endodeoxyribonuclease RuvC [EC:3.1.22.4]	NA	NA	NA	NA	NA	NA	NA	NA	NA	NA	NA	NA	NA	NA	NA	NA	NA	NA	NA	NA	NA	NA	NA
03440 Homologous recombination [PATH:ko03440]	K01159ruvC; crossover junction endodeoxyribonuclease RuvC [EC:3.1.22.4]	NA	NA	NA	NA	NA	NA	NA	NA	NA	NA	NA	NA	NA	NA	NA	NA	NA	NA	NA	NA	NA	NA	NA
04000 Receptors and channels [BR:ko04000]	K09866AQP4; aquaporin-4	NA	NA	NA	NA	NA	NA	NA	NA	NA	NA	NA	NA	NA	NA	NA	NA	NA	NA	NA	NA	NA	NA	NA
04090 Cellular antigens [BR:ko04090]	K01081E3.1.3.5; 5'-nucleotidase [EC:3.1.3.5]	K01278DPP4; dipeptidyl-peptidase 4 [EC:3.4.14.5]	NA	NA	NA	NA	NA	NA	NA	NA	NA	NA	NA	NA	NA	NA	NA	NA	NA	NA	NA	NA	NA	NA
04112 Cell cycle - Caulobacter [PATH:ko04112]	K01338E3.4.21.53, lon; ATP-dependent Lon protease [EC:3.4.21.53]	NA	NA	NA	NA	NA	NA	NA	NA	NA	NA	NA	NA	NA	NA	NA	NA	NA	NA	NA	NA	NA	NA	NA
04120 Ubiquitin mediated proteolysis [PATH:ko04120]	K10685UBLE1B, SAE2, UBA2; ubiquitin-like 1-activating enzyme E1 B [EC:6.3.2.19]	NA	NA	NA	NA	NA	NA	NA	NA	NA	NA	NA	NA	NA	NA	NA	NA	NA	NA	NA	NA	NA	NA	NA
04121 Ubiquitin system [BR:ko04121]	K10685UBLE1B, SAE2, UBA2; ubiquitin-like 1-activating enzyme E1 B [EC:6.3.2.19]	K11996MOCS3, UBA4; adenylyltransferase and sulfurtransferase MOCS3/UBA4 [EC:2.7.7.- 2.8.1.-]	NA	NA	NA	NA	NA	NA	NA	NA	NA	NA	NA	NA	NA	NA	NA	NA	NA	NA	NA	NA	NA	NA
04142 Lysosome [PATH:ko04142]	K01186NEU1; sialidase-1 [EC:3.2.1.18]	K12373HEX; beta-hexosaminidase [EC:3.2.1.52]	NA	NA	NA	NA	NA	NA	NA	NA	NA	NA	NA	NA	NA	NA	NA	NA	NA	NA	NA	NA	NA	NA
04146 Peroxisome [PATH:ko04146]	K01897ACSL, fadD; long-chain acyl-CoA synthetase [EC:6.2.1.3]	NA	NA	NA	NA	NA	NA	NA	NA	NA	NA	NA	NA	NA	NA	NA	NA	NA	NA	NA	NA	NA	NA	NA
04612 Antigen processing and presentation [PATH:ko04612]	K04079htpG, HSP90A; molecular chaperone HtpG	NA	NA	NA	NA	NA	NA	NA	NA	NA	NA	NA	NA	NA	NA	NA	NA	NA	NA	NA	NA	NA	NA	NA
04621 NOD-like receptor signaling pathway [PATH:ko04621]	K04079htpG, HSP90A; molecular chaperone HtpG	K11031slo; thiol-activated cytolysin	NA	NA	NA	NA	NA	NA	NA	NA	NA	NA	NA	NA	NA	NA	NA	NA	NA	NA	NA	NA	NA	NA
04626 Plant-pathogen interaction [PATH:ko04626]	K04079htpG, HSP90A; molecular chaperone HtpG	NA	NA	NA	NA	NA	NA	NA	NA	NA	NA	NA	NA	NA	NA	NA	NA	NA	NA	NA	NA	NA	NA	NA
04910 Insulin signaling pathway [PATH:ko04910]	K00688E2.4.1.1, glgP, PYG; starch phosphorylase [EC:2.4.1.1]	K00693GYS; glycogen(starch) synthase [EC:2.4.1.11]	NA	NA	NA	NA	NA	NA	NA	NA	NA	NA	NA	NA	NA	NA	NA	NA	NA	NA	NA	NA	NA	NA
04914 Progesterone-mediated oocyte maturation [PATH:ko04914]	K04079htpG, HSP90A; molecular chaperone HtpG	NA	NA	NA	NA	NA	NA	NA	NA	NA	NA	NA	NA	NA	NA	NA	NA	NA	NA	NA	NA	NA	NA	NA
04920 Adipocytokine signaling pathway [PATH:ko04920]	K01897ACSL, fadD; long-chain acyl-CoA synthetase [EC:6.2.1.3]	NA	NA	NA	NA	NA	NA	NA	NA	NA	NA	NA	NA	NA	NA	NA	NA	NA	NA	NA	NA	NA	NA	NA
04962 Vasopressin-regulated water reabsorption [PATH:ko04962]	K09866AQP4; aquaporin-4	NA	NA	NA	NA	NA	NA	NA	NA	NA	NA	NA	NA	NA	NA	NA	NA	NA	NA	NA	NA	NA	NA	NA
05120 Epithelial cell signaling in Helicobacter pylori infection [PATH:ko05120]	K08303K08303; putative protease [EC:3.4.-.-]	NA	NA	NA	NA	NA	NA	NA	NA	NA	NA	NA	NA	NA	NA	NA	NA	NA	NA	NA	NA	NA	NA	NA
05200 Pathways in cancer [PATH:ko05200]	K04079htpG, HSP90A; molecular chaperone HtpG	NA	NA	NA	NA	NA	NA	NA	NA	NA	NA	NA	NA	NA	NA	NA	NA	NA	NA	NA	NA	NA	NA	NA
05215 Prostate cancer [PATH:ko05215]	K04079htpG, HSP90A; molecular chaperone HtpG	NA	NA	NA	NA	NA	NA	NA	NA	NA	NA	NA	NA	NA	NA	NA	NA	NA	NA	NA	NA	NA	NA	NA
Citrate cycle (TCA cycle) [PATH:ko00020]	K00024mdh; malate dehydrogenase [EC:1.1.1.37]	K00174korA; 2-oxoglutarate ferredoxin oxidoreductase subunit alpha [EC:1.2.7.3]	K00175korB; 2-oxoglutarate ferredoxin oxidoreductase subunit beta [EC:1.2.7.3]	K00177korG; 2-oxoglutarate ferredoxin oxidoreductase subunit gamma [EC:1.2.7.3]	K00239sdhA; succinate dehydrogenase flavoprotein subunit [EC:1.3.99.1]	K00240sdhB; succinate dehydrogenase iron-sulfur protein [EC:1.3.99.1]	K01676E4.2.1.2A, fumA, fumB; fumarate hydratase, class I [EC:4.2.1.2]	K01902sucD; succinyl-CoA synthetase alpha subunit [EC:6.2.1.5]	K01903sucC; succinyl-CoA synthetase beta subunit [EC:6.2.1.5]	K01960E6.4.1.1B, pycB; pyruvate carboxylase subunit B [EC:6.4.1.1]	NA	NA	NA	NA	NA	NA	NA	NA	NA	NA	NA	NA	NA	NA
Glycolysis / Gluconeogenesis [PATH:ko00010]	K00128E1.2.1.3; aldehyde dehydrogenase (NAD+) [EC:1.2.1.3]	K00845glk; glucokinase [EC:2.7.1.2]	K00886ppgK; polyphosphate glucokinase [EC:2.7.1.63]	K01623ALDO, fbaB; fructose-bisphosphate aldolase, class I [EC:4.1.2.13]	K01835E5.4.2.2, pgm; phosphoglucomutase [EC:5.4.2.2]	K02446glpX; fructose-1,6-bisphosphatase II [EC:3.1.3.11]	K04041fbp3; fructose-1,6-bisphosphatase III [EC:3.1.3.11]	NA	NA	NA	NA	NA	NA	NA	NA	NA	NA	NA	NA	NA	NA	NA	NA	NA
