# Supplementary material for: Comparative meta-RNA-seq of the vaginal microbiota and differential expression by Lactobacillus iners in health and dysbiosis
Source: Microbiome. 2013 Apr 12;1:12. doi: 10.1186/2049-2618-1-12 (PMC3971606; doi:10.1186/2049-2618-1-12)
Supplement: Additional file 9: Table S7 — Reads mapped to refseqs and annotations. [file 2049-2618-1-12-S9.xls]

## Sheet: master_readsmapped_taxonomy_keg
Table S7. Reads mapped to refseqs and annotations
refseq_id	length	annotation	common_taxonomy	cluster	no_seqs	sample_occurrence	N4_total	N30_total	B27_total	B31_total	kegg	kegg_ann	subsys4
CaurA7_010100001145|NZ_ACLH01000006|R|11319|9931|permease	1389	permease of the major facilitator superfamily protein	Bacteria;Actinobacteria;Actinobacteridae;Actinomycetales;Corynebacterineae;Corynebacteriaceae;Corynebacterium;Corynebacterium aurimucosum;Corynebacterium aurimucosum ATCC 700975	28819	1	1	1	0	0	0	none	none	none
CaurA7_010100002743|NZ_ACLH01000014|F|67753|69387|glucose-6-phosphate	1635	glucose-6-phosphate isomerase	Bacteria;Actinobacteria;Actinobacteridae;Actinomycetales;Corynebacterineae;Corynebacteriaceae;Corynebacterium;Corynebacterium aurimucosum;Corynebacterium aurimucosum ATCC 700975	18635	1	8	0	0	0	1	K01810	GPI, pgi; glucose-6-phosphate isomerase [EC:5.3.1.9]	Glucose-6-phosphate isomerase (EC 5.3.1.9)
CaurA7_010100005002|NZ_ACLH01000045|F|30844|32664|phosphoenolpyruvate	1821	phosphoenolpyruvate carboxykinase	Bacteria;Actinobacteria;Actinobacteridae;Actinomycetales;Corynebacterineae;Corynebacteriaceae;Corynebacterium;Corynebacterium aurimucosum;Corynebacterium aurimucosum ATCC 700975	13972	1	8	0	0	0	2	K01596	E4.1.1.32, pckA, PEPCK; phosphoenolpyruvate carboxykinase (GTP) [EC:4.1.1.32]	Phosphoenolpyruvate carboxykinase [GTP] (EC 4.1.1.32)
CaurA7_010100007728|NZ_ACLH01000063|R|44100|40342|putative	3759	putative FtsK/SpoIIIE family protein	Bacteria;Actinobacteria;Actinobacteridae;Actinomycetales;Corynebacterineae;Corynebacteriaceae;Corynebacterium;Corynebacterium aurimucosum;Corynebacterium aurimucosum ATCC 700975	1022	1	2	0	1	0	0	K03466	ftsK, spoIIIE; DNA segregation ATPase FtsK/SpoIIIE, S-DNA-T family	FtsK/SpoIIIE family protein, putative secretion system component EssC/YukA
CaurA7_010100008098|NZ_ACLH01000068|R|1409|219|elongation	1191	elongation factor Tu	Bacteria;Actinobacteria;Actinobacteridae;Actinomycetales;Corynebacterineae;Corynebacteriaceae;Corynebacterium	42630	2	15	13	10	1	3	K02358	EF-TU, tufA; elongation factor EF-Tu [EC:3.6.5.3]	Translation elongation factor Tu
CaurA7_010100008103|NZ_ACLH01000068|R|3905|1779|elongation	2127	elongation factor G	Bacteria;Actinobacteria;Actinobacteridae;Actinomycetales;Corynebacterineae;Corynebacteriaceae;Corynebacterium;Corynebacterium aurimucosum;Corynebacterium aurimucosum ATCC 700975	9016	1	10	0	2	0	2	K02355	EF-G, fusA; elongation factor EF-G [EC:3.6.5.3]	Translation elongation factor G
CaurA7_010100008543|NZ_ACLH01000069|R|85545|85444|hypothetical	102	hypothetical protein	Bacteria;Actinobacteria;Actinobacteridae;Actinomycetales;Corynebacterineae;Corynebacteriaceae;Corynebacterium	161367	4	12	0	0	122	4	none	none	none
CaurA7_010100009512|NZ_ACLH01000081|F|53304|53654|hypothetical	351	hypothetical protein	Bacteria;Actinobacteria;Actinobacteridae;Actinomycetales;Corynebacterineae;Corynebacteriaceae;Corynebacterium;Corynebacterium aurimucosum;Corynebacterium aurimucosum ATCC 700975	133726	1	8	0	0	0	1	none	none	none
CaurA7_010100010438|NZ_ACLH01000085|R|7009|6491|30S	519	30S ribosomal protein S16	Bacteria;Actinobacteria;Actinobacteridae;Actinomycetales;Corynebacterineae;Corynebacteriaceae;Corynebacterium;Corynebacterium aurimucosum;Corynebacterium aurimucosum ATCC 700975	114036	1	8	0	0	0	2	K02959	RP-S16, rpsP; small subunit ribosomal protein S16	SSU ribosomal protein S16p
CaurA7_010100011654|NZ_ACLH01000092|F|1|1163|transporter	1163	transporter of the HlyC/CorC family protein	Bacteria;Actinobacteria;Actinobacteridae;Actinomycetales;Corynebacterineae;Corynebacteriaceae;Corynebacterium;Corynebacterium aurimucosum;Corynebacterium aurimucosum ATCC 700975	44940	1	8	0	0	0	1	K03699	tlyC; putative hemolysin	none
CaurA7_010100012334|NZ_ACLH01000093|R|96521|95955|hypothetical	567	hypothetical protein	Bacteria;Actinobacteria;Actinobacteridae;Actinomycetales;Corynebacterineae;Corynebacteriaceae;Corynebacterium;Corynebacterium aurimucosum;Corynebacterium aurimucosum ATCC 700975	108422	1	1	1	0	0	0	none	none	none
GVAMD_0002|ADAM01000001|R|3616|965|K+	2652	K+ transporter	Bacteria;Actinobacteria;Actinobacteridae;Bifidobacteriales;Bifidobacteriaceae;Gardnerella;Gardnerella vaginalis	4356	2	15	3	2	3003	13	K03549	none	Kup system potassium uptake protein
GVAMD_0005|ADAM01000001|R|8411|6597|ABC-type	1815	ABC-type multidrug transporter, ATPase and permease	Bacteria;Actinobacteria;Actinobacteridae;Bifidobacteriales;Bifidobacteriaceae;Gardnerella;Gardnerella vaginalis;Gardnerella vaginalis AMD	14136	1	12	0	0	124	5	K06147	ABCB-BAC; ATP-binding cassette, subfamily B, bacterial	Lipid A export ATP-binding/permease protein MsbA (EC 3.6.3.25)
GVAMD_0010|ADAM01000001|F|14983|16527|aminopeptidase	1545	aminopeptidase C	Bacteria;Actinobacteria;Actinobacteridae;Bifidobacteriales;Bifidobacteriaceae;Gardnerella;Gardnerella vaginalis	21640	2	14	0	2	3244	4	K01372	E3.4.22.40, pepC; bleomycin hydrolase [EC:3.4.22.40]	Aminopeptidase C (EC 3.4.22.40)
GVAMD_0015|ADAM01000001|R|20000|19884|hypothetical	117	hypothetical protein	Bacteria;Actinobacteria;Actinobacteridae;Bifidobacteriales;Bifidobacteriaceae;Gardnerella;Gardnerella vaginalis;Gardnerella vaginalis AMD	160953	1	4	0	0	3	0	none	none	none
GVAMD_0018|ADAM01000001|R|23609|22026|formyltetrahydrofolate	1584	formyltetrahydrofolate synthetase	Bacteria;Actinobacteria;Actinobacteridae;Bifidobacteriales;Bifidobacteriaceae;Gardnerella;Gardnerella vaginalis	20269	2	12	0	0	1322	12	K01938	fhs; formate--tetrahydrofolate ligase [EC:6.3.4.3]	Formate--tetrahydrofolate ligase (EC 6.3.4.3)
GVAMD_0029|ADAM01000001|R|34147|33428|thymidylate	720	thymidylate kinase	Bacteria;Actinobacteria;Actinobacteridae;Bifidobacteriales;Bifidobacteriaceae;Gardnerella;Gardnerella vaginalis	90197	2	4	0	0	248	0	K00943	E2.7.4.9, tmk; dTMP kinase [EC:2.7.4.9]	Thymidylate kinase (EC 2.7.4.9)
GVAMD_0030|ADAM01000001|R|37036|34181|DNA	2856	DNA topoisomerase IA	Bacteria;Actinobacteria;Actinobacteridae;Bifidobacteriales;Bifidobacteriaceae;Gardnerella;Gardnerella vaginalis	3280	2	13	1	0	3100	15	K03168	topA; DNA topoisomerase I [EC:5.99.1.2]	DNA topoisomerase I (EC 5.99.1.2)
GVAMD_0031|ADAM01000001|R|38484|37168|hypothetical	1317	hypothetical protein	Bacteria;Actinobacteria;Actinobacteridae;Bifidobacteriales;Bifidobacteriaceae;Gardnerella;Gardnerella vaginalis	33822	2	15	2	2	1328	5	none	none	none
GVAMD_0039|ADAM01000001|R|48735|48004|dinucleotide-utilizing	732	dinucleotide-utilizing enzyme (molybdopterin and thiamine biosynthesis family 2)	Bacteria;Actinobacteria;Actinobacteridae;Bifidobacteriales;Bifidobacteriaceae;Gardnerella;Gardnerella vaginalis;Gardnerella vaginalis AMD	88820	1	4	0	0	59	0	K11996	MOCS3, UBA4; adenylyltransferase and sulfurtransferase MOCS3/UBA4 [EC:2.7.7.- 2.8.1.-]	Sulfur carrier protein adenylyltransferase ThiF
GVAMD_0040|ADAM01000001|R|49583|48771|thiazole	813	thiazole synthase	Bacteria;Actinobacteria;Actinobacteridae;Bifidobacteriales;Bifidobacteriaceae;Gardnerella;Gardnerella vaginalis;Gardnerella vaginalis AMD	79320	1	12	0	0	326	636	K03149	thiG; thiamine biosynthesis ThiG	Thiazole biosynthesis protein ThiG
GVAMD_0043|ADAM01000001|F|51323|51517|hypothetical	195	hypothetical protein	Bacteria;Actinobacteria;Actinobacteridae;Bifidobacteriales;Bifidobacteriaceae;Gardnerella;Gardnerella vaginalis;Gardnerella vaginalis AMD	151067	1	12	0	0	14	1	none	none	none
GVAMD_0044|ADAM01000001|R|51801|51604|hypothetical	198	hypothetical protein	Bacteria;Actinobacteria;Actinobacteridae;Bifidobacteriales;Bifidobacteriaceae;Gardnerella;Gardnerella vaginalis;Gardnerella vaginalis AMD	150715	1	4	0	0	35	0	none	none	none
GVAMD_0045|ADAM01000001|R|54512|51840|alpha-glucosidase	2673	alpha-glucosidase (family 31 of glycosyl hydrolases)	Bacteria;Actinobacteria;Actinobacteridae;Bifidobacteriales;Bifidobacteriaceae;Gardnerella;Gardnerella vaginalis;Gardnerella vaginalis AMD	4197	1	14	0	1	677	6	K01238	none	Maltodextrin glucosidase (EC 3.2.1.20)
GVAMD_0054|ADAM01000001|R|66855|66244|hypothetical	612	hypothetical protein	Bacteria;Actinobacteria;Actinobacteridae;Bifidobacteriales;Bifidobacteriaceae;Gardnerella;Gardnerella vaginalis	103437	2	4	0	0	75	0	none	none	none
GVAMD_0057|ADAM01000001|F|68883|69020|hypothetical	138	hypothetical protein	Bacteria;Actinobacteria;Actinobacteridae;Bifidobacteriales;Bifidobacteriaceae;Gardnerella;Gardnerella vaginalis;Gardnerella vaginalis AMD	157855	1	6	0	1	75	0	none	none	none
GVAMD_0061|ADAM01000001|R|73238|71823|ABC-type	1416	ABC-type sugar transporter, periplasmic component	Bacteria;Actinobacteria;Actinobacteridae;Bifidobacteriales;Bifidobacteriaceae;Gardnerella;Gardnerella vaginalis;Gardnerella vaginalis AMD	27427	1	15	1	1	2041	1	none	none	Multiple sugar ABC transporter, substrate-binding protein
GVAMD_0062|ADAM01000001|R|74042|73425|broad	618	broad specificity phosphatase PhoE	Bacteria;Actinobacteria;Actinobacteridae;Bifidobacteriales;Bifidobacteriaceae;Gardnerella;Gardnerella vaginalis;Gardnerella vaginalis AMD	102702	1	4	0	0	137	0	K01834	PGAM, gpm; phosphoglycerate mutase [EC:5.4.2.1]	none
GVAMD_0063|ADAM01000001|F|74305|74763|hypothetical	459	hypothetical protein	Bacteria;Actinobacteria;Actinobacteridae;Bifidobacteriales;Bifidobacteriaceae;Gardnerella;Gardnerella vaginalis;Gardnerella vaginalis AMD	121375	1	4	0	0	146	0	none	none	none
GVAMD_0064|ADAM01000001|F|74808|75614|nitroreductase	807	nitroreductase	Bacteria;Actinobacteria;Actinobacteridae;Bifidobacteriales;Bifidobacteriaceae;Gardnerella;Gardnerella vaginalis;Gardnerella vaginalis AMD	79974	1	13	1	0	307	1	K00540	none	none
GVAMD_0065|ADAM01000001|F|76228|77772|aspartate/tyrosine/aromatic	1545	aspartate/tyrosine/aromatic aminotransferase	Bacteria;Actinobacteria;Actinobacteridae;Bifidobacteriales;Bifidobacteriaceae;Gardnerella;Gardnerella vaginalis;Gardnerella vaginalis AMD	21641	1	12	0	0	303	41	K14260	none	none
GVAMD_0070|ADAM01000006|F|179|1408|conserved	1230	conserved uncharacterized protein	Bacteria;Actinobacteria;Actinobacteridae;Bifidobacteriales;Bifidobacteriaceae;Gardnerella;Gardnerella vaginalis;Gardnerella vaginalis AMD	39923	1	5	1	0	512	0	none	none	none
GVAMD_0071|ADAM01000006|R|2082|1522|hypothetical	561	hypothetical protein	Bacteria;Actinobacteria;Actinobacteridae;Bifidobacteriales;Bifidobacteriaceae;Gardnerella;Gardnerella vaginalis;Gardnerella vaginalis AMD	109480	1	12	0	0	247	1	none	none	none
GVAMD_0072|ADAM01000006|F|2398|2952|pyrazinamidase/nicotinamidase	555	pyrazinamidase/nicotinamidase	Bacteria;Actinobacteria;Actinobacteridae;Bifidobacteriales;Bifidobacteriaceae;Gardnerella;Gardnerella vaginalis;Gardnerella vaginalis AMD	110205	1	14	0	1	864	3	none	none	Nicotinamidase (EC 3.5.1.19)
GVAMD_0074|ADAM01000006|F|5533|6735|hypothetical	1203	hypothetical protein	Bacteria;Actinobacteria;Actinobacteridae;Bifidobacteriales;Bifidobacteriaceae;Gardnerella;Gardnerella vaginalis	41903	2	12	0	0	281	7	none	none	Zinc ABC transporter, periplasmic-binding protein ZnuA
GVAMD_0075|ADAM01000006|F|6791|8947|hypothetical	2157	hypothetical protein	Bacteria;Actinobacteria;Actinobacteridae;Bifidobacteriales;Bifidobacteriaceae;Gardnerella;Gardnerella vaginalis;Gardnerella vaginalis AMD	8703	1	12	0	0	506	5	none	none	Zinc ABC transporter, periplasmic-binding protein ZnuA
GVAMD_0081|ADAM01000006|F|14501|15643|D-alanine-D-alanine	1143	D-alanine-D-alanine ligase (ATP-grasp enzyme)	Bacteria;Actinobacteria;Actinobacteridae;Bifidobacteriales;Bifidobacteriaceae;Gardnerella;Gardnerella vaginalis;Gardnerella vaginalis AMD	46482	1	12	0	0	909	5	K01921	E6.3.2.4, ddlA, ddlB, ddl; D-alanine-D-alanine ligase [EC:6.3.2.4]	D-alanine--D-alanine ligase (EC 6.3.2.4)
GVAMD_0082|ADAM01000006|F|15739|16737|hypothetical	999	hypothetical protein	Bacteria;Actinobacteria;Actinobacteridae;Bifidobacteriales;Bifidobacteriaceae;Gardnerella;Gardnerella vaginalis;Gardnerella vaginalis AMD	58324	1	14	0	1	1115	5	none	none	Metal-dependent membrane protease, abortive infection protein
GVAMD_0083|ADAM01000006|F|16799|18172|homoserine	1374	homoserine dehydrogenase	Bacteria;Actinobacteria;Actinobacteridae;Bifidobacteriales;Bifidobacteriaceae;Gardnerella;Gardnerella vaginalis;Gardnerella vaginalis AMD	29955	1	4	0	0	641	0	K00003	E1.1.1.3; homoserine dehydrogenase [EC:1.1.1.3]	Homoserine dehydrogenase (EC 1.1.1.3)
GVAMD_0084|ADAM01000006|F|18218|19267|homoserine	1050	homoserine kinase	Bacteria;Actinobacteria;Actinobacteridae;Bifidobacteriales;Bifidobacteriaceae;Gardnerella;Gardnerella vaginalis;Gardnerella vaginalis AMD	53473	1	12	0	0	419	4	K00872	E2.7.1.39A, thrB; homoserine kinase [EC:2.7.1.39]	Homoserine kinase (EC 2.7.1.39)
GVAMD_0085|ADAM01000006|F|19301|20740|nucleotide-binding	1440	nucleotide-binding septum formation protein	Bacteria;Actinobacteria;Actinobacteridae;Bifidobacteriales;Bifidobacteriaceae;Gardnerella;Gardnerella vaginalis;Gardnerella vaginalis AMD	26188	1	13	1	0	241	1	K06287	none	Septum formation protein Maf
GVAMD_0086|ADAM01000006|F|20805|20939|hypothetical	135	hypothetical protein	Bacteria;Actinobacteria;Actinobacteridae;Bifidobacteriales;Bifidobacteriaceae;Gardnerella;Gardnerella vaginalis;Gardnerella vaginalis AMD	158281	1	4	0	0	38	0	none	none	none
GVAMD_0088|ADAM01000006|F|22017|22205|hypothetical	189	hypothetical protein	Bacteria;Actinobacteria;Actinobacteridae;Bifidobacteriales;Bifidobacteriaceae;Gardnerella;Gardnerella vaginalis;Gardnerella vaginalis AMD	151712	1	4	0	0	1	0	none	none	none
GVAMD_0089|ADAM01000006|F|22355|25594|ribonuclease	3240	ribonuclease G/E	Bacteria;Actinobacteria;Actinobacteridae;Bifidobacteriales;Bifidobacteriaceae;Gardnerella;Gardnerella vaginalis;Gardnerella vaginalis AMD	2075	1	12	0	0	1844	11	K08300	rne; ribonuclease E [EC:3.1.26.12]	Cytoplasmic axial filament protein CafA and Ribonuclease G (EC 3.1.4.-)
GVAMD_0092|ADAM01000006|F|28218|29363|glutamate	1146	glutamate 5-kinase	Bacteria;Actinobacteria;Actinobacteridae;Bifidobacteriales;Bifidobacteriaceae;Gardnerella;Gardnerella vaginalis;Gardnerella vaginalis AMD	46251	1	12	0	0	122	1	K00931	proB; glutamate 5-kinase [EC:2.7.2.11]	Glutamate 5-kinase (EC 2.7.2.11)
GVAMD_0093|ADAM01000006|F|29466|30704|aspartate/tyrosine/aromatic	1239	aspartate/tyrosine/aromatic aminotransferase	Bacteria;Actinobacteria;Actinobacteridae;Bifidobacteriales;Bifidobacteriaceae;Gardnerella;Gardnerella vaginalis;Gardnerella vaginalis AMD	39276	1	12	0	0	153	1	K00812	E2.6.1.1A, aspB; aspartate aminotransferase [EC:2.6.1.1]	Aspartate aminotransferase (EC 2.6.1.1)
GVAMD_0095|ADAM01000006|F|31243|32145|transcription	903	transcription antitermination protein	Bacteria;Actinobacteria;Actinobacteridae;Bifidobacteriales;Bifidobacteriaceae;Gardnerella;Gardnerella vaginalis	68764	2	15	5	1	3369	305	K02601	none	Transcription antitermination protein NusG
GVAMD_0096|ADAM01000006|F|32518|34995|hypothetical	2478	hypothetical protein	Bacteria;Actinobacteria;Actinobacteridae;Bifidobacteriales;Bifidobacteriaceae;Gardnerella;Gardnerella vaginalis;Gardnerella vaginalis AMD	5588	1	12	0	0	27	28	none	none	none
GVAMD_0097|ADAM01000006|F|35189|37111|type-1	1923	type-1 fimbrial major subunit precursor	Bacteria;Actinobacteria;Actinobacteridae;Bifidobacteriales;Bifidobacteriaceae;Gardnerella;Gardnerella vaginalis;Gardnerella vaginalis AMD	12132	1	12	0	0	176	10	none	none	Cell wall surface anchor family protein
GVAMD_0098|ADAM01000006|R|37511|37362|hypothetical	150	hypothetical protein	Bacteria;Actinobacteria;Actinobacteridae;Bifidobacteriales;Bifidobacteriaceae;Gardnerella;Gardnerella vaginalis;Gardnerella vaginalis AMD	156301	1	4	0	0	10	0	none	none	none
GVAMD_0099|ADAM01000006|F|37579|38316|sortase	738	sortase (surface protein transpeptidase)	Bacteria;Actinobacteria;Actinobacteridae;Bifidobacteriales;Bifidobacteriaceae;Gardnerella;Gardnerella vaginalis;Gardnerella vaginalis AMD	88139	1	4	0	0	5	0	K07284	srtA; sortase A	Sortase A, LPXTG specific
GVAMD_0101|ADAM01000006|F|40218|41171|Fe-S	954	Fe-S protein, radical SAM family	Bacteria;Actinobacteria;Actinobacteridae;Bifidobacteriales;Bifidobacteriaceae;Gardnerella;Gardnerella vaginalis;Gardnerella vaginalis AMD	62977	1	4	0	0	77	0	none	none	none
GVAMD_0102|ADAM01000006|R|41298|41161|hypothetical	138	hypothetical protein	Bacteria;Actinobacteria;Actinobacteridae;Bifidobacteriales;Bifidobacteriaceae;Gardnerella;Gardnerella vaginalis;Gardnerella vaginalis AMD	157857	1	4	0	0	1	0	none	none	none
GVAMD_0105|ADAM01000006|F|43789|44295|hypothetical	507	hypothetical protein	Bacteria;Actinobacteria;Actinobacteridae;Bifidobacteriales;Bifidobacteriaceae;Gardnerella;Gardnerella vaginalis;Gardnerella vaginalis AMD	115626	1	15	18	19	42519	33	none	none	none
GVAMD_0106|ADAM01000006|R|43764|43369|hypothetical	396	hypothetical protein	Bacteria;Actinobacteria;Actinobacteridae;Bifidobacteriales;Bifidobacteriaceae;Gardnerella;Gardnerella vaginalis;Gardnerella vaginalis AMD	128964	1	15	22	25	51677	307	none	none	none
GVAMD_0107|ADAM01000006|F|44747|46168|hypothetical	1422	hypothetical protein	Bacteria;Actinobacteria;Actinobacteridae;Bifidobacteriales;Bifidobacteriaceae;Gardnerella;Gardnerella vaginalis;Gardnerella vaginalis AMD	27125	1	15	1	3	6414	9	none	none	none
GVAMD_0108|ADAM01000006|F|46581|47039|hypothetical	459	hypothetical protein	Bacteria;Actinobacteria;Actinobacteridae;Bifidobacteriales;Bifidobacteriaceae;Gardnerella;Gardnerella vaginalis;Gardnerella vaginalis AMD	121376	1	15	7	8	18884	30	none	none	none
GVAMD_0109|ADAM01000006|F|47073|47195|hypothetical	123	hypothetical protein	Bacteria;Actinobacteria;Actinobacteridae;Bifidobacteriales;Bifidobacteriaceae;Gardnerella;Gardnerella vaginalis;Gardnerella vaginalis AMD	160186	1	12	0	0	793	3	none	none	none
GVAMD_0113|ADAM01000006|F|51559|51699|hypothetical	141	hypothetical protein	Bacteria;Actinobacteria;Actinobacteridae;Bifidobacteriales;Bifidobacteriaceae;Gardnerella;Gardnerella vaginalis;Gardnerella vaginalis AMD	157468	1	8	0	0	0	1	none	none	none
GVAMD_0114|ADAM01000006|F|51717|51863|hypothetical	147	hypothetical protein	Bacteria;Actinobacteria;Actinobacteridae;Bifidobacteriales;Bifidobacteriaceae;Gardnerella;Gardnerella vaginalis;Gardnerella vaginalis AMD	156670	1	4	0	0	1	0	none	none	none
GVAMD_0118|ADAM01000006|F|56547|66083|3-oxoacyl-[acyl-carrier	9537	3-oxoacyl-[acyl-carrier protein] Fas	Bacteria;Actinobacteria;Actinobacteridae;Bifidobacteriales;Bifidobacteriaceae;Gardnerella;Gardnerella vaginalis;Gardnerella vaginalis AMD	62	1	12	0	0	923	21	K11533	fas; fatty acid synthase, bacteria type [EC:2.3.1.-]	[Acyl-carrier-protein] malonyl transferase of FASI (EC 2.3.1.39)
GVAMD_0119|ADAM01000006|R|75803|66456|hypothetical	9348	hypothetical protein	Bacteria;Actinobacteria;Actinobacteridae;Bifidobacteriales;Bifidobacteriaceae;Gardnerella;Gardnerella vaginalis;Gardnerella vaginalis AMD	70	1	15	1	1	3894	12	none	none	Antiadhesin Pls, binding to squamous nasal epithelial cells
GVAMD_0120|ADAM01000006|R|76267|76124|hypothetical	144	hypothetical protein	Bacteria;Actinobacteria;Actinobacteridae;Bifidobacteriales;Bifidobacteriaceae;Gardnerella;Gardnerella vaginalis;Gardnerella vaginalis AMD	157060	1	4	0	0	2	0	none	none	none
GVAMD_0121|ADAM01000006|R|76728|76486|hypothetical	243	hypothetical protein	Bacteria;Actinobacteria;Actinobacteridae;Bifidobacteriales;Bifidobacteriaceae;Gardnerella;Gardnerella vaginalis;Gardnerella vaginalis AMD	145544	1	7	7	3	3158	0	none	none	none
GVAMD_0122|ADAM01000006|F|76743|77081|hypothetical	339	hypothetical protein	Bacteria;Actinobacteria;Actinobacteridae;Bifidobacteriales;Bifidobacteriaceae;Gardnerella;Gardnerella vaginalis;Gardnerella vaginalis AMD	135257	1	15	4	1	3944	8	none	none	none
GVAMD_0125|ADAM01000001|R|86685|85966|nitroreductase	720	nitroreductase	Bacteria;Actinobacteria;Actinobacteridae;Bifidobacteriales;Bifidobacteriaceae;Gardnerella;Gardnerella vaginalis;Gardnerella vaginalis AMD	90198	1	4	0	0	60	0	none	none	NADH dehydrogenase (EC 1.6.99.3)
GVAMD_0126|ADAM01000001|R|85905|85594|hypothetical	312	hypothetical protein	Bacteria;Actinobacteria;Actinobacteridae;Bifidobacteriales;Bifidobacteriaceae;Gardnerella;Gardnerella vaginalis;Gardnerella vaginalis AMD	138201	1	12	0	0	25	1	none	none	none
GVAMD_0132|ADAM01000009|R|2372|1431|CRISPR-associated	942	CRISPR-associated protein	Bacteria;Actinobacteria;Actinobacteridae;Bifidobacteriales;Bifidobacteriaceae;Gardnerella;Gardnerella vaginalis;Gardnerella vaginalis AMD	64261	1	8	0	0	0	8	none	none	CRISPR-associated protein Cas1
GVAMD_0134|ADAM01000009|R|3931|3056|hypothetical	876	hypothetical protein	Bacteria;Actinobacteria;Actinobacteridae;Bifidobacteriales;Bifidobacteriaceae;Gardnerella;Gardnerella vaginalis;Gardnerella vaginalis AMD	71942	1	12	0	0	3	109	none	none	CRISPR-associated protein, CT1976
GVAMD_0136|ADAM01000009|R|5796|5185|hypothetical	612	hypothetical protein	Bacteria;Actinobacteria;Actinobacteridae;Bifidobacteriales;Bifidobacteriaceae;Gardnerella;Gardnerella vaginalis;Gardnerella vaginalis AMD	103439	1	8	0	0	0	51	none	none	none
GVAMD_0137|ADAM01000009|R|7540|5819|hypothetical	1722	hypothetical protein	Bacteria;Actinobacteria;Actinobacteridae;Bifidobacteriales;Bifidobacteriaceae;Gardnerella;Gardnerella vaginalis	16341	2	12	0	0	2	201	none	none	corresponds to STY3070 from Accession AL513382: Salmonella typhi CT18
GVAMD_0138|ADAM01000009|R|10331|7494|CRISPR-associated	2838	CRISPR-associated helicase Cas3	Bacteria;Actinobacteria;Actinobacteridae;Bifidobacteriales;Bifidobacteriaceae;Gardnerella;Gardnerella vaginalis;Gardnerella vaginalis AMD	3374	1	12	0	0	2	47	K07012	none	CRISPR-associated helicase Cas3, protein
GVAMD_0139|ADAM01000009|R|13197|10888|P-loop	2310	P-loop ATPase	Bacteria;Actinobacteria;Actinobacteridae;Bifidobacteriales;Bifidobacteriaceae;Gardnerella;Gardnerella vaginalis;Gardnerella vaginalis AMD	7029	1	8	0	0	0	1	none	none	none
GVAMD_0147|ADAM01000009|F|22309|22698|methyltransferase	390	methyltransferase	Bacteria;Actinobacteria;Actinobacteridae;Bifidobacteriales;Bifidobacteriaceae;Gardnerella;Gardnerella vaginalis;Gardnerella vaginalis AMD	129631	1	4	0	0	4	0	none	none	FIG045374: Type II restriction enzyme, methylase subunit YeeA
GVAMD_0149|ADAM01000009|R|26409|23788|ATP-binding	2622	ATP-binding subunits of Clp	Bacteria;Actinobacteria;Actinobacteridae;Bifidobacteriales;Bifidobacteriaceae;Gardnerella;Gardnerella vaginalis	4601	2	15	1	1	3624	24	K03696	clpC; ATP-dependent Clp protease ATP-binding subunit ClpC	ATP-dependent Clp protease ATP-binding subunit ClpA
GVAMD_0150|ADAM01000009|R|27979|26561|DUF3027	1419	DUF3027 family protein	Bacteria;Actinobacteria;Actinobacteridae;Bifidobacteriales;Bifidobacteriaceae;Gardnerella;Gardnerella vaginalis;Gardnerella vaginalis AMD	27298	1	15	1	1	1594	5	none	none	none
GVAMD_0152|ADAM01000009|R|30527|28578|signal	1950	signal transduction histidine kinase	Bacteria;Actinobacteria;Actinobacteridae;Bifidobacteriales;Bifidobacteriaceae;Gardnerella;Gardnerella vaginalis;Gardnerella vaginalis AMD	11660	1	12	0	0	1096	12	K02484	K02484; two-component system, OmpR family, sensor kinase [EC:2.7.13.3]	Osmosensitive K+ channel histidine kinase KdpD (EC 2.7.3.-)
GVAMD_0155|ADAM01000009|F|32309|32602|hypothetical	294	hypothetical protein	Bacteria;Actinobacteria;Actinobacteridae;Bifidobacteriales;Bifidobacteriaceae;Gardnerella;Gardnerella vaginalis;Gardnerella vaginalis AMD	140299	1	4	0	0	14	0	none	none	none
GVAMD_0156|ADAM01000009|R|34330|32705|chaperonin	1626	chaperonin GroEL (HSP60 family)	Bacteria;Actinobacteria;Actinobacteridae;Bifidobacteriales;Bifidobacteriaceae;Gardnerella;Gardnerella vaginalis;Gardnerella vaginalis AMD	18992	1	15	3	3	13116	158	K04077	groEL, HSPD1; chaperonin GroEL	Heat shock protein 60 family chaperone GroEL
GVAMD_0157|ADAM01000009|R|35204|34530|hypothetical	675	hypothetical protein	Bacteria;Actinobacteria;Actinobacteridae;Bifidobacteriales;Bifidobacteriaceae;Gardnerella;Gardnerella vaginalis;Gardnerella vaginalis AMD	95658	1	12	0	0	1054	2	none	none	none
GVAMD_0166|ADAM01000009|F|41678|41866|hypothetical	189	hypothetical protein	Bacteria;Actinobacteria;Actinobacteridae;Bifidobacteriales;Bifidobacteriaceae;Gardnerella;Gardnerella vaginalis;Gardnerella vaginalis AMD	151714	1	4	0	0	9	0	none	none	none
GVAMD_0177|ADAM01000009|F|56988|58712|conserved	1725	conserved uncharacterized protein	Bacteria;Actinobacteria;Actinobacteridae;Bifidobacteriales;Bifidobacteriaceae;Gardnerella;Gardnerella vaginalis;Gardnerella vaginalis AMD	16265	1	12	0	0	504	2	none	none	Serine/threonine protein kinase PrkC, regulator of stationary phase
GVAMD_0178|ADAM01000009|R|60037|58847|fucose	1191	fucose permease	Bacteria;Actinobacteria;Actinobacteridae;Bifidobacteriales;Bifidobacteriaceae;Gardnerella;Gardnerella vaginalis;Gardnerella vaginalis AMD	42821	1	12	0	0	152	3	none	none	Predicted sucrose permease, MFS family, FucP subfamily
GVAMD_0179|ADAM01000009|R|60169|60053|hypothetical	117	hypothetical protein	Bacteria;Actinobacteria;Actinobacteridae;Bifidobacteriales;Bifidobacteriaceae;Gardnerella;Gardnerella vaginalis;Gardnerella vaginalis AMD	160965	1	4	0	0	34	0	none	none	none
GVAMD_0180|ADAM01000009|R|62519|60138|type	2382	type IIA topoisomerase (DNA gyrase/topo II, topoisomerase IV), B subunit	Bacteria;Actinobacteria;Actinobacteridae;Bifidobacteriales;Bifidobacteriaceae;Gardnerella;Gardnerella vaginalis;Gardnerella vaginalis AMD	6383	1	12	0	0	1005	43	K02470	gyrB; DNA gyrase subunit B [EC:5.99.1.3]	Topoisomerase IV subunit B (EC 5.99.1.-)
GVAMD_0187|ADAM01000009|F|69803|70471|hypothetical	669	hypothetical protein	Bacteria;Actinobacteria;Actinobacteridae;Bifidobacteriales;Bifidobacteriaceae;Gardnerella;Gardnerella vaginalis;Gardnerella vaginalis AMD	96341	1	4	0	0	185	0	none	none	none
GVAMD_0191|ADAM01000009|R|77274|75481|DNA	1794	DNA repair protein RecN	Bacteria;Actinobacteria;Actinobacteridae;Bifidobacteriales;Bifidobacteriaceae;Gardnerella;Gardnerella vaginalis	14605	2	14	0	2	597	7	K03631	recN; DNA repair protein RecN (Recombination protein N)	DNA repair protein RecN
GVAMD_0199|ADAM01000009|R|87306|86692|arginine	615	arginine repressor	Bacteria;Actinobacteria;Actinobacteridae;Bifidobacteriales;Bifidobacteriaceae;Gardnerella;Gardnerella vaginalis	103081	2	12	0	0	334	4	K03402	argR, ahrC; transcriptional regulator of arginine metabolism	Arginine pathway regulatory protein ArgR, repressor of arg regulon
GVAMD_0205|ADAM01000009|R|94045|93494|hypothetical	552	hypothetical protein	Bacteria;Actinobacteria;Actinobacteridae;Bifidobacteriales;Bifidobacteriaceae;Gardnerella;Gardnerella vaginalis;Gardnerella vaginalis AMD	110537	1	15	4	1	3898	15	none	none	none
GVAMD_0208|ADAM01000009|R|97344|96868|hypothetical	477	hypothetical protein	Bacteria;Actinobacteria;Actinobacteridae;Bifidobacteriales;Bifidobacteriaceae;Gardnerella;Gardnerella vaginalis	119163	2	4	0	0	281	0	none	none	none
GVAMD_0209|ADAM01000009|F|97415|97540|hypothetical	126	hypothetical protein	Bacteria;Actinobacteria;Actinobacteridae;Bifidobacteriales;Bifidobacteriaceae;Gardnerella;Gardnerella vaginalis;Gardnerella vaginalis AMD	159680	1	4	0	0	5	0	none	none	none
GVAMD_0212|ADAM01000009|R|100400|99486|malate/lactate	915	malate/lactate dehydrogenase	Bacteria;Actinobacteria;Actinobacteridae;Bifidobacteriales;Bifidobacteriaceae;Gardnerella;Gardnerella vaginalis;Gardnerella vaginalis AMD	67455	1	12	0	0	1011	4	K00016	LDH, ldh; L-lactate dehydrogenase [EC:1.1.1.27]	L-lactate dehydrogenase (EC 1.1.1.27)
GVAMD_0222|ADAM01000009|R|115314|111769|conserved	3546	conserved uncharacterized protein	Bacteria;Actinobacteria;Actinobacteridae;Bifidobacteriales;Bifidobacteriaceae;Gardnerella;Gardnerella vaginalis;Gardnerella vaginalis AMD	1414	1	15	1	1	1626	32	K09118	none	none
GVAMD_0223|ADAM01000009|R|116842|115448|xanthine/uracil	1395	xanthine/uracil permease	Bacteria;Actinobacteria;Actinobacteridae;Bifidobacteriales;Bifidobacteriaceae;Gardnerella;Gardnerella vaginalis	28606	2	14	0	1	2838	166	K02824	none	Uracil permease
GVAMD_0226|ADAM01000009|R|119589|118825|conserved	765	conserved uncharacterized protein	Bacteria;Actinobacteria;Actinobacteridae;Bifidobacteriales;Bifidobacteriaceae;Gardnerella;Gardnerella vaginalis;Gardnerella vaginalis AMD	84917	1	12	0	0	160	1	none	none	D-alanyl-D-alanine carboxypeptidase (EC 3.4.16.4)
GVAMD_0228|ADAM01000009|R|121694|120891|pyrroline-5-carboxylate	804	pyrroline-5-carboxylate reductase	Bacteria;Actinobacteria;Actinobacteridae;Bifidobacteriales;Bifidobacteriaceae;Gardnerella;Gardnerella vaginalis;Gardnerella vaginalis AMD	80316	1	14	0	1	646	2	K00286	E1.5.1.2, proC; pyrroline-5-carboxylate reductase [EC:1.5.1.2]	Pyrroline-5-carboxylate reductase (EC 1.5.1.2)
GVAMD_0229|ADAM01000009|R|123203|121821|proline	1383	proline iminopeptidase	Bacteria;Actinobacteria;Actinobacteridae;Bifidobacteriales;Bifidobacteriaceae;Gardnerella;Gardnerella vaginalis;Gardnerella vaginalis AMD	29368	1	13	1	0	816	8	none	none	Proline iminopeptidase (EC 3.4.11.5)
GVAMD_0230|ADAM01000009|F|123581|125848|histidine	2268	histidine kinase sensor of two-component system	Bacteria;Actinobacteria;Actinobacteridae;Bifidobacteriales;Bifidobacteriaceae;Gardnerella;Gardnerella vaginalis;Gardnerella vaginalis AMD	7451	1	13	1	0	265	4	K02480	K02480; two-component system, NarL family, sensor kinase [EC:2.7.13.3]	Hemoglobin, heme-dependent two component system sensory histidine kinase ChrS
GVAMD_0231|ADAM01000009|F|125867|126649|response	783	response regulator of two-component system	Bacteria;Actinobacteria;Actinobacteridae;Bifidobacteriales;Bifidobacteriaceae;Gardnerella;Gardnerella vaginalis;Gardnerella vaginalis AMD	82688	1	12	0	0	233	2	K02479	K02479; two-component system, NarL family, response regulator	Hemoglobin, heme-dependent two component system response regulator ChrA
GVAMD_0232|ADAM01000009|R|128776|126731|chromosome	2046	chromosome segregation ATPase	Bacteria;Actinobacteria;Actinobacteridae;Bifidobacteriales;Bifidobacteriaceae;Gardnerella;Gardnerella vaginalis;Gardnerella vaginalis AMD	10176	1	4	0	0	176	0	none	none	none
GVAMD_0234|ADAM01000009|R|132710|131871|ABC-type	840	ABC-type antimicrobial peptide transporter, ATPase component	Bacteria;Actinobacteria;Actinobacteridae;Bifidobacteriales;Bifidobacteriaceae;Gardnerella;Gardnerella vaginalis;Gardnerella vaginalis AMD	76168	1	13	1	0	584	52	K02003	ABC.CD.A;	Methionine ABC transporter ATP-binding protein
GVAMD_0235|ADAM01000009|R|134303|132981|O-acetylhomoserine	1323	O-acetylhomoserine sulfhydrylase	Bacteria;Actinobacteria;Actinobacteridae;Bifidobacteriales;Bifidobacteriaceae;Gardnerella;Gardnerella vaginalis;Gardnerella vaginalis AMD	33427	1	4	0	0	61	0	K01740	E2.5.1.49, metY; O-acetylhomoserine (thiol)-lyase [EC:2.5.1.49]	O-succinylhomoserine sulfhydrylase (EC 2.5.1.48)
GVAMD_0239|ADAM01000009|F|138398|140353|succinate	1956	succinate dehydrogenase/fumarate reductase, flavoprotein subunit	Bacteria;Actinobacteria;Actinobacteridae;Bifidobacteriales;Bifidobacteriaceae;Gardnerella;Gardnerella vaginalis	11541	2	6	0	2	526	0	K00239	sdhA; succinate dehydrogenase flavoprotein subunit [EC:1.3.99.1]	Succinate dehydrogenase flavoprotein subunit (EC 1.3.99.1)
GVAMD_0240|ADAM01000009|R|141387|140656|transcriptional	732	transcriptional regulator	Bacteria;Actinobacteria;Actinobacteridae;Bifidobacteriales;Bifidobacteriaceae;Gardnerella;Gardnerella vaginalis;Gardnerella vaginalis AMD	88821	1	12	0	0	812	2	K10711	frlR; GntR family transcriptional regulator, frlABCD operon transcriptional regulator	Predicted transcriptional regulator of N-Acetylglucosamine utilization, GntR family
GVAMD_0253|ADAM01000009|R|161339|160560|response	780	response regulator (antiterminator output)	Bacteria;Actinobacteria;Actinobacteridae;Bifidobacteriales;Bifidobacteriaceae;Gardnerella;Gardnerella vaginalis	83067	2	15	1	2	1452	25	K07183	none	Ethanolamine two-component response regulator
GVAMD_0254|ADAM01000009|R|162678|161581|1,4-dihydroxy-2-naphthoate	1098	1,4-dihydroxy-2-naphthoate octaprenyltransferase	Bacteria;Actinobacteria;Actinobacteridae;Bifidobacteriales;Bifidobacteriaceae;Gardnerella;Gardnerella vaginalis	49816	2	12	0	0	293	1	K02548	menA; 1,4-dihydroxy-2-naphthoate octaprenyltransferase [EC:2.5.1.-]	1,4-dihydroxy-2-naphthoate octaprenyltransferase (EC 2.5.1.-)
GVAMD_0255|ADAM01000009|R|163494|162721|ABC-type	774	ABC-type cobalt transporter, permease component CbiQ	Bacteria;Actinobacteria;Actinobacteridae;Bifidobacteriales;Bifidobacteriaceae;Gardnerella;Gardnerella vaginalis;Gardnerella vaginalis AMD	83802	1	12	0	0	184	5	K02008	cbiQ; cobalt/nickel transport system permease protein	none
GVAMD_0256|ADAM01000009|R|165485|163521|ABC-type	1965	ABC-type transporter, ATPase	Bacteria;Actinobacteria;Actinobacteridae;Bifidobacteriales;Bifidobacteriaceae;Gardnerella;Gardnerella vaginalis;Gardnerella vaginalis AMD	11409	1	12	0	0	665	4	K02006	cbiO; cobalt/nickel transport system ATP-binding protein	Duplicated ATPase component TTE1589 of energizing module of predicted methylthioadenosine ECF transporter
GVAMD_0257|ADAM01000009|R|166335|165709|hypothetical	627	hypothetical protein	Bacteria;Actinobacteria;Actinobacteridae;Bifidobacteriales;Bifidobacteriaceae;Gardnerella;Gardnerella vaginalis;Gardnerella vaginalis AMD	101632	1	12	0	0	339	143	none	none	none
GVAMD_0258|ADAM01000009|R|168257|166890|glycoside	1368	glycoside hydrolase family protein	Bacteria;Actinobacteria;Actinobacteridae;Bifidobacteriales;Bifidobacteriaceae;Gardnerella;Gardnerella vaginalis;Gardnerella vaginalis AMD	30350	1	12	0	0	513	1	K01207	E3.2.1.52, nagZ; beta-N-acetylhexosaminidase [EC:3.2.1.52]	Beta-hexosaminidase (EC 3.2.1.52)
GVAMD_0259|ADAM01000009|R|170052|168370|hypothetical	1683	hypothetical protein	Bacteria;Actinobacteria;Actinobacteridae;Bifidobacteriales;Bifidobacteriaceae;Gardnerella;Gardnerella vaginalis;Gardnerella vaginalis AMD	17296	1	12	0	0	1036	1	none	none	Flp pilus assembly protein TadB
GVAMD_0260|ADAM01000009|R|176054|170232|Type	5823	Type II secretory pathway, pullulanase PulA glycosidase	Bacteria;Actinobacteria;Actinobacteridae;Bifidobacteriales;Bifidobacteriaceae;Gardnerella;Gardnerella vaginalis;Gardnerella vaginalis AMD	290	1	15	1	2	334	7075	K01200	none	Pullulanase (EC 3.2.1.41)
GVAMD_0261|ADAM01000009|F|176076|176192|hypothetical	117	hypothetical protein	Bacteria;Actinobacteria;Actinobacteridae;Bifidobacteriales;Bifidobacteriaceae;Gardnerella;Gardnerella vaginalis;Gardnerella vaginalis AMD	160966	1	4	0	0	255	0	none	none	none
GVAMD_0263|ADAM01000009|F|178247|178381|hypothetical	135	hypothetical protein	Bacteria;Actinobacteria;Actinobacteridae;Bifidobacteriales;Bifidobacteriaceae;Gardnerella;Gardnerella vaginalis;Gardnerella vaginalis AMD	158283	1	4	0	0	28	0	none	none	none
GVAMD_0265|ADAM01000009|R|180542|180261|conserved	282	conserved uncharacterized protein	Bacteria;Actinobacteria;Actinobacteridae;Bifidobacteriales;Bifidobacteriaceae;Gardnerella;Gardnerella vaginalis;Gardnerella vaginalis AMD	141574	1	12	0	0	227	4	none	none	YafQ toxin protein
GVAMD_0266|ADAM01000009|R|180811|180539|DNA-damage-inducible	273	DNA-damage-inducible protein J	Bacteria;Actinobacteria;Actinobacteridae;Bifidobacteriales;Bifidobacteriaceae;Gardnerella;Gardnerella vaginalis;Gardnerella vaginalis AMD	142577	1	14	0	2	247	14	K07473	none	DNA-damage-inducible protein J
GVAMD_0268|ADAM01000009|R|183959|183249|dephospho-CoA	711	dephospho-CoA kinase	Bacteria;Actinobacteria;Actinobacteridae;Bifidobacteriales;Bifidobacteriaceae;Gardnerella;Gardnerella vaginalis;Gardnerella vaginalis AMD	91222	1	12	0	0	111	1	K00859	coaE; dephospho-CoA kinase [EC:2.7.1.24]	Dephospho-CoA kinase (EC 2.7.1.24)
GVAMD_0269|ADAM01000009|R|184362|184027|hypothetical	336	hypothetical protein	Bacteria;Actinobacteria;Actinobacteridae;Bifidobacteriales;Bifidobacteriaceae;Gardnerella;Gardnerella vaginalis;Gardnerella vaginalis AMD	135566	1	4	0	0	150	0	none	none	Type IV pilus biogenesis protein PilE
GVAMD_0272|ADAM01000009|F|187219|188274|ABC-type	1056	ABC-type metal ion transporter, periplasmic	Bacteria;Actinobacteria;Actinobacteridae;Bifidobacteriales;Bifidobacteriaceae;Gardnerella;Gardnerella vaginalis	53005	2	12	0	0	2103	4	K02077	ABC.ZM.S; zinc/manganese transport system substrate-binding protein	Zinc ABC transporter, periplasmic-binding protein ZnuA
GVAMD_0273|ADAM01000009|R|189115|188489|CarD-like	627	CarD-like transcriptional regulator	Bacteria;Actinobacteria;Actinobacteridae;Bifidobacteriales;Bifidobacteriaceae;Gardnerella;Gardnerella vaginalis	101633	2	12	0	0	833	18	K07736	K07736; CarD family transcriptional regulator	none
GVAMD_0278|ADAM01000009|F|194360|194473|hypothetical	114	hypothetical protein	Bacteria;Actinobacteria;Actinobacteridae;Bifidobacteriales;Bifidobacteriaceae;Gardnerella;Gardnerella vaginalis;Gardnerella vaginalis AMD	161211	1	4	0	0	9	0	none	none	none
GVAMD_0285|ADAM01000009|F|204189|206117|DNA	1929	DNA segregation ATPase FtsK/SpoIIIE-like protein	Bacteria;Actinobacteria;Actinobacteridae;Bifidobacteriales;Bifidobacteriaceae;Gardnerella;Gardnerella vaginalis	12038	2	12	0	0	143	2	K03466	ftsK, spoIIIE; DNA segregation ATPase FtsK/SpoIIIE, S-DNA-T family	Cell division protein FtsK
GVAMD_0290|ADAM01000009|F|211019|211720|16S	702	16S RNA G1207 methylase RsmC	Bacteria;Actinobacteria;Actinobacteridae;Bifidobacteriales;Bifidobacteriaceae;Gardnerella;Gardnerella vaginalis	92373	2	12	0	0	111	1	K00564	none	Ribosomal RNA small subunit methyltransferase C (EC 2.1.1.52)
GVAMD_0292|ADAM01000009|R|217451|215994|hypothetical	1458	hypothetical membrane protein	Bacteria;Actinobacteria;Actinobacteridae;Bifidobacteriales;Bifidobacteriaceae;Gardnerella;Gardnerella vaginalis	25291	2	15	2	2	903	9	K08168	tetB; MFS transporter, DHA2 family, metal-tetracycline-proton antiporter	none
GVAMD_0294|ADAM01000009|F|218708|221017|superfamily	2310	superfamily I DNA and RNA helicase	Bacteria;Actinobacteria;Actinobacteridae;Bifidobacteriales;Bifidobacteriaceae;Gardnerella;Gardnerella vaginalis	7030	2	12	0	0	1252	7	K03657	uvrD, pcrA; DNA helicase II / ATP-dependent DNA helicase PcrA [EC:3.6.1.-]	Superfamily I DNA and RNA helicases [General function prediction only]
GVAMD_0301|ADAM01000009|R|226047|224503|L-serine	1545	L-serine dehydratase	Bacteria;Actinobacteria;Actinobacteridae;Bifidobacteriales;Bifidobacteriaceae;Gardnerella;Gardnerella vaginalis;Gardnerella vaginalis AMD	21642	1	12	0	0	453	1	K01752	E4.3.1.17, sdaA; L-serine dehydratase [EC:4.3.1.17]	L-serine dehydratase (EC 4.3.1.17)
GVAMD_0302|ADAM01000009|R|228757|226133|cation-transporting	2625	cation-transporting ATPase	Bacteria;Actinobacteria;Actinobacteridae;Bifidobacteriales;Bifidobacteriaceae;Gardnerella;Gardnerella vaginalis;Gardnerella vaginalis AMD	4578	1	12	0	0	484	1	K12952	none	Cadmium-transporting ATPase (EC 3.6.3.3)
GVAMD_0303|ADAM01000009|R|229511|228747|hypothetical	765	hypothetical protein	Bacteria;Actinobacteria;Actinobacteridae;Bifidobacteriales;Bifidobacteriaceae;Gardnerella;Gardnerella vaginalis;Gardnerella vaginalis AMD	84918	1	12	0	0	110	1	none	none	none
GVAMD_0304|ADAM01000009|F|229626|230081|hypothetical	456	hypothetical protein	Bacteria;Actinobacteria;Actinobacteridae;Bifidobacteriales;Bifidobacteriaceae;Gardnerella;Gardnerella vaginalis;Gardnerella vaginalis AMD	121744	1	4	0	0	14	0	none	none	none
GVAMD_0306|ADAM01000009|F|232908|234119|NAD(FAD)-dependent	1212	NAD(FAD)-dependent dehydrogenase	Bacteria;Actinobacteria;Actinobacteridae;Bifidobacteriales;Bifidobacteriaceae;Gardnerella;Gardnerella vaginalis;Gardnerella vaginalis AMD	41235	1	12	0	0	1025	30	K00359	none	NADH peroxidase (EC 1.11.1.1)
GVAMD_0307|ADAM01000009|F|234312|235442|4-hydroxybutyrate	1131	4-hydroxybutyrate dehydrogenase	Bacteria;Actinobacteria;Actinobacteridae;Bifidobacteriales;Bifidobacteriaceae;Gardnerella;Gardnerella vaginalis;Gardnerella vaginalis AMD	47352	1	15	1	1	1097	14	none	none	Alcohol dehydrogenase (EC 1.1.1.1)
GVAMD_0308|ADAM01000009|R|236793|235621|hypothetical	1173	hypothetical protein	Bacteria;Actinobacteria;Actinobacteridae;Bifidobacteriales;Bifidobacteriaceae;Gardnerella;Gardnerella vaginalis;Gardnerella vaginalis AMD	44223	1	4	0	0	217	0	none	none	none
GVAMD_0309|ADAM01000009|R|239035|236957|hypothetical	2079	hypothetical membrane protein	Bacteria;Actinobacteria;Actinobacteridae;Bifidobacteriales;Bifidobacteriaceae;Gardnerella;Gardnerella vaginalis;Gardnerella vaginalis AMD	9698	1	14	0	1	4861	8	K01421	none	Putative secretion accessory protein EsaA/YueB
GVAMD_0310|ADAM01000009|R|239717|239025|ABC-type	693	ABC-type multidrug transporter, ATPase component	Bacteria;Actinobacteria;Actinobacteridae;Bifidobacteriales;Bifidobacteriaceae;Gardnerella;Gardnerella vaginalis;Gardnerella vaginalis AMD	93458	1	13	1	0	1474	6	none	none	none
GVAMD_0311|ADAM01000009|F|240317|241666|permease	1350	permease	Bacteria;Actinobacteria;Actinobacteridae;Bifidobacteriales;Bifidobacteriaceae;Gardnerella;Gardnerella vaginalis	31608	2	4	0	0	193	0	K07084	none	none
GVAMD_0315|ADAM01000009|R|246465|245656|hypothetical	810	hypothetical protein	Bacteria;Actinobacteria;Actinobacteridae;Bifidobacteriales;Bifidobacteriaceae;Gardnerella;Gardnerella vaginalis;Gardnerella vaginalis AMD	79674	1	13	1	0	153	13	none	none	Uridine phosphorylase (EC 2.4.2.3)
GVAMD_0316|ADAM01000009|R|247017|246595|acetyltransferase	423	acetyltransferase	Bacteria;Actinobacteria;Actinobacteridae;Bifidobacteriales;Bifidobacteriaceae;Gardnerella;Gardnerella vaginalis;Gardnerella vaginalis AMD	125887	1	12	0	0	68	7	none	none	none
GVAMD_0317|ADAM01000009|R|249088|247508|ACC	1581	ACC deaminase/D-cysteine desulfhydrase family protein	Bacteria;Actinobacteria;Actinobacteridae;Bifidobacteriales;Bifidobacteriaceae;Gardnerella;Gardnerella vaginalis;Gardnerella vaginalis AMD	20358	1	12	0	0	983	4	none	none	Internalin A (LPXTG motif)
GVAMD_0318|ADAM01000009|F|250055|250966|cysteine	912	cysteine synthase	Bacteria;Actinobacteria;Actinobacteridae;Bifidobacteriales;Bifidobacteriaceae;Gardnerella;Gardnerella vaginalis;Gardnerella vaginalis AMD	67779	1	12	0	0	109	2	K01738	cysK; cysteine synthase A [EC:2.5.1.47]	Cysteine synthase (EC 2.5.1.47)
GVAMD_0319|ADAM01000009|F|251202|251924|serine	723	serine acetyltransferase	Bacteria;Actinobacteria;Actinobacteridae;Bifidobacteriales;Bifidobacteriaceae;Gardnerella;Gardnerella vaginalis;Gardnerella vaginalis AMD	89851	1	12	0	0	31	19	K00640	E2.3.1.30, cysE; serine O-acetyltransferase [EC:2.3.1.30]	Serine acetyltransferase (EC 2.3.1.30)
GVAMD_0321|ADAM01000009|F|259146|259844|hypothetical	699	hypothetical protein	Bacteria;Actinobacteria;Actinobacteridae;Bifidobacteriales;Bifidobacteriaceae;Gardnerella;Gardnerella vaginalis;Gardnerella vaginalis AMD	92723	1	13	1	0	2094	2	none	none	none
GVAMD_0322|ADAM01000009|R|259190|253776|chromosome	5415	chromosome segregation ATPase	Bacteria;Actinobacteria;Actinobacteridae;Bifidobacteriales;Bifidobacteriaceae;Gardnerella;Gardnerella vaginalis;Gardnerella vaginalis AMD	347	1	14	0	1	1457	7	none	none	Serine endopeptidase ScpC (EC 3.4.21.-)
GVAMD_0323|ADAM01000009|R|261492|260173|hypothetical	1320	hypothetical protein	Bacteria;Actinobacteria;Actinobacteridae;Bifidobacteriales;Bifidobacteriaceae;Gardnerella;Gardnerella vaginalis;Gardnerella vaginalis AMD	33629	1	12	0	0	204	48	none	none	none
GVAMD_0324|ADAM01000009|R|262391|261801|hypothetical	591	hypothetical protein	Bacteria;Actinobacteria;Actinobacteridae;Bifidobacteriales;Bifidobacteriaceae;Gardnerella;Gardnerella vaginalis	105880	2	12	0	0	25	1	none	none	none
GVAMD_0325|ADAM01000009|F|262942|263160|conserved	219	conserved uncharacterized protein	Bacteria;Actinobacteria;Actinobacteridae;Bifidobacteriales;Bifidobacteriaceae;Gardnerella;Gardnerella vaginalis;Gardnerella vaginalis AMD	148366	1	12	0	0	4	22	none	none	Type III restriction-modification system DNA endonuclease res (EC 3.1.21.5)
GVAMD_0326|ADAM01000009|R|263726|263577|hypothetical	150	hypothetical protein	Bacteria;Actinobacteria;Actinobacteridae;Bifidobacteriales;Bifidobacteriaceae;Gardnerella;Gardnerella vaginalis;Gardnerella vaginalis AMD	156303	1	12	0	0	35	1	none	none	none
GVAMD_0327|ADAM01000009|R|265292|264756|hypothetical	537	hypothetical protein	Bacteria;Actinobacteria;Actinobacteridae;Bifidobacteriales;Bifidobacteriaceae;Gardnerella;Gardnerella vaginalis;Gardnerella vaginalis AMD	112370	1	12	0	0	120	1	none	none	none
GVAMD_0352|ADAM01000008|F|953|1093|hypothetical	141	hypothetical protein	Bacteria;Actinobacteria;Actinobacteridae;Bifidobacteriales;Bifidobacteriaceae;Gardnerella;Gardnerella vaginalis;Gardnerella vaginalis AMD	157469	1	4	0	0	6	0	none	none	none
GVAMD_0354|ADAM01000008|F|3416|3532|hypothetical	117	hypothetical protein	Bacteria;Actinobacteria;Actinobacteridae;Bifidobacteriales;Bifidobacteriaceae;Gardnerella;Gardnerella vaginalis;Gardnerella vaginalis AMD	160964	1	4	0	0	7	0	none	none	none
GVAMD_0355|ADAM01000008|F|3693|4319|ribosomal	627	ribosomal protein L25 (general stress protein Ctc)	Bacteria;Actinobacteria;Actinobacteridae;Bifidobacteriales;Bifidobacteriaceae;Gardnerella;Gardnerella vaginalis	101631	2	14	0	2	5874	33	K02897	RP-L25, rplY; large subunit ribosomal protein L25	LSU ribosomal protein L25p
GVAMD_0357|ADAM01000008|F|5878|6624|hypothetical	747	hypothetical membrane protein	Bacteria;Actinobacteria;Actinobacteridae;Bifidobacteriales;Bifidobacteriaceae;Gardnerella;Gardnerella vaginalis	87175	2	4	0	0	225	0	none	none	none
GVAMD_0359|ADAM01000008|F|6995|7162|hypothetical	168	hypothetical protein	Bacteria;Actinobacteria;Actinobacteridae;Bifidobacteriales;Bifidobacteriaceae;Gardnerella;Gardnerella vaginalis;Gardnerella vaginalis AMD	154137	1	12	0	0	12	3	none	none	none
GVAMD_0360|ADAM01000008|R|7477|7262|hypothetical	216	hypothetical protein	Bacteria;Actinobacteria;Actinobacteridae;Bifidobacteriales;Bifidobacteriaceae;Gardnerella;Gardnerella vaginalis;Gardnerella vaginalis AMD	148693	1	12	0	0	59	5	none	none	none
GVAMD_0361|ADAM01000008|F|7690|9579|GTP-binding	1890	GTP-binding protein LepA	Bacteria;Actinobacteria;Actinobacteridae;Bifidobacteriales;Bifidobacteriaceae;Gardnerella;Gardnerella vaginalis;Gardnerella vaginalis AMD	12718	1	13	1	0	831	50	K03596	none	Translation elongation factor LepA
GVAMD_0362|ADAM01000008|F|9576|10898|coproporphyrinogen	1323	coproporphyrinogen III oxidase-related Fe-S oxidoreductase	Bacteria;Actinobacteria;Actinobacteridae;Bifidobacteriales;Bifidobacteriaceae;Gardnerella;Gardnerella vaginalis;Gardnerella vaginalis AMD	33426	1	4	0	0	194	0	K02495	E1.3.99.22, hemN, hemZ; oxygen-independent coproporphyrinogen III oxidase [EC:1.3.99.22]	Hypothetical radical SAM family enzyme in heat shock gene cluster, similarity with CPO of BS HemN-type
GVAMD_0364|ADAM01000008|F|11492|11626|hypothetical	135	hypothetical protein	Bacteria;Actinobacteria;Actinobacteridae;Bifidobacteriales;Bifidobacteriaceae;Gardnerella;Gardnerella vaginalis;Gardnerella vaginalis AMD	158282	1	4	0	0	4	0	none	none	none
GVAMD_0368|ADAM01000008|R|15350|14220|sugar	1131	sugar kinase	Bacteria;Actinobacteria;Actinobacteridae;Bifidobacteriales;Bifidobacteriaceae;Gardnerella;Gardnerella vaginalis;Gardnerella vaginalis AMD	47351	1	4	0	0	163	0	none	none	YjeF protein, function unknown
GVAMD_0381|ADAM01000008|F|27272|28681|hypothetical	1410	hypothetical protein	Bacteria;Actinobacteria;Actinobacteridae;Bifidobacteriales;Bifidobacteriaceae;Gardnerella;Gardnerella vaginalis;Gardnerella vaginalis AMD	27754	1	12	0	0	581	1	none	none	none
GVAMD_0383|ADAM01000008|F|30431|30844|hypothetical	414	hypothetical protein	Bacteria;Actinobacteria;Actinobacteridae;Bifidobacteriales;Bifidobacteriaceae;Gardnerella;Gardnerella vaginalis	126925	2	14	0	1	522	3	none	none	none
GVAMD_0387|ADAM01000008|F|35105|37633|superfamily	2529	superfamily II RNA helicase	Bacteria;Actinobacteria;Actinobacteridae;Bifidobacteriales;Bifidobacteriaceae;Gardnerella;Gardnerella vaginalis;Gardnerella vaginalis AMD	5222	1	14	0	1	616	30	K12598	MTR4, SKIV2L2; ATP-dependent RNA helicase DOB1 [EC:3.6.1.-]	FIG005666: putative helicase
GVAMD_0389|ADAM01000008|F|39224|40936|conserved	1713	conserved uncharacterized protein	Bacteria;Actinobacteria;Actinobacteridae;Bifidobacteriales;Bifidobacteriaceae;Gardnerella;Gardnerella vaginalis;Gardnerella vaginalis AMD	16556	1	4	0	0	635	0	none	none	none
GVAMD_0390|ADAM01000008|F|40972|42141|hypothetical	1170	hypothetical protein	Bacteria;Actinobacteria;Actinobacteridae;Bifidobacteriales;Bifidobacteriaceae;Gardnerella;Gardnerella vaginalis;Gardnerella vaginalis AMD	44458	1	4	0	0	1	0	none	none	none
GVAMD_0392|ADAM01000008|R|42759|42610|hypothetical	150	hypothetical protein	Bacteria;Actinobacteria;Actinobacteridae;Bifidobacteriales;Bifidobacteriaceae;Gardnerella;Gardnerella vaginalis;Gardnerella vaginalis AMD	156302	1	4	0	0	4	0	none	none	none
GVAMD_0393|ADAM01000008|R|45062|42735|ATPase	2328	ATPase component of ABC-type transporter	Bacteria;Actinobacteria;Actinobacteridae;Bifidobacteriales;Bifidobacteriaceae;Gardnerella;Gardnerella vaginalis	6859	2	12	0	0	406	2	K02006	cbiO; cobalt/nickel transport system ATP-binding protein	Transmembrane component of energizing module of riboflavin ECF transporter
GVAMD_0400|ADAM01000008|R|52992|51370|ATPase	1623	ATPase component of ABC transporter	Bacteria;Actinobacteria;Actinobacteridae;Bifidobacteriales;Bifidobacteriaceae;Gardnerella;Gardnerella vaginalis	19084	2	13	1	0	717	3	none	none	none
GVAMD_0401|ADAM01000008|F|53184|56147|excinuclease	2964	excinuclease ABC subunit A	Bacteria;Actinobacteria;Actinobacteridae;Bifidobacteriales;Bifidobacteriaceae;Gardnerella;Gardnerella vaginalis	2902	2	12	0	0	853	13	K03701	uvrA; excinuclease ABC subunit A	Excinuclease ABC subunit A
GVAMD_0407|ADAM01000008|R|64053|63805|hypothetical	249	hypothetical protein	Bacteria;Actinobacteria;Actinobacteridae;Bifidobacteriales;Bifidobacteriaceae;Gardnerella;Gardnerella vaginalis	145000	2	15	1	1	2374	118	none	none	none
GVAMD_0415|ADAM01000008|F|70078|70707|phosphatidylglycerophosphate	630	phosphatidylglycerophosphate synthase	Bacteria;Actinobacteria;Actinobacteridae;Bifidobacteriales;Bifidobacteriaceae;Gardnerella;Gardnerella vaginalis	101247	2	12	0	0	594	3	K00995	E2.7.8.5, pgsA; CDP-diacylglycerol--glycerol-3-phosphate 3-phosphatidyltransferase [EC:2.7.8.5]	CDP-diacylglycerol--glycerol-3-phosphate 3-phosphatidyltransferase (EC 2.7.8.5)
GVAMD_0427|ADAM01000008|R|81019|80849|hypothetical	171	hypothetical protein	Bacteria;Actinobacteria;Actinobacteridae;Bifidobacteriales;Bifidobacteriaceae;Gardnerella;Gardnerella vaginalis;Gardnerella vaginalis AMD	153795	1	4	0	0	35	0	none	none	none
GVAMD_0432|ADAM01000008|R|85223|84456|ABC-type	768	ABC-type amino acid transport/signal transduction system, periplasmic component	Bacteria;Actinobacteria;Actinobacteridae;Bifidobacteriales;Bifidobacteriaceae;Gardnerella;Gardnerella vaginalis;Gardnerella vaginalis AMD	84521	1	4	0	0	268	0	K10039	ABC.GLN1.S; putative glutamine transport system substrate-binding protein	none
GVAMD_0439|ADAM01000008|R|98377|95123|hypothetical	3255	hypothetical protein	Bacteria;Actinobacteria;Actinobacteridae;Bifidobacteriales;Bifidobacteriaceae;Gardnerella;Gardnerella vaginalis;Gardnerella vaginalis AMD	2044	1	14	0	1	1052	1	none	none	none
GVAMD_0444|ADAM01000008|R|103278|101788|cytosine/uracil/thiamine/allantoin	1491	cytosine/uracil/thiamine/allantoin permease	Bacteria;Actinobacteria;Actinobacteridae;Bifidobacteriales;Bifidobacteriaceae;Gardnerella;Gardnerella vaginalis	23834	2	4	0	0	109	0	K10975	none	Allantoin permease
GVAMD_0446|ADAM01000008|R|106300|106181|hypothetical	120	hypothetical protein	Bacteria;Actinobacteria;Actinobacteridae;Bifidobacteriales;Bifidobacteriaceae;Gardnerella;Gardnerella vaginalis;Gardnerella vaginalis AMD	160728	1	4	0	0	3	0	none	none	none
GVAMD_0447|ADAM01000008|R|106684|106523|hypothetical	162	hypothetical protein	Bacteria;Actinobacteria;Actinobacteridae;Bifidobacteriales;Bifidobacteriaceae;Gardnerella;Gardnerella vaginalis;Gardnerella vaginalis AMD	154816	1	12	0	0	3	1	none	none	none
GVAMD_0448|ADAM01000010|R|154848|153667|hypothetical	1182	hypothetical protein	Bacteria;Actinobacteria;Actinobacteridae;Bifidobacteriales;Bifidobacteriaceae;Gardnerella;Gardnerella vaginalis;Gardnerella vaginalis AMD	43538	1	4	0	0	34	0	none	none	none
GVAMD_0449|ADAM01000010|R|153438|152353|oligoendopeptidase,	1086	oligoendopeptidase, pepF/M3 family	Bacteria;Actinobacteria;Actinobacteridae;Bifidobacteriales;Bifidobacteriaceae;Gardnerella;Gardnerella vaginalis;Gardnerella vaginalis AMD	50756	1	12	0	0	71	3	none	none	none
GVAMD_0450|ADAM01000010|R|152274|152128|hypothetical	147	hypothetical protein	Bacteria;Actinobacteria;Actinobacteridae;Bifidobacteriales;Bifidobacteriaceae;Gardnerella;Gardnerella vaginalis;Gardnerella vaginalis AMD	156671	1	4	0	0	2	0	none	none	none
GVAMD_0452|ADAM01000010|R|151514|149799|hypothetical	1716	hypothetical membrane protein	Bacteria;Actinobacteria;Actinobacteridae;Bifidobacteriales;Bifidobacteriaceae;Gardnerella;Gardnerella vaginalis;Gardnerella vaginalis AMD	16482	1	12	0	0	810	41	none	none	none
GVAMD_0453|ADAM01000010|R|149002|147716|sortase	1287	sortase (surface protein transpeptidase)	Bacteria;Actinobacteria;Actinobacteridae;Bifidobacteriales;Bifidobacteriaceae;Gardnerella;Gardnerella vaginalis;Gardnerella vaginalis AMD	35963	1	12	0	0	76	4	K07284	srtA; sortase A	Sortase A, LPXTG specific
GVAMD_0454|ADAM01000010|R|147613|137984|hypothetical	9630	hypothetical protein	Bacteria;Actinobacteria;Actinobacteridae;Bifidobacteriales;Bifidobacteriaceae;Gardnerella;Gardnerella vaginalis;Gardnerella vaginalis AMD	57	1	14	0	1	649	6	none	none	none
GVAMD_0455|ADAM01000010|R|137893|136871|phosphomethylpyrimidine	1023	phosphomethylpyrimidine kinase	Bacteria;Actinobacteria;Actinobacteridae;Bifidobacteriales;Bifidobacteriaceae;Gardnerella;Gardnerella vaginalis;Gardnerella vaginalis AMD	55974	1	4	0	0	243	0	K00941	E2.7.4.7, thiD; phosphomethylpyrimidine kinase [EC:2.7.4.7]	Phosphomethylpyrimidine kinase (EC 2.7.4.7)
GVAMD_0456|ADAM01000010|F|136348|136575|hypothetical	228	hypothetical protein	Bacteria;Actinobacteria;Actinobacteridae;Bifidobacteriales;Bifidobacteriaceae;Gardnerella;Gardnerella vaginalis;Gardnerella vaginalis AMD	147301	1	12	0	0	99	1	none	none	none
GVAMD_0457|ADAM01000010|F|134720|136297|hydroxyethylthiazole	1578	hydroxyethylthiazole kinase, sugar kinase family	Bacteria;Actinobacteria;Actinobacteridae;Bifidobacteriales;Bifidobacteriaceae;Gardnerella;Gardnerella vaginalis;Gardnerella vaginalis AMD	20474	1	12	0	0	414	1	K00878	E2.7.1.50, thiM; hydroxyethylthiazole kinase [EC:2.7.1.50]	Hydroxyethylthiazole kinase (EC 2.7.1.50)
GVAMD_0458|ADAM01000010|R|134649|134452|hypothetical	198	hypothetical protein	Bacteria;Actinobacteria;Actinobacteridae;Bifidobacteriales;Bifidobacteriaceae;Gardnerella;Gardnerella vaginalis;Gardnerella vaginalis AMD	150716	1	4	0	0	1	0	none	none	none
GVAMD_0459|ADAM01000010|R|134423|133608|hypothetical	816	hypothetical protein	Bacteria;Actinobacteria;Actinobacteridae;Bifidobacteriales;Bifidobacteriaceae;Gardnerella;Gardnerella vaginalis	78928	2	12	0	0	80	3	none	none	none
GVAMD_0460|ADAM01000010|R|133564|128936|hypothetical	4629	hypothetical protein	Bacteria;Actinobacteria;Actinobacteridae;Bifidobacteriales;Bifidobacteriaceae;Gardnerella;Gardnerella vaginalis;Gardnerella vaginalis AMD	507	1	12	0	0	519	2	none	none	ATP-dependent DNA helicase SCO5183
GVAMD_0461|ADAM01000010|R|128933|124680|ATP-dependent	4254	ATP-dependent exoDNAse (exonuclease V) beta subunit	Bacteria;Actinobacteria;Actinobacteridae;Bifidobacteriales;Bifidobacteriaceae;Gardnerella;Gardnerella vaginalis;Gardnerella vaginalis AMD	706	1	12	0	0	419	4	K03657	uvrD, pcrA; DNA helicase II / ATP-dependent DNA helicase PcrA [EC:3.6.1.-]	ATP-dependent DNA helicase SCO5184
GVAMD_0462|ADAM01000010|R|124690|124508|hypothetical	183	hypothetical protein	Bacteria;Actinobacteria;Actinobacteridae;Bifidobacteriales;Bifidobacteriaceae;Gardnerella;Gardnerella vaginalis;Gardnerella vaginalis AMD	152479	1	4	0	0	37	0	none	none	none
GVAMD_0466|ADAM01000010|R|120016|117401|aminopeptidase	2616	aminopeptidase N	Bacteria;Actinobacteria;Actinobacteridae;Bifidobacteriales;Bifidobacteriaceae;Gardnerella;Gardnerella vaginalis;Gardnerella vaginalis AMD	4646	1	14	0	1	2268	65	K01256	pepN; aminopeptidase N [EC:3.4.11.2]	none
GVAMD_0467|ADAM01000010|F|117033|117149|hypothetical	117	hypothetical protein	Bacteria;Actinobacteria;Actinobacteridae;Bifidobacteriales;Bifidobacteriaceae;Gardnerella;Gardnerella vaginalis;Gardnerella vaginalis AMD	160967	1	4	0	0	7	0	none	none	none
GVAMD_0468|ADAM01000010|R|116872|115388|phosphomannomutase	1485	phosphomannomutase	Bacteria;Actinobacteria;Actinobacteridae;Bifidobacteriales;Bifidobacteriaceae;Gardnerella;Gardnerella vaginalis;Gardnerella vaginalis AMD	24088	1	12	0	0	804	13	K03431	glmM; phosphoglucosamine mutase [EC:5.4.2.10]	Phosphoglucosamine mutase (EC 5.4.2.10)
GVAMD_0469|ADAM01000010|R|115211|114558|N-formylmethionyl-tRNA	654	N-formylmethionyl-tRNA deformylase	Bacteria;Actinobacteria;Actinobacteridae;Bifidobacteriales;Bifidobacteriaceae;Gardnerella;Gardnerella vaginalis;Gardnerella vaginalis AMD	98238	1	13	1	0	681	11	K01462	none	Peptide deformylase (EC 3.5.1.88)
GVAMD_0470|ADAM01000010|R|114293|113037|hypothetical	1257	hypothetical protein	Bacteria;Actinobacteria;Actinobacteridae;Bifidobacteriales;Bifidobacteriaceae;Gardnerella;Gardnerella vaginalis;Gardnerella vaginalis AMD	38043	1	15	4	3	2892	8	none	none	none
GVAMD_0471|ADAM01000010|R|112961|111567|hypothetical	1395	hypothetical membrane protein	Bacteria;Actinobacteria;Actinobacteridae;Bifidobacteriales;Bifidobacteriaceae;Gardnerella;Gardnerella vaginalis;Gardnerella vaginalis AMD	28607	1	13	1	0	1135	1	none	none	none
GVAMD_0473|ADAM01000010|R|109892|108570|ABC-type	1323	ABC-type antimicrobial peptide transporter, permease component	Bacteria;Actinobacteria;Actinobacteridae;Bifidobacteriales;Bifidobacteriaceae;Gardnerella;Gardnerella vaginalis	33428	2	4	0	0	243	0	K02004	ABC.CD.P;	ABC transporter membrane-spanning permease, Pep export, Vex1
GVAMD_0476|ADAM01000010|R|106125|104536|permease	1590	permease of the PurR regulon	Bacteria;Actinobacteria;Actinobacteridae;Bifidobacteriales;Bifidobacteriaceae;Gardnerella;Gardnerella vaginalis	20076	2	12	0	0	540	1	none	none	Putative permease often clustered with de novo purine synthesis
GVAMD_0478|ADAM01000010|R|103159|102245|ABC-type	915	ABC-type multidrug transporter, ATPase component	Bacteria;Actinobacteria;Actinobacteridae;Bifidobacteriales;Bifidobacteriaceae;Gardnerella;Gardnerella vaginalis;Gardnerella vaginalis AMD	67456	1	12	0	0	393	86	K01990	ABC-2.A; ABC-2 type transport system ATP-binding protein	ABC-type multidrug transport system, ATPase component
GVAMD_0479|ADAM01000010|R|102239|100578|permease	1662	permease of the major facilitator superfamily	Bacteria;Actinobacteria;Actinobacteridae;Bifidobacteriales;Bifidobacteriaceae;Gardnerella;Gardnerella vaginalis;Gardnerella vaginalis AMD	17955	1	12	0	0	598	175	none	none	none
GVAMD_0480|ADAM01000010|F|100343|100519|hypothetical	177	hypothetical protein	Bacteria;Actinobacteria;Actinobacteridae;Bifidobacteriales;Bifidobacteriaceae;Gardnerella;Gardnerella vaginalis;Gardnerella vaginalis AMD	153160	1	12	0	0	90	1	none	none	none
GVAMD_0486|ADAM01000010|R|93039|92635|hypothetical	405	hypothetical protein	Bacteria;Actinobacteria;Actinobacteridae;Bifidobacteriales;Bifidobacteriaceae;Gardnerella;Gardnerella vaginalis	127914	2	14	0	2	954	3	none	none	none
GVAMD_0489|ADAM01000010|R|90511|88583|ATP-dependent	1929	ATP-dependent RNA helicase	Bacteria;Actinobacteria;Actinobacteridae;Bifidobacteriales;Bifidobacteriaceae;Gardnerella;Gardnerella vaginalis;Gardnerella vaginalis AMD	12039	1	14	0	1	620	1	K05592	deaD; ATP-dependent RNA helicase DeaD	Cold-shock DEAD-box protein A
GVAMD_0492|ADAM01000010|R|84810|84103|organic	708	organic radical activating enzyme	Bacteria;Actinobacteria;Actinobacteridae;Bifidobacteriales;Bifidobacteriaceae;Gardnerella;Gardnerella vaginalis;Gardnerella vaginalis AMD	91615	1	12	0	0	71	4	K04068	none	Ribonucleotide reductase of class III (anaerobic), activating protein (EC 1.97.1.4)
GVAMD_0493|ADAM01000010|R|83741|83619|hypothetical	123	hypothetical protein	Bacteria;Actinobacteria;Actinobacteridae;Bifidobacteriales;Bifidobacteriaceae;Gardnerella;Gardnerella vaginalis;Gardnerella vaginalis AMD	160188	1	12	0	0	5	2	none	none	none
GVAMD_0504|ADAM01000010|F|68267|68392|hypothetical	126	hypothetical protein	Bacteria;Actinobacteria;Actinobacteridae;Bifidobacteriales;Bifidobacteriaceae;Gardnerella;Gardnerella vaginalis	159682	3	4	0	0	11	0	none	none	none
GVAMD_0513|ADAM01000010|R|57649|55907|bacterial	1743	bacterial cell division membrane protein	Bacteria;Actinobacteria;Actinobacteridae;Bifidobacteriales;Bifidobacteriaceae;Gardnerella;Gardnerella vaginalis;Gardnerella vaginalis AMD	15802	1	14	0	1	577	5	K03588	ftsW, spoVE; cell division protein FtsW	Cell division protein FtsW
GVAMD_0516|ADAM01000010|R|53045|51783|cell	1263	cell division septal protein	Bacteria;Actinobacteria;Actinobacteridae;Bifidobacteriales;Bifidobacteriaceae;Gardnerella;Gardnerella vaginalis;Gardnerella vaginalis AMD	37654	1	14	0	2	537	3	none	none	Cell division protein FtsQ homolog
GVAMD_0521|ADAM01000010|F|46847|46969|hypothetical	123	hypothetical protein	Bacteria;Actinobacteria;Actinobacteridae;Bifidobacteriales;Bifidobacteriaceae;Gardnerella;Gardnerella vaginalis;Gardnerella vaginalis AMD	160187	1	4	0	0	3	0	none	none	none
GVAMD_0524|ADAM01000010|R|44872|43808|tRNA	1065	tRNA delta(2)-isopentenylpyrophosphate transferase	Bacteria;Actinobacteria;Actinobacteridae;Bifidobacteriales;Bifidobacteriaceae;Gardnerella;Gardnerella vaginalis	52352	2	5	1	0	164	0	K00791	E2.5.1.75, miaA, TRIT1; tRNA dimethylallyltransferase [EC:2.5.1.75]	tRNA delta(2)-isopentenylpyrophosphate transferase (EC 2.5.1.8)
GVAMD_0525|ADAM01000010|R|43020|33571|hypothetical	9450	hypothetical protein	Bacteria;Actinobacteria;Actinobacteridae;Bifidobacteriales;Bifidobacteriaceae;Gardnerella;Gardnerella vaginalis;Gardnerella vaginalis AMD	67	1	15	1	2	9174	718	none	none	none
GVAMD_0527|ADAM01000010|R|31922|30924|methylase	999	methylase of polypeptide chain release factors	Bacteria;Actinobacteria;Actinobacteridae;Bifidobacteriales;Bifidobacteriaceae;Gardnerella;Gardnerella vaginalis;Gardnerella vaginalis AMD	58325	1	4	0	0	113	0	K02493	none	none
GVAMD_0529|ADAM01000010|R|30112|29009|undecaprenyl-phosphate	1104	undecaprenyl-phosphate alpha-N-acetylglucosaminyltransferase	Bacteria;Actinobacteria;Actinobacteridae;Bifidobacteriales;Bifidobacteriaceae;Gardnerella;Gardnerella vaginalis;Gardnerella vaginalis AMD	49392	1	12	0	0	122	1	none	none	Undecaprenyl-phosphate N-acetylglucosaminyl 1-phosphate transferase (EC 2.7.8.-)
GVAMD_0531|ADAM01000010|R|27222|26905|hypothetical	318	hypothetical protein	Bacteria;Actinobacteria;Actinobacteridae;Bifidobacteriales;Bifidobacteriaceae;Gardnerella;Gardnerella vaginalis;Gardnerella vaginalis AMD	137520	1	15	1	1	126	57	none	none	DNA-damage-inducible protein J
GVAMD_0533|ADAM01000010|R|26052|24595|ATP-dependent	1458	ATP-dependent exoDNAse (exonuclease V), alpha subunit	Bacteria;Actinobacteria;Actinobacteridae;Bifidobacteriales;Bifidobacteriaceae;Gardnerella;Gardnerella vaginalis;Gardnerella vaginalis AMD	25292	1	14	0	1	634	3	none	none	Exodeoxyribonuclease V alpha chain (EC 3.1.11.5)
GVAMD_0534|ADAM01000010|R|24248|22434|prolyl-tRNA	1815	prolyl-tRNA synthetase	Bacteria;Actinobacteria;Actinobacteridae;Bifidobacteriales;Bifidobacteriaceae;Gardnerella;Gardnerella vaginalis;Gardnerella vaginalis AMD	14137	1	12	0	0	1487	108	K01881	PARS, proS; prolyl-tRNA synthetase [EC:6.1.1.15]	Prolyl-tRNA synthetase (EC 6.1.1.15), bacterial type
GVAMD_0535|ADAM01000010|R|22329|21025|hypothetical	1305	hypothetical protein	Bacteria;Actinobacteria;Actinobacteridae;Bifidobacteriales;Bifidobacteriaceae;Gardnerella;Gardnerella vaginalis;Gardnerella vaginalis AMD	34632	1	12	0	0	1359	1	none	none	none
GVAMD_0536|ADAM01000010|F|20388|20855|hypothetical	468	hypothetical protein	Bacteria;Actinobacteria;Actinobacteridae;Bifidobacteriales;Bifidobacteriaceae;Gardnerella;Gardnerella vaginalis;Gardnerella vaginalis AMD	120337	1	4	0	0	9	0	none	none	Single-stranded DNA-binding protein
GVAMD_0537|ADAM01000010|F|19840|20097|hypothetical	258	hypothetical protein	Bacteria;Actinobacteria;Actinobacteridae;Bifidobacteriales;Bifidobacteriaceae;Gardnerella;Gardnerella vaginalis;Gardnerella vaginalis AMD	144168	1	4	0	0	320	0	none	none	none
GVAMD_0538|ADAM01000010|R|19841|18606|hypothetical	1236	hypothetical protein	Bacteria;Actinobacteria;Actinobacteridae;Bifidobacteriales;Bifidobacteriaceae;Gardnerella;Gardnerella vaginalis;Gardnerella vaginalis AMD	39510	1	4	0	0	938	0	none	none	none
GVAMD_0539|ADAM01000010|F|16353|18500|metalloendopeptidase	2148	metalloendopeptidase	Bacteria;Actinobacteria;Actinobacteridae;Bifidobacteriales;Bifidobacteriaceae;Gardnerella;Gardnerella vaginalis	8819	2	13	1	0	1992	129	K07386	pepO; putative endopeptidase [EC:3.4.24.-]	bifunctional outer membrane translocase / extracellular lipase, PlpD
GVAMD_0542|ADAM01000010|R|14185|12818|FtsE-like	1368	FtsE-like cell division ATP binding protein	Bacteria;Actinobacteria;Actinobacteridae;Bifidobacteriales;Bifidobacteriaceae;Gardnerella;Gardnerella vaginalis;Gardnerella vaginalis AMD	30351	1	5	2	0	708	0	K09812	ftsE; cell division transport system ATP-binding protein	Cell division transporter, ATP-binding protein FtsE (TC 3.A.5.1.1)
GVAMD_0546|ADAM01000010|R|9649|9524|hypothetical	126	hypothetical protein	Bacteria;Actinobacteria;Actinobacteridae;Bifidobacteriales;Bifidobacteriaceae;Gardnerella;Gardnerella vaginalis;Gardnerella vaginalis AMD	159681	1	4	0	0	24	0	none	none	none
GVAMD_0548|ADAM01000010|R|8393|7380|ABC-type	1014	ABC-type amino acid transporter, permease component	Bacteria;Actinobacteria;Actinobacteridae;Bifidobacteriales;Bifidobacteriaceae;Gardnerella;Gardnerella vaginalis	56837	2	12	0	0	337	3	K02029	ABC.PA.P; polar amino acid transport system permease protein	ABC-type polar amino acid transport system, ATPase component
GVAMD_0553|ADAM01000010|F|1299|1898|pyridoxine	600	pyridoxine biosynthesis glutamine amidotransferase	Bacteria;Actinobacteria;Actinobacteridae;Bifidobacteriales;Bifidobacteriaceae;Gardnerella;Gardnerella vaginalis	104886	2	12	0	0	823	7	K08681	pdxT, pdx2; glutamine amidotransferase [EC:2.6.-.-]	Pyridoxine biosynthesis glutamine amidotransferase, glutaminase subunit (EC 2.4.2.-)
GVAMD_0554|ADAM01000010|F|343|1302|pyridoxine	960	pyridoxine biosynthesis enzyme	Bacteria;Actinobacteria;Actinobacteridae;Bifidobacteriales;Bifidobacteriaceae;Gardnerella;Gardnerella vaginalis	62327	2	12	0	0	961	16	K06215	pdxS, pdx1; pyridoxine biosynthesis protein [EC:4.-.-.-]	Pyridoxine biosynthesis glutamine amidotransferase, synthase subunit (EC 2.4.2.-)
GVAMD_0556|ADAM01000007|F|124438|125946|hemolysin-like	1509	hemolysin-like protein	Bacteria;Actinobacteria;Actinobacteridae;Bifidobacteriales;Bifidobacteriaceae;Gardnerella;Gardnerella vaginalis	23102	2	14	0	3	919	7	K06189	none	Magnesium and cobalt efflux protein CorC
GVAMD_0561|ADAM01000007|R|121289|120204|succinate	1086	succinate dehydrogenase/fumarate reductase, Fe-S protein subunit	Bacteria;Actinobacteria;Actinobacteridae;Bifidobacteriales;Bifidobacteriaceae;Gardnerella;Gardnerella vaginalis	50755	2	12	0	0	514	4	K00240	sdhB; succinate dehydrogenase iron-sulfur protein [EC:1.3.99.1]	Succinate dehydrogenase iron-sulfur protein (EC 1.3.99.1)
GVAMD_0562|ADAM01000007|F|119396|120202|Rossmann	807	Rossmann fold nucleotide-binding protein	Bacteria;Actinobacteria;Actinobacteridae;Bifidobacteriales;Bifidobacteriaceae;Gardnerella;Gardnerella vaginalis	79975	2	12	0	0	216	1	K06966	none	Lysine decarboxylase (EC 4.1.1.18)
GVAMD_0571|ADAM01000007|F|109375|110256|pyruvate	882	pyruvate formate-lyase 1 activating enzyme	Bacteria;Actinobacteria;Actinobacteridae;Bifidobacteriales;Bifidobacteriaceae;Gardnerella;Gardnerella vaginalis;Gardnerella vaginalis AMD	71244	1	14	0	1	493	154	K04069	none	Pyruvate formate-lyase activating enzyme (EC 1.97.1.4)
GVAMD_0579|ADAM01000007|F|92254|98409|conserved	6156	conserved hypothetical protein	Bacteria;Actinobacteria;Actinobacteridae;Bifidobacteriales;Bifidobacteriaceae;Gardnerella;Gardnerella vaginalis;Gardnerella vaginalis AMD	245	1	15	2	2	3219	31	none	none	none
GVAMD_0586|ADAM01000007|R|83890|83120|transaldolase	771	transaldolase	Bacteria;Actinobacteria;Actinobacteridae;Bifidobacteriales;Bifidobacteriaceae;Gardnerella;Gardnerella vaginalis;Gardnerella vaginalis AMD	84178	1	15	5	4	6712	2818	K00616	E2.2.1.2, talA, talB; transaldolase [EC:2.2.1.2]	Transaldolase (EC 2.2.1.2)
GVAMD_0587|ADAM01000007|F|83882|84316|hypothetical	435	hypothetical protein	Bacteria;Actinobacteria;Actinobacteridae;Bifidobacteriales;Bifidobacteriaceae;Gardnerella;Gardnerella vaginalis;Gardnerella vaginalis AMD	124450	1	12	0	0	3475	3035	none	none	none
GVAMD_0588|ADAM01000007|F|82994|83110|hypothetical	117	hypothetical protein	Bacteria;Actinobacteria;Actinobacteridae;Bifidobacteriales;Bifidobacteriaceae;Gardnerella;Gardnerella vaginalis;Gardnerella vaginalis AMD	160963	1	4	0	0	36	0	none	none	none
GVAMD_0590|ADAM01000007|F|80126|80953|hydrolase	828	hydrolase of the HAD superfamily	Bacteria;Actinobacteria;Actinobacteridae;Bifidobacteriales;Bifidobacteriaceae;Gardnerella;Gardnerella vaginalis;Gardnerella vaginalis AMD	77583	1	4	0	0	258	0	K07024	none	none
GVAMD_0591|ADAM01000007|F|79744|79983|hypothetical	240	hypothetical protein	Bacteria;Actinobacteria;Actinobacteridae;Bifidobacteriales;Bifidobacteriaceae;Gardnerella;Gardnerella vaginalis;Gardnerella vaginalis AMD	145961	1	14	0	1	991	15	none	none	none
GVAMD_0592|ADAM01000007|F|78909|79673|triosephosphate	765	triosephosphate isomerase	Bacteria;Actinobacteria;Actinobacteridae;Bifidobacteriales;Bifidobacteriaceae;Gardnerella;Gardnerella vaginalis;Gardnerella vaginalis AMD	84916	1	13	1	0	239	2	K01803	TPI, tpiA; triosephosphate isomerase (TIM) [EC:5.3.1.1]	Triosephosphate isomerase (EC 5.3.1.1)
GVAMD_0594|ADAM01000007|F|76660|76797|hypothetical	138	hypothetical protein	Bacteria;Actinobacteria;Actinobacteridae;Bifidobacteriales;Bifidobacteriaceae;Gardnerella;Gardnerella vaginalis;Gardnerella vaginalis AMD	157858	1	4	0	0	131	0	none	none	none
GVAMD_0598|ADAM01000007|F|70810|73248|primosomal	2439	primosomal protein N' (replication factor Y, superfamily II helicase)	Bacteria;Actinobacteria;Actinobacteridae;Bifidobacteriales;Bifidobacteriaceae;Gardnerella;Gardnerella vaginalis	5843	2	12	0	0	605	24	K04066	priA; primosomal protein N' (replication factor Y) (superfamily II helicase) [EC:3.6.1.-]	Helicase PriA essential for oriC/DnaA-independent DNA replication
GVAMD_0605|ADAM01000007|R|62768|62643|hypothetical	126	hypothetical protein	Bacteria;Actinobacteria;Actinobacteridae;Bifidobacteriales;Bifidobacteriaceae;Gardnerella;Gardnerella vaginalis;Gardnerella vaginalis AMD	159679	1	4	0	0	3	0	none	none	none
GVAMD_0608|ADAM01000007|F|60024|61220|hypothetical	1197	hypothetical protein	Bacteria;Actinobacteria;Actinobacteridae;Bifidobacteriales;Bifidobacteriaceae;Gardnerella;Gardnerella vaginalis;Gardnerella vaginalis AMD	42366	1	12	0	0	618	3	none	none	none
GVAMD_0610|ADAM01000007|F|58849|59541|orotate	693	orotate phosphoribosyltransferase	Bacteria;Actinobacteria;Actinobacteridae;Bifidobacteriales;Bifidobacteriaceae;Gardnerella;Gardnerella vaginalis;Gardnerella vaginalis AMD	93457	1	14	0	1	520	2	K00762	pyrE; orotate phosphoribosyltransferase [EC:2.4.2.10]	Orotate phosphoribosyltransferase (EC 2.4.2.10)
GVAMD_0611|ADAM01000007|F|57751|58776|dihydroorotate	1026	dihydroorotate dehydrogenase	Bacteria;Actinobacteria;Actinobacteridae;Bifidobacteriales;Bifidobacteriaceae;Gardnerella;Gardnerella vaginalis;Gardnerella vaginalis AMD	55698	1	14	0	1	363	16	K00226	pyrD; dihydroorotate oxidase [EC:1.3.3.1]	Dihydroorotate dehydrogenase, catalytic subunit (EC 1.3.3.1)
GVAMD_0613|ADAM01000007|F|55712|56755|orotidine	1044	orotidine 5'-phosphate decarboxylase	Bacteria;Actinobacteria;Actinobacteridae;Bifidobacteriales;Bifidobacteriaceae;Gardnerella;Gardnerella vaginalis;Gardnerella vaginalis AMD	54011	1	12	0	0	346	1	K01591	pyrF; orotidine-5'-phosphate decarboxylase [EC:4.1.1.23]	Orotidine 5'-phosphate decarboxylase (EC 4.1.1.23)
GVAMD_0616|ADAM01000007|F|52499|52831|hypothetical	333	hypothetical protein	Bacteria;Actinobacteria;Actinobacteridae;Bifidobacteriales;Bifidobacteriaceae;Gardnerella;Gardnerella vaginalis;Gardnerella vaginalis AMD	135898	1	12	0	0	37	1	none	none	Death on curing protein, Doc toxin
GVAMD_0619|ADAM01000007|R|49075|48932|hypothetical	144	hypothetical protein	Bacteria;Actinobacteria;Actinobacteridae;Bifidobacteriales;Bifidobacteriaceae;Gardnerella;Gardnerella vaginalis;Gardnerella vaginalis AMD	157061	1	4	0	0	6	0	none	none	none
GVAMD_0620|ADAM01000007|F|41201|48784|hypothetical	7584	hypothetical protein	Bacteria;Actinobacteria;Actinobacteridae;Bifidobacteriales;Bifidobacteriaceae;Gardnerella;Gardnerella vaginalis;Gardnerella vaginalis AMD	133	1	13	1	0	1106	1187	none	none	Serine endopeptidase ScpC (EC 3.4.21.-)
GVAMD_0621|ADAM01000007|F|40441|40629|hypothetical	189	hypothetical protein	Bacteria;Actinobacteria;Actinobacteridae;Bifidobacteriales;Bifidobacteriaceae;Gardnerella;Gardnerella vaginalis;Gardnerella vaginalis AMD	151713	1	12	0	0	10	1	none	none	none
GVAMD_0622|ADAM01000007|F|39586|40440|5,10-methylenetetrahydrofolate	855	5,10-methylenetetrahydrofolate reductase	Bacteria;Actinobacteria;Actinobacteridae;Bifidobacteriales;Bifidobacteriaceae;Gardnerella;Gardnerella vaginalis;Gardnerella vaginalis AMD	74346	1	12	0	0	61	3	K00297	E1.5.1.20, metF; methylenetetrahydrofolate reductase (NADPH) [EC:1.5.1.20]	5,10-methylenetetrahydrofolate reductase (EC 1.5.1.20)
GVAMD_0623|ADAM01000007|F|37204|39582|cobalamin-independent	2379	cobalamin-independent methionine synthase II	Bacteria;Actinobacteria;Actinobacteridae;Bifidobacteriales;Bifidobacteriaceae;Gardnerella;Gardnerella vaginalis;Gardnerella vaginalis AMD	6416	1	12	0	0	181	3	K00549	E2.1.1.14, metE; 5-methyltetrahydropteroyltriglutamate--homocysteine methyltransferase [EC:2.1.1.14]	5-methyltetrahydropteroyltriglutamate--homocysteine methyltransferase (EC 2.1.1.14)
GVAMD_0628|ADAM01000007|F|32868|33701|metal-dependent	834	metal-dependent protease, putative molecular chaperone	Bacteria;Actinobacteria;Actinobacteridae;Bifidobacteriales;Bifidobacteriaceae;Gardnerella;Gardnerella vaginalis;Gardnerella vaginalis AMD	76874	1	4	0	0	405	0	none	none	Inactive homolog of metal-dependent proteases, putative molecular chaperone
GVAMD_0630|ADAM01000007|F|31119|32126|DNA	1008	DNA polymerase III, delta subunit	Bacteria;Actinobacteria;Actinobacteridae;Bifidobacteriales;Bifidobacteriaceae;Gardnerella;Gardnerella vaginalis;Gardnerella vaginalis AMD	57409	1	4	0	0	261	0	K02340	DPO3D1, holA; DNA polymerase III subunit delta [EC:2.7.7.7]	DNA polymerase III delta subunit (EC 2.7.7.7)
GVAMD_0632|ADAM01000007|F|29637|31052|hypothetical	1416	hypothetical membrane protein	Bacteria;Actinobacteria;Actinobacteridae;Bifidobacteriales;Bifidobacteriaceae;Gardnerella;Gardnerella vaginalis;Gardnerella vaginalis AMD	27429	1	4	0	0	33	0	K02238	comEC; competence protein ComEC	Late competence protein ComEC, DNA transport
GVAMD_0633|ADAM01000007|F|28541|29362|DNA	822	DNA uptake protein	Bacteria;Actinobacteria;Actinobacteridae;Bifidobacteriales;Bifidobacteriaceae;Gardnerella;Gardnerella vaginalis;Gardnerella vaginalis AMD	78250	1	4	0	0	3	0	K02237	comEA; competence protein ComEA	Late competence protein ComEA, DNA receptor
GVAMD_0639|ADAM01000007|F|19527|21371|AMP-forming	1845	AMP-forming long-chain acyl-CoA synthetase	Bacteria;Actinobacteria;Actinobacteridae;Bifidobacteriales;Bifidobacteriaceae;Gardnerella;Gardnerella vaginalis	13514	2	12	0	0	640	6	K01897	ACSL, fadD; long-chain acyl-CoA synthetase [EC:6.2.1.3]	Long-chain-fatty-acid--CoA ligase (EC 6.2.1.3)
GVAMD_0642|ADAM01000007|R|18336|17449|hypothetical	888	hypothetical protein	Bacteria;Actinobacteria;Actinobacteridae;Bifidobacteriales;Bifidobacteriaceae;Gardnerella;Gardnerella vaginalis;Gardnerella vaginalis AMD	70494	1	12	0	0	1020	4	none	none	none
GVAMD_0646|ADAM01000007|F|12789|12917|hypothetical	129	hypothetical protein	Bacteria;Actinobacteria;Actinobacteridae;Bifidobacteriales;Bifidobacteriaceae;Gardnerella;Gardnerella vaginalis;Gardnerella vaginalis AMD	159217	1	4	0	0	2	0	none	none	none
GVAMD_0655|ADAM01000007|F|5289|5816|hypothetical	528	hypothetical protein	Bacteria;Actinobacteria;Actinobacteridae;Bifidobacteriales;Bifidobacteriaceae;Gardnerella;Gardnerella vaginalis;Gardnerella vaginalis AMD	113319	1	12	0	0	367	4	none	none	none
GVAMD_0657|ADAM01000007|R|3783|2257|threonine	1527	threonine synthase	Bacteria;Actinobacteria;Actinobacteridae;Bifidobacteriales;Bifidobacteriaceae;Gardnerella;Gardnerella vaginalis;Gardnerella vaginalis AMD	22379	1	12	0	0	301	5	K01733	E4.2.3.1, thrC; threonine synthase [EC:4.2.3.1]	Threonine synthase (EC 4.2.3.1)
GVAMD_0662|ADAM01000002|R|3621|2512|ABC-type	1110	ABC-type multidrug transport system, ATPase component	Bacteria;Actinobacteria;Actinobacteridae;Bifidobacteriales;Bifidobacteriaceae;Gardnerella;Gardnerella vaginalis	48915	3	12	0	0	75	52	K09687	ABC-2.AB.A; antibiotic transport system ATP-binding protein	ABC-type multidrug transport system, ATPase component
GVAMD_0663|ADAM01000002|R|4148|3954|hypothetical	195	hypothetical protein	Bacteria;Actinobacteria;Actinobacteridae;Bifidobacteriales;Bifidobacteriaceae;Gardnerella;Gardnerella vaginalis;Gardnerella vaginalis AMD	151068	1	4	0	0	22	0	none	none	none
GVAMD_0664|ADAM01000002|R|5197|4973|hypothetical	225	hypothetical protein	Bacteria;Actinobacteria;Actinobacteridae;Bifidobacteriales;Bifidobacteriaceae;Gardnerella;Gardnerella vaginalis;Gardnerella vaginalis AMD	147637	1	12	0	0	970	9	none	none	none
GVAMD_0665|ADAM01000002|R|5586|5422|hypothetical	165	hypothetical protein	Bacteria;Actinobacteria;Actinobacteridae;Bifidobacteriales;Bifidobacteriaceae;Gardnerella;Gardnerella vaginalis;Gardnerella vaginalis AMD	154464	1	5	1	0	10	0	none	none	none
GVAMD_0666|ADAM01000002|R|6097|5732|hypothetical	366	hypothetical protein	Bacteria;Actinobacteria;Actinobacteridae;Bifidobacteriales;Bifidobacteriaceae;Gardnerella;Gardnerella vaginalis;Gardnerella vaginalis AMD	132284	1	12	0	0	9	28	none	none	none
GVAMD_0667|ADAM01000002|F|6637|6750|hypothetical	114	hypothetical protein	Bacteria;Actinobacteria;Actinobacteridae;Bifidobacteriales;Bifidobacteriaceae;Gardnerella;Gardnerella vaginalis;Gardnerella vaginalis AMD	161206	1	12	0	0	22	7	none	none	none
GVAMD_0669|ADAM01000002|R|7323|6814|acetyltransferase	510	acetyltransferase	Bacteria;Actinobacteria;Actinobacteridae;Bifidobacteriales;Bifidobacteriaceae;Gardnerella;Gardnerella vaginalis;Gardnerella vaginalis AMD	115297	1	15	1	1	411	72	none	none	Ribosomal-protein-S5p-alanine acetyltransferase
GVAMD_0670|ADAM01000002|R|8168|7524|hypothetical	645	hypothetical protein	Bacteria;Actinobacteria;Actinobacteridae;Bifidobacteriales;Bifidobacteriaceae;Gardnerella;Gardnerella vaginalis;Gardnerella vaginalis AMD	99432	1	12	0	0	32	27	none	none	Phage repressor
GVAMD_0671|ADAM01000002|R|8863|8567|hypothetical	297	hypothetical protein	Bacteria;Actinobacteria;Actinobacteridae;Bifidobacteriales;Bifidobacteriaceae;Gardnerella;Gardnerella vaginalis;Gardnerella vaginalis AMD	139933	1	14	0	1	7	28	none	none	DNA-damage-inducible protein J
GVAMD_0672|ADAM01000002|R|11904|9013|hypothetical	2892	hypothetical protein	Bacteria;Actinobacteria;Actinobacteridae;Bifidobacteriales;Bifidobacteriaceae;Gardnerella;Gardnerella vaginalis	3139	2	12	0	0	49	1	none	none	Ferric iron ABC transporter, ATP-binding protein
GVAMD_0673|ADAM01000002|R|12646|12005|hypothetical	642	hypothetical protein	Bacteria;Actinobacteria;Actinobacteridae;Bifidobacteriales;Bifidobacteriaceae;Gardnerella;Gardnerella vaginalis;Gardnerella vaginalis AMD	99775	1	15	1	3	18	23	none	none	none
GVAMD_0674|ADAM01000002|R|12827|12687|hypothetical	141	hypothetical protein	Bacteria;Actinobacteria;Actinobacteridae;Bifidobacteriales;Bifidobacteriaceae;Gardnerella;Gardnerella vaginalis;Gardnerella vaginalis AMD	157466	1	4	0	0	2	0	none	none	none
GVAMD_0676|ADAM01000002|F|13714|14220|hypothetical	507	hypothetical protein	Bacteria;Actinobacteria;Actinobacteridae;Bifidobacteriales;Bifidobacteriaceae;Gardnerella;Gardnerella vaginalis;Gardnerella vaginalis AMD	115623	1	9	1	0	0	252	none	none	none
GVAMD_0677|ADAM01000002|R|14878|14558|hypothetical	321	hypothetical protein	Bacteria;Actinobacteria;Actinobacteridae;Bifidobacteriales;Bifidobacteriaceae;Gardnerella;Gardnerella vaginalis;Gardnerella vaginalis AMD	137198	1	12	0	0	3	4	none	none	none
GVAMD_0678|ADAM01000002|R|15180|14875|hypothetical	306	hypothetical protein	Bacteria;Actinobacteria;Actinobacteridae;Bifidobacteriales;Bifidobacteriaceae;Gardnerella;Gardnerella vaginalis	138955	2	12	0	0	7	36	none	none	DNA-damage-inducible protein J
GVAMD_0681|ADAM01000002|F|16893|17156|hypothetical	264	hypothetical protein	Bacteria;Actinobacteria;Actinobacteridae;Bifidobacteriales;Bifidobacteriaceae;Gardnerella;Gardnerella vaginalis;Gardnerella vaginalis AMD	143597	1	4	0	0	41	0	none	none	Prevent host death protein, Phd antitoxin
GVAMD_0682|ADAM01000002|F|17177|17530|prophage	354	prophage maintenance system killer protein	Bacteria;Actinobacteria;Actinobacteridae;Bifidobacteriales;Bifidobacteriaceae;Gardnerella;Gardnerella vaginalis;Gardnerella vaginalis AMD	133659	1	12	0	0	26	5	none	none	Death on curing protein, Doc toxin
GVAMD_0683|ADAM01000002|R|18064|17621|hypothetical	444	hypothetical protein	Bacteria;Actinobacteria;Actinobacteridae;Bifidobacteriales;Bifidobacteriaceae;Gardnerella;Gardnerella vaginalis;Gardnerella vaginalis AMD	123323	1	12	0	0	23	13	none	none	none
GVAMD_0684|ADAM01000002|R|18222|18097|hypothetical	126	hypothetical protein	Bacteria;Actinobacteria;Actinobacteridae;Bifidobacteriales;Bifidobacteriaceae;Gardnerella;Gardnerella vaginalis;Gardnerella vaginalis AMD	159671	1	12	0	0	5	1	none	none	none
GVAMD_0692|ADAM01000002|R|25343|24675|permease,	669	permease, cadmium resistance protein	Bacteria	96338	13	15	1	170	308	387	none	none	Cadmium resistance protein
GVAMD_0693|ADAM01000002|R|27388|25754|DNA	1635	DNA recombinase, putative	Bacteria;Actinobacteria;Actinobacteridae;Bifidobacteriales;Bifidobacteriaceae;Gardnerella;Gardnerella vaginalis	18708	3	15	2	15	113	120	K06400	none	Site-specific recombinase
GVAMD_0694|ADAM01000002|R|29308|27713|DNA	1596	DNA recombinase, putative	Bacteria;Actinobacteria;Actinobacteridae;Bifidobacteriales;Bifidobacteriaceae;Gardnerella;Gardnerella vaginalis;Gardnerella vaginalis AMD	19888	1	12	0	0	152	30	K06400	none	Site-specific recombinase
GVAMD_0695|ADAM01000002|R|29582|29370|hypothetical	213	hypothetical protein	Bacteria;Actinobacteria;Actinobacteridae;Bifidobacteriales;Bifidobacteriaceae;Gardnerella;Gardnerella vaginalis;Gardnerella vaginalis AMD	149013	1	12	0	0	3	4	none	none	none
GVAMD_0696|ADAM01000002|R|29840|29709|hypothetical	132	hypothetical protein	Bacteria;Actinobacteria;Actinobacteridae;Bifidobacteriales;Bifidobacteriaceae;Gardnerella;Gardnerella vaginalis;Gardnerella vaginalis AMD	158718	1	8	0	0	0	1	none	none	none
GVAMD_0697|ADAM01000002|R|31043|30123|lyzozyme	921	lyzozyme M1 (1,4-beta-N-acetylmuramidase)	Bacteria;Actinobacteria;Actinobacteridae;Bifidobacteriales;Bifidobacteriaceae;Gardnerella;Gardnerella vaginalis;Gardnerella vaginalis AMD	66746	1	12	0	0	40	48	K07273	none	none
GVAMD_0698|ADAM01000002|R|31347|31036|phage-related	312	phage-related holin	Bacteria;Actinobacteria;Actinobacteridae;Bifidobacteriales;Bifidobacteriaceae;Gardnerella;Gardnerella vaginalis;Gardnerella vaginalis AMD	138202	1	12	0	0	5	12	none	none	none
GVAMD_0699|ADAM01000002|R|31932|31612|hypothetical	321	hypothetical protein	Bacteria;Actinobacteria;Actinobacteridae;Bifidobacteriales;Bifidobacteriaceae;Gardnerella;Gardnerella vaginalis;Gardnerella vaginalis AMD	137199	1	12	0	0	35	32	none	none	none
GVAMD_0700|ADAM01000002|R|32098|31916|hypothetical	183	hypothetical protein	Bacteria;Actinobacteria;Actinobacteridae;Bifidobacteriales;Bifidobacteriaceae;Gardnerella;Gardnerella vaginalis;Gardnerella vaginalis AMD	152478	1	12	0	0	4	9	none	none	none
GVAMD_0701|ADAM01000002|R|35012|32205|phage-related	2808	phage-related protein	Bacteria;Actinobacteria;Actinobacteridae;Bifidobacteriales;Bifidobacteriaceae;Gardnerella;Gardnerella vaginalis;Gardnerella vaginalis AMD	3534	1	12	0	0	339	274	none	none	Phage endopeptidase
GVAMD_0702|ADAM01000002|R|35678|35025|hypothetical	654	hypothetical protein	Bacteria;Actinobacteria;Actinobacteridae;Bifidobacteriales;Bifidobacteriaceae;Gardnerella;Gardnerella vaginalis;Gardnerella vaginalis AMD	98236	1	12	0	0	59	38	none	none	none
GVAMD_0703|ADAM01000002|R|38257|35690|phage-related	2568	phage-related protein	Bacteria;Actinobacteria;Actinobacteridae;Bifidobacteriales;Bifidobacteriaceae;Gardnerella;Gardnerella vaginalis;Gardnerella vaginalis AMD	4962	1	15	1	1	307	321	none	none	Phage tail length tape-measure protein
GVAMD_0704|ADAM01000002|R|38866|38501|conserved	366	conserved hypothetical protein	Bacteria;Actinobacteria;Actinobacteridae;Bifidobacteriales;Bifidobacteriaceae;Gardnerella;Gardnerella vaginalis;Gardnerella vaginalis AMD	132285	1	12	0	0	58	57	none	none	none
GVAMD_0705|ADAM01000002|R|39456|38884|hypothetical	573	hypothetical protein	Bacteria;Actinobacteria;Actinobacteridae;Bifidobacteriales;Bifidobacteriaceae;Gardnerella;Gardnerella vaginalis;Gardnerella vaginalis AMD	107976	1	12	0	0	64	93	none	none	Phage major tail protein
GVAMD_0706|ADAM01000002|R|39778|39440|conserved	339	conserved uncharacterized protein	Bacteria;Actinobacteria;Actinobacteridae;Bifidobacteriales;Bifidobacteriaceae;Gardnerella;Gardnerella vaginalis;Gardnerella vaginalis AMD	135256	1	12	0	0	19	93	none	none	none
GVAMD_0707|ADAM01000002|R|40151|39771|hypothetical	381	hypothetical protein	Bacteria;Actinobacteria;Actinobacteridae;Bifidobacteriales;Bifidobacteriaceae;Gardnerella;Gardnerella vaginalis;Gardnerella vaginalis AMD	130584	1	12	0	0	44	43	none	none	none
GVAMD_0708|ADAM01000002|R|41974|40790|phage	1185	phage phi-C31 gp36 major capsid-like protein	Bacteria;Actinobacteria;Actinobacteridae;Bifidobacteriales;Bifidobacteriaceae;Gardnerella;Gardnerella vaginalis;Gardnerella vaginalis AMD	43295	1	13	1	0	289	135	none	none	Phage major capsid protein
GVAMD_0709|ADAM01000002|R|42711|41977|ATP-dependent	735	ATP-dependent Clp, protease subunit	Bacteria;Actinobacteria;Actinobacteridae;Bifidobacteriales;Bifidobacteriaceae;Gardnerella;Gardnerella vaginalis;Gardnerella vaginalis AMD	88479	1	12	0	0	88	37	none	none	Prophage Clp protease-like protein
GVAMD_0710|ADAM01000002|R|43595|42828|hypothetical	768	hypothetical protein	Bacteria;Actinobacteria;Actinobacteridae;Bifidobacteriales;Bifidobacteriaceae;Gardnerella;Gardnerella vaginalis;Gardnerella vaginalis AMD	84518	1	15	2	5	2834	1950	none	none	none
GVAMD_0711|ADAM01000002|R|43898|43617|hypothetical	282	hypothetical protein	Bacteria;Actinobacteria;Actinobacteridae;Bifidobacteriales;Bifidobacteriaceae;Gardnerella;Gardnerella vaginalis;Gardnerella vaginalis AMD	141573	1	13	1	0	687	371	none	none	none
GVAMD_0712|ADAM01000002|R|45686|44439|phage-related	1248	phage-related protein	Bacteria;Actinobacteria;Actinobacteridae;Bifidobacteriales;Bifidobacteriaceae;Gardnerella;Gardnerella vaginalis;Gardnerella vaginalis AMD	38660	1	12	0	0	203	112	none	none	Phage portal protein
GVAMD_0713|ADAM01000002|R|47290|45698|phage	1593	phage terminase, large subunit	Bacteria;Actinobacteria;Actinobacteridae;Bifidobacteriales;Bifidobacteriaceae;Gardnerella;Gardnerella vaginalis;Gardnerella vaginalis AMD	19986	1	12	0	0	179	90	none	none	intein-containing
GVAMD_0714|ADAM01000002|R|47646|47422|hypothetical	225	hypothetical protein	Bacteria;Actinobacteria;Actinobacteridae;Bifidobacteriales;Bifidobacteriaceae;Gardnerella;Gardnerella vaginalis;Gardnerella vaginalis AMD	147638	1	12	0	0	90	75	none	none	none
GVAMD_0715|ADAM01000002|R|48081|47797|hypothetical	285	hypothetical protein	Bacteria;Actinobacteria;Actinobacteridae;Bifidobacteriales;Bifidobacteriaceae;Gardnerella;Gardnerella vaginalis;Gardnerella vaginalis AMD	141265	1	12	0	0	65	8	none	none	none
GVAMD_0716|ADAM01000002|R|48410|48246|hypothetical	165	hypothetical protein	Bacteria;Actinobacteria;Actinobacteridae;Bifidobacteriales;Bifidobacteriaceae;Gardnerella;Gardnerella vaginalis;Gardnerella vaginalis AMD	154465	1	12	0	0	16	2	none	none	none
GVAMD_0717|ADAM01000002|R|49074|48394|hypothetical	681	hypothetical protein	Bacteria;Actinobacteria;Actinobacteridae;Bifidobacteriales;Bifidobacteriaceae;Gardnerella;Gardnerella vaginalis;Gardnerella vaginalis AMD	94946	1	14	0	1	204	96	none	none	none
GVAMD_0718|ADAM01000002|R|50378|49143|DNA	1236	DNA methylase N-4/N-6 domain-containing protein	Bacteria;Actinobacteria;Actinobacteridae;Bifidobacteriales;Bifidobacteriaceae;Gardnerella;Gardnerella vaginalis;Gardnerella vaginalis AMD	39509	1	12	0	0	302	142	K07319	none	Adenine-specific methyltransferase (EC 2.1.1.72)
GVAMD_0719|ADAM01000002|R|51178|50393|hypothetical	786	hypothetical protein	Bacteria;Actinobacteria;Actinobacteridae;Bifidobacteriales;Bifidobacteriaceae;Gardnerella;Gardnerella vaginalis;Gardnerella vaginalis AMD	82345	1	12	0	0	49	47	none	none	none
GVAMD_0720|ADAM01000002|R|51695|51189|hypothetical	507	hypothetical protein	Bacteria;Actinobacteria;Actinobacteridae;Bifidobacteriales;Bifidobacteriaceae;Gardnerella;Gardnerella vaginalis;Gardnerella vaginalis AMD	115624	1	12	0	0	48	37	none	none	none
GVAMD_0721|ADAM01000002|R|52042|51899|HNH	144	HNH endonuclease domain-containing protein	Bacteria;Actinobacteria;Actinobacteridae;Bifidobacteriales;Bifidobacteriaceae;Gardnerella;Gardnerella vaginalis;Gardnerella vaginalis AMD	157058	1	12	0	0	1	9	none	none	none
GVAMD_0722|ADAM01000002|R|55124|52803|hypothetical	2322	hypothetical protein	Bacteria;Actinobacteria;Actinobacteridae;Bifidobacteriales;Bifidobacteriaceae;Gardnerella;Gardnerella vaginalis;Gardnerella vaginalis AMD	6914	1	12	0	0	71	625	none	none	none
GVAMD_0723|ADAM01000002|R|55696|55268|hypothetical	429	hypothetical protein	Bacteria;Actinobacteria;Actinobacteridae;Bifidobacteriales;Bifidobacteriaceae;Gardnerella;Gardnerella vaginalis;Gardnerella vaginalis AMD	125183	1	12	0	0	28	30	none	none	none
GVAMD_0724|ADAM01000002|R|57095|55656|superfamily	1440	superfamily II DNA/RNA helicase, SNF2 family	Bacteria;Actinobacteria;Actinobacteridae;Bifidobacteriales;Bifidobacteriaceae;Gardnerella;Gardnerella vaginalis;Gardnerella vaginalis AMD	26187	1	14	0	1	73	61	none	none	DNA helicase, phage-associated
GVAMD_0725|ADAM01000002|R|57366|57076|hypothetical	291	hypothetical protein	Bacteria;Actinobacteria;Actinobacteridae;Bifidobacteriales;Bifidobacteriaceae;Gardnerella;Gardnerella vaginalis;Gardnerella vaginalis AMD	140613	1	12	0	0	13	11	none	none	none
GVAMD_0726|ADAM01000002|R|57529|57338|hypothetical	192	hypothetical protein	Bacteria;Actinobacteria;Actinobacteridae;Bifidobacteriales;Bifidobacteriaceae;Gardnerella;Gardnerella vaginalis;Gardnerella vaginalis AMD	151410	1	12	0	0	2	1	none	none	none
GVAMD_0727|ADAM01000002|R|60284|58071|phage/plasmid	2214	phage/plasmid DNA primase	Bacteria;Actinobacteria;Actinobacteridae;Bifidobacteriales;Bifidobacteriaceae;Gardnerella;Gardnerella vaginalis;Gardnerella vaginalis AMD	8026	1	8	0	0	0	1	K06919	none	DNA primase (EC 2.7.7.-)
GVAMD_0728|ADAM01000002|R|60556|60284|hypothetical	273	hypothetical protein	Bacteria;Actinobacteria;Actinobacteridae;Bifidobacteriales;Bifidobacteriaceae;Gardnerella;Gardnerella vaginalis;Gardnerella vaginalis AMD	142576	1	12	0	0	7	7	none	none	none
GVAMD_0729|ADAM01000002|R|62488|60806|DNA	1683	DNA polymerase I	Bacteria;Actinobacteria;Actinobacteridae;Bifidobacteriales;Bifidobacteriaceae;Gardnerella;Gardnerella vaginalis;Gardnerella vaginalis AMD	17295	1	12	0	0	28	43	K02335	DPO1, polA; DNA polymerase I [EC:2.7.7.7]	DNA polymerase, phage-associated
GVAMD_0730|ADAM01000002|R|62782|62492|family	291	family A DNA-dependent DNA polymerase, putative	Bacteria;Actinobacteria;Actinobacteridae;Bifidobacteriales;Bifidobacteriaceae;Gardnerella;Gardnerella vaginalis;Gardnerella vaginalis AMD	140614	1	12	0	0	3	2	none	none	DNA polymerase, phage-associated
GVAMD_0731|ADAM01000002|R|63557|63009|hypothetical	549	hypothetical protein	Bacteria;Actinobacteria;Actinobacteridae;Bifidobacteriales;Bifidobacteriaceae;Gardnerella;Gardnerella vaginalis;Gardnerella vaginalis AMD	110911	1	12	0	0	117	62	none	none	none
GVAMD_0732|ADAM01000002|R|64692|63562|conserved	1131	conserved hypothetical protein	Bacteria;Actinobacteria;Actinobacteridae;Bifidobacteriales;Bifidobacteriaceae;Gardnerella;Gardnerella vaginalis;Gardnerella vaginalis AMD	47350	1	12	0	0	119	295	none	none	none
GVAMD_0733|ADAM01000002|R|64993|64685|conserved	309	conserved hypothetical protein	Bacteria;Actinobacteria;Actinobacteridae;Bifidobacteriales;Bifidobacteriaceae;Gardnerella;Gardnerella vaginalis;Gardnerella vaginalis AMD	138573	1	4	0	0	19	0	none	none	Ferric siderophore transport system, periplasmic binding protein TonB
GVAMD_0734|ADAM01000002|R|65919|65287|DNA-directed	633	DNA-directed sigma24-like RNA polymerase	Bacteria;Actinobacteria;Actinobacteridae;Bifidobacteriales;Bifidobacteriaceae;Gardnerella;Gardnerella vaginalis;Gardnerella vaginalis AMD	100855	1	12	0	0	2	12	none	none	RNA polymerase sigma factor
GVAMD_0741|ADAM01000002|F|72506|73219|TetR	714	TetR family transcriptional regulator	Bacteria;Actinobacteria;Actinobacteridae;Bifidobacteriales;Bifidobacteriaceae;Gardnerella;Gardnerella vaginalis;Gardnerella vaginalis AMD	90881	1	4	0	0	4	0	none	none	Long-chain-fatty-acid--CoA ligase (EC 6.2.1.3)
GVAMD_0742|ADAM01000002|F|73342|74961|ABC	1620	ABC transporter, ATP-binding/permease protein	Bacteria;Actinobacteria;Actinobacteridae;Bifidobacteriales;Bifidobacteriaceae;Gardnerella;Gardnerella vaginalis;Gardnerella vaginalis AMD	19174	1	12	0	0	21	7	K06147	ABCB-BAC; ATP-binding cassette, subfamily B, bacterial	Transport ATP-binding protein CydC
GVAMD_0743|ADAM01000002|F|75158|76726|ABC	1569	ABC transporter, ATP-binding/permease protein	Bacteria;Actinobacteria;Actinobacteridae;Bifidobacteriales;Bifidobacteriaceae;Gardnerella;Gardnerella vaginalis;Gardnerella vaginalis AMD	20773	1	12	0	0	12	1	K06147	ABCB-BAC; ATP-binding cassette, subfamily B, bacterial	Transport ATP-binding protein CydC
GVAMD_0744|ADAM01000002|F|76774|77358|hypothetical	585	hypothetical protein	Bacteria;Actinobacteria;Actinobacteridae;Bifidobacteriales;Bifidobacteriaceae;Gardnerella;Gardnerella vaginalis;Gardnerella vaginalis AMD	106558	1	12	0	0	13	5	none	none	Substrate-specific component BL0695 of predicted ECF transporter
GVAMD_0745|ADAM01000002|F|77358|78092|ABC-type	735	ABC-type cobalt transporter, permease component CbiQ	Bacteria;Actinobacteria;Actinobacteridae;Bifidobacteriales;Bifidobacteriaceae;Gardnerella;Gardnerella vaginalis;Gardnerella vaginalis AMD	88480	1	4	0	0	11	0	K02008	cbiQ; cobalt/nickel transport system permease protein	Transmembrane component BL0694 of energizing module of predicted ECF transporter
GVAMD_0746|ADAM01000002|F|78089|79537|ABC-type	1449	ABC-type cobalt transporter, ATPase component	Bacteria;Actinobacteria;Actinobacteridae;Bifidobacteriales;Bifidobacteriaceae;Gardnerella;Gardnerella vaginalis;Gardnerella vaginalis AMD	25731	1	12	0	0	2	5	K02006	cbiO; cobalt/nickel transport system ATP-binding protein	Duplicated ATPase component BL0693 of energizing module of predicted ECF transporter
GVAMD_0747|ADAM01000002|R|81387|79951|SAM-dependent	1437	SAM-dependent methyltransferase	Bacteria;Actinobacteria;Actinobacteridae;Bifidobacteriales;Bifidobacteriaceae;Gardnerella;Gardnerella vaginalis;Gardnerella vaginalis AMD	26321	1	12	0	0	216	25	K00599	E2.1.1.-; [EC:2.1.1.-]	RNA methyltransferase, TrmA family
GVAMD_0748|ADAM01000002|R|82291|81470|hypothetical	822	hypothetical membrane protein	Bacteria;Actinobacteria;Actinobacteridae;Bifidobacteriales;Bifidobacteriaceae;Gardnerella;Gardnerella vaginalis;Gardnerella vaginalis AMD	78248	1	4	0	0	266	0	none	none	none
GVAMD_0757|ADAM01000002|R|92976|91873|prephenate	1104	prephenate dehydrogenase	Bacteria;Actinobacteria;Actinobacteridae;Bifidobacteriales;Bifidobacteriaceae;Gardnerella;Gardnerella vaginalis	49391	2	12	0	0	286	2	K04517	TYRA2, tyrA; prephenate dehydrogenase [EC:1.3.1.12]	Arogenate dehydrogenase (EC 1.3.1.43)
GVAMD_0759|ADAM01000002|R|94420|94094|hypothetical	327	hypothetical protein	Bacteria;Actinobacteria;Actinobacteridae;Bifidobacteriales;Bifidobacteriaceae;Gardnerella;Gardnerella vaginalis;Gardnerella vaginalis AMD	136559	1	6	0	1	118	0	none	none	none
GVAMD_0767|ADAM01000002|F|102370|103203|thiamine	834	thiamine pyrophosphokinase	Bacteria;Actinobacteria;Actinobacteridae;Bifidobacteriales;Bifidobacteriaceae;Gardnerella;Gardnerella vaginalis	76873	2	14	0	1	282	6	K00949	E2.7.6.2, THI80; thiamine pyrophosphokinase [EC:2.7.6.2]	Thiamin pyrophosphokinase (EC 2.7.6.2)
GVAMD_0771|ADAM01000002|R|105541|105425|hypothetical	117	hypothetical protein	Bacteria;Actinobacteria;Actinobacteridae;Bifidobacteriales;Bifidobacteriaceae;Gardnerella;Gardnerella vaginalis;Gardnerella vaginalis AMD	160954	1	12	0	0	938	29	none	none	none
GVAMD_0773|ADAM01000002|F|106410|107195|DNA	786	DNA polymerase III, epsilon subunit	Bacteria;Actinobacteria;Actinobacteridae;Bifidobacteriales;Bifidobacteriaceae;Gardnerella;Gardnerella vaginalis	82346	2	12	0	0	559	17	none	none	none
GVAMD_0774|ADAM01000002|F|107221|109026|UDP-N-acetylmuramyl	1806	UDP-N-acetylmuramyl tripeptide synthase	Bacteria;Actinobacteria;Actinobacteridae;Bifidobacteriales;Bifidobacteriaceae;Gardnerella;Gardnerella vaginalis	14318	2	12	0	0	1341	10	K01928	E6.3.2.13, murE; UDP-N-acetylmuramoylalanyl-D-glutamate--2,6-diaminopimelate ligase [EC:6.3.2.13]	UDP-N-acetylmuramoylalanyl-D-glutamate--2,6-diaminopimelate ligase (EC 6.3.2.13)
GVAMD_0780|ADAM01000002|R|116081|115965|hypothetical	117	hypothetical protein	Bacteria;Actinobacteria;Actinobacteridae;Bifidobacteriales;Bifidobacteriaceae;Gardnerella;Gardnerella vaginalis;Gardnerella vaginalis AMD	160955	1	4	0	0	90	0	none	none	none
GVAMD_0781|ADAM01000002|R|116756|116139|ABC-type	618	ABC-type cobalt transporter, permease component	Bacteria;Actinobacteria;Actinobacteridae;Bifidobacteriales;Bifidobacteriaceae;Gardnerella;Gardnerella vaginalis;Gardnerella vaginalis AMD	102703	1	13	1	0	180	2	none	none	Substrate-specific component YkoE of thiamin-regulated ECF transporter for HydroxyMethylPyrimidine
GVAMD_0787|ADAM01000002|F|123091|123456|conserved	366	conserved hypothetical protein	Bacteria;Actinobacteria;Actinobacteridae;Bifidobacteriales;Bifidobacteriaceae;Gardnerella;Gardnerella vaginalis;Gardnerella vaginalis AMD	132286	1	4	0	0	41	0	none	none	none
GVAMD_0791|ADAM01000002|R|127872|126355|hypothetical	1518	hypothetical protein	Bacteria;Actinobacteria;Actinobacteridae;Bifidobacteriales;Bifidobacteriaceae;Gardnerella;Gardnerella vaginalis	22747	2	14	0	3	2586	8	none	none	none
GVAMD_0794|ADAM01000002|R|132723|131164|superfamily	1560	superfamily I DNA and RNA helicase	Bacteria;Actinobacteria;Actinobacteridae;Bifidobacteriales;Bifidobacteriaceae;Gardnerella;Gardnerella vaginalis	21081	2	12	0	0	168	2	K03657	uvrD, pcrA; DNA helicase II / ATP-dependent DNA helicase PcrA [EC:3.6.1.-]	ATP-dependent DNA helicase UvrD/PcrA, actinomycete paralog
GVAMD_0799|ADAM01000002|R|137507|136734|glutamate	774	glutamate racemase	Bacteria;Actinobacteria;Actinobacteridae;Bifidobacteriales;Bifidobacteriaceae;Gardnerella;Gardnerella vaginalis	83801	2	4	0	0	169	0	K01776	E5.1.1.3, murI; glutamate racemase [EC:5.1.1.3]	Glutamate racemase (EC 5.1.1.3)
GVAMD_0800|ADAM01000002|R|141089|137643|isoleucyl-tRNA	3447	isoleucyl-tRNA synthetase	Bacteria;Actinobacteria;Actinobacteridae;Bifidobacteriales;Bifidobacteriaceae;Gardnerella;Gardnerella vaginalis	1633	2	12	0	0	2585	209	K01870	IARS, ileS; isoleucyl-tRNA synthetase [EC:6.1.1.5]	Isoleucyl-tRNA synthetase (EC 6.1.1.5)
GVAMD_0801|ADAM01000002|F|141472|141621|hypothetical	150	hypothetical protein	Bacteria;Actinobacteria;Actinobacteridae;Bifidobacteriales;Bifidobacteriaceae;Gardnerella;Gardnerella vaginalis;Gardnerella vaginalis AMD	156298	1	4	0	0	1	0	none	none	none
GVAMD_0803|ADAM01000002|R|142314|141982|exodeoxyribonuclease	333	exodeoxyribonuclease VII small subunit	Bacteria;Actinobacteria;Actinobacteridae;Bifidobacteriales;Bifidobacteriaceae;Gardnerella;Gardnerella vaginalis;Gardnerella vaginalis AMD	135897	1	4	0	0	18	0	none	none	Exodeoxyribonuclease VII small subunit (EC 3.1.11.6)
GVAMD_0804|ADAM01000002|R|143838|142360|exodeoxyribonuclease	1479	exodeoxyribonuclease VII large subunit	Bacteria;Actinobacteria;Actinobacteridae;Bifidobacteriales;Bifidobacteriaceae;Gardnerella;Gardnerella vaginalis;Gardnerella vaginalis AMD	24349	1	12	0	0	69	1	K03601	xseA; exodeoxyribonuclease VII large subunit [EC:3.1.11.6]	Exodeoxyribonuclease VII large subunit (EC 3.1.11.6)
GVAMD_0805|ADAM01000002|F|144188|144304|hypothetical	117	hypothetical protein	Bacteria;Actinobacteria;Actinobacteridae;Bifidobacteriales;Bifidobacteriaceae;Gardnerella;Gardnerella vaginalis;Gardnerella vaginalis AMD	160956	1	4	0	0	24	0	none	none	none
GVAMD_0806|ADAM01000002|F|144432|144551|hypothetical	120	hypothetical protein	Bacteria;Actinobacteria;Actinobacteridae;Bifidobacteriales;Bifidobacteriaceae;Gardnerella;Gardnerella vaginalis;Gardnerella vaginalis AMD	160725	1	12	0	0	2	1	none	none	none
GVAMD_0808|ADAM01000002|R|147652|145964|hypothetical	1689	hypothetical protein	Bacteria;Actinobacteria;Actinobacteridae;Bifidobacteriales;Bifidobacteriaceae;Gardnerella;Gardnerella vaginalis;Gardnerella vaginalis AMD	17151	1	12	0	0	95	5	none	none	none
GVAMD_0810|ADAM01000002|R|156740|151044|subtilisin-like	5697	subtilisin-like serine protease	Bacteria;Actinobacteria;Actinobacteridae;Bifidobacteriales;Bifidobacteriaceae;Gardnerella;Gardnerella vaginalis;Gardnerella vaginalis AMD	305	1	13	2	0	1297	9	K01362	none	Serine endopeptidase ScpC (EC 3.4.21.-)
GVAMD_0811|ADAM01000002|F|157302|157442|hypothetical	141	hypothetical protein	Bacteria;Actinobacteria;Actinobacteridae;Bifidobacteriales;Bifidobacteriaceae;Gardnerella;Gardnerella vaginalis;Gardnerella vaginalis AMD	157467	1	4	0	0	1	0	none	none	none
GVAMD_0812|ADAM01000002|R|158197|157439|hypothetical	759	hypothetical protein	Bacteria;Actinobacteria;Actinobacteridae;Bifidobacteriales;Bifidobacteriaceae;Gardnerella;Gardnerella vaginalis;Gardnerella vaginalis AMD	85634	1	4	0	0	2	0	none	none	none
GVAMD_0813|ADAM01000002|R|164803|158639|subtilisin-like	6165	subtilisin-like serine protease	Bacteria;Actinobacteria;Actinobacteridae;Bifidobacteriales;Bifidobacteriaceae;Gardnerella;Gardnerella vaginalis;Gardnerella vaginalis AMD	244	1	6	0	1	319	0	K01362	none	Serine endopeptidase ScpC (EC 3.4.21.-)
GVAMD_0814|ADAM01000002|R|167105|165960|sortase	1146	sortase (surface protein transpeptidase)	Bacteria;Actinobacteria;Actinobacteridae;Bifidobacteriales;Bifidobacteriaceae;Gardnerella;Gardnerella vaginalis;Gardnerella vaginalis AMD	46250	1	12	0	0	9	2	K07284	srtA; sortase A	Sortase A, LPXTG specific
GVAMD_0818|ADAM01000002|R|170134|168494|hypothetical	1641	hypothetical protein	Bacteria;Actinobacteria;Actinobacteridae;Bifidobacteriales;Bifidobacteriaceae;Gardnerella;Gardnerella vaginalis;Gardnerella vaginalis AMD	18535	1	12	0	0	195	109	none	none	Cell wall surface anchor family protein, LPXTG motif
GVAMD_0819|ADAM01000002|F|171994|172494|hypothetical	501	hypothetical protein	Bacteria;Actinobacteria;Actinobacteridae;Bifidobacteriales;Bifidobacteriaceae;Gardnerella;Gardnerella vaginalis;Gardnerella vaginalis AMD	116340	1	4	0	0	83	0	none	none	none
GVAMD_0820|ADAM01000002|R|171969|170548|hypothetical	1422	hypothetical protein	Bacteria;Actinobacteria;Actinobacteridae;Bifidobacteriales;Bifidobacteriaceae;Gardnerella;Gardnerella vaginalis;Gardnerella vaginalis AMD	27124	1	14	0	1	241	10	none	none	none
GVAMD_0821|ADAM01000002|R|176846|172554|hypothetical	4293	hypothetical protein	Bacteria;Actinobacteria;Actinobacteridae;Bifidobacteriales;Bifidobacteriaceae;Gardnerella;Gardnerella vaginalis;Gardnerella vaginalis AMD	678	1	15	2	2	3379	38	none	none	none
GVAMD_0822|ADAM01000002|R|177773|177636|hypothetical	138	hypothetical protein	Bacteria;Actinobacteria;Actinobacteridae;Bifidobacteriales;Bifidobacteriaceae;Gardnerella;Gardnerella vaginalis;Gardnerella vaginalis AMD	157856	1	4	0	0	7	0	none	none	none
GVAMD_0823|ADAM01000002|R|179000|178038|hypothetical	963	hypothetical protein	Bacteria;Actinobacteria;Actinobacteridae;Bifidobacteriales;Bifidobacteriaceae;Gardnerella;Gardnerella vaginalis;Gardnerella vaginalis AMD	62008	1	12	0	0	24	3	none	none	none
GVAMD_0824|ADAM01000002|F|179692|179967|hypothetical	276	hypothetical protein	Bacteria;Actinobacteria;Actinobacteridae;Bifidobacteriales;Bifidobacteriaceae;Gardnerella;Gardnerella vaginalis;Gardnerella vaginalis AMD	142252	1	4	0	0	79	0	none	none	DNA-damage-inducible protein J
GVAMD_0825|ADAM01000002|R|183495|180802|ABC-type	2694	ABC-type transporter, ATPase component	Bacteria;Actinobacteria;Actinobacteridae;Bifidobacteriales;Bifidobacteriaceae;Gardnerella;Gardnerella vaginalis;Gardnerella vaginalis AMD	4075	1	4	0	0	636	0	K02006	cbiO; cobalt/nickel transport system ATP-binding protein	Duplicated ATPase component YkoD of energizing module of thiamin-regulated ECF transporter for HydroxyMethylPyrimidine
GVAMD_0827|ADAM01000002|F|184434|184559|hypothetical	126	hypothetical protein	Bacteria;Actinobacteria;Actinobacteridae;Bifidobacteriales;Bifidobacteriaceae;Gardnerella;Gardnerella vaginalis;Gardnerella vaginalis AMD	159673	1	4	0	0	11	0	none	none	none
GVAMD_0828|ADAM01000002|F|184606|184722|hypothetical	117	hypothetical protein	Bacteria;Actinobacteria;Actinobacteridae;Bifidobacteriales;Bifidobacteriaceae;Gardnerella;Gardnerella vaginalis;Gardnerella vaginalis AMD	160957	1	4	0	0	2	0	none	none	none
GVAMD_0829|ADAM01000002|F|184767|184910|hypothetical	144	hypothetical protein	Bacteria;Actinobacteria;Actinobacteridae;Bifidobacteriales;Bifidobacteriaceae;Gardnerella;Gardnerella vaginalis;Gardnerella vaginalis AMD	157059	1	4	0	0	118	0	none	none	none
GVAMD_0832|ADAM01000002|R|188034|186667|acetylornithine	1368	acetylornithine	Bacteria;Actinobacteria;Actinobacteridae;Bifidobacteriales;Bifidobacteriaceae;Gardnerella;Gardnerella vaginalis;Gardnerella vaginalis AMD	30349	1	12	0	0	452	2	none	none	none
GVAMD_0833|ADAM01000002|R|188250|188089|hypothetical	162	hypothetical protein	Bacteria;Actinobacteria;Actinobacteridae;Bifidobacteriales;Bifidobacteriaceae;Gardnerella;Gardnerella vaginalis;Gardnerella vaginalis AMD	154815	1	4	0	0	11	0	none	none	none
GVAMD_0834|ADAM01000002|R|188832|188284|protein-tyrosine-phosphatase	549	protein-tyrosine-phosphatase	Bacteria;Actinobacteria;Actinobacteridae;Bifidobacteriales;Bifidobacteriaceae;Gardnerella;Gardnerella vaginalis;Gardnerella vaginalis AMD	110912	1	4	0	0	59	0	K01104	none	Low molecular weight protein tyrosine phosphatase (EC 3.1.3.48)
GVAMD_0835|ADAM01000002|R|189526|188882|dihydrofolate	645	dihydrofolate reductase	Bacteria;Actinobacteria;Actinobacteridae;Bifidobacteriales;Bifidobacteriaceae;Gardnerella;Gardnerella vaginalis;Gardnerella vaginalis AMD	99433	1	4	0	0	63	0	K00287	folA; dihydrofolate reductase [EC:1.5.1.3]	Dihydrofolate reductase (EC 1.5.1.3)
GVAMD_0836|ADAM01000002|R|190477|189605|thymidylate	873	thymidylate synthase	Bacteria;Actinobacteria;Actinobacteridae;Bifidobacteriales;Bifidobacteriaceae;Gardnerella;Gardnerella vaginalis;Gardnerella vaginalis AMD	72287	1	12	0	0	264	1	K00560	E2.1.1.45, thyA; thymidylate synthase [EC:2.1.1.45]	Thymidylate synthase (EC 2.1.1.45)
GVAMD_0837|ADAM01000002|F|190596|191048|hypothetical	453	hypothetical protein	Bacteria;Actinobacteria;Actinobacteridae;Bifidobacteriales;Bifidobacteriaceae;Gardnerella;Gardnerella vaginalis;Gardnerella vaginalis AMD	122170	1	4	0	0	58	0	none	none	none
GVAMD_0838|ADAM01000002|R|191229|191077|hypothetical	153	hypothetical protein	Bacteria;Actinobacteria;Actinobacteridae;Bifidobacteriales;Bifidobacteriaceae;Gardnerella;Gardnerella vaginalis;Gardnerella vaginalis AMD	155903	1	4	0	0	74	0	none	none	none
GVAMD_0842|ADAM01000002|F|194352|194483|hypothetical	132	hypothetical protein	Bacteria;Actinobacteria;Actinobacteridae;Bifidobacteriales;Bifidobacteriaceae;Gardnerella;Gardnerella vaginalis;Gardnerella vaginalis AMD	158719	1	4	0	0	38	0	none	none	none
GVAMD_0845|ADAM01000002|R|197533|196253|signal	1281	signal transduction histidine kinase	Bacteria;Actinobacteria;Actinobacteridae;Bifidobacteriales;Bifidobacteriaceae;Gardnerella;Gardnerella vaginalis	36368	2	12	0	0	313	1	K07636	phoR; two-component system, OmpR family, phosphate regulon sensor histidine kinase PhoR [EC:2.7.13.3]	Phosphate regulon sensor protein PhoR (SphS) (EC 2.7.13.3)
GVAMD_0850|ADAM01000002|F|201738|203765|hypothetical	2028	hypothetical protein	Bacteria;Actinobacteria;Actinobacteridae;Bifidobacteriales;Bifidobacteriaceae;Gardnerella;Gardnerella vaginalis;Gardnerella vaginalis AMD	10440	1	12	0	0	170	1	none	none	none
GVAMD_0851|ADAM01000002|F|203762|204430|hypothetical	669	hypothetical protein	Bacteria;Actinobacteria;Actinobacteridae;Bifidobacteriales;Bifidobacteriaceae;Gardnerella;Gardnerella vaginalis;Gardnerella vaginalis AMD	96339	1	4	0	0	41	0	none	none	none
GVAMD_0853|ADAM01000002|R|205306|204653|hypothetical	654	hypothetical protein	Bacteria;Actinobacteria;Actinobacteridae;Bifidobacteriales;Bifidobacteriaceae;Gardnerella;Gardnerella vaginalis;Gardnerella vaginalis AMD	98237	1	6	0	1	70	0	none	none	none
GVAMD_0855|ADAM01000002|R|206607|205891|NifU-like	717	NifU-like Fe-S cluster formation protein	Bacteria;Actinobacteria;Actinobacteridae;Bifidobacteriales;Bifidobacteriaceae;Gardnerella;Gardnerella vaginalis;Gardnerella vaginalis AMD	90536	1	4	0	0	129	0	K04488	none	Putative iron-sulfur cluster assembly scaffold protein for SUF system, SufE2
GVAMD_0856|ADAM01000002|R|208065|206695|selenocysteine	1371	selenocysteine lyase/cysteine desulfurase	Bacteria;Actinobacteria;Actinobacteridae;Bifidobacteriales;Bifidobacteriaceae;Gardnerella;Gardnerella vaginalis;Gardnerella vaginalis AMD	30145	1	12	0	0	450	4	K11717	sufS; cysteine desulfurase / selenocysteine lyase [EC:2.8.1.7 4.4.1.16]	Cysteine desulfurase (EC 2.8.1.7), SufS subfamily
GVAMD_0858|ADAM01000002|R|210166|208919|cysteine	1248	cysteine desulfurase activator SufD	Bacteria;Actinobacteria;Actinobacteridae;Bifidobacteriales;Bifidobacteriaceae;Gardnerella;Gardnerella vaginalis;Gardnerella vaginalis AMD	38661	1	12	0	0	622	2	K09015	none	Iron-sulfur cluster assembly protein SufD
GVAMD_0859|ADAM01000002|R|211743|210166|cysteine	1578	cysteine desulfurase activator SufB	Bacteria;Actinobacteria;Actinobacteridae;Bifidobacteriales;Bifidobacteriaceae;Gardnerella;Gardnerella vaginalis;Gardnerella vaginalis AMD	20473	1	12	0	0	570	50	K09014	none	Iron-sulfur cluster assembly protein SufB
GVAMD_0860|ADAM01000002|F|211874|212059|hypothetical	186	hypothetical protein	Bacteria;Actinobacteria;Actinobacteridae;Bifidobacteriales;Bifidobacteriaceae;Gardnerella;Gardnerella vaginalis;Gardnerella vaginalis AMD	152134	1	4	0	0	5	0	none	none	none
GVAMD_0861|ADAM01000002|R|213650|212154|CTP	1497	CTP synthetase (UTP-ammonia lyase)	Bacteria;Actinobacteria;Actinobacteridae;Bifidobacteriales;Bifidobacteriaceae;Gardnerella;Gardnerella vaginalis;Gardnerella vaginalis AMD	23596	1	14	0	2	1675	52	K01937	E6.3.4.2, pyrG; CTP synthase [EC:6.3.4.2]	CTP synthase (EC 6.3.4.2)
GVAMD_0866|ADAM01000002|R|219396|218215|aminodeoxychorismate	1182	aminodeoxychorismate lyase	Bacteria;Actinobacteria;Actinobacteridae;Bifidobacteriales;Bifidobacteriaceae;Gardnerella;Gardnerella vaginalis;Gardnerella vaginalis AMD	43536	1	14	0	1	1136	1	K07082	none	FIG004453: protein YceG like
GVAMD_0867|ADAM01000002|R|219816|219442|endonuclease	375	endonuclease	Bacteria;Actinobacteria;Actinobacteridae;Bifidobacteriales;Bifidobacteriaceae;Gardnerella;Gardnerella vaginalis;Gardnerella vaginalis AMD	131250	1	12	0	0	1379	3	K07447	none	Putative Holliday junction resolvase (EC 3.1.-.-)
GVAMD_0870|ADAM01000002|R|223543|223097|hypothetical	447	hypothetical protein	Bacteria;Actinobacteria;Actinobacteridae;Bifidobacteriales;Bifidobacteriaceae;Gardnerella;Gardnerella vaginalis;Gardnerella vaginalis AMD	122933	1	12	0	0	839	8	none	none	none
GVAMD_0876|ADAM01000002|R|230918|227973|superfamily	2946	superfamily I DNA and RNA helicase	Bacteria;Actinobacteria;Actinobacteridae;Bifidobacteriales;Bifidobacteriaceae;Gardnerella;Gardnerella vaginalis;Gardnerella vaginalis AMD	2949	1	12	0	0	568	4	K03657	uvrD, pcrA; DNA helicase II / ATP-dependent DNA helicase PcrA [EC:3.6.1.-]	ATP-dependent DNA helicase UvrD/PcrA
GVAMD_0877|ADAM01000002|F|231077|231700|PRPP-binding	624	PRPP-binding adenine/guanine phosphoribosyltransferase	Bacteria;Actinobacteria;Actinobacteridae;Bifidobacteriales;Bifidobacteriaceae;Gardnerella;Gardnerella vaginalis	102031	2	12	0	0	478	2	K03816	xpt; xanthine phosphoribosyltransferase [EC:2.4.2.22]	Xanthine phosphoribosyltransferase (EC 2.4.2.22)
GVAMD_0878|ADAM01000002|F|232770|234044|acetyl-CoA	1275	acetyl-CoA acetyltransferase	Bacteria;Actinobacteria;Actinobacteridae;Bifidobacteriales;Bifidobacteriaceae;Gardnerella;Gardnerella vaginalis	36795	2	12	0	0	446	4	K00626	E2.3.1.9, atoB; acetyl-CoA C-acetyltransferase [EC:2.3.1.9]	3-ketoacyl-CoA thiolase (EC 2.3.1.16)
GVAMD_0879|ADAM01000002|F|234132|235514|hydroxymethylglutaryl-CoA	1383	hydroxymethylglutaryl-CoA reductase	Bacteria;Actinobacteria;Actinobacteridae;Bifidobacteriales;Bifidobacteriaceae;Gardnerella;Gardnerella vaginalis;Gardnerella vaginalis AMD	29367	1	12	0	0	170	3	K00054	E1.1.1.88; hydroxymethylglutaryl-CoA reductase [EC:1.1.1.88]	Hydroxymethylglutaryl-CoA reductase (EC 1.1.1.34)
GVAMD_0880|ADAM01000002|F|235810|236811|3-hydroxy-3-methylglutaryl	1002	3-hydroxy-3-methylglutaryl CoA synthase	Bacteria;Actinobacteria;Actinobacteridae;Bifidobacteriales;Bifidobacteriaceae;Gardnerella;Gardnerella vaginalis;Gardnerella vaginalis AMD	57991	1	12	0	0	137	1	K01641	E2.3.3.10, pksG; hydroxymethylglutaryl-CoA synthase [EC:2.3.3.10]	Hydroxymethylglutaryl-CoA synthase (EC 2.3.3.10)
GVAMD_0881|ADAM01000002|R|237056|236865|hypothetical	192	hypothetical protein	Bacteria;Actinobacteria;Actinobacteridae;Bifidobacteriales;Bifidobacteriaceae;Gardnerella;Gardnerella vaginalis;Gardnerella vaginalis AMD	151411	1	4	0	0	12	0	none	none	none
GVAMD_0889|ADAM01000002|R|247637|246870|ribonuclease	768	ribonuclease HII	Bacteria;Actinobacteria;Actinobacteridae;Bifidobacteriales;Bifidobacteriaceae;Gardnerella;Gardnerella vaginalis;Gardnerella vaginalis AMD	84519	1	4	0	0	87	0	K03470	E3.1.26.4B, rnhB; ribonuclease HII [EC:3.1.26.4]	Ribonuclease HII (EC 3.1.26.4)
GVAMD_0894|ADAM01000002|R|253026|252877|hypothetical	150	hypothetical protein	Bacteria;Actinobacteria;Actinobacteridae;Bifidobacteriales;Bifidobacteriaceae;Gardnerella;Gardnerella vaginalis;Gardnerella vaginalis AMD	156299	1	13	1	0	206	12	none	none	none
GVAMD_0900|ADAM01000002|F|259349|260170|dsRNA-specific	822	dsRNA-specific ribonuclease	Bacteria;Actinobacteria;Actinobacteridae;Bifidobacteriales;Bifidobacteriaceae;Gardnerella;Gardnerella vaginalis	78249	2	12	0	0	526	2	K03685	none	Ribonuclease III (EC 3.1.26.3)
GVAMD_0905|ADAM01000002|F|263422|263553|hypothetical	132	hypothetical protein	Bacteria;Actinobacteria;Actinobacteridae;Bifidobacteriales;Bifidobacteriaceae;Gardnerella;Gardnerella vaginalis;Gardnerella vaginalis AMD	158720	1	4	0	0	59	0	none	none	none
GVAMD_0909|ADAM01000002|F|268510|269658|hypothetical	1149	hypothetical protein	Bacteria;Actinobacteria;Actinobacteridae;Bifidobacteriales;Bifidobacteriaceae;Gardnerella;Gardnerella vaginalis;Gardnerella vaginalis AMD	46022	1	14	0	1	719	2	none	none	none
GVAMD_0912|ADAM01000002|F|270483|271082|16S	600	16S rRNA-processing protein rimM	Bacteria;Actinobacteria;Actinobacteridae;Bifidobacteriales;Bifidobacteriaceae;Gardnerella;Gardnerella vaginalis;Gardnerella vaginalis AMD	104884	1	12	0	0	501	4	K02860	none	16S rRNA processing protein RimM
GVAMD_0915|ADAM01000002|R|274649|273216|major	1434	major facilitator superfamily permease	Bacteria;Actinobacteria;Actinobacteridae;Bifidobacteriales;Bifidobacteriaceae;Gardnerella;Gardnerella vaginalis;Gardnerella vaginalis AMD	26473	1	6	0	1	347	0	none	none	none
GVAMD_0916|ADAM01000002|R|275603|274710|inosine-uridine	894	inosine-uridine nucleoside N-ribohydrolase	Bacteria;Actinobacteria;Actinobacteridae;Bifidobacteriales;Bifidobacteriaceae;Gardnerella;Gardnerella vaginalis;Gardnerella vaginalis AMD	69803	1	12	0	0	558	7	K01239	E3.2.2.1, iunH; purine nucleosidase [EC:3.2.2.1]	Inosine-uridine preferring nucleoside hydrolase (EC 3.2.2.1)
GVAMD_0918|ADAM01000002|R|279597|277159|RecG-like	2439	RecG-like helicase	Bacteria;Actinobacteria;Actinobacteridae;Bifidobacteriales;Bifidobacteriaceae;Gardnerella;Gardnerella vaginalis	5842	2	12	0	0	169	4	K03655	recG; ATP-dependent DNA helicase RecG [EC:3.6.1.-]	ATP-dependent DNA helicase RecG (EC 3.6.1.-)
GVAMD_0920|ADAM01000002|R|282374|280011|isopentenyl	2364	isopentenyl pyrophosphate isomerase	Bacteria;Actinobacteria;Actinobacteridae;Bifidobacteriales;Bifidobacteriaceae;Gardnerella;Gardnerella vaginalis;Gardnerella vaginalis AMD	6554	1	12	0	0	758	5	K01823	E5.3.3.2, idi; isopentenyl-diphosphate delta-isomerase [EC:5.3.3.2]	Isopentenyl-diphosphate delta-isomerase, FMN-dependent (EC 5.3.3.2)
GVAMD_0922|ADAM01000002|R|284816|283617|mevalonate	1200	mevalonate kinase	Bacteria;Actinobacteria;Actinobacteridae;Bifidobacteriales;Bifidobacteriaceae;Gardnerella;Gardnerella vaginalis;Gardnerella vaginalis AMD	42130	1	12	0	0	258	3	K00869	E2.7.1.36, MVK, mvaK1; mevalonate kinase [EC:2.7.1.36]	Mevalonate kinase (EC 2.7.1.36)
GVAMD_0927|ADAM01000002|F|286990|287184|hypothetical	195	hypothetical protein	Bacteria;Actinobacteria;Actinobacteridae;Bifidobacteriales;Bifidobacteriaceae;Gardnerella;Gardnerella vaginalis;Gardnerella vaginalis AMD	151069	1	4	0	0	19	0	none	none	none
GVAMD_0929|ADAM01000002|R|289135|289001|hypothetical	135	hypothetical protein	Bacteria;Actinobacteria;Actinobacteridae;Bifidobacteriales;Bifidobacteriaceae;Gardnerella;Gardnerella vaginalis;Gardnerella vaginalis AMD	158278	1	4	0	0	59	0	none	none	none
GVAMD_0930|ADAM01000002|R|289511|289155|hypothetical	357	hypothetical protein	Bacteria;Actinobacteria;Actinobacteridae;Bifidobacteriales;Bifidobacteriaceae;Gardnerella;Gardnerella vaginalis;Gardnerella vaginalis AMD	133346	1	4	0	0	80	0	none	none	none
GVAMD_0931|ADAM01000002|R|290947|289766|hypothetical	1182	hypothetical protein	Bacteria;Actinobacteria;Actinobacteridae;Bifidobacteriales;Bifidobacteriaceae;Gardnerella;Gardnerella vaginalis;Gardnerella vaginalis AMD	43537	1	15	10	16	28643	125	none	none	none
GVAMD_0932|ADAM01000002|R|292316|291459|DeoR-type	858	DeoR-type transcriptional regulator	Bacteria;Actinobacteria;Actinobacteridae;Bifidobacteriales;Bifidobacteriaceae;Gardnerella;Gardnerella vaginalis;Gardnerella vaginalis AMD	74026	1	13	2	0	261	2	K02081	agaR; DeoR family transcriptional regulator, aga operon transcriptional repressor	Predicted regulator of fructose utilization, DeoR family
GVAMD_0936|ADAM01000002|R|299721|297217|protease	2505	protease II	Bacteria;Actinobacteria;Actinobacteridae;Bifidobacteriales;Bifidobacteriaceae;Gardnerella;Gardnerella vaginalis;Gardnerella vaginalis AMD	5396	1	6	0	1	432	0	K01354	ptrB; oligopeptidase B [EC:3.4.21.83]	none
GVAMD_0937|ADAM01000002|R|301295|299811|conserved	1485	conserved hypothetical protein	Bacteria;Actinobacteria;Actinobacteridae;Bifidobacteriales;Bifidobacteriaceae;Gardnerella;Gardnerella vaginalis	24087	2	13	1	0	693	1	none	none	none
GVAMD_0939|ADAM01000002|F|303492|304592|eukaryotic	1101	eukaryotic diacylglycerol kinase-like sphingosine kinase	Bacteria;Actinobacteria;Actinobacteridae;Bifidobacteriales;Bifidobacteriaceae;Gardnerella;Gardnerella vaginalis;Gardnerella vaginalis AMD	49602	1	12	0	0	320	1	K07029	none	Transcription regulator [contains diacylglycerol kinase catalytic domain]
GVAMD_0941|ADAM01000002|F|306331|307437|ribonuclease	1107	ribonuclease HI	Bacteria;Actinobacteria;Actinobacteridae;Bifidobacteriales;Bifidobacteriaceae;Gardnerella;Gardnerella vaginalis;Gardnerella vaginalis AMD	49143	1	4	0	0	104	0	K03469	E3.1.26.4A, RNASEH1, rnhA; ribonuclease HI [EC:3.1.26.4]	Ribonuclease HI (EC 3.1.26.4)
GVAMD_0942|ADAM01000002|F|307867|307980|hypothetical	114	hypothetical protein	Bacteria;Actinobacteria;Actinobacteridae;Bifidobacteriales;Bifidobacteriaceae;Gardnerella;Gardnerella vaginalis;Gardnerella vaginalis AMD	161209	1	4	0	0	16	0	none	none	none
GVAMD_0952|ADAM01000002|R|321160|320255|tRNA	906	tRNA pseudouridine synthase	Bacteria;Actinobacteria;Actinobacteridae;Bifidobacteriales;Bifidobacteriaceae;Gardnerella;Gardnerella vaginalis;Gardnerella vaginalis AMD	68439	1	4	0	0	203	0	K06173	none	tRNA pseudouridine synthase A (EC 4.2.1.70)
GVAMD_0953|ADAM01000002|R|322427|321189|hypothetical	1239	hypothetical protein	Bacteria;Actinobacteria;Actinobacteridae;Bifidobacteriales;Bifidobacteriaceae;Gardnerella;Gardnerella vaginalis;Gardnerella vaginalis AMD	39275	1	12	0	0	186	1	none	none	none
GVAMD_0959|ADAM01000002|F|325166|325291|hypothetical	126	hypothetical protein	Bacteria;Actinobacteria;Actinobacteridae;Bifidobacteriales;Bifidobacteriaceae;Gardnerella;Gardnerella vaginalis;Gardnerella vaginalis AMD	159675	1	14	0	1	184	19	none	none	none
GVAMD_0960|ADAM01000002|R|325500|325282|translation	219	translation initiation factor 1 (IF-1)	Bacteria;Actinobacteria;Actinobacteridae;Bifidobacteriales;Bifidobacteriaceae;Gardnerella;Gardnerella vaginalis;Gardnerella vaginalis AMD	148365	1	12	0	0	385	16	K02518	IF-1, infA; translation initiation factor IF-1	Translation initiation factor 1
GVAMD_0977|ADAM01000002|F|334226|335446|hypothetical	1221	hypothetical protein	Bacteria;Actinobacteria;Actinobacteridae;Bifidobacteriales;Bifidobacteriaceae;Gardnerella;Gardnerella vaginalis	40568	3	14	0	1	2165	509	none	none	none
GVAMD_0985|ADAM01000002|R|344137|341963|4-alpha-glucanotransferase	2175	4-alpha-glucanotransferase	Bacteria;Actinobacteria;Actinobacteridae;Bifidobacteriales;Bifidobacteriaceae;Gardnerella;Gardnerella vaginalis	8446	2	15	3	5	3422	10	K00705	E2.4.1.25, malQ; 4-alpha-glucanotransferase [EC:2.4.1.25]	4-alpha-glucanotransferase (amylomaltase) (EC 2.4.1.25)
GVAMD_0988|ADAM01000002|R|345763|345467|conserved	297	conserved hypothetical protein	Bacteria;Actinobacteria;Actinobacteridae;Bifidobacteriales;Bifidobacteriaceae;Gardnerella;Gardnerella vaginalis	139934	2	12	0	0	674	5	none	none	none
GVAMD_0989|ADAM01000002|R|348897|345943|hypothetical	2955	hypothetical protein	Bacteria;Actinobacteria;Actinobacteridae;Bifidobacteriales;Bifidobacteriaceae;Gardnerella;Gardnerella vaginalis;Gardnerella vaginalis AMD	2930	1	4	0	0	169	0	none	none	none
GVAMD_0990|ADAM01000002|R|349160|348966|hypothetical	195	hypothetical protein	Bacteria;Actinobacteria;Actinobacteridae;Bifidobacteriales;Bifidobacteriaceae;Gardnerella;Gardnerella vaginalis;Gardnerella vaginalis AMD	151070	1	4	0	0	2	0	none	none	none
GVAMD_0998|ADAM01000002|R|357822|357520|co-chaperonin	303	co-chaperonin GroES (HSP10)	Bacteria;Actinobacteria;Actinobacteridae;Bifidobacteriales;Bifidobacteriaceae;Gardnerella;Gardnerella vaginalis	139290	2	14	0	1	1185	371	K04078	groES, HSPE1; chaperonin GroES	Heat shock protein 60 family co-chaperone GroES
GVAMD_1004|ADAM01000002|R|367518|366310|hypothetical	1209	hypothetical protein	Bacteria;Actinobacteria;Actinobacteridae;Bifidobacteriales;Bifidobacteriaceae;Gardnerella;Gardnerella vaginalis;Gardnerella vaginalis AMD	41469	1	15	4	4	9291	102	none	none	none
GVAMD_1005|ADAM01000002|R|368956|368048|hypothetical	909	hypothetical protein	Bacteria;Actinobacteria;Actinobacteridae;Bifidobacteriales;Bifidobacteriaceae;Gardnerella;Gardnerella vaginalis;Gardnerella vaginalis AMD	68131	1	6	0	1	452	0	none	none	none
GVAMD_1006|ADAM01000002|R|370181|369414|hypothetical	768	hypothetical protein	Bacteria;Actinobacteria;Actinobacteridae;Bifidobacteriales;Bifidobacteriaceae;Gardnerella;Gardnerella vaginalis;Gardnerella vaginalis AMD	84520	1	14	0	2	8634	9	none	none	none
GVAMD_1009|ADAM01000002|R|373563|372160|xanthine/uracil/vitamin	1404	xanthine/uracil/vitamin C permease	Bacteria;Actinobacteria;Actinobacteridae;Bifidobacteriales;Bifidobacteriaceae;Gardnerella;Gardnerella vaginalis;Gardnerella vaginalis AMD	28123	1	15	4	2	4632	273	K06901	pbuG; putative MFS transporter, AGZA family, xanthine/uracil permease	Guanine-hypoxanthine permease
GVAMD_1010|ADAM01000002|F|373546|373722|hypothetical	177	hypothetical protein	Bacteria;Actinobacteria;Actinobacteridae;Bifidobacteriales;Bifidobacteriaceae;Gardnerella;Gardnerella vaginalis;Gardnerella vaginalis AMD	153158	1	13	1	0	290	62	none	none	none
GVAMD_1012|ADAM01000002|R|375726|374674|ABC-type	1053	ABC-type phosphate transporter, permease component	Bacteria;Actinobacteria;Actinobacteridae;Bifidobacteriales;Bifidobacteriaceae;Gardnerella;Gardnerella vaginalis;Gardnerella vaginalis AMD	53229	1	12	0	0	65	1	K02038	pstA; phosphate transport system permease protein	Phosphate transport system permease protein PstA (TC 3.A.1.7.1)
GVAMD_1014|ADAM01000002|R|378046|376781|ABC-type	1266	ABC-type phosphate transporter, periplasmic component	Bacteria;Actinobacteria;Actinobacteridae;Bifidobacteriales;Bifidobacteriaceae;Gardnerella;Gardnerella vaginalis;Gardnerella vaginalis AMD	37440	1	12	0	0	125	9	K02040	pstS; phosphate transport system substrate-binding protein	Phosphate ABC transporter, periplasmic phosphate-binding protein PstS (TC 3.A.1.7.1)
GVAMD_1015|ADAM01000002|R|378963|378253|nucleoside	711	nucleoside phosphorylase	Bacteria;Actinobacteria;Actinobacteridae;Bifidobacteriales;Bifidobacteriaceae;Gardnerella;Gardnerella vaginalis;Gardnerella vaginalis AMD	91220	1	4	0	0	250	0	K01243	mtnN, mtn, pfs; S-adenosylhomocysteine/5'-methylthioadenosine nucleosidase [EC:3.2.2.9]	S-adenosylhomocysteine nucleosidase (EC 3.2.2.9)
GVAMD_1019|ADAM01000002|R|383889|382456|hypothetical	1434	hypothetical protein	Bacteria;Actinobacteria;Actinobacteridae;Bifidobacteriales;Bifidobacteriaceae;Gardnerella;Gardnerella vaginalis	26474	2	12	0	0	1617	18	none	none	Cell division initiation protein DivIVA
GVAMD_1023|ADAM01000002|R|389586|389284|ribosomal	303	ribosomal protein S15	Bacteria;Actinobacteria;Actinobacteridae;Bifidobacteriales;Bifidobacteriaceae;Gardnerella;Gardnerella vaginalis	139291	2	14	0	3	1260	482	K02956	RP-S15, rpsO; small subunit ribosomal protein S15	SSU ribosomal protein S15p (S13e)
GVAMD_1026|ADAM01000002|R|391795|391625|hypothetical	171	hypothetical protein	Bacteria;Actinobacteria;Actinobacteridae;Bifidobacteriales;Bifidobacteriaceae;Gardnerella;Gardnerella vaginalis;Gardnerella vaginalis AMD	153794	1	4	0	0	4	0	none	none	none
GVAMD_1029|ADAM01000002|R|397533|396100|UDP-N-acetylglucosamine	1434	UDP-N-acetylglucosamine enolpyruvyl transferase	Bacteria;Actinobacteria;Actinobacteridae;Bifidobacteriales;Bifidobacteriaceae;Gardnerella;Gardnerella vaginalis	26475	2	12	0	0	1178	26	K00790	murA; UDP-N-acetylglucosamine 1-carboxyvinyltransferase [EC:2.5.1.7]	UDP-N-acetylglucosamine 1-carboxyvinyltransferase (EC 2.5.1.7)
GVAMD_1031|ADAM01000002|R|401332|399770|glutamyl-	1563	glutamyl- and glutaminyl-tRNA synthetase	Bacteria;Actinobacteria;Actinobacteridae;Bifidobacteriales;Bifidobacteriaceae;Gardnerella;Gardnerella vaginalis;Gardnerella vaginalis AMD	20997	1	15	1	1	2252	37	K01885	EARS, gltX; glutamyl-tRNA synthetase [EC:6.1.1.17]	Glutamyl-tRNA synthetase (EC 6.1.1.17)
GVAMD_1036|ADAM01000002|R|405116|404067|transcriptional	1050	transcriptional regulator	Bacteria;Actinobacteria;Actinobacteridae;Bifidobacteriales;Bifidobacteriaceae;Gardnerella;Gardnerella vaginalis;Gardnerella vaginalis AMD	53470	1	12	0	0	664	30	K02529	lacI, galR; LacI family transcriptional regulator	Novel Xylose regulator from LacI family
GVAMD_1037|ADAM01000002|R|406522|405128|glycosidase	1395	glycosidase	Bacteria;Actinobacteria;Actinobacteridae;Bifidobacteriales;Bifidobacteriaceae;Gardnerella;Gardnerella vaginalis;Gardnerella vaginalis AMD	28605	1	12	0	0	648	13	none	none	Neopullulanase (EC 3.2.1.135)
GVAMD_1038|ADAM01000002|R|407390|406578|ABC-type	813	ABC-type sugar transporter, permease component	Bacteria;Actinobacteria;Actinobacteridae;Bifidobacteriales;Bifidobacteriaceae;Gardnerella;Gardnerella vaginalis;Gardnerella vaginalis AMD	79321	1	12	0	0	354	12	K02026	ABC.MS.P1; multiple sugar transport system permease protein	N-Acetyl-D-glucosamine ABC transport system, permease protein 2
GVAMD_1039|ADAM01000002|R|408369|407404|ABC-type	966	ABC-type sugar transporter, permease component	Bacteria;Actinobacteria;Actinobacteridae;Bifidobacteriales;Bifidobacteriaceae;Gardnerella;Gardnerella vaginalis;Gardnerella vaginalis AMD	61692	1	14	0	2	2738	25	K02025	ABC.MS.P; multiple sugar transport system permease protein	N-Acetyl-D-glucosamine ABC transport system, permease protein 1
GVAMD_1040|ADAM01000002|R|409652|408372|ABC-type	1281	ABC-type sugar transporter, periplasmic component	Bacteria;Actinobacteria;Actinobacteridae;Bifidobacteriales;Bifidobacteriaceae;Gardnerella;Gardnerella vaginalis;Gardnerella vaginalis AMD	36369	1	15	1	2	2648	16	K05813	ugpB; sn-glycerol 3-phosphate transport system substrate-binding protein	Glycerol-3-phosphate ABC transporter, periplasmic glycerol-3-phosphate-binding protein (TC 3.A.1.1.3)
GVAMD_1042|ADAM01000002|R|413582|411786|arginyl-tRNA	1797	arginyl-tRNA synthetase	Bacteria;Actinobacteria;Actinobacteridae;Bifidobacteriales;Bifidobacteriaceae;Gardnerella;Gardnerella vaginalis;Gardnerella vaginalis AMD	14532	1	15	2	1	1423	43	K01887	RARS, argS; arginyl-tRNA synthetase [EC:6.1.1.19]	Arginyl-tRNA synthetase (EC 6.1.1.19)
GVAMD_1043|ADAM01000002|R|416478|413713|valyl-tRNA	2766	valyl-tRNA synthetase	Bacteria;Actinobacteria;Actinobacteridae;Bifidobacteriales;Bifidobacteriaceae;Gardnerella;Gardnerella vaginalis;Gardnerella vaginalis AMD	3732	1	15	1	4	5019	344	K01873	VARS, valS; valyl-tRNA synthetase [EC:6.1.1.9]	Valyl-tRNA synthetase (EC 6.1.1.9)
GVAMD_1044|ADAM01000002|R|418101|416527|ABC-type	1575	ABC-type dipeptide transporter, periplasmic component	Bacteria;Actinobacteria;Actinobacteridae;Bifidobacteriales;Bifidobacteriaceae;Gardnerella;Gardnerella vaginalis	20577	2	15	2	1	1316	5	K02035	ABC.PE.S; peptide/nickel transport system substrate-binding protein	Dipeptide-binding ABC transporter, periplasmic substrate-binding component (TC 3.A.1.5.2)
GVAMD_1049|ADAM01000002|F|421550|424018|acyltransferase	2469	acyltransferase	Bacteria;Actinobacteria;Actinobacteridae;Bifidobacteriales;Bifidobacteriaceae;Gardnerella;Gardnerella vaginalis	5656	2	14	0	1	1706	5	none	none	STRUCTURAL ELEMENTS; Cell Exterior; surface polysaccharides/antigens
GVAMD_1055|ADAM01000002|F|429765|430265|ribonucleotide	501	ribonucleotide reduction protein	Bacteria;Actinobacteria;Actinobacteridae;Bifidobacteriales;Bifidobacteriaceae;Gardnerella;Gardnerella vaginalis;Gardnerella vaginalis AMD	116341	1	12	0	0	214	4	K03647	none	Ribonucleotide reduction protein NrdI
GVAMD_1056|ADAM01000002|F|430359|432566|ribonucleotide	2208	ribonucleotide reductase, alpha subunit	Bacteria;Actinobacteria;Actinobacteridae;Bifidobacteriales;Bifidobacteriaceae;Gardnerella;Gardnerella vaginalis;Gardnerella vaginalis AMD	8086	1	13	1	0	1187	61	K00525	E1.17.4.1A, nrdA, nrdE; ribonucleoside-diphosphate reductase alpha chain [EC:1.17.4.1]	Ribonucleotide reductase of class Ib (aerobic), alpha subunit (EC 1.17.4.1)
GVAMD_1057|ADAM01000002|F|432664|433758|ribonucleotide	1095	ribonucleotide reductase, beta subunit	Bacteria;Actinobacteria;Actinobacteridae;Bifidobacteriales;Bifidobacteriaceae;Gardnerella;Gardnerella vaginalis;Gardnerella vaginalis AMD	50025	1	12	0	0	384	136	K00526	E1.17.4.1B, nrdB, nrdF; ribonucleoside-diphosphate reductase beta chain [EC:1.17.4.1]	Ribonucleotide reductase of class Ib (aerobic), beta subunit (EC 1.17.4.1)
GVAMD_1058|ADAM01000002|F|434113|434706|hypothetical	594	hypothetical protein	Bacteria;Actinobacteria;Actinobacteridae;Bifidobacteriales;Bifidobacteriaceae;Gardnerella;Gardnerella vaginalis;Gardnerella vaginalis AMD	105555	1	12	0	0	795	2	none	none	none
GVAMD_1061|ADAM01000002|R|435660|435544|hypothetical	117	hypothetical protein	Bacteria;Actinobacteria;Actinobacteridae;Bifidobacteriales;Bifidobacteriaceae;Gardnerella;Gardnerella vaginalis;Gardnerella vaginalis AMD	160958	1	4	0	0	30	0	none	none	none
GVAMD_1062|ADAM01000002|F|436109|436579|ribosomal	471	ribosomal protein L18E	Bacteria;Actinobacteria;Actinobacteridae;Bifidobacteriales;Bifidobacteriaceae;Gardnerella;Gardnerella vaginalis	119946	3	12	0	0	41	13	none	none	none
GVAMD_1064|ADAM01000002|F|437302|438474|hypothetical	1173	hypothetical protein	Bacteria;Actinobacteria;Actinobacteridae;Bifidobacteriales;Bifidobacteriaceae;Gardnerella;Gardnerella vaginalis;Gardnerella vaginalis AMD	44222	1	12	0	0	48	27	none	none	none
GVAMD_1066|ADAM01000002|F|439213|439386|hypothetical	174	hypothetical protein	Bacteria;Actinobacteria;Actinobacteridae;Bifidobacteriales;Bifidobacteriaceae;Gardnerella;Gardnerella vaginalis;Gardnerella vaginalis AMD	153463	1	12	0	0	31	49	none	none	none
GVAMD_1068|ADAM01000002|R|441419|440679|response	741	response regulator (CheY receiver/HTH DNA-binding)	Bacteria;Actinobacteria;Actinobacteridae;Bifidobacteriales;Bifidobacteriaceae;Gardnerella;Gardnerella vaginalis;Gardnerella vaginalis AMD	87823	1	4	0	0	43	0	K07685	narP; two-component system, NarL family, nitrate/nitrite response regulator NarP	Nitrate/nitrite response regulator protein
GVAMD_1069|ADAM01000002|F|441613|442224|hypothetical	612	hypothetical protein	Bacteria;Actinobacteria;Actinobacteridae;Bifidobacteriales;Bifidobacteriaceae;Gardnerella;Gardnerella vaginalis;Gardnerella vaginalis AMD	103438	1	12	0	0	110	1	none	none	none
GVAMD_1070|ADAM01000002|R|442880|442281|hypothetical	600	hypothetical protein	Bacteria;Actinobacteria;Actinobacteridae;Bifidobacteriales;Bifidobacteriaceae;Gardnerella;Gardnerella vaginalis;Gardnerella vaginalis AMD	104885	1	14	0	2	129	10	none	none	none
GVAMD_1071|ADAM01000002|R|443771|442926|ABC-type	846	ABC-type antimicrobial peptide transporter, ATPase component	Bacteria;Actinobacteria;Actinobacteridae;Bifidobacteriales;Bifidobacteriaceae;Gardnerella;Gardnerella vaginalis;Gardnerella vaginalis AMD	75468	1	12	0	0	154	9	K09810	ABC.LPT.A, lolD; lipoprotein-releasing system ATP-binding protein [EC:3.6.3.-]	Macrolide export ATP-binding/permease protein MacB (EC 3.6.3.-)
GVAMD_1072|ADAM01000002|R|445051|443822|ABC	1230	ABC lipoprotein transporter permease	Bacteria;Actinobacteria;Actinobacteridae;Bifidobacteriales;Bifidobacteriaceae;Gardnerella;Gardnerella vaginalis;Gardnerella vaginalis AMD	39922	1	12	0	0	176	4	none	none	Cell division protein FtsX
GVAMD_1077|ADAM01000002|R|450971|450522|hypothetical	450	hypothetical protein	Bacteria;Actinobacteria;Actinobacteridae;Bifidobacteriales;Bifidobacteriaceae;Gardnerella;Gardnerella vaginalis;Gardnerella vaginalis AMD	122567	1	8	0	0	0	1	none	none	Type I restriction-modification system, restriction subunit R (EC 3.1.21.3)
GVAMD_1083|ADAM01000002|R|456935|455892|thiamine	1044	thiamine biosynthesis-associated membrane lipoprotein	Bacteria;Actinobacteria;Actinobacteridae;Bifidobacteriales;Bifidobacteriaceae;Gardnerella;Gardnerella vaginalis;Gardnerella vaginalis AMD	54010	1	12	0	0	3	2	none	none	Thiamin biosynthesis lipoprotein ApbE
GVAMD_1084|ADAM01000002|R|458194|456944|Fic	1251	Fic family protein	Bacteria;Actinobacteria;Actinobacteridae;Bifidobacteriales;Bifidobacteriaceae;Gardnerella;Gardnerella vaginalis;Gardnerella vaginalis AMD	38459	1	12	0	0	5	40	none	none	Type I restriction-modification system, specificity subunit S (EC 3.1.21.3)
GVAMD_1086|ADAM01000002|R|461391|458491|conserved	2901	conserved hypothetical protein	Bacteria;Actinobacteria;Actinobacteridae;Bifidobacteriales;Bifidobacteriaceae;Gardnerella;Gardnerella vaginalis;Gardnerella vaginalis AMD	3100	1	8	0	0	0	180	none	none	none
GVAMD_1087|ADAM01000002|R|463494|461395|Adenine	2100	Adenine specific DNA methylase Mod	Bacteria;Actinobacteria;Actinobacteridae;Bifidobacteriales;Bifidobacteriaceae;Gardnerella;Gardnerella vaginalis;Gardnerella vaginalis AMD	9390	1	12	0	0	2	39	none	none	Type III restriction-modification system methylation subunit (EC 2.1.1.72)
GVAMD_1088|ADAM01000002|R|464685|463669|filamentation	1017	filamentation induced by cAMP protein Fic	Bacteria;Actinobacteria;Actinobacteridae;Bifidobacteriales;Bifidobacteriaceae;Gardnerella;Gardnerella vaginalis;Gardnerella vaginalis AMD	56562	1	12	0	0	2	52	none	none	none
GVAMD_1092|ADAM01000002|R|466175|465999|hypothetical	177	hypothetical protein	Bacteria;Actinobacteria;Actinobacteridae;Bifidobacteriales;Bifidobacteriaceae;Gardnerella;Gardnerella vaginalis;Gardnerella vaginalis AMD	153159	1	12	0	0	2	1	none	none	none
GVAMD_1093|ADAM01000002|R|466405|466199|hypothetical	207	hypothetical protein	Bacteria;Actinobacteria;Actinobacteridae;Bifidobacteriales;Bifidobacteriaceae;Gardnerella;Gardnerella vaginalis;Gardnerella vaginalis AMD	149630	1	4	0	0	1	0	none	none	none
GVAMD_1094|ADAM01000002|R|466962|466729|F0F1-type	234	F0F1-type ATP synthase, epsilon subunit	Bacteria;Actinobacteria;Actinobacteridae;Bifidobacteriales;Bifidobacteriaceae;Gardnerella;Gardnerella vaginalis;Gardnerella vaginalis AMD	146632	1	14	0	2	1646	87	none	none	ATP synthase epsilon chain (EC 3.6.3.14)
GVAMD_1102|ADAM01000002|R|474946|473897|homoserine	1050	homoserine trans-succinylase	Bacteria;Actinobacteria;Actinobacteridae;Bifidobacteriales;Bifidobacteriaceae;Gardnerella;Gardnerella vaginalis	53471	2	12	0	0	326	6	K00651	metA; homoserine O-succinyltransferase [EC:2.3.1.46]	Homoserine O-succinyltransferase (EC 2.3.1.46)
GVAMD_1103|ADAM01000002|R|476282|475257|thioredoxin	1026	thioredoxin domain-containing protein	Bacteria;Actinobacteria;Actinobacteridae;Bifidobacteriales;Bifidobacteriaceae;Gardnerella;Gardnerella vaginalis	55697	2	12	0	0	556	3	none	none	FIG000875: Thioredoxin domain-containing protein EC-YbbN
GVAMD_1104|ADAM01000002|R|477430|476324|hypothetical	1107	hypothetical protein	Bacteria;Actinobacteria;Actinobacteridae;Bifidobacteriales;Bifidobacteriaceae;Gardnerella;Gardnerella vaginalis	49144	2	12	0	0	754	4	none	none	none
GVAMD_1106|ADAM01000002|F|479257|480243|FKBP-type	987	FKBP-type peptidyl-prolyl cis-trans isomerase 1	Bacteria;Actinobacteria;Actinobacteridae;Bifidobacteriales;Bifidobacteriaceae;Gardnerella;Gardnerella vaginalis;Gardnerella vaginalis AMD	59584	1	12	0	0	1222	3	K03772	fkpA; FKBP-type peptidyl-prolyl cis-trans isomerase FkpA [EC:5.2.1.8]	FKBP-type peptidyl-prolyl cis-trans isomerase FkpA precursor (EC 5.2.1.8)
GVAMD_1109|ADAM01000002|R|485506|482744|ABC-type	2763	ABC-type antimicrobial peptide transporter, permease component	Bacteria;Actinobacteria;Actinobacteridae;Bifidobacteriales;Bifidobacteriaceae;Gardnerella;Gardnerella vaginalis	3748	2	12	0	0	566	4	K02004	ABC.CD.P;	none
GVAMD_1113|ADAM01000002|R|488725|488156|aspartokinase	570	aspartokinase	Bacteria;Actinobacteria;Actinobacteridae;Bifidobacteriales;Bifidobacteriaceae;Gardnerella;Gardnerella vaginalis;Gardnerella vaginalis AMD	108354	1	5	1	0	531	0	K00928	E2.7.2.4, lysC; aspartate kinase [EC:2.7.2.4]	Aspartokinase (EC 2.7.2.4)
GVAMD_1114|ADAM01000002|R|489553|488789|aspartokinase	765	aspartokinase	Bacteria;Actinobacteria;Actinobacteridae;Bifidobacteriales;Bifidobacteriaceae;Gardnerella;Gardnerella vaginalis;Gardnerella vaginalis AMD	84915	1	12	0	0	322	7	K00928	E2.7.2.4, lysC; aspartate kinase [EC:2.7.2.4]	Aspartokinase (EC 2.7.2.4)
GVAMD_1118|ADAM01000002|R|493590|493210|Flp	381	Flp pilus assembly protein TadG	Bacteria;Actinobacteria;Actinobacteridae;Bifidobacteriales;Bifidobacteriaceae;Gardnerella;Gardnerella vaginalis	130585	2	4	0	0	16	0	none	none	none
GVAMD_1123|ADAM01000002|R|497543|496353|chromosome	1191	chromosome partitioning ATPase	Bacteria;Actinobacteria;Actinobacteridae;Bifidobacteriales;Bifidobacteriaceae;Gardnerella;Gardnerella vaginalis	42820	2	4	0	0	7	0	none	none	none
GVAMD_1125|ADAM01000010|R|190109|189741|hypothetical	369	hypothetical protein	Bacteria;Actinobacteria;Actinobacteridae;Bifidobacteriales;Bifidobacteriaceae;Gardnerella;Gardnerella vaginalis;Gardnerella vaginalis AMD	131962	1	6	0	1	215	0	none	none	none
GVAMD_1126|ADAM01000010|F|187128|189419|hypothetical	2292	hypothetical protein	Bacteria;Actinobacteria;Actinobacteridae;Bifidobacteriales;Bifidobacteriaceae;Gardnerella;Gardnerella vaginalis;Gardnerella vaginalis AMD	7198	1	13	1	0	637	190	none	none	none
GVAMD_1127|ADAM01000010|F|185828|186958|LPS	1131	LPS biosynthesis protein	Bacteria;Actinobacteria;Actinobacteridae;Bifidobacteriales;Bifidobacteriaceae;Gardnerella;Gardnerella vaginalis;Gardnerella vaginalis AMD	47353	1	4	0	0	504	0	K07271	none	Lipopolysaccharide cholinephosphotransferase LicD1 (EC 2.7.8.-)
GVAMD_1128|ADAM01000010|R|185511|183715|CTP:phosphocholine	1797	CTP:phosphocholine cytidylyltransferase/choline kinase	Bacteria;Actinobacteria;Actinobacteridae;Bifidobacteriales;Bifidobacteriaceae;Gardnerella;Gardnerella vaginalis;Gardnerella vaginalis AMD	14533	1	12	0	0	186	1	none	none	Cholinephosphate cytidylyltransferase (EC 2.7.7.15)
GVAMD_1129|ADAM01000010|F|182985|183152|hypothetical	168	hypothetical protein	Bacteria;Actinobacteria;Actinobacteridae;Bifidobacteriales;Bifidobacteriaceae;Gardnerella;Gardnerella vaginalis;Gardnerella vaginalis AMD	154138	1	4	0	0	2	0	none	none	none
GVAMD_1130|ADAM01000010|F|182841|182960|hypothetical	120	hypothetical protein	Bacteria;Actinobacteria;Actinobacteridae;Bifidobacteriales;Bifidobacteriaceae;Gardnerella;Gardnerella vaginalis;Gardnerella vaginalis AMD	160730	1	4	0	0	9	0	none	none	none
GVAMD_1131|ADAM01000010|F|181082|182716|hypothetical	1635	hypothetical membrane protein	Bacteria;Actinobacteria;Actinobacteridae;Bifidobacteriales;Bifidobacteriaceae;Gardnerella;Gardnerella vaginalis;Gardnerella vaginalis AMD	18709	1	4	0	0	528	0	none	none	none
GVAMD_1132|ADAM01000010|F|180174|180995|cell	822	cell wall biogenesis glycosyltransferase	Bacteria;Actinobacteria;Actinobacteridae;Bifidobacteriales;Bifidobacteriaceae;Gardnerella;Gardnerella vaginalis;Gardnerella vaginalis AMD	78251	1	4	0	0	509	0	none	none	Glycosyltransferase
GVAMD_1133|ADAM01000010|F|177741|179951|hypothetical	2211	hypothetical protein	Bacteria;Actinobacteria;Actinobacteridae;Bifidobacteriales;Bifidobacteriaceae;Gardnerella;Gardnerella vaginalis;Gardnerella vaginalis AMD	8052	1	12	0	0	1016	1	none	none	Beta-1,3-glucosyltransferase
GVAMD_1134|ADAM01000010|R|177531|176695|ABC-type	837	ABC-type polysaccharide/polyol phosphate exporter, permease component	Bacteria;Actinobacteria;Actinobacteridae;Bifidobacteriales;Bifidobacteriaceae;Gardnerella;Gardnerella vaginalis;Gardnerella vaginalis AMD	76510	1	12	0	0	402	1	K01992	ABC-2.P; ABC-2 type transport system permease protein	O-antigen export system, permease protein
GVAMD_1135|ADAM01000010|R|176640|175333|ABC-type	1308	ABC-type polysaccharide/polyol phosphate transporter, ATPase component	Bacteria;Actinobacteria;Actinobacteridae;Bifidobacteriales;Bifidobacteriaceae;Gardnerella;Gardnerella vaginalis;Gardnerella vaginalis AMD	34444	1	14	0	1	662	1	K01990	ABC-2.A; ABC-2 type transport system ATP-binding protein	Teichoic acid export ATP-binding protein TagH (EC 3.6.3.40)
GVAMD_1136|ADAM01000010|F|173138|175282|glycosyltransferase	2145	glycosyltransferase	Bacteria;Actinobacteria;Actinobacteridae;Bifidobacteriales;Bifidobacteriaceae;Gardnerella;Gardnerella vaginalis;Gardnerella vaginalis AMD	8856	1	15	1	1	827	11	none	none	Putative glycosyltransferase
GVAMD_1137|ADAM01000010|R|173022|171775|UDP-galactopyranose	1248	UDP-galactopyranose mutase	Bacteria;Actinobacteria;Actinobacteridae;Bifidobacteriales;Bifidobacteriaceae;Gardnerella;Gardnerella vaginalis;Gardnerella vaginalis AMD	38662	1	12	0	0	475	1	K01854	none	UDP-galactopyranose mutase (EC 5.4.99.9)
GVAMD_1139|ADAM01000010|R|170148|169069|drug/metabolite	1080	drug/metabolite transporter (DMT) superfamily permease	Bacteria;Actinobacteria;Actinobacteridae;Bifidobacteriales;Bifidobacteriaceae;Gardnerella;Gardnerella vaginalis	51212	2	12	0	0	359	1	none	none	Drug/metabolite transporter (DMT) superfamily protein
GVAMD_1143|ADAM01000010|F|165177|165977|ABC-type	801	ABC-type dipeptide/oligopeptide/nickel transporter, permease component	Bacteria;Actinobacteria;Actinobacteridae;Bifidobacteriales;Bifidobacteriaceae;Gardnerella;Gardnerella vaginalis;Gardnerella vaginalis AMD	80635	1	12	0	0	429	1	none	none	none
GVAMD_1146|ADAM01000010|R|163193|163080|hypothetical	114	hypothetical protein	Bacteria;Actinobacteria;Actinobacteridae;Bifidobacteriales;Bifidobacteriaceae;Gardnerella;Gardnerella vaginalis;Gardnerella vaginalis AMD	161212	1	12	0	0	183	1	none	none	none
GVAMD_1150|ADAM01000002|R|567250|566921|hypothetical	330	hypothetical protein	Bacteria;Actinobacteria;Actinobacteridae;Bifidobacteriales;Bifidobacteriaceae;Gardnerella;Gardnerella vaginalis;Gardnerella vaginalis AMD	136222	1	12	0	0	264	1	none	none	none
GVAMD_1154|ADAM01000002|F|559191|561614|hypothetical	2424	hypothetical protein	Bacteria;Actinobacteria;Actinobacteridae;Bifidobacteriales;Bifidobacteriaceae;Gardnerella;Gardnerella vaginalis;Gardnerella vaginalis AMD	5968	1	13	1	0	1144	7	none	none	none
GVAMD_1159|ADAM01000002|F|553767|555182|conserved	1416	conserved hypothetical protein	Bacteria;Actinobacteria;Actinobacteridae;Bifidobacteriales;Bifidobacteriaceae;Gardnerella;Gardnerella vaginalis;Gardnerella vaginalis AMD	27428	1	12	0	0	445	4	none	none	none
GVAMD_1170|ADAM01000002|R|540308|538848|replicative	1461	replicative DNA helicase	Bacteria;Actinobacteria;Actinobacteridae;Bifidobacteriales;Bifidobacteriaceae;Gardnerella;Gardnerella vaginalis	25125	2	13	1	0	798	1	K02314	dnaB; replicative DNA helicase [EC:3.6.1.-]	Replicative DNA helicase (EC 3.6.1.-)
GVAMD_1171|ADAM01000002|R|538832|537414|UDP-N-acetylmuramyl	1419	UDP-N-acetylmuramyl tripeptide synthase	Bacteria;Actinobacteria;Actinobacteridae;Bifidobacteriales;Bifidobacteriaceae;Gardnerella;Gardnerella vaginalis;Gardnerella vaginalis AMD	27297	1	12	0	0	448	1	K01928	E6.3.2.13, murE; UDP-N-acetylmuramoylalanyl-D-glutamate--2,6-diaminopimelate ligase [EC:6.3.2.13]	none
GVAMD_1172|ADAM01000002|R|537408|536611|glutamine	798	glutamine amidotransferase	Bacteria;Actinobacteria;Actinobacteridae;Bifidobacteriales;Bifidobacteriaceae;Gardnerella;Gardnerella vaginalis;Gardnerella vaginalis AMD	80984	1	12	0	0	175	3	K07009	none	none
GVAMD_1173|ADAM01000002|F|535874|536482|uracil	609	uracil phosphoribosyltransferase	Bacteria;Actinobacteria;Actinobacteridae;Bifidobacteriales;Bifidobacteriaceae;Gardnerella;Gardnerella vaginalis;Gardnerella vaginalis AMD	103802	1	12	0	0	1280	159	K00761	E2.4.2.9, upp; uracil phosphoribosyltransferase [EC:2.4.2.9]	Uracil phosphoribosyltransferase (EC 2.4.2.9)
GVAMD_1174|ADAM01000002|F|534944|535552|hypothetical	609	hypothetical protein	Bacteria;Actinobacteria;Actinobacteridae;Bifidobacteriales;Bifidobacteriaceae;Gardnerella;Gardnerella vaginalis;Gardnerella vaginalis AMD	103801	1	4	0	0	98	0	none	none	none
GVAMD_1175|ADAM01000002|F|533692|534852|hypothetical	1161	hypothetical protein	Bacteria;Actinobacteria;Actinobacteridae;Bifidobacteriales;Bifidobacteriaceae;Gardnerella;Gardnerella vaginalis;Gardnerella vaginalis AMD	45124	1	12	0	0	131	1	K01567	none	none
GVAMD_1176|ADAM01000002|F|533573|533686|hypothetical	114	hypothetical protein	Bacteria;Actinobacteria;Actinobacteridae;Bifidobacteriales;Bifidobacteriaceae;Gardnerella;Gardnerella vaginalis;Gardnerella vaginalis AMD	161210	1	4	0	0	2	0	none	none	none
GVAMD_1177|ADAM01000002|F|531165|533402|polyphosphate	2238	polyphosphate kinase	Bacteria;Actinobacteria;Actinobacteridae;Bifidobacteriales;Bifidobacteriaceae;Gardnerella;Gardnerella vaginalis;Gardnerella vaginalis AMD	7793	1	14	0	1	2469	66	K00937	ppk; polyphosphate kinase [EC:2.7.4.1]	Polyphosphate kinase (EC 2.7.4.1)
GVAMD_1179|ADAM01000002|R|529619|528570|glutamyl-	1050	glutamyl- and glutaminyl-tRNA synthetase	Bacteria;Actinobacteria;Actinobacteridae;Bifidobacteriales;Bifidobacteriaceae;Gardnerella;Gardnerella vaginalis;Gardnerella vaginalis AMD	53472	1	12	0	0	168	4	K01885	EARS, gltX; glutamyl-tRNA synthetase [EC:6.1.1.17]	glutamyl-Q-tRNA synthetase
GVAMD_1180|ADAM01000002|R|528535|527735|TIM-barrel	801	TIM-barrel fold enzyme	Bacteria;Actinobacteria;Actinobacteridae;Bifidobacteriales;Bifidobacteriaceae;Gardnerella;Gardnerella vaginalis;Gardnerella vaginalis AMD	80634	1	14	0	1	233	28	K06997	none	Hypothetical protein YggS, proline synthase co-transcribed bacterial homolog PROSC
GVAMD_1181|ADAM01000002|F|526881|527696|2-keto-4-pentenoate	816	2-keto-4-pentenoate	Bacteria;Actinobacteria;Actinobacteridae;Bifidobacteriales;Bifidobacteriaceae;Gardnerella;Gardnerella vaginalis;Gardnerella vaginalis AMD	78927	1	12	0	0	459	16	K01828	none	Fumarylacetoacetate hydrolase family protein
GVAMD_1182|ADAM01000002|R|526566|523972|ClpB	2595	ClpB ATP-binding subunit of Clp protease	Bacteria;Actinobacteria;Actinobacteridae;Bifidobacteriales;Bifidobacteriaceae;Gardnerella;Gardnerella vaginalis;Gardnerella vaginalis AMD	4775	1	14	0	1	578	1377	K03695	clpB; ATP-dependent Clp protease ATP-binding subunit ClpB	ClpB protein
GVAMD_1184|ADAM01000002|R|522428|521499|hypothetical	930	hypothetical protein	Bacteria;Actinobacteria;Actinobacteridae;Bifidobacteriales;Bifidobacteriaceae;Gardnerella;Gardnerella vaginalis;Gardnerella vaginalis AMD	65654	1	12	0	0	788	24	none	none	Orotate phosphoribosyltransferase (EC 2.4.2.10)
GVAMD_1189|ADAM01000002|F|516163|518328|ABC-type	2166	ABC-type multidrug transporter, ATPase component	Bacteria;Actinobacteria;Actinobacteridae;Bifidobacteriales;Bifidobacteriaceae;Gardnerella;Gardnerella vaginalis;Gardnerella vaginalis AMD	8554	1	14	0	1	823	6	K01990	ABC-2.A; ABC-2 type transport system ATP-binding protein	ABC-type multidrug transport system, ATPase component
GVAMD_1192|ADAM01000002|R|513973|513677|aspartyl/glutamyl-tRNA	297	aspartyl/glutamyl-tRNA amidotransferase subunit C	Bacteria;Actinobacteria;Actinobacteridae;Bifidobacteriales;Bifidobacteriaceae;Gardnerella;Gardnerella vaginalis;Gardnerella vaginalis AMD	139935	1	12	0	0	428	251	K02435	gatC; aspartyl-tRNA(Asn)/glutamyl-tRNA (Gln) amidotransferase subunit C [EC:6.3.5.6 6.3.5.7]	Aspartyl-tRNA(Asn) amidotransferase subunit C (EC 6.3.5.6)
GVAMD_1193|ADAM01000002|R|513673|512132|Asp-tRNAAsn/Glu-tRNAGln	1542	Asp-tRNAAsn/Glu-tRNAGln amidotransferase A subunit	Bacteria;Actinobacteria;Actinobacteridae;Bifidobacteriales;Bifidobacteriaceae;Gardnerella;Gardnerella vaginalis;Gardnerella vaginalis AMD	21761	1	15	3	1	4175	280	K02433	gatA; aspartyl-tRNA(Asn)/glutamyl-tRNA (Gln) amidotransferase subunit A [EC:6.3.5.6 6.3.5.7]	Aspartyl-tRNA(Asn) amidotransferase subunit A (EC 6.3.5.6)
GVAMD_1195|ADAM01000002|R|510348|509434|acetyltransferase	915	acetyltransferase	Bacteria;Actinobacteria;Actinobacteridae;Bifidobacteriales;Bifidobacteriaceae;Gardnerella;Gardnerella vaginalis	67454	2	14	0	1	828	8	K00657	E2.3.1.57, speG; diamine N-acetyltransferase [EC:2.3.1.57]	Spermidine N1-acetyltransferase (EC 2.3.1.57)
GVAMD_1205|ADAM01000002|R|500015|499485|CRCB-like	531	CRCB-like protein	Bacteria;Actinobacteria;Actinobacteridae;Bifidobacteriales;Bifidobacteriaceae;Gardnerella;Gardnerella vaginalis	113037	2	4	0	0	312	0	none	none	none
GVAMD_1207|ADAM01000003|F|49966|50661|phosphatidylglycerophosphate	696	phosphatidylglycerophosphate synthase	Bacteria;Actinobacteria;Actinobacteridae;Bifidobacteriales;Bifidobacteriaceae;Gardnerella;Gardnerella vaginalis	93067	2	12	0	0	1783	5	K00995	E2.7.8.5, pgsA; CDP-diacylglycerol--glycerol-3-phosphate 3-phosphatidyltransferase [EC:2.7.8.5]	CDP-diacylglycerol--glycerol-3-phosphate 3-phosphatidyltransferase (EC 2.7.8.5)
GVAMD_1210|ADAM01000003|R|46244|46032|hypothetical	213	hypothetical protein	Bacteria;Actinobacteria;Actinobacteridae;Bifidobacteriales;Bifidobacteriaceae;Gardnerella;Gardnerella vaginalis;Gardnerella vaginalis AMD	149014	1	4	0	0	69	0	none	none	none
GVAMD_1211|ADAM01000003|F|44315|45976|sortase	1662	sortase (surface protein transpeptidase)	Bacteria;Actinobacteria;Actinobacteridae;Bifidobacteriales;Bifidobacteriaceae;Gardnerella;Gardnerella vaginalis;Gardnerella vaginalis AMD	17954	1	14	0	2	1404	2	none	none	none
GVAMD_1212|ADAM01000003|F|40275|44096|hypothetical	3822	hypothetical protein	Bacteria;Actinobacteria;Actinobacteridae;Bifidobacteriales;Bifidobacteriaceae;Gardnerella;Gardnerella vaginalis	965	2	15	2	5	7564	22	none	none	none
GVAMD_1213|ADAM01000003|R|40276|40091|hypothetical	186	hypothetical protein	Bacteria;Actinobacteria;Actinobacteridae;Bifidobacteriales;Bifidobacteriaceae;Gardnerella;Gardnerella vaginalis;Gardnerella vaginalis AMD	152135	1	4	0	0	600	0	none	none	none
GVAMD_1221|ADAM01000003|R|27086|26970|hypothetical	117	hypothetical protein	Bacteria;Actinobacteria;Actinobacteridae;Bifidobacteriales;Bifidobacteriaceae;Gardnerella;Gardnerella vaginalis;Gardnerella vaginalis AMD	160962	1	4	0	0	31	0	none	none	none
GVAMD_1223|ADAM01000003|R|25647|22984|conserved	2664	conserved hypothetical protein	Bacteria;Actinobacteria;Actinobacteridae;Bifidobacteriales;Bifidobacteriaceae;Gardnerella;Gardnerella vaginalis	4262	2	12	0	0	1141	3	K14205	none	Putative membrane protein found fused to lysyl-tRNA synthetase like protein
GVAMD_1230|ADAM01000003|F|14009|14713|hypothetical	705	hypothetical protein	Bacteria;Actinobacteria;Actinobacteridae;Bifidobacteriales;Bifidobacteriaceae;Gardnerella;Gardnerella vaginalis;Gardnerella vaginalis AMD	91990	1	14	0	2	5087	1	none	none	none
GVAMD_1231|ADAM01000003|F|13699|13824|hypothetical	126	hypothetical protein	Bacteria;Actinobacteria;Actinobacteridae;Bifidobacteriales;Bifidobacteriaceae;Gardnerella;Gardnerella vaginalis;Gardnerella vaginalis AMD	159677	1	5	1	0	37	0	none	none	none
GVAMD_1232|ADAM01000003|F|11856|13667|conserved	1812	conserved hypothetical protein	Bacteria;Actinobacteria;Actinobacteridae;Bifidobacteriales;Bifidobacteriaceae;Gardnerella;Gardnerella vaginalis;Gardnerella vaginalis AMD	14204	1	4	0	0	596	0	none	none	none
GVAMD_1233|ADAM01000003|F|11694|11825|hypothetical	132	hypothetical protein	Bacteria;Actinobacteria;Actinobacteridae;Bifidobacteriales;Bifidobacteriaceae;Gardnerella;Gardnerella vaginalis;Gardnerella vaginalis AMD	158721	1	4	0	0	6	0	none	none	none
GVAMD_1234|ADAM01000003|F|10144|11697|conserved	1554	conserved hypothetical protein	Bacteria;Actinobacteria;Actinobacteridae;Bifidobacteriales;Bifidobacteriaceae;Gardnerella;Gardnerella vaginalis;Gardnerella vaginalis AMD	21297	1	12	0	0	299	1	none	none	none
GVAMD_1236|ADAM01000003|F|7144|8523|alanine	1380	alanine racemase	Bacteria;Actinobacteria;Actinobacteridae;Bifidobacteriales;Bifidobacteriaceae;Gardnerella;Gardnerella vaginalis;Gardnerella vaginalis AMD	29566	1	4	0	0	245	0	K01775	E5.1.1.1, alr; alanine racemase [EC:5.1.1.1]	Alanine racemase (EC 5.1.1.1)
GVAMD_1237|ADAM01000003|F|6482|7057|hypothetical	576	hypothetical protein	Bacteria;Actinobacteria;Actinobacteridae;Bifidobacteriales;Bifidobacteriaceae;Gardnerella;Gardnerella vaginalis	107575	2	12	0	0	144	1	none	none	none
GVAMD_1242|ADAM01000003|R|2209|2093|hypothetical	117	hypothetical protein	Bacteria;Actinobacteria;Actinobacteridae;Bifidobacteriales;Bifidobacteriaceae;Gardnerella;Gardnerella vaginalis;Gardnerella vaginalis AMD	160961	1	4	0	0	3	0	none	none	none
GVAMD_1243|ADAM01000003|F|1808|1942|hypothetical	135	hypothetical protein	Bacteria;Actinobacteria;Actinobacteridae;Bifidobacteriales;Bifidobacteriaceae;Gardnerella;Gardnerella vaginalis;Gardnerella vaginalis AMD	158279	1	4	0	0	2	0	none	none	none
GVAMD_1245|ADAM01000004|F|2051|2209|hypothetical	159	hypothetical protein	Bacteria;Actinobacteria;Actinobacteridae;Bifidobacteriales;Bifidobacteriaceae;Gardnerella;Gardnerella vaginalis;Gardnerella vaginalis AMD	155135	1	15	2	4	2509	325	none	none	none
GVAMD_1247|ADAM01000005|R|1852|494|stage	1359	stage 0 sporulation protein J	Bacteria;Actinobacteria;Actinobacteridae;Bifidobacteriales;Bifidobacteriaceae;Gardnerella;Gardnerella vaginalis	30979	2	14	0	1	1111	1	K03497	parB, spo0J; chromosome partitioning protein, ParB family	Chromosome (plasmid) partitioning protein ParB
GVAMD_1249|ADAM01000005|R|4289|3579|S-adenosylmethionine-dependent	711	S-adenosylmethionine-dependent methyltransferase	Bacteria;Actinobacteria;Actinobacteridae;Bifidobacteriales;Bifidobacteriaceae;Gardnerella;Gardnerella vaginalis;Gardnerella vaginalis AMD	91221	1	12	0	0	380	4	K03501	gidB; glucose inhibited division protein B [EC:2.1.-.-]	rRNA small subunit 7-methylguanosine (m7G) methyltransferase GidB
GVAMD_1252|ADAM01000005|R|6412|6164|hypothetical	249	hypothetical protein	Bacteria;Actinobacteria;Actinobacteridae;Bifidobacteriales;Bifidobacteriaceae;Gardnerella;Gardnerella vaginalis	144999	2	13	1	0	237	3	none	none	none
GVAMD_1284|ADAM01000005|R|44144|44010|hypothetical	135	hypothetical protein	Bacteria;Actinobacteria;Actinobacteridae;Bifidobacteriales;Bifidobacteriaceae;Gardnerella;Gardnerella vaginalis;Gardnerella vaginalis AMD	158280	1	12	0	0	9	1	none	none	none
GVAMD_1285|ADAM01000005|F|44163|44822|carbonic	660	carbonic anhydrase	Bacteria;Actinobacteria;Actinobacteridae;Bifidobacteriales;Bifidobacteriaceae;Gardnerella;Gardnerella vaginalis;Gardnerella vaginalis AMD	97408	1	4	0	0	231	0	K01673	E4.2.1.1A, cynT; carbonic anhydrase [EC:4.2.1.1]	Carbonic anhydrase (EC 4.2.1.1)
GVAMD_1290|ADAM01000005|F|49282|51549|cation-transporting	2268	cation-transporting ATPase	Bacteria;Actinobacteria;Actinobacteridae;Bifidobacteriales;Bifidobacteriaceae;Gardnerella;Gardnerella vaginalis;Gardnerella vaginalis AMD	7450	1	12	0	0	215	5	K01533	none	Copper-translocating P-type ATPase (EC 3.6.3.4)
GVAMD_1293|ADAM01000005|R|57321|54571|hypothetical	2751	hypothetical protein	Bacteria;Actinobacteria;Actinobacteridae;Bifidobacteriales;Bifidobacteriaceae;Gardnerella;Gardnerella vaginalis;Gardnerella vaginalis AMD	3812	1	14	0	1	864	62	none	none	none
GVAMD_1299|ADAM01000005|F|63878|64027|hypothetical	150	hypothetical protein	Bacteria;Actinobacteria;Actinobacteridae;Bifidobacteriales;Bifidobacteriaceae;Gardnerella;Gardnerella vaginalis;Gardnerella vaginalis AMD	156300	1	4	0	0	15	0	none	none	none
GVAMD_1300|ADAM01000005|R|64940|64434|deoxycytidine	507	deoxycytidine triphosphate deaminase	Bacteria;Actinobacteria;Actinobacteridae;Bifidobacteriales;Bifidobacteriaceae;Gardnerella;Gardnerella vaginalis;Gardnerella vaginalis AMD	115625	1	12	0	0	299	3	K01494	E3.5.4.13, dcd; dCTP deaminase [EC:3.5.4.13]	Deoxycytidine triphosphate deaminase (EC 3.5.4.13)
GVAMD_1301|ADAM01000005|F|65014|65139|hypothetical	126	hypothetical protein	Bacteria;Actinobacteria;Actinobacteridae;Bifidobacteriales;Bifidobacteriaceae;Gardnerella;Gardnerella vaginalis;Gardnerella vaginalis AMD	159678	1	4	0	0	71	0	none	none	none
GVAMD_1303|ADAM01000005|F|68534|69532|rRNA	999	rRNA methylase	Bacteria;Actinobacteria;Actinobacteridae;Bifidobacteriales;Bifidobacteriaceae;Gardnerella;Gardnerella vaginalis;Gardnerella vaginalis AMD	58323	1	6	0	1	465	0	K03218	none	23S rRNA (guanosine-2'-O-) -methyltransferase rlmB (EC 2.1.1.-)
GVAMD_1304|ADAM01000005|F|69529|71304|hypothetical	1776	hypothetical protein	Bacteria;Actinobacteria;Actinobacteridae;Bifidobacteriales;Bifidobacteriaceae;Gardnerella;Gardnerella vaginalis;Gardnerella vaginalis AMD	15016	1	13	1	0	612	2	none	none	none
GVAMD_1305|ADAM01000005|R|73232|71439|trypsin-like	1794	trypsin-like serine protease	Bacteria;Actinobacteria;Actinobacteridae;Bifidobacteriales;Bifidobacteriaceae;Gardnerella;Gardnerella vaginalis	14604	2	12	0	0	1660	1	K01362	none	none
GVAMD_1306|ADAM01000005|F|73418|74743|queuine/archaeosine	1326	queuine/archaeosine tRNA-ribosyltransferase	Bacteria;Actinobacteria;Actinobacteridae;Bifidobacteriales;Bifidobacteriaceae;Gardnerella;Gardnerella vaginalis;Gardnerella vaginalis AMD	33263	1	12	0	0	472	1	K00773	none	tRNA-guanine transglycosylase (EC 2.4.2.29)
GVAMD_1308|ADAM01000005|F|75039|75848|esterase	810	esterase	Bacteria;Actinobacteria;Actinobacteridae;Bifidobacteriales;Bifidobacteriaceae;Gardnerella;Gardnerella vaginalis;Gardnerella vaginalis AMD	79673	1	12	0	0	142	1	none	none	Phospholipase/carboxylesterase family protein (EC 3.1.-.-)
GVAMD_1313|ADAM01000005|F|80930|81871|ABC-type	942	ABC-type sugar transporter, periplasmic component	Bacteria;Actinobacteria;Actinobacteridae;Bifidobacteriales;Bifidobacteriaceae;Gardnerella;Gardnerella vaginalis	64260	2	12	0	0	381	10	K10439	rbsB; ribose transport system substrate-binding protein	Ribose ABC transport system, periplasmic ribose-binding protein RbsB (TC 3.A.1.2.1)
GVAMD_1317|ADAM01000005|F|85079|86998|glycosidase	1920	glycosidase	Bacteria;Actinobacteria;Actinobacteridae;Bifidobacteriales;Bifidobacteriaceae;Gardnerella;Gardnerella vaginalis;Gardnerella vaginalis AMD	12182	1	12	0	0	294	41	K01182	E3.2.1.10; oligo-1,6-glucosidase [EC:3.2.1.10]	Oligo-1,6-glucosidase (EC 3.2.1.10)
GVAMD_1318|ADAM01000005|R|87794|87024|NAD-dependent	771	NAD-dependent protein deacetylase	Bacteria;Actinobacteria;Actinobacteridae;Bifidobacteriales;Bifidobacteriaceae;Gardnerella;Gardnerella vaginalis;Gardnerella vaginalis AMD	84177	1	12	0	0	113	32	K12410	npdA; NAD-dependent deacetylase [EC:3.5.1.-]	NAD-dependent protein deacetylase of SIR2 family
HMPREF0044_0213|NZ_ACFG01000004|R|223041|221905|glycerol-3-phosphate-transporting	1137	glycerol-3-phosphate-transporting ATPase	Bacteria;Actinobacteria;Actinobacteridae;Actinomycetales;Actinomycineae;Actinomycetaceae;Actinomyces;Actinomyces coleocanis;Actinomyces coleocanis DSM 15436	46714	1	4	0	0	2	0	K10112	msmX, msmK; maltose/maltodextrin transport system ATP-binding protein	Maltose/maltodextrin transport ATP-binding protein MalK (EC 3.6.3.19)
HMPREF0044_0229|NZ_ACFG01000004|R|243910|242246|chaperone	1665	chaperone GroEL	Bacteria;Actinobacteria;Actinobacteridae;Actinomycetales;Actinomycineae;Actinomycetaceae;Actinomyces;Actinomyces coleocanis;Actinomyces coleocanis DSM 15436	17747	1	8	0	0	0	1	K04077	groEL, HSPD1; chaperonin GroEL	Heat shock protein 60 family chaperone GroEL
HMPREF0044_0283|NZ_ACFG01000004|F|298653|299111|conserved	459	conserved hypothetical protein	Bacteria;Actinobacteria;Actinobacteridae;Actinomycetales;Actinomycineae;Actinomycetaceae;Actinomyces;Actinomyces coleocanis;Actinomyces coleocanis DSM 15436	121050	1	8	0	0	0	1	none	none	none
HMPREF0044_0392|NZ_ACFG01000004|F|424302|428213|DNA-directed	3912	DNA-directed RNA polymerase	Bacteria;Actinobacteria;Actinobacteridae;Actinomycetales;Actinomycineae;Actinomycetaceae;Actinomyces;Actinomyces coleocanis;Actinomyces coleocanis DSM 15436	888	1	4	0	0	8	0	K03046	rpoC; DNA-directed RNA polymerase subunit beta' [EC:2.7.7.6]	DNA-directed RNA polymerase beta' subunit (EC 2.7.7.6)
HMPREF0044_0395|NZ_ACFG01000004|F|429021|429491|ribosomal	471	ribosomal protein S7	Bacteria;Actinobacteria;Actinobacteridae;Actinomycetales;Actinomycineae;Actinomycetaceae;Actinomyces;Actinomyces coleocanis;Actinomyces coleocanis DSM 15436	119560	1	12	0	0	2	5	K02992	RP-S7, rpsG; small subunit ribosomal protein S7	SSU ribosomal protein S7p (S5e)
HMPREF0044_0397|NZ_ACFG01000004|F|431898|433085|elongation	1188	elongation factor EF1A	Bacteria;Actinobacteria;Actinobacteridae;Actinomycetales;Actinomycineae;Actinomycetaceae;Actinomyces;Actinomyces coleocanis;Actinomyces coleocanis DSM 15436	42827	1	12	0	0	223	2513	K02358	EF-TU, tufA; elongation factor EF-Tu [EC:3.6.5.3]	Translation elongation factor Tu
HMPREF0044_0593|NZ_ACFG01000029|F|23307|24986|glucose-6-phosphate	1680	glucose-6-phosphate isomerase	Bacteria;Actinobacteria;Actinobacteridae;Actinomycetales;Actinomycineae;Actinomycetaceae;Actinomyces;Actinomyces coleocanis;Actinomyces coleocanis DSM 15436	17299	1	8	0	0	0	1	K01810	GPI, pgi; glucose-6-phosphate isomerase [EC:5.3.1.9]	Glucose-6-phosphate isomerase (EC 5.3.1.9)
HMPREF0044_0881|NZ_ACFG01000030|F|290764|292392|F0F1	1629	F0F1 ATP synthase subunit alpha	Bacteria;Actinobacteria;Actinobacteridae;Actinomycetales;Actinomycineae;Actinomycetaceae;Actinomyces;Actinomyces coleocanis;Actinomyces coleocanis DSM 15436	18800	1	4	0	0	3	0	K02111	ATPF1A, atpA; F-type H+-transporting ATPase subunit alpha [EC:3.6.3.14]	ATP synthase alpha chain (EC 3.6.3.14)
HMPREF0044_0919|NZ_ACFG01000030|F|331802|332710|possible	909	possible integrase/recombinase	Bacteria;Actinobacteria;Actinobacteridae;Actinomycetales;Actinomycineae;Actinomycetaceae;Actinomyces;Actinomyces coleocanis;Actinomyces coleocanis DSM 15436	67796	1	2	0	1	0	0	K04763	xerD; integrase/recombinase XerD	Tyrosine recombinase XerC
HMPREF0044_1121|NZ_ACFG01000031|R|153|16|hypothetical	138	hypothetical protein	Bacteria;Actinobacteria;Actinobacteridae;Actinomycetales;Actinomycineae;Actinomycetaceae;Actinomyces;Actinomyces coleocanis;Actinomyces coleocanis DSM 15436	157493	1	15	12	136	80	457	none	none	none
HMPREF0044_1256|NZ_ACFG01000034|F|28629|29822|phosphoglycerate	1194	phosphoglycerate kinase	Bacteria;Actinobacteria;Actinobacteridae;Actinomycetales;Actinomycineae;Actinomycetaceae;Actinomyces;Actinomyces coleocanis;Actinomyces coleocanis DSM 15436	42370	1	8	0	0	0	1	K00927	PGK, pgk; phosphoglycerate kinase [EC:2.7.2.3]	Phosphoglycerate kinase (EC 2.7.2.3)
HMPREF0058_0622|NZ_ACFH01000040|R|14367|13528|iron	840	iron dependent regulatory protein	Bacteria;Actinobacteria;Actinobacteridae;Actinomycetales;Actinomycineae;Actinomycetaceae;Actinomyces;Actinomyces urogenitalis;Actinomyces urogenitalis DSM 15434	75851	1	1	1	0	0	0	K03709	troR; DtxR family transcriptional regulator, Mn-dependent transcriptional regulator	Iron-dependent repressor IdeR/DtxR
HMPREF0058_0664|NZ_ACFH01000045|R|6194|3483|endopeptidase	2712	endopeptidase Clp	Bacteria;Actinobacteria;Actinobacteridae;Actinomycetales;Actinomycineae;Actinomycetaceae;Actinomyces;Actinomyces urogenitalis;Actinomyces urogenitalis DSM 15434	3971	1	2	0	1	0	0	K03695	clpB; ATP-dependent Clp protease ATP-binding subunit ClpB	ClpB protein
HMPREF0058_1386|NZ_ACFH01000104|F|67908|68006|protein	99	protein of hypothetical function DUF1713	Bacteria;Actinobacteria;Actinobacteridae;Actinomycetales;Actinomycineae;Actinomycetaceae;Actinomyces;Actinomyces urogenitalis;Actinomyces urogenitalis DSM 15434	161419	1	4	0	0	1	0	none	none	none
HMPREF0058_1407|NZ_ACFH01000104|F|93311|94501|elongation	1191	elongation factor EF1A	Bacteria;Actinobacteria;Actinobacteridae;Actinomycetales;Actinomycineae;Actinomycetaceae;Actinomyces;Actinomyces urogenitalis;Actinomyces urogenitalis DSM 15434	42601	1	11	5	3	0	1	K02358	EF-TU, tufA; elongation factor EF-Tu [EC:3.6.5.3]	Translation elongation factor Tu
HMPREF0058_1541|NZ_ACFH01000109|F|69986|70129|hypothetical	144	hypothetical protein	Bacteria;Actinobacteria;Actinobacteridae;Actinomycetales;Actinomycineae;Actinomycetaceae;Actinomyces;Actinomyces urogenitalis;Actinomyces urogenitalis DSM 15434	156695	1	2	0	1	0	0	none	none	none
HMPREF0061_0281|ADNT01000022|F|45742|47568|chaperone	1827	chaperone DnaK	Bacteria;Firmicutes;Lactobacillales;Aerococcaceae;Aerococcus;Aerococcus viridans;Aerococcus viridans ATCC 11563	13845	1	2	0	1	0	0	K04043	dnaK; molecular chaperone DnaK	Chaperone protein DnaK
HMPREF0061_0962|ADNT01000070|F|12034|14199|cell	2166	cell division protein FtsH	Bacteria;Firmicutes;Lactobacillales;Aerococcaceae;Aerococcus;Aerococcus viridans;Aerococcus viridans ATCC 11563	8513	1	4	0	0	4	0	K03798	ftsH, hflB; cell division protease FtsH [EC:3.4.24.-]	Cell division protein FtsH (EC 3.4.24.-)
HMPREF0061_0969|ADNT01000070|F|19817|20800|elongation	984	elongation factor G	Bacteria;Firmicutes;Lactobacillales;Aerococcaceae;Aerococcus;Aerococcus viridans;Aerococcus viridans ATCC 11563	59602	1	12	0	0	1	45	K02355	EF-G, fusA; elongation factor EF-G [EC:3.6.5.3]	Translation elongation factor G
HMPREF0061_1068|ADNT01000077|F|17423|21004|DNA-directed	3582	DNA-directed RNA polymerase subunit beta	Bacteria;Firmicutes;Lactobacillales;Aerococcaceae;Aerococcus;Aerococcus viridans;Aerococcus viridans ATCC 11563	1316	1	2	0	1	0	0	K03043	rpoB; DNA-directed RNA polymerase subunit beta [EC:2.7.7.6]	DNA-directed RNA polymerase beta subunit (EC 2.7.7.6)
HMPREF0061_1069|ADNT01000077|F|21037|24693|DNA-directed	3657	DNA-directed RNA polymerase subunit beta prime	Bacteria;Firmicutes;Lactobacillales;Aerococcaceae;Aerococcus;Aerococcus viridans;Aerococcus viridans ATCC 11563	1176	1	1	3	0	0	0	K03046	rpoC; DNA-directed RNA polymerase subunit beta' [EC:2.7.7.6]	DNA-directed RNA polymerase beta' subunit (EC 2.7.7.6)
HMPREF0061_1353|ADNT01000089|F|1275|2027|triose-phosphate	753	triose-phosphate isomerase	Bacteria;Firmicutes;Lactobacillales;Aerococcaceae;Aerococcus;Aerococcus viridans;Aerococcus viridans ATCC 11563	86039	1	1	1	0	0	0	K01803	TPI, tpiA; triosephosphate isomerase (TIM) [EC:5.3.1.1]	Triosephosphate isomerase (EC 5.3.1.1)
HMPREF0061_1355|ADNT01000089|F|3657|4958|phosphopyruvate	1302	phosphopyruvate hydratase	Bacteria;Firmicutes;Lactobacillales;Aerococcaceae;Aerococcus;Aerococcus viridans;Aerococcus viridans ATCC 11563	34643	1	1	1	0	0	0	K01689	ENO, eno; enolase [EC:4.2.1.11]	Enolase (EC 4.2.1.11)
HMPREF0061_1379|ADNT01000092|F|1|1161|elongation	1161	elongation factor G	Bacteria;Firmicutes;Lactobacillales;Aerococcaceae;Aerococcus;Aerococcus viridans;Aerococcus viridans ATCC 11563	44945	1	8	0	0	0	1	K02355	EF-G, fusA; elongation factor EF-G [EC:3.6.5.3]	Translation elongation factor G
HMPREF0061_1380|ADNT01000092|F|1330|2517|elongation	1188	elongation factor EF1A	Bacteria;Firmicutes;Lactobacillales;Aerococcaceae;Aerococcus;Aerococcus viridans;Aerococcus viridans ATCC 11563	42835	1	9	1	0	0	1	K02358	EF-TU, tufA; elongation factor EF-Tu [EC:3.6.5.3]	Translation elongation factor Tu
HMPREF0061_1396|ADNT01000092|F|16501|17136|50S	636	50S ribosomal protein L3	Bacteria;Firmicutes;Lactobacillales;Aerococcaceae;Aerococcus;Aerococcus viridans;Aerococcus viridans ATCC 11563	100198	1	4	0	0	2	0	K02906	RP-L3, rplC; large subunit ribosomal protein L3	LSU ribosomal protein L3p (L3e)
HMPREF0061_1408|ADNT01000092|F|21952|22494|50S	543	50S ribosomal protein L5	Bacteria;Firmicutes;Lactobacillales;Aerococcaceae;Aerococcus;Aerococcus viridans;Aerococcus viridans ATCC 11563	111310	1	1	1	0	0	0	K02931	RP-L5, rplE; large subunit ribosomal protein L5	LSU ribosomal protein L5p (L11e)
HMPREF0061_1412|ADNT01000092|F|23821|24186|50S	366	50S ribosomal protein L18	Bacteria;Firmicutes;Lactobacillales;Aerococcaceae;Aerococcus;Aerococcus viridans;Aerococcus viridans ATCC 11563	131985	1	11	5	7	0	1	K02881	RP-L18, rplR; large subunit ribosomal protein L18	LSU ribosomal protein L18p (L5e)
HMPREF0061_1512|ADNT01000094|R|40723|39620|SN-glycerol-3-phosphate	1104	SN-glycerol-3-phosphate ABC superfamily ATP binding cassette transporter, ABC protein	Bacteria;Firmicutes;Lactobacillales;Aerococcaceae;Aerococcus;Aerococcus viridans;Aerococcus viridans ATCC 11563	49159	1	10	0	1	0	2	K10112	msmX, msmK; maltose/maltodextrin transport system ATP-binding protein	Multiple sugar ABC transporter, ATP-binding protein
HMPREF0061_1556|ADNT01000095|F|15105|16727|chaperonin	1623	chaperonin GroL	Bacteria;Firmicutes;Lactobacillales;Aerococcaceae;Aerococcus;Aerococcus viridans;Aerococcus viridans ATCC 11563	18999	1	10	0	1	0	1	K04077	groEL, HSPD1; chaperonin GroEL	Heat shock protein 60 family chaperone GroEL
HMPREF0061_1783|ADNT01000112|F|211|510|PTS	300	PTS family porter, phosphocarrier protein HPR	Bacteria;Firmicutes;Lactobacillales;Aerococcaceae;Aerococcus;Aerococcus viridans;Aerococcus viridans ATCC 11563	139319	1	15	4	30	65	161	K11189	PTS-HPR; phosphocarrier protein	none
HMPREF0072_0002|NZ_ABYO01000002|F|419|1678|succinoglycan	1260	succinoglycan biosynthesis protein	Bacteria;Firmicutes;Clostridia;Clostridiales;Clostridiales Family XI. Incertae Sedis	37659	2	4	0	0	1	0	none	none	Protein-L-isoaspartate O-methyltransferase (EC 2.1.1.77)
HMPREF0072_0072|NZ_ABYO01000003|F|64362|64523|conserved	162	conserved hypothetical protein	Bacteria;Firmicutes	154503	2	4	0	0	3	0	none	none	none
HMPREF0072_0074|NZ_ABYO01000003|F|64898|65668|replication	771	replication initiation protein	Bacteria;Firmicutes	83827	2	4	0	0	1	0	none	none	none
HMPREF0072_0077|NZ_ABYO01000003|F|66995|68038|conjugal	1044	conjugal transfer protein	Bacteria;Firmicutes	53741	2	4	0	0	1	0	K03205	virD4; type IV secretion system protein VirD4	Coupling protein VirD4, ATPase required for T-DNA transfer
HMPREF0072_0078|NZ_ABYO01000003|F|68078|69916|site-specific	1839	site-specific DNA recombinase	Bacteria;Firmicutes	13584	3	8	0	0	0	1	none	none	Site-specific recombinase
HMPREF0072_0079|NZ_ABYO01000003|F|69992|70564|TetR	573	TetR family transcriptional regulator	Bacteria;Firmicutes	107597	9	12	0	0	9	18	none	none	none
HMPREF0072_0080|NZ_ABYO01000003|F|70615|71133|protein	519	protein of hypothetical function DUF1706	Bacteria;Firmicutes	113998	3	12	0	0	9	17	none	none	none
HMPREF0072_0081|NZ_ABYO01000003|F|71274|73013|ABC	1740	ABC superfamily ATP binding cassette	Bacteria;Firmicutes	15806	3	12	0	0	2	10	K06147	ABCB-BAC; ATP-binding cassette, subfamily B, bacterial	Transport ATP-binding protein CydD
HMPREF0072_0083|NZ_ABYO01000003|F|74691|76235|ABC	1545	ABC superfamily ATP binding cassette transporter, ABC protein	Bacteria;Firmicutes	21518	5	12	0	0	1	7	K02006	cbiO; cobalt/nickel transport system ATP-binding protein	Duplicated ATPase component BL0693 of energizing module of predicted ECF transporter
HMPREF0072_0084|NZ_ABYO01000003|F|76225|76929|ABC	705	ABC superfamily ATP binding cassette transporter permease protein	Bacteria;Firmicutes	91635	3	8	0	0	0	4	K02008	cbiQ; cobalt/nickel transport system permease protein	Transmembrane component BL0694 of energizing module of predicted ECF transporter
HMPREF0072_0085|NZ_ABYO01000003|F|76940|77524|conserved	585	conserved hypothetical protein	Bacteria;Firmicutes	106249	6	8	0	0	0	1	none	none	Substrate-specific component BL0695 of predicted ECF transporter
HMPREF0072_0090|NZ_ABYO01000003|F|81446|81769|conserved	324	conserved hypothetical protein	Bacteria;Firmicutes	136582	4	8	0	0	0	2	none	none	none
HMPREF0072_0091|NZ_ABYO01000003|F|81773|82798|conserved	1026	conserved hypothetical protein	Bacteria;Firmicutes;Clostridia;Clostridiales;Clostridiales Family XI. Incertae Sedis;Anaerococcus	55407	2	12	0	0	1	2	none	none	none
HMPREF0072_0093|NZ_ABYO01000003|F|83195|83917|possible	723	possible conjugal transfer protein	Bacteria;Firmicutes;Clostridia;Clostridiales;Clostridiales Family XI. Incertae Sedis;Anaerococcus;Anaerococcus lactolyticus;Anaerococcus lactolyticus ATCC 51172	89541	1	8	0	0	0	2	K03205	virD4; type IV secretion system protein VirD4	Coupling protein VirD4, ATPase required for T-DNA transfer
HMPREF0072_0140|NZ_ABYO01000013|F|681|1292|conserved	612	conserved hypothetical protein	Bacteria;Firmicutes;Clostridia;Clostridiales;Clostridiales Family XI. Incertae Sedis;Anaerococcus;Anaerococcus lactolyticus;Anaerococcus lactolyticus ATCC 51172	103095	1	8	0	0	0	54	none	none	none
HMPREF0072_0141|NZ_ABYO01000013|F|1285|2268|protein	984	protein of hypothetical function DUF1814	Bacteria;Firmicutes;Clostridia;Clostridiales;Clostridiales Family XI. Incertae Sedis;Anaerococcus;Anaerococcus lactolyticus;Anaerococcus lactolyticus ATCC 51172	59606	1	8	0	0	0	1	none	none	none
HMPREF0072_0151|NZ_ABYO01000013|F|16505|17188|response	684	response regulator VanRG	Bacteria;Firmicutes;Clostridia;Clostridiales;Clostridiales Family XI. Incertae Sedis;Anaerococcus	94261	2	8	0	0	0	4	K02483	K02483; two-component system, OmpR family, response regulator	Vancomycin response regulator VanR
HMPREF0072_0153|NZ_ABYO01000013|F|18621|18935|conjugative	315	conjugative transposon protein	Bacteria;Firmicutes	137540	17	12	0	0	5	3	none	none	none
HMPREF0072_0154|NZ_ABYO01000013|F|18951|19337|conjugative	387	conjugative transposon protein	Bacteria;Firmicutes	129647	17	13	2	0	9	1	none	none	none
HMPREF0072_0155|NZ_ABYO01000013|F|19366|20751|FtsK/SpoIIIE	1386	FtsK/SpoIIIE family cell division protein	Bacteria;Firmicutes	28963	17	13	3	0	37	14	none	none	Cell division protein FtsK
HMPREF0072_0157|NZ_ABYO01000013|F|22177|22398|conserved	222	conserved hypothetical protein	Bacteria;Firmicutes	147676	16	8	0	0	0	4	none	none	none
HMPREF0072_0158|NZ_ABYO01000013|F|22515|23012|antirestriction	498	antirestriction protein ArdA	Bacteria;Firmicutes	116367	17	12	0	0	12	1	none	none	none
HMPREF0072_0159|NZ_ABYO01000013|F|22987|23493|conjugative	507	conjugative transposon membrane protein	Bacteria;Firmicutes	115317	17	5	1	0	2	0	none	none	none
HMPREF0072_0160|NZ_ABYO01000013|F|23477|25924|conjugative	2448	conjugative transposon protein	Bacteria;Firmicutes	5762	17	13	14	0	86	1	none	none	none
HMPREF0072_0161|NZ_ABYO01000013|F|25927|28104|conjugative	2178	conjugative transposon membrane protein	Bacteria;Firmicutes	8376	17	5	5	0	64	0	none	none	none
HMPREF0072_0162|NZ_ABYO01000013|F|28101|29102|conserved	1002	conserved NLP/P60 family protein	Bacteria;Firmicutes	57710	17	5	1	0	2	0	none	none	none
HMPREF0072_0163|NZ_ABYO01000013|F|29099|30034|conjugative	936	conjugative transposon protein	Bacteria;Firmicutes	64614	19	5	6	0	9	0	none	none	none
HMPREF0072_0164|NZ_ABYO01000014|F|25|1959|tetracycline	1935	tetracycline resistance protein TetM	Bacteria;Firmicutes	11878	25	13	26	0	364	548	K02355	EF-G, fusA; elongation factor EF-G [EC:3.6.5.3]	Tetracycline resistance protein TetM
HMPREF0072_0166|NZ_ABYO01000014|R|2658|2305|Tn916	354	Tn916 transcriptional regulator	Bacteria;Firmicutes	133370	13	13	2	0	64	19	none	none	Transcriptional regulator, MerR family
HMPREF0072_0169|NZ_ABYO01000014|F|3582|3812|conjugative	231	conjugative transposon protein	Bacteria;Firmicutes	146664	6	13	3	0	5	2	none	none	none
HMPREF0072_0170|NZ_ABYO01000014|F|4269|4472|excisionase	204	excisionase	Bacteria;Firmicutes;Clostridia;Clostridiales;Clostridiales Family XI. Incertae Sedis	149652	2	8	0	0	0	4	none	none	none
HMPREF0072_0171|NZ_ABYO01000014|F|4554|5771|integrase	1218	integrase	Bacteria;Firmicutes	40579	16	13	33	0	697	102	K03733	xerC; integrase/recombinase XerC	Integrase
HMPREF0072_0172|NZ_ABYO01000014|F|6114|7001|ABC	888	ABC superfamily ATP binding cassette transporter, ABC protein	Bacteria;Firmicutes;Clostridia;Clostridiales;Clostridiales Family XI. Incertae Sedis;Anaerococcus;Anaerococcus lactolyticus;Anaerococcus lactolyticus ATCC 51172	70149	1	8	0	0	0	3	K01990	ABC-2.A; ABC-2 type transport system ATP-binding protein	Export ABC transporter ATP-binding protein
HMPREF0072_0175|NZ_ABYO01000014|F|8703|9932|conserved	1230	conserved hypothetical protein	Bacteria;Firmicutes;Clostridia;Clostridiales;Clostridiales Family XI. Incertae Sedis;Anaerococcus	39725	2	8	0	0	0	1	none	none	none
HMPREF0072_0179|NZ_ABYO01000015|F|99|695|TetR/AcrR	597	TetR/AcrR family transcriptional regulator	Bacteria;Firmicutes;Clostridia;Clostridiales;Clostridiales Family XI. Incertae Sedis	104906	2	4	0	0	1	0	none	none	none
HMPREF0072_0180|NZ_ABYO01000015|F|679|2418|ABC	1740	ABC superfamily ATP binding cassette	Bacteria;Firmicutes;Clostridia;Clostridiales;Clostridiales Family XI. Incertae Sedis	15807	3	4	0	0	26	0	K06147	ABCB-BAC; ATP-binding cassette, subfamily B, bacterial	Transport ATP-binding protein CydD
HMPREF0072_0181|NZ_ABYO01000015|F|2411|4147|ABC	1737	ABC superfamily ATP binding cassette	Bacteria;Firmicutes;Clostridia;Clostridiales;Clostridiales Family XI. Incertae Sedis	15878	3	4	0	0	9	0	K06147	ABCB-BAC; ATP-binding cassette, subfamily B, bacterial	Transport ATP-binding protein CydC
HMPREF0072_0193|NZ_ABYO01000015|F|14779|15183|conserved	405	conserved hypothetical protein	Bacteria;Firmicutes;Clostridia;Clostridiales;Clostridiales Family XI. Incertae Sedis	127586	4	12	0	0	1	11	none	none	none
HMPREF0072_0195|NZ_ABYO01000015|F|15863|17200|OfeT	1338	OfeT family oxidase-dependent iron (Fe2+) transporter	Bacteria;Firmicutes;Clostridia;Clostridiales;Clostridiales Family XI. Incertae Sedis	32247	5	12	0	0	41	151	K07243	none	Putative high-affinity iron permease
HMPREF0072_0196|NZ_ABYO01000015|F|17210|17893|pathogen-specific	684	pathogen-specific surface antigen	Bacteria;Firmicutes;Clostridia;Clostridiales;Clostridiales Family XI. Incertae Sedis	94262	5	13	1	0	23	128	none	none	Periplasmic protein p19 involved in high-affinity Fe2+ transport
HMPREF0072_0198|NZ_ABYO01000015|F|19222|20505|ABC	1284	ABC superfamily ATP binding cassette transporter, membrane protein	Bacteria;Firmicutes;Clostridia;Clostridiales;Clostridiales Family XI. Incertae Sedis	35969	4	12	0	0	11	14	none	none	Cell division protein FtsX
HMPREF0072_0199|NZ_ABYO01000015|F|20495|21643|ABC	1149	ABC superfamily ATP binding cassette transporter, membrane protein	Bacteria;Firmicutes;Clostridia;Clostridiales;Clostridiales Family XI. Incertae Sedis	45781	4	12	0	0	5	13	none	none	Cell division protein FtsX
HMPREF0072_0200|NZ_ABYO01000015|F|21655|22374|ABC	720	ABC superfamily ATP binding cassette transporter, ABC protein	Bacteria;Firmicutes;Clostridia;Clostridiales;Clostridiales Family XI. Incertae Sedis	89870	5	12	0	0	2	15	K02003	ABC.CD.A;	Cell division transporter, ATP-binding protein FtsE (TC 3.A.5.1.1)
HMPREF0072_0202|NZ_ABYO01000015|F|22796|23998|ABC	1203	ABC superfamily ATP binding cassette transporter, membrane protein	Bacteria;Firmicutes;Clostridia;Clostridiales;Clostridiales Family XI. Incertae Sedis	41697	5	12	0	0	6	13	none	none	Cell division protein FtsX
HMPREF0072_0207|NZ_ABYO01000015|F|26858|28612|ABC	1755	ABC superfamily ATP binding cassette	Bacteria;Firmicutes;Clostridia;Clostridiales;Clostridiales Family XI. Incertae Sedis;Anaerococcus;Anaerococcus lactolyticus;Anaerococcus lactolyticus ATCC 51172	15458	1	12	0	0	1	9	K06147	ABCB-BAC; ATP-binding cassette, subfamily B, bacterial	Transport ATP-binding protein CydD
HMPREF0072_0208|NZ_ABYO01000015|F|28578|30317|ABC	1740	ABC superfamily ATP binding cassette transporter ABC protein	Bacteria;Firmicutes;Clostridia;Clostridiales;Clostridiales Family XI. Incertae Sedis;Anaerococcus;Anaerococcus lactolyticus;Anaerococcus lactolyticus ATCC 51172	15808	1	12	0	0	4	19	K06147	ABCB-BAC; ATP-binding cassette, subfamily B, bacterial	Transport ATP-binding protein CydC
HMPREF0072_0210|NZ_ABYO01000015|F|30909|31598|ABC	690	ABC superfamily ATP binding cassette transporter permease protein	Bacteria;Firmicutes;Clostridia;Clostridiales;Clostridiales Family XI. Incertae Sedis;Anaerococcus;Anaerococcus lactolyticus;Anaerococcus lactolyticus ATCC 51172	93480	1	8	0	0	0	1	K02008	cbiQ; cobalt/nickel transport system permease protein	Transmembrane component BL0694 of energizing module of predicted ECF transporter
HMPREF0072_0219|NZ_ABYO01000015|F|39494|40519|acyl-CoA	1026	acyl-CoA thioesterase	Bacteria;Firmicutes;Clostridia;Clostridiales;Clostridiales Family XI. Incertae Sedis;Anaerococcus;Anaerococcus lactolyticus;Anaerococcus lactolyticus ATCC 51172	55408	1	15	1	4	15	9	K06889	none	none
HMPREF0072_0396|NZ_ABYO01000017|R|14664|13996|translation	669	translation elongation factor Ts	Bacteria;Firmicutes;Clostridia;Clostridiales;Clostridiales Family XI. Incertae Sedis;Anaerococcus;Anaerococcus lactolyticus;Anaerococcus lactolyticus ATCC 51172	96017	1	4	0	0	1	0	K02357	EF-TS, tsf; elongation factor EF-Ts	Translation elongation factor Ts
HMPREF0072_0439|NZ_ABYO01000017|R|61622|60615|glyceraldehyde-3-phosphate	1008	glyceraldehyde-3-phosphate dehydrogenase (phosphorylating)	Bacteria;Firmicutes;Clostridia;Clostridiales;Clostridiales Family XI. Incertae Sedis;Anaerococcus;Anaerococcus lactolyticus;Anaerococcus lactolyticus ATCC 51172	57149	1	8	0	0	0	5	K00134	GAPDH, gapA; glyceraldehyde 3-phosphate dehydrogenase [EC:1.2.1.12]	NAD-dependent glyceraldehyde-3-phosphate dehydrogenase (EC 1.2.1.12)
HMPREF0072_0529|NZ_ABYO01000018|R|82559|81849|ABC	711	ABC superfamily ATP binding cassette transporter, ABC protein	Bacteria;Firmicutes;Clostridia;Clostridiales;Clostridiales Family XI. Incertae Sedis;Anaerococcus;Anaerococcus lactolyticus;Anaerococcus lactolyticus ATCC 51172	90898	1	4	0	0	1	0	K09820	ABC.MN.A; manganese/iron transport system ATP-binding protein	Manganese ABC transporter, ATP-binding protein SitB
HMPREF0072_0538|NZ_ABYO01000018|R|103333|101876|transcriptional	1458	transcriptional regulator	Bacteria;Firmicutes;Clostridia;Clostridiales;Clostridiales Family XI. Incertae Sedis;Anaerococcus;Anaerococcus lactolyticus;Anaerococcus lactolyticus ATCC 51172	25136	1	4	0	0	2	0	none	none	none
HMPREF0072_0544|NZ_ABYO01000018|R|112400|109971|conjugal	2430	conjugal transfer protein	Bacteria;Firmicutes;Clostridia;Clostridiales;Clostridiales Family XI. Incertae Sedis;Anaerococcus;Anaerococcus lactolyticus;Anaerococcus lactolyticus ATCC 51172	5900	1	4	0	0	1	0	none	none	IncF plasmid conjugative transfer pilus assembly protein TraC
HMPREF0072_0547|NZ_ABYO01000018|R|113849|112986|conserved	864	conserved hypothetical protein	Bacteria;Firmicutes	72961	2	8	0	0	0	3	none	none	none
HMPREF0072_0792|NZ_ABYO01000190|R|75369|74080|conserved	1290	conserved hypothetical protein	Bacteria;Firmicutes;Clostridia;Clostridiales;Clostridiales Family XI. Incertae Sedis;Anaerococcus;Anaerococcus lactolyticus;Anaerococcus lactolyticus ATCC 51172	35538	1	12	0	0	1	3	none	none	none
HMPREF0072_0794|NZ_ABYO01000190|R|76556|75864|conserved	693	conserved hypothetical protein	Bacteria;Firmicutes;Clostridia;Clostridiales;Clostridiales Family XI. Incertae Sedis;Anaerococcus;Anaerococcus lactolyticus;Anaerococcus lactolyticus ATCC 51172	93083	1	12	0	0	5	1	none	none	none
HMPREF0072_0795|NZ_ABYO01000190|R|76702|76553|conserved	150	conserved hypothetical protein	Bacteria;Firmicutes;Clostridia;Clostridiales;Clostridiales Family XI. Incertae Sedis;Anaerococcus;Anaerococcus lactolyticus;Anaerococcus lactolyticus ATCC 51172	155936	1	8	0	0	0	1	none	none	none
HMPREF0072_0799|NZ_ABYO01000190|R|80425|80240|hypothetical	186	hypothetical protein	Bacteria;Firmicutes	151745	9	5	8	0	4	0	none	none	none
HMPREF0072_0800|NZ_ABYO01000190|R|80820|80425|conserved	396	conserved hypothetical protein	Bacteria;Firmicutes;Clostridia;Clostridiales;Clostridiales Family XI. Incertae Sedis;Anaerococcus;Anaerococcus lactolyticus;Anaerococcus lactolyticus ATCC 51172	128656	1	12	0	0	13	2	none	none	none
HMPREF0072_0816|NZ_ABYO01000191|R|2159|1797|conserved	363	conserved hypothetical protein	Bacteria;Firmicutes;Clostridia;Clostridiales;Clostridiales Family XI. Incertae Sedis	132306	2	8	0	0	0	1	none	none	none
HMPREF0072_0817|NZ_ABYO01000191|R|3294|2152|integrase	1143	integrase	Bacteria;Firmicutes;Clostridia;Clostridiales;Clostridiales Family XI. Incertae Sedis	46255	3	8	0	0	0	16	none	none	Integrase, superantigen-encoding pathogenicity islands SaPI
HMPREF0072_0818|NZ_ABYO01000191|R|3472|3278|phage-related	195	phage-related protein	Bacteria;Firmicutes;Clostridia;Clostridiales;Clostridiales Family XI. Incertae Sedis	150743	3	8	0	0	0	3	none	none	none
HMPREF0072_0819|NZ_ABYO01000191|F|3734|4165|transcriptional	432	transcriptional regulator	Bacteria;Firmicutes;Clostridia;Clostridiales;Clostridiales Family XI. Incertae Sedis;Anaerococcus;Anaerococcus lactolyticus;Anaerococcus lactolyticus ATCC 51172	124469	1	12	0	0	24	33	none	none	Transcriptional regulator, MerR family, near polyamine transporter
HMPREF0072_0821|NZ_ABYO01000191|R|8161|5888|conserved	2274	conserved hypothetical protein	Bacteria;Firmicutes;Clostridia;Clostridiales;Clostridiales Family XI. Incertae Sedis;Anaerococcus;Anaerococcus lactolyticus;Anaerococcus lactolyticus ATCC 51172	7366	1	13	2	0	1	16	none	none	none
HMPREF0072_0877|NZ_ABYO01000191|R|61306|60011|conserved	1296	conserved hypothetical protein	Bacteria;Firmicutes;Clostridia;Clostridiales;Clostridiales Family XI. Incertae Sedis;Anaerococcus;Anaerococcus lactolyticus;Anaerococcus lactolyticus ATCC 51172	35092	1	4	0	0	1	0	none	none	Predicted D-mannonate epimerase
HMPREF0072_0878|NZ_ABYO01000191|R|67934|61857|possible	6078	possible LPXTG anchored adhesin	Bacteria;Firmicutes;Clostridia;Clostridiales;Clostridiales Family XI. Incertae Sedis;Anaerococcus;Anaerococcus lactolyticus;Anaerococcus lactolyticus ATCC 51172	256	1	8	0	0	0	1	none	none	none
HMPREF0072_0902|NZ_ABYO01000192|R|31791|31198|ribosomal	594	ribosomal protein S4	Bacteria;Firmicutes;Clostridia;Clostridiales;Clostridiales Family XI. Incertae Sedis;Anaerococcus;Anaerococcus lactolyticus;Anaerococcus lactolyticus ATCC 51172	105213	1	2	0	1	0	0	K02986	RP-S4, rpsD; small subunit ribosomal protein S4	SSU ribosomal protein S4p (S9e)
HMPREF0072_0904|NZ_ABYO01000192|R|32550|32206|ribosomal	345	ribosomal protein S13	Bacteria;Firmicutes;Clostridia;Clostridiales;Clostridiales Family XI. Incertae Sedis;Anaerococcus;Anaerococcus lactolyticus;Anaerococcus lactolyticus ATCC 51172	134311	1	4	0	0	1	0	K02952	RP-S13, rpsM; small subunit ribosomal protein S13	SSU ribosomal protein S13p (S18e)
HMPREF0072_0907|NZ_ABYO01000192|R|33745|33095|adenylate	651	adenylate kinase	Bacteria;Firmicutes;Clostridia;Clostridiales;Clostridiales Family XI. Incertae Sedis;Anaerococcus;Anaerococcus lactolyticus;Anaerococcus lactolyticus ATCC 51172	98257	1	2	0	2	0	0	K00939	E2.7.4.3, adk; adenylate kinase [EC:2.7.4.3]	Adenylate kinase (EC 2.7.4.3)
HMPREF0072_0973|NZ_ABYO01000193|R|19319|18492|type	828	type 11 methyltransferase	Bacteria;Firmicutes;Clostridia;Clostridiales;Clostridiales Family XI. Incertae Sedis;Anaerococcus;Anaerococcus lactolyticus;Anaerococcus lactolyticus ATCC 51172	77245	1	8	0	0	0	1	none	none	none
HMPREF0072_1184|NZ_ABYO01000204|R|1414|137|transposase	1278	transposase	Bacteria;Firmicutes;Clostridia;Clostridiales;Clostridiales Family XI. Incertae Sedis;Anaerococcus;Anaerococcus lactolyticus;Anaerococcus lactolyticus ATCC 51172	36389	1	4	0	0	1	0	K07486	none	none
HMPREF0072_1254|NZ_ABYO01000212|R|841|14|conserved	828	conserved hypothetical protein	Bacteria;Firmicutes;Clostridia;Clostridiales;Clostridiales Family XI. Incertae Sedis	77246	5	4	0	0	1	0	none	none	none
HMPREF0072_1337|NZ_ABYO01000215|F|5320|6489|transposase	1170	transposase	Bacteria;Firmicutes;Clostridia;Clostridiales;Clostridiales Family XI. Incertae Sedis;Anaerococcus;Anaerococcus lactolyticus;Anaerococcus lactolyticus ATCC 51172	44235	1	4	0	0	18	0	K07486	none	none
HMPREF0072_1447|NZ_ABYO01000219|F|1|462|possible	462	possible elongation factor EF1A	Bacteria;Firmicutes;Clostridia;Clostridiales;Clostridiales Family XI. Incertae Sedis;Anaerococcus;Anaerococcus lactolyticus;Anaerococcus lactolyticus ATCC 51172	120713	1	12	0	0	1	1	K02358	EF-TU, tufA; elongation factor EF-Tu [EC:3.6.5.3]	Translation elongation factor Tu
HMPREF0072_1452|NZ_ABYO01000220|F|1465|2217|possible	753	possible Oleoyl-[acyl-carrier-protein] hydrolase	Bacteria;Firmicutes;Clostridia;Clostridiales;Clostridiales Family XI. Incertae Sedis	86043	3	4	0	0	1	0	none	none	none
HMPREF0072_1460|NZ_ABYO01000220|F|19589|21334|ABC	1746	ABC superfamily ATP binding cassette	Bacteria;Firmicutes;Clostridia;Clostridiales;Clostridiales Family XI. Incertae Sedis	15651	2	8	0	0	0	1	K06147	ABCB-BAC; ATP-binding cassette, subfamily B, bacterial	Transport ATP-binding protein CydC
HMPREF0072_1479|NZ_ABYO01000222|R|1859|828|protein	1032	protein of hypothetical function DUF1016	Bacteria;Firmicutes;Clostridia;Clostridiales;Clostridiales Family XI. Incertae Sedis;Anaerococcus;Anaerococcus lactolyticus;Anaerococcus lactolyticus ATCC 51172	54816	1	4	0	0	5	0	none	none	none
HMPREF0072_1480|NZ_ABYO01000223|R|357|184|conserved	174	conserved hypothetical protein	Bacteria;Firmicutes;Clostridia;Clostridiales;Clostridiales Family XI. Incertae Sedis	153190	5	8	0	0	0	2	none	none	none
HMPREF0072_1497|NZ_ABYO01000235|R|505|1|conserved	505	conserved hypothetical protein	Bacteria;Firmicutes;Clostridia;Clostridiales;Clostridiales Family XI. Incertae Sedis;Anaerococcus;Anaerococcus lactolyticus;Anaerococcus lactolyticus ATCC 51172	115640	1	8	0	0	0	9	none	none	HNH homing endonuclease
HMPREF0072_1503|NZ_ABYO01000240|R|435|245|conserved	191	conserved hypothetical protein	Bacteria;Firmicutes;Clostridia;Clostridiales;Clostridiales Family XI. Incertae Sedis;Anaerococcus;Anaerococcus lactolyticus;Anaerococcus lactolyticus ATCC 51172	151412	1	8	0	0	0	1	none	none	none
HMPREF0072_1572|NZ_ABYO01000245|F|18613|19590|possible	978	possible dehydrogenase	Bacteria;Firmicutes;Clostridia;Clostridiales;Clostridiales Family XI. Incertae Sedis;Anaerococcus;Anaerococcus lactolyticus;Anaerococcus lactolyticus ATCC 51172	60189	1	8	0	0	0	1	K00058	E1.1.1.95, serA; D-3-phosphoglycerate dehydrogenase [EC:1.1.1.95]	D-3-phosphoglycerate dehydrogenase (EC 1.1.1.95)
HMPREF0072_1712|NZ_ABYO01000247|R|61581|61300|hypothetical	282	hypothetical protein	Bacteria;Firmicutes;Clostridia;Clostridiales;Clostridiales Family XI. Incertae Sedis;Anaerococcus;Anaerococcus lactolyticus;Anaerococcus lactolyticus ATCC 51172	141291	1	2	0	1	0	0	none	none	none
HMPREF0072_1754|NZ_ABYO01000247|F|100570|104127|DNA-directed	3558	DNA-directed RNA polymerase	Bacteria;Firmicutes;Clostridia;Clostridiales;Clostridiales Family XI. Incertae Sedis;Anaerococcus;Anaerococcus lactolyticus;Anaerococcus lactolyticus ATCC 51172	1385	1	3	1	1	0	0	K03046	rpoC; DNA-directed RNA polymerase subunit beta' [EC:2.7.7.6]	DNA-directed RNA polymerase beta' subunit (EC 2.7.7.6)
HMPREF0072_1763|NZ_ABYO01000247|F|112000|112491|ribosomal	492	ribosomal protein S7	Bacteria;Firmicutes;Clostridia;Clostridiales;Clostridiales Family XI. Incertae Sedis;Anaerococcus;Anaerococcus lactolyticus;Anaerococcus lactolyticus ATCC 51172	117084	1	4	0	0	2	0	K02992	RP-S7, rpsG; small subunit ribosomal protein S7	SSU ribosomal protein S7p (S5e)
HMPREF0072_1764|NZ_ABYO01000247|F|112504|114576|elongation	2073	elongation factor EF2	Bacteria;Firmicutes;Clostridia;Clostridiales;Clostridiales Family XI. Incertae Sedis;Anaerococcus;Anaerococcus lactolyticus;Anaerococcus lactolyticus ATCC 51172	9759	1	8	0	0	0	1	K02355	EF-G, fusA; elongation factor EF-G [EC:3.6.5.3]	Translation elongation factor G
HMPREF0072_1921|NZ_ABYO01000252|F|539|862|conjugal	324	conjugal transfer protein (possible single-stranded DNA binding protein)	Bacteria;Firmicutes;Clostridia;Clostridiales;Clostridiales Family XI. Incertae Sedis	136586	4	8	0	0	0	1	none	none	none
HMPREF0072_1925|NZ_ABYO01000253|F|3167|3331|conserved	165	conserved hypothetical protein	Bacteria;Firmicutes;Clostridia;Clostridiales;Clostridiales Family XI. Incertae Sedis;Anaerococcus;Anaerococcus lactolyticus;Anaerococcus lactolyticus ATCC 51172	154175	1	4	0	0	2	0	none	none	none
HMPREF0072_1934|NZ_ABYO01000256|R|1288|716|uracil-DNA	573	uracil-DNA glycosylase	Bacteria;Firmicutes;Clostridia;Clostridiales;Clostridiales Family XI. Incertae Sedis	107606	4	8	0	0	0	1	none	none	Hypothetical protein VC0266 (sugar utilization related?)
HMPREF0072_1952|NZ_ABYO01000261|R|7847|7677|conserved	171	conserved hypothetical protein	Bacteria;Firmicutes;Clostridia;Clostridiales;Clostridiales Family XI. Incertae Sedis;Anaerococcus;Anaerococcus lactolyticus;Anaerococcus lactolyticus ATCC 51172	153491	1	4	0	0	3	0	none	none	none
HMPREF0072_1957|NZ_ABYO01000265|R|814|1|conserved	814	conserved hypothetical protein	Bacteria;Firmicutes;Clostridia;Clostridiales;Clostridiales Family XI. Incertae Sedis;Anaerococcus;Anaerococcus lactolyticus;Anaerococcus lactolyticus ATCC 51172	78933	1	8	0	0	0	8	none	none	none
HMPREF0072_1974|NZ_ABYO01000279|F|3762|4694|PTS	933	PTS family mannose/fructose/sorbose porter component IID	Bacteria;Firmicutes;Clostridia;Clostridiales;Clostridiales Family XI. Incertae Sedis;Anaerococcus;Anaerococcus lactolyticus;Anaerococcus lactolyticus ATCC 51172	64967	1	8	0	0	0	1	K02796	PTS-Man-EIID, manZ; PTS system, mannose-specific IID component	PTS system, mannose-specific IID component (EC 2.7.1.69)
HMPREF0072_2057|NZ_ABYO01000281|F|35392|37035|formate--tetrahydrofolate	1644	formate--tetrahydrofolate ligase	Bacteria;Firmicutes;Clostridia;Clostridiales;Clostridiales Family XI. Incertae Sedis;Anaerococcus;Anaerococcus lactolyticus;Anaerococcus lactolyticus ATCC 51172	18377	1	4	0	0	1	0	K01938	fhs; formate--tetrahydrofolate ligase [EC:6.3.4.3]	Formate--tetrahydrofolate ligase (EC 6.3.4.3)
HMPREF0072_2127|NZ_ABYO01000282|F|39175|40173|heat-inducible	999	heat-inducible repressor	Bacteria;Firmicutes;Clostridia;Clostridiales;Clostridiales Family XI. Incertae Sedis;Anaerococcus;Anaerococcus lactolyticus;Anaerococcus lactolyticus ATCC 51172	58018	1	2	0	1	0	0	K03705	hrcA; heat-inducible transcriptional repressor	Heat-inducible transcription repressor HrcA
HMPREF0072_2129|NZ_ABYO01000282|F|40753|42567|chaperone	1815	chaperone DnaK	Bacteria;Firmicutes;Clostridia;Clostridiales;Clostridiales Family XI. Incertae Sedis;Anaerococcus;Anaerococcus lactolyticus;Anaerococcus lactolyticus ATCC 51172	14078	1	4	0	0	1	0	K04043	dnaK; molecular chaperone DnaK	Chaperone protein DnaK
HMPREF0072_2133|NZ_ABYO01000282|F|45521|45703|ribosomal	183	ribosomal protein S21	Bacteria;Firmicutes;Clostridia;Clostridiales;Clostridiales Family XI. Incertae Sedis;Anaerococcus;Anaerococcus lactolyticus;Anaerococcus lactolyticus ATCC 51172	152165	1	4	0	0	1	0	K02970	RP-S21, rpsU; small subunit ribosomal protein S21	SSU ribosomal protein S21p
HMPREF0072_2199|NZ_ABYO01000283|F|53351|53938|possible	588	possible transcriptional regulator	Bacteria;Firmicutes;Clostridia;Clostridiales;Clostridiales Family XI. Incertae Sedis;Anaerococcus;Anaerococcus lactolyticus;Anaerococcus lactolyticus ATCC 51172	105908	1	4	0	0	8	0	none	none	none
HMPREF0072_2201|NZ_ABYO01000283|F|54323|54676|conserved	354	conserved hypothetical protein	Bacteria;Firmicutes;Clostridia;Clostridiales;Clostridiales Family XI. Incertae Sedis;Anaerococcus;Anaerococcus lactolyticus;Anaerococcus lactolyticus ATCC 51172	133377	1	12	0	0	8	1	none	none	none
HMPREF0072_2202|NZ_ABYO01000283|F|55034|56344|conserved	1311	conserved hypothetical protein	Bacteria;Firmicutes;Clostridia;Clostridiales;Clostridiales Family XI. Incertae Sedis;Anaerococcus;Anaerococcus lactolyticus;Anaerococcus lactolyticus ATCC 51172	34039	1	4	0	0	3	0	none	none	none
HMPREF0072_2203|NZ_ABYO01000283|F|56351|57181|conserved	831	conserved hypothetical protein	Bacteria;Firmicutes;Clostridia;Clostridiales;Clostridiales Family XI. Incertae Sedis;Anaerococcus;Anaerococcus lactolyticus;Anaerococcus lactolyticus ATCC 51172	76906	1	4	0	0	2	0	none	none	none
HMPREF0072_2204|NZ_ABYO01000283|F|57175|60273|DEAD/DEAH	3099	DEAD/DEAH box helicase domain protein	Bacteria;Firmicutes;Clostridia;Clostridiales;Clostridiales Family XI. Incertae Sedis;Anaerococcus;Anaerococcus lactolyticus;Anaerococcus lactolyticus ATCC 51172	2487	1	4	0	0	12	0	K03726	none	none
HMPREF0072_2216|NZ_ABYO01000285|F|9785|11020|transposon	1236	transposon integrase	Bacteria;Firmicutes;Clostridia;Clostridiales;Clostridiales Family XI. Incertae Sedis	39292	4	12	0	0	1	7	none	none	Integrase
HMPREF0072_2222|NZ_ABYO01000285|R|13825|13397|DPS	429	DPS family DNA-binding protein	Bacteria;Firmicutes;Clostridia;Clostridiales;Clostridiales Family XI. Incertae Sedis;Anaerococcus;Anaerococcus lactolyticus;Anaerococcus lactolyticus ATCC 51172	124870	1	4	0	0	1	0	K04047	dps; starvation-inducible DNA-binding protein	Ferroxidase (EC 1.16.3.1)
HMPREF0072_2224|NZ_ABYO01000285|F|14842|15258|conserved	417	conserved hypothetical protein	Bacteria;Firmicutes;Clostridia;Clostridiales;Clostridiales Family XI. Incertae Sedis	126235	3	8	0	0	0	1	none	none	none
HMPREF0072_2235|NZ_ABYO01000288|F|976|1614|TetR	639	TetR family transcriptional regulator	Bacteria;Firmicutes;Clostridia;Clostridiales;Clostridiales Family XI. Incertae Sedis;Anaerococcus	99796	2	4	0	0	1	0	none	none	none
HMPREF0077_0001|NZ_ACGC01000001|R|797|1|possible	797	possible transposase	Bacteria;Firmicutes;Clostridia;Clostridiales;Clostridiales Family XI. Incertae Sedis;Anaerococcus;Anaerococcus tetradius;Anaerococcus tetradius ATCC 35098	80985	1	8	0	0	0	1	K07482	none	none
HMPREF0077_0004|NZ_ACGC01000002|F|1525|2301|conserved	777	conserved hypothetical protein	Bacteria;Firmicutes;Clostridia;Clostridiales;Clostridiales Family XI. Incertae Sedis;Anaerococcus;Anaerococcus tetradius;Anaerococcus tetradius ATCC 35098	83082	1	4	0	0	1	0	none	none	none
HMPREF0077_0008|NZ_ACGC01000002|F|4995|5216|conserved	222	conserved hypothetical protein	Bacteria;Firmicutes;Clostridia;Clostridiales;Clostridiales Family XI. Incertae Sedis;Anaerococcus;Anaerococcus tetradius;Anaerococcus tetradius ATCC 35098	147682	1	4	0	0	1	0	none	none	none
HMPREF0077_0019|NZ_ACGC01000005|F|1|431|conserved	431	conserved hypothetical protein	Bacteria;Firmicutes;Clostridia;Clostridiales;Clostridiales Family XI. Incertae Sedis;Anaerococcus;Anaerococcus tetradius;Anaerococcus tetradius ATCC 35098	124839	1	4	0	0	1	0	none	none	none
HMPREF0077_0020|NZ_ACGC01000005|F|1566|2000|possible	435	possible heat shock protein Hsp20	Bacteria;Firmicutes;Clostridia;Clostridiales;Clostridiales Family XI. Incertae Sedis;Anaerococcus;Anaerococcus tetradius;Anaerococcus tetradius ATCC 35098	124115	1	4	0	0	5	0	none	none	none
HMPREF0077_0023|NZ_ACGC01000005|F|3682|4701|M50A	1020	M50A family metalloprotease	Bacteria;Firmicutes;Clostridia;Clostridiales;Clostridiales Family XI. Incertae Sedis;Anaerococcus;Anaerococcus tetradius;Anaerococcus tetradius ATCC 35098	55998	1	4	0	0	1	0	K11749	rseP; regulator of sigma E protease [EC:3.4.24.-]	Intramembrane protease RasP/YluC, implicated in cell division based on FtsL cleavage
HMPREF0077_0024|NZ_ACGC01000005|F|4711|5772|4-hydroxy-3-methylbut-2-en-1-yl	1062	4-hydroxy-3-methylbut-2-en-1-yl diphosphate synthase	Bacteria;Firmicutes;Clostridia;Clostridiales;Clostridiales Family XI. Incertae Sedis;Anaerococcus;Anaerococcus tetradius;Anaerococcus tetradius ATCC 35098	52369	1	4	0	0	2	0	K03526	E1.17.7.1, gcpE, ispG; (E)-4-hydroxy-3-methylbut-2-enyl-diphosphate synthase [EC:1.17.7.1]	1-hydroxy-2-methyl-2-(E)-butenyl 4-diphosphate synthase (EC 1.17.7.1)
HMPREF0077_0025|NZ_ACGC01000005|F|5762|9838|DNA-directed	4077	DNA-directed DNA polymerase	Bacteria;Firmicutes;Clostridia;Clostridiales;Clostridiales Family XI. Incertae Sedis;Anaerococcus;Anaerococcus tetradius;Anaerococcus tetradius ATCC 35098	778	1	4	0	0	1	0	K03763	DPO3A2, polC; DNA polymerase III subunit alpha, Gram-positive type [EC:2.7.7.7]	DNA polymerase III alpha subunit (EC 2.7.7.7)
HMPREF0077_0026|NZ_ACGC01000005|R|12126|9889|ABC	2238	ABC superfamily ATP binding cassette transporter permease protein	Bacteria;Firmicutes;Clostridia;Clostridiales;Clostridiales Family XI. Incertae Sedis;Anaerococcus;Anaerococcus tetradius;Anaerococcus tetradius ATCC 35098	7760	1	4	0	0	1	0	K02004	ABC.CD.P;	none
HMPREF0077_0031|NZ_ACGC01000005|R|17380|15926|carbon	1455	carbon starvation protein A	Bacteria;Firmicutes;Clostridia;Clostridiales;Clostridiales Family XI. Incertae Sedis;Anaerococcus;Anaerococcus tetradius;Anaerococcus tetradius ATCC 35098	25301	1	4	0	0	2	0	K06200	none	Carbon starvation protein A
HMPREF0077_0033|NZ_ACGC01000005|F|18076|19299|transcription	1224	transcription termination factor NusA	Bacteria;Firmicutes;Clostridia;Clostridiales;Clostridiales Family XI. Incertae Sedis;Anaerococcus;Anaerococcus tetradius;Anaerococcus tetradius ATCC 35098	40139	1	4	0	0	3	0	K02600	none	Transcription termination protein NusA
HMPREF0077_0035|NZ_ACGC01000005|F|19580|21706|possible	2127	possible initiation factor IF2	Bacteria;Firmicutes;Clostridia;Clostridiales;Clostridiales Family XI. Incertae Sedis;Anaerococcus;Anaerococcus tetradius;Anaerococcus tetradius ATCC 35098	9008	1	4	0	0	2	0	K02519	IF-2, infB; translation initiation factor IF-2	Translation initiation factor 2
HMPREF0077_0037|NZ_ACGC01000005|F|22070|23044|exopolyphosphatase	975	exopolyphosphatase protein MgpA	Bacteria;Firmicutes;Clostridia;Clostridiales;Clostridiales Family XI. Incertae Sedis;Anaerococcus;Anaerococcus tetradius;Anaerococcus tetradius ATCC 35098	60546	1	4	0	0	2	0	K06881	none	FIG146085: 3'-to-5' oligoribonuclease A, Bacillus type
HMPREF0077_0038|NZ_ACGC01000005|F|23037|23933|tRNA-pseudouridine	897	tRNA-pseudouridine synthase I	Bacteria;Firmicutes;Clostridia;Clostridiales;Clostridiales Family XI. Incertae Sedis;Anaerococcus;Anaerococcus tetradius;Anaerococcus tetradius ATCC 35098	69154	1	4	0	0	2	0	K03177	none	tRNA pseudouridine synthase B (EC 4.2.1.70)
HMPREF0077_0040|NZ_ACGC01000005|F|24959|25225|ribosomal	267	ribosomal protein S15	Bacteria;Firmicutes;Clostridia;Clostridiales;Clostridiales Family XI. Incertae Sedis;Anaerococcus;Anaerococcus tetradius;Anaerococcus tetradius ATCC 35098	142950	1	4	0	0	2	0	K02956	RP-S15, rpsO; small subunit ribosomal protein S15	SSU ribosomal protein S15p (S13e)
HMPREF0077_0041|NZ_ACGC01000005|F|25284|27422|polynucleotide	2139	polynucleotide phosphorylase/polyadenylase	Bacteria;Firmicutes;Clostridia;Clostridiales;Clostridiales Family XI. Incertae Sedis;Anaerococcus;Anaerococcus tetradius;Anaerococcus tetradius ATCC 35098	8886	1	4	0	0	3	0	K00962	pnp, PNPT1; polyribonucleotide nucleotidyltransferase [EC:2.7.7.8]	Polyribonucleotide nucleotidyltransferase (EC 2.7.7.8)
HMPREF0077_0042|NZ_ACGC01000005|F|27593|29887|stage	2295	stage III sporulation DNA translocase E family protein	Bacteria;Firmicutes;Clostridia;Clostridiales;Clostridiales Family XI. Incertae Sedis;Anaerococcus;Anaerococcus tetradius;Anaerococcus tetradius ATCC 35098	7143	1	4	0	0	1	0	K03466	ftsK, spoIIIE; DNA segregation ATPase FtsK/SpoIIIE, S-DNA-T family	Cell division protein FtsK
HMPREF0077_0044|NZ_ACGC01000005|F|30522|31559|recombination	1038	recombination protein A	Bacteria;Firmicutes;Clostridia;Clostridiales;Clostridiales Family XI. Incertae Sedis;Anaerococcus;Anaerococcus tetradius;Anaerococcus tetradius ATCC 35098	54264	1	4	0	0	1	0	K03553	recA; recombination protein RecA	RecA protein
HMPREF0077_0048|NZ_ACGC01000005|F|33279|34649|tRNA(Ile)-lysidine	1371	tRNA(Ile)-lysidine synthase	Bacteria;Firmicutes;Clostridia;Clostridiales;Clostridiales Family XI. Incertae Sedis;Anaerococcus;Anaerococcus tetradius;Anaerococcus tetradius ATCC 35098	29966	1	4	0	0	1	0	K04075	none	tRNA(Ile)-lysidine synthetase
HMPREF0077_0053|NZ_ACGC01000005|F|37537|38010|transcription	474	transcription elongation factor	Bacteria;Firmicutes;Clostridia;Clostridiales;Clostridiales Family XI. Incertae Sedis;Anaerococcus;Anaerococcus tetradius;Anaerococcus tetradius ATCC 35098	119192	1	4	0	0	2	0	K03624	none	Transcription elongation factor GreA
HMPREF0077_0066|NZ_ACGC01000006|F|13309|13875|TetR/AcrR	567	TetR/AcrR family transcriptional regulator	Bacteria;Firmicutes;Clostridia;Clostridiales;Clostridiales Family XI. Incertae Sedis	108385	2	4	0	0	1	0	none	none	none
HMPREF0077_0068|NZ_ACGC01000006|F|14505|15185|ABC	681	ABC superfamily ATP binding cassette transporter permease protein	Bacteria;Firmicutes;Clostridia;Clostridiales;Clostridiales Family XI. Incertae Sedis	94618	3	8	0	0	0	1	none	none	Transmembrane component BL0694 of energizing module of predicted ECF transporter
HMPREF0077_0072|NZ_ACGC01000006|F|19741|21483|ABC	1743	ABC superfamily ATP binding cassette	Bacteria;Firmicutes;Clostridia;Clostridiales;Clostridiales Family XI. Incertae Sedis;Anaerococcus;Anaerococcus tetradius;Anaerococcus tetradius ATCC 35098	15740	1	8	0	0	0	1	K06147	ABCB-BAC; ATP-binding cassette, subfamily B, bacterial	Transport ATP-binding protein CydC
HMPREF0077_0074|NZ_ACGC01000006|R|22828|21737|DNA-binding	1092	DNA-binding protein	Bacteria;Firmicutes	50041	2	12	0	0	6	7	none	none	Putative DNA-binding protein in cluster with Type I restriction-modification system
HMPREF0077_0075|NZ_ACGC01000006|R|23291|22809|membrane	483	membrane protein	Bacteria;Firmicutes	118091	4	8	0	0	0	3	none	none	none
HMPREF0077_0077|NZ_ACGC01000006|R|24258|23857|Cro/CI	402	Cro/CI family transcriptional regulator	Bacteria;Firmicutes	127940	6	12	0	0	5	17	none	none	Phage repressor
HMPREF0077_0086|NZ_ACGC01000007|F|2599|8379|possible	5781	possible LPXTG anchored adhesin	Bacteria;Firmicutes;Clostridia;Clostridiales;Clostridiales Family XI. Incertae Sedis;Anaerococcus;Anaerococcus tetradius;Anaerococcus tetradius ATCC 35098	296	1	4	0	0	1	0	none	none	none
HMPREF0077_0103|NZ_ACGC01000008|F|18485|23380|phosphoribosylformylglycinamidine	4896	phosphoribosylformylglycinamidine synthase	Bacteria;Firmicutes;Clostridia;Clostridiales;Clostridiales Family XI. Incertae Sedis;Anaerococcus;Anaerococcus tetradius;Anaerococcus tetradius ATCC 35098	419	1	4	0	0	1	0	K01952	E6.3.5.3, purL; phosphoribosylformylglycinamidine synthase [EC:6.3.5.3]	Phosphoribosylformylglycinamidine synthase, glutamine amidotransferase subunit (EC 6.3.5.3)
HMPREF0077_0110|NZ_ACGC01000008|F|30113|31474|possible	1362	possible citrate (Si)-synthase	Bacteria;Firmicutes;Clostridia;Clostridiales;Clostridiales Family XI. Incertae Sedis;Anaerococcus;Anaerococcus tetradius;Anaerococcus tetradius ATCC 35098	30581	1	15	41	89	8	8	K01647	CS, gltA; citrate synthase [EC:2.3.3.1]	Citrate synthase (si) (EC 2.3.3.1)
HMPREF0077_0114|NZ_ACGC01000008|F|34957|35832|possible	876	possible thioredoxin-disulfide reductase	Bacteria;Firmicutes;Clostridia;Clostridiales;Clostridiales Family XI. Incertae Sedis;Anaerococcus;Anaerococcus tetradius;Anaerococcus tetradius ATCC 35098	71642	1	4	0	0	1	0	K00384	E1.8.1.9, trxB; thioredoxin reductase (NADPH) [EC:1.8.1.9]	Thioredoxin reductase (EC 1.8.1.9)
HMPREF0077_0132|NZ_ACGC01000009|R|2687|2088|glycerone	600	glycerone kinase	Bacteria;Firmicutes;Clostridia;Clostridiales;Clostridiales Family XI. Incertae Sedis;Anaerococcus;Anaerococcus tetradius;Anaerococcus tetradius ATCC 35098	104554	1	4	0	0	1	0	K05879	dhaL; dihydroxyacetone kinase, C-terminal domain [EC:2.7.1.-]	Phosphoenolpyruvate-dihydroxyacetone phosphotransferase (EC 2.7.1.121), ADP-binding subunit DhaL
HMPREF0077_0133|NZ_ACGC01000009|R|3664|2687|glycerone	978	glycerone kinase	Bacteria;Firmicutes;Clostridia;Clostridiales;Clostridiales Family XI. Incertae Sedis;Anaerococcus;Anaerococcus tetradius;Anaerococcus tetradius ATCC 35098	60192	1	4	0	0	1	0	K05878	dhaK; dihydroxyacetone kinase, N-terminal domain [EC:2.7.1.-]	Phosphoenolpyruvate-dihydroxyacetone phosphotransferase (EC 2.7.1.121), dihydroxyacetone binding subunit DhaK
HMPREF0077_0137|NZ_ACGC01000009|F|7664|8284|membrane	621	membrane protein	Bacteria;Firmicutes;Clostridia;Clostridiales;Clostridiales Family XI. Incertae Sedis;Anaerococcus;Anaerococcus tetradius;Anaerococcus tetradius ATCC 35098	102048	1	4	0	0	2	0	none	none	none
HMPREF0077_0138|NZ_ACGC01000009|F|8355|8909|conserved	555	conserved hypothetical protein	Bacteria;Firmicutes;Clostridia;Clostridiales;Clostridiales Family XI. Incertae Sedis;Anaerococcus;Anaerococcus tetradius;Anaerococcus tetradius ATCC 35098	109876	1	4	0	0	1	0	none	none	Transcription regulator of multidrug efflux pump operon, TetR (AcrR) family
HMPREF0077_0144|NZ_ACGC01000009|F|12318|13568|peptidase	1251	peptidase T	Bacteria;Firmicutes;Clostridia;Clostridiales;Clostridiales Family XI. Incertae Sedis;Anaerococcus;Anaerococcus tetradius;Anaerococcus tetradius ATCC 35098	38232	1	4	0	0	1	0	K01258	pepT; tripeptide aminopeptidase [EC:3.4.11.4]	none
HMPREF0077_0152|NZ_ACGC01000009|F|21717|22424|hydrolase	708	hydrolase	Bacteria;Firmicutes;Clostridia;Clostridiales;Clostridiales Family XI. Incertae Sedis;Anaerococcus;Anaerococcus tetradius;Anaerococcus tetradius ATCC 35098	91250	1	4	0	0	1	0	none	none	none
HMPREF0077_0154|NZ_ACGC01000009|F|24272|25210|L-lactate	939	L-lactate dehydrogenase	Bacteria;Firmicutes;Clostridia;Clostridiales;Clostridiales Family XI. Incertae Sedis;Anaerococcus;Anaerococcus tetradius;Anaerococcus tetradius ATCC 35098	64278	1	4	0	0	2	0	K00016	LDH, ldh; L-lactate dehydrogenase [EC:1.1.1.27]	L-lactate dehydrogenase (EC 1.1.1.27)
HMPREF0077_0156|NZ_ACGC01000009|F|26822|30358|pyruvate	3537	pyruvate synthase	Bacteria;Firmicutes;Clostridia;Clostridiales;Clostridiales Family XI. Incertae Sedis;Anaerococcus;Anaerococcus tetradius;Anaerococcus tetradius ATCC 35098	1436	1	8	0	0	0	3	K03737	none	Pyruvate-flavodoxin oxidoreductase (EC 1.2.7.-)
HMPREF0077_0158|NZ_ACGC01000009|F|31754|32638|possible	885	possible spore protein YitS family protein	Bacteria;Firmicutes;Clostridia;Clostridiales;Clostridiales Family XI. Incertae Sedis;Anaerococcus;Anaerococcus tetradius;Anaerococcus tetradius ATCC 35098	70523	1	4	0	0	1	0	none	none	none
HMPREF0077_0160|NZ_ACGC01000009|F|33883|35118|possible	1236	possible aminoacylase	Bacteria;Firmicutes;Clostridia;Clostridiales;Clostridiales Family XI. Incertae Sedis;Anaerococcus;Anaerococcus tetradius;Anaerococcus tetradius ATCC 35098	39293	1	4	0	0	3	0	K01436	E3.5.1.14; aminoacylase [EC:3.5.1.14]	Catalyzes the cleavage of p-aminobenzoyl-glutamate to p-aminobenzoate and glutamate, subunit A
HMPREF0077_0161|NZ_ACGC01000009|F|35115|35465|arsenate	351	arsenate reductase (glutaredoxin)	Bacteria;Firmicutes;Clostridia;Clostridiales;Clostridiales Family XI. Incertae Sedis;Anaerococcus;Anaerococcus tetradius;Anaerococcus tetradius ATCC 35098	133684	1	4	0	0	1	0	K00537	none	Arsenate reductase (EC 1.20.4.1)
HMPREF0077_0166|NZ_ACGC01000009|F|38327|39613|possible	1287	possible tetrahydrofolate synthase	Bacteria;Firmicutes;Clostridia;Clostridiales;Clostridiales Family XI. Incertae Sedis;Anaerococcus;Anaerococcus tetradius;Anaerococcus tetradius ATCC 35098	35751	1	4	0	0	2	0	K11754	folC; dihydrofolate synthase / folylpolyglutamate synthase [EC:6.3.2.12 6.3.2.17]	Folylpolyglutamate synthase (EC 6.3.2.17)
HMPREF0077_0167|NZ_ACGC01000009|R|41437|39644|DNA	1794	DNA helicase II	Bacteria;Firmicutes;Clostridia;Clostridiales;Clostridiales Family XI. Incertae Sedis;Anaerococcus;Anaerococcus tetradius;Anaerococcus tetradius ATCC 35098	14536	1	4	0	0	1	0	K03657	uvrD, pcrA; DNA helicase II / ATP-dependent DNA helicase PcrA [EC:3.6.1.-]	putative ATP-dependent DNA helicase YjcD
HMPREF0077_0168|NZ_ACGC01000009|F|41501|42310|nitroreductase	810	nitroreductase	Bacteria;Firmicutes;Clostridia;Clostridiales;Clostridiales Family XI. Incertae Sedis;Anaerococcus;Anaerococcus tetradius;Anaerococcus tetradius ATCC 35098	79347	1	4	0	0	2	0	none	none	none
HMPREF0077_0172|NZ_ACGC01000009|F|45283|47052|possible	1770	possible Xaa-Pro aminopeptidase	Bacteria;Firmicutes;Clostridia;Clostridiales;Clostridiales Family XI. Incertae Sedis;Anaerococcus;Anaerococcus tetradius;Anaerococcus tetradius ATCC 35098	15079	1	4	0	0	3	0	K01262	E3.4.11.9, pepP; X-Pro aminopeptidase [EC:3.4.11.9]	Xaa-Pro aminopeptidase (EC 3.4.11.9)
HMPREF0077_0173|NZ_ACGC01000009|F|47049|48899|excision	1851	excision endonuclease subunit UvrC	Bacteria;Firmicutes;Clostridia;Clostridiales;Clostridiales Family XI. Incertae Sedis;Anaerococcus;Anaerococcus tetradius;Anaerococcus tetradius ATCC 35098	13352	1	4	0	0	1	0	K03703	uvrC; excinuclease ABC subunit C	Excinuclease ABC subunit C
HMPREF0077_0174|NZ_ACGC01000009|F|48903|49940|HPr	1038	HPr serine kinase	Bacteria;Firmicutes;Clostridia;Clostridiales;Clostridiales Family XI. Incertae Sedis;Anaerococcus;Anaerococcus tetradius;Anaerococcus tetradius ATCC 35098	54266	1	4	0	0	1	0	K06023	none	HPr kinase/phosphorylase (EC 2.7.1.-) (EC 2.7.4.-)
HMPREF0077_0175|NZ_ACGC01000009|F|50220|53747|pyruvate	3528	pyruvate synthase	Bacteria;Firmicutes;Clostridia;Clostridiales;Clostridiales Family XI. Incertae Sedis;Anaerococcus;Anaerococcus tetradius;Anaerococcus tetradius ATCC 35098	1459	1	4	0	0	35	0	K03737	none	Pyruvate-flavodoxin oxidoreductase (EC 1.2.7.-)
HMPREF0077_0177|NZ_ACGC01000009|F|54253|55821|possible	1569	possible glycerone kinase	Bacteria;Firmicutes;Clostridia;Clostridiales;Clostridiales Family XI. Incertae Sedis;Anaerococcus;Anaerococcus tetradius;Anaerococcus tetradius ATCC 35098	20692	1	4	0	0	4	0	K07030	none	Dihydroxyacetone kinase family protein
HMPREF0077_0178|NZ_ACGC01000009|F|55821|57812|RecG	1992	RecG family helicase	Bacteria;Firmicutes;Clostridia;Clostridiales;Clostridiales Family XI. Incertae Sedis;Anaerococcus;Anaerococcus tetradius;Anaerococcus tetradius ATCC 35098	10963	1	4	0	0	1	0	K03655	recG; ATP-dependent DNA helicase RecG [EC:3.6.1.-]	ATP-dependent DNA helicase RecG (EC 3.6.1.-)
HMPREF0077_0179|NZ_ACGC01000009|F|57812|58375|possible	564	possible rRNA (guanine-N(2)-)-methyltransferase	Bacteria;Firmicutes;Clostridia;Clostridiales;Clostridiales Family XI. Incertae Sedis;Anaerococcus;Anaerococcus tetradius;Anaerococcus tetradius ATCC 35098	108743	1	4	0	0	2	0	K08316	none	Ribosomal RNA small subunit methyltransferase D (EC 2.1.1.-)
HMPREF0077_0181|NZ_ACGC01000009|F|58845|59333|H+-ATPase	489	H+-ATPase subunit H	Bacteria;Firmicutes;Clostridia;Clostridiales;Clostridiales Family XI. Incertae Sedis;Anaerococcus;Anaerococcus tetradius;Anaerococcus tetradius ATCC 35098	117407	1	4	0	0	3	0	none	none	none
HMPREF0077_0185|NZ_ACGC01000009|F|61556|61957|possible	402	possible transcription antitermination protein NusB	Bacteria;Firmicutes;Clostridia;Clostridiales;Clostridiales Family XI. Incertae Sedis;Anaerococcus;Anaerococcus tetradius;Anaerococcus tetradius ATCC 35098	127941	1	4	0	0	2	0	none	none	Transcription termination protein NusB
HMPREF0077_0198|NZ_ACGC01000009|F|71212|73275|4-hydroxy-3-methylbut-2-enyl	2064	4-hydroxy-3-methylbut-2-enyl diphosphate reductase	Bacteria;Firmicutes;Clostridia;Clostridiales;Clostridiales Family XI. Incertae Sedis;Anaerococcus;Anaerococcus tetradius;Anaerococcus tetradius ATCC 35098	9900	1	4	0	0	21	0	K02945	RP-S1, rpsA; small subunit ribosomal protein S1	SSU ribosomal protein S1p
HMPREF0077_0200|NZ_ACGC01000009|F|74851|75831|H+-transporting	981	H+-transporting two-sector ATPase, C (AC39) subunit	Bacteria;Firmicutes;Clostridia;Clostridiales;Clostridiales Family XI. Incertae Sedis;Anaerococcus;Anaerococcus tetradius;Anaerococcus tetradius ATCC 35098	59906	1	4	0	0	12	0	none	none	V-type ATP synthase subunit C (EC 3.6.3.14)
HMPREF0077_0201|NZ_ACGC01000009|F|75834|76718|conserved	885	conserved hypothetical protein	Bacteria;Firmicutes;Clostridia;Clostridiales;Clostridiales Family XI. Incertae Sedis;Anaerococcus;Anaerococcus tetradius;Anaerococcus tetradius ATCC 35098	70524	1	4	0	0	7	0	none	none	V-type ATP synthase subunit I (EC 3.6.3.14)
HMPREF0077_0202|NZ_ACGC01000009|F|76719|78095|V	1377	V family sodium ATP synthase subunit I	Bacteria;Firmicutes;Clostridia;Clostridiales;Clostridiales Family XI. Incertae Sedis;Anaerococcus;Anaerococcus tetradius;Anaerococcus tetradius ATCC 35098	29581	1	4	0	0	4	0	K02123	ATPVI, ntpI; V-type H+-transporting ATPase subunit I [EC:3.6.3.14]	V-type ATP synthase subunit I (EC 3.6.3.14)
HMPREF0077_0203|NZ_ACGC01000009|F|78105|78536|V	432	V family sodium ATP synthase subunit K	Bacteria;Firmicutes;Clostridia;Clostridiales;Clostridiales Family XI. Incertae Sedis;Anaerococcus;Anaerococcus tetradius;Anaerococcus tetradius ATCC 35098	124472	1	4	0	0	1	0	none	none	V-type ATP synthase subunit K (EC 3.6.3.14)
HMPREF0077_0204|NZ_ACGC01000009|F|78538|78777|conserved	240	conserved hypothetical protein	Bacteria;Firmicutes;Clostridia;Clostridiales;Clostridiales Family XI. Incertae Sedis;Anaerococcus;Anaerococcus tetradius;Anaerococcus tetradius ATCC 35098	145672	1	4	0	0	1	0	none	none	V-type ATP synthase subunit F (EC 3.6.3.14)
HMPREF0077_0206|NZ_ACGC01000009|F|79378|81123|H(+)-transporting	1746	H(+)-transporting two-sector ATPase	Bacteria;Firmicutes;Clostridia;Clostridiales;Clostridiales Family XI. Incertae Sedis;Anaerococcus;Anaerococcus tetradius;Anaerococcus tetradius ATCC 35098	15653	1	4	0	0	10	0	K02117	ATPVA, ntpA; V-type H+-transporting ATPase subunit A [EC:3.6.3.14]	V-type ATP synthase subunit A (EC 3.6.3.14)
HMPREF0077_0207|NZ_ACGC01000009|F|81127|82491|V	1365	V family two sector ATPase, V(1) subunit B	Bacteria;Firmicutes;Clostridia;Clostridiales;Clostridiales Family XI. Incertae Sedis;Anaerococcus;Anaerococcus tetradius;Anaerococcus tetradius ATCC 35098	30367	1	4	0	0	7	0	K02118	ATPVB, ntpB; V-type H+-transporting ATPase subunit B [EC:3.6.3.14]	V-type ATP synthase subunit B (EC 3.6.3.14)
HMPREF0077_0208|NZ_ACGC01000009|F|82493|83140|V	648	V family two sector ATPase, V(1) subunit D	Bacteria;Firmicutes;Clostridia;Clostridiales;Clostridiales Family XI. Incertae Sedis;Anaerococcus;Anaerococcus tetradius;Anaerococcus tetradius ATCC 35098	98647	1	4	0	0	3	0	K02120	ATPVD, ntpD; V-type H+-transporting ATPase subunit D [EC:3.6.3.14]	V-type ATP synthase subunit D (EC 3.6.3.14)
HMPREF0077_0214|NZ_ACGC01000009|F|87780|88733|possible	954	possible chaperone DnaJ	Bacteria;Firmicutes;Clostridia;Clostridiales;Clostridiales Family XI. Incertae Sedis;Anaerococcus;Anaerococcus tetradius;Anaerococcus tetradius ATCC 35098	62682	1	4	0	0	7	0	K03686	dnaJ; molecular chaperone DnaJ	DnaJ-class molecular chaperone CbpA
HMPREF0077_0215|NZ_ACGC01000009|F|88735|91320|ATP-binding	2586	ATP-binding ClpB chaperone	Bacteria;Firmicutes;Clostridia;Clostridiales;Clostridiales Family XI. Incertae Sedis;Anaerococcus;Anaerococcus tetradius;Anaerococcus tetradius ATCC 35098	4810	1	12	0	0	14	2	K03695	clpB; ATP-dependent Clp protease ATP-binding subunit ClpB	ClpB protein
HMPREF0077_0228|NZ_ACGC01000010|R|2109|1222|conserved	888	conserved hypothetical protein	Bacteria;Firmicutes;Clostridia;Clostridiales;Clostridiales Family XI. Incertae Sedis;Anaerococcus;Anaerococcus tetradius;Anaerococcus tetradius ATCC 35098	70159	1	4	0	0	1	0	none	none	none
HMPREF0077_0238|NZ_ACGC01000011|R|4834|2309|copper-exporting	2526	copper-exporting ATPase	Bacteria;Firmicutes;Clostridia;Clostridiales;Clostridiales Family XI. Incertae Sedis;Anaerococcus;Anaerococcus tetradius;Anaerococcus tetradius ATCC 35098	5225	1	4	0	0	2	0	K01533	none	Copper-translocating P-type ATPase (EC 3.6.3.4)
HMPREF0077_0240|NZ_ACGC01000011|F|5267|6598|UDP-N-acetylmuramoylalanyl-D-glutamate--2,	1332	UDP-N-acetylmuramoylalanyl-D-glutamate--2, 6-diaminopimelate ligase	Bacteria;Firmicutes;Clostridia;Clostridiales;Clostridiales Family XI. Incertae Sedis;Anaerococcus;Anaerococcus tetradius;Anaerococcus tetradius ATCC 35098	32699	1	4	0	0	4	0	K01928	E6.3.2.13, murE; UDP-N-acetylmuramoylalanyl-D-glutamate--2,6-diaminopimelate ligase [EC:6.3.2.13]	none
HMPREF0077_0241|NZ_ACGC01000011|F|6595|7251|adenosylcobyric	657	adenosylcobyric acid synthase	Bacteria;Firmicutes;Clostridia;Clostridiales;Clostridiales Family XI. Incertae Sedis;Anaerococcus;Anaerococcus tetradius;Anaerococcus tetradius ATCC 35098	97430	1	4	0	0	1	0	K07009	none	Cobyric acid synthase
HMPREF0077_0243|NZ_ACGC01000012|F|64|2259|ATP-dependent	2196	ATP-dependent DNA helicase PcrA	Bacteria;Firmicutes;Clostridia;Clostridiales;Clostridiales Family XI. Incertae Sedis;Anaerococcus;Anaerococcus tetradius;Anaerococcus tetradius ATCC 35098	8183	1	8	0	0	0	1	K03657	uvrD, pcrA; DNA helicase II / ATP-dependent DNA helicase PcrA [EC:3.6.1.-]	ATP-dependent DNA helicase UvrD/PcrA
HMPREF0077_0244|NZ_ACGC01000012|F|2261|4261|DNA	2001	DNA ligase (NAD(+))	Bacteria;Firmicutes;Clostridia;Clostridiales;Clostridiales Family XI. Incertae Sedis;Anaerococcus;Anaerococcus tetradius;Anaerococcus tetradius ATCC 35098	10820	1	4	0	0	2	0	K01972	E6.5.1.2, ligA, ligB; DNA ligase (NAD+) [EC:6.5.1.2]	DNA ligase (EC 6.5.1.2)
HMPREF0077_0245|NZ_ACGC01000012|F|4263|4541|glutamyl-tRNA	279	glutamyl-tRNA amidotransferase subunit C	Bacteria;Firmicutes;Clostridia;Clostridiales;Clostridiales Family XI. Incertae Sedis;Anaerococcus;Anaerococcus tetradius;Anaerococcus tetradius ATCC 35098	141606	1	4	0	0	1	0	none	none	Aspartyl-tRNA(Asn) amidotransferase subunit C (EC 6.3.5.6)
HMPREF0077_0246|NZ_ACGC01000012|F|4550|5962|glutaminyl-tRNA	1413	glutaminyl-tRNA synthase (glutamine-hydrolyzing)	Bacteria;Firmicutes;Clostridia;Clostridiales;Clostridiales Family XI. Incertae Sedis;Anaerococcus;Anaerococcus tetradius;Anaerococcus tetradius ATCC 35098	27442	1	4	0	0	2	0	K02433	gatA; aspartyl-tRNA(Asn)/glutamyl-tRNA (Gln) amidotransferase subunit A [EC:6.3.5.6 6.3.5.7]	Aspartyl-tRNA(Asn) amidotransferase subunit A (EC 6.3.5.6)
HMPREF0077_0247|NZ_ACGC01000012|F|5952|7370|aspartyl/glutamyl-tRNA	1419	aspartyl/glutamyl-tRNA amidotransferase subunit B	Bacteria;Firmicutes;Clostridia;Clostridiales;Clostridiales Family XI. Incertae Sedis;Anaerococcus;Anaerococcus tetradius;Anaerococcus tetradius ATCC 35098	27137	1	4	0	0	5	0	K02434	gatB; aspartyl-tRNA(Asn)/glutamyl-tRNA (Gln) amidotransferase subunit B [EC:6.3.5.6 6.3.5.7]	Aspartyl-tRNA(Asn) amidotransferase subunit B (EC 6.3.5.6)
HMPREF0077_0250|NZ_ACGC01000012|F|9935|11056|possible	1122	possible alanine racemase	Bacteria;Firmicutes;Clostridia;Clostridiales;Clostridiales Family XI. Incertae Sedis;Anaerococcus;Anaerococcus tetradius;Anaerococcus tetradius ATCC 35098	47830	1	4	0	0	1	0	K01775	E5.1.1.1, alr; alanine racemase [EC:5.1.1.1]	Alanine racemase (EC 5.1.1.1)
HMPREF0077_0252|NZ_ACGC01000012|R|12845|11460|UDP-N-acetylmuramate--L-alanine	1386	UDP-N-acetylmuramate--L-alanine ligase	Bacteria;Firmicutes;Clostridia;Clostridiales;Clostridiales Family XI. Incertae Sedis;Anaerococcus;Anaerococcus tetradius;Anaerococcus tetradius ATCC 35098	28967	1	4	0	0	3	0	K01924	murC; UDP-N-acetylmuramate--alanine ligase [EC:6.3.2.8]	UDP-N-acetylmuramate--alanine ligase (EC 6.3.2.8)
HMPREF0077_0254|NZ_ACGC01000012|F|13492|14205|purine-nucleoside	714	purine-nucleoside phosphorylase	Bacteria;Firmicutes;Clostridia;Clostridiales;Clostridiales Family XI. Incertae Sedis;Anaerococcus;Anaerococcus tetradius;Anaerococcus tetradius ATCC 35098	90562	1	4	0	0	4	0	K03784	deoD; purine-nucleoside phosphorylase [EC:2.4.2.1]	Purine nucleoside phosphorylase (EC 2.4.2.1)
HMPREF0077_0255|NZ_ACGC01000012|F|14214|15608|conserved	1395	conserved hypothetical protein	Bacteria;Firmicutes;Clostridia;Clostridiales;Clostridiales Family XI. Incertae Sedis;Anaerococcus;Anaerococcus tetradius;Anaerococcus tetradius ATCC 35098	28463	1	4	0	0	8	0	K04042	glmU; bifunctional protein GlmU [EC:2.7.7.23 2.3.1.157]	N-acetylglucosamine-1-phosphate uridyltransferase (EC 2.7.7.23)
HMPREF0077_0256|NZ_ACGC01000012|F|15605|16594|conserved	990	conserved hypothetical protein	Bacteria;Firmicutes;Clostridia;Clostridiales;Clostridiales Family XI. Incertae Sedis;Anaerococcus;Anaerococcus tetradius;Anaerococcus tetradius ATCC 35098	58951	1	4	0	0	2	0	K00948	E2.7.6.1, prsA; ribose-phosphate pyrophosphokinase [EC:2.7.6.1]	Ribose-phosphate pyrophosphokinase (EC 2.7.6.1)
HMPREF0077_0258|NZ_ACGC01000012|F|17165|20677|transcription-repair	3513	transcription-repair coupling factor	Bacteria;Firmicutes;Clostridia;Clostridiales;Clostridiales Family XI. Incertae Sedis;Anaerococcus;Anaerococcus tetradius;Anaerococcus tetradius ATCC 35098	1493	1	4	0	0	4	0	K03723	mfd; transcription-repair coupling factor (superfamily II helicase) [EC:3.6.1.-]	Transcription-repair coupling factor
HMPREF0077_0259|NZ_ACGC01000012|F|20674|21756|possible	1083	possible peptidylprolyl isomerase PrsA	Bacteria;Firmicutes;Clostridia;Clostridiales;Clostridiales Family XI. Incertae Sedis;Anaerococcus;Anaerococcus tetradius;Anaerococcus tetradius ATCC 35098	50771	1	4	0	0	1	0	K03769	ppiC; peptidyl-prolyl cis-trans isomerase C [EC:5.2.1.8]	Peptidyl-prolyl cis-trans isomerase ppiD (EC 5.2.1.8)
HMPREF0077_0260|NZ_ACGC01000012|F|21716|22642|conserved	927	conserved hypothetical protein	Bacteria;Firmicutes;Clostridia;Clostridiales;Clostridiales Family XI. Incertae Sedis;Anaerococcus;Anaerococcus tetradius;Anaerococcus tetradius ATCC 35098	65681	1	4	0	0	2	0	none	none	Foldase protein PrsA precursor (EC 5.2.1.8)
HMPREF0077_0261|NZ_ACGC01000012|F|22724|23002|DNA-binding	279	DNA-binding protein HU	Bacteria;Firmicutes;Clostridia;Clostridiales;Clostridiales Family XI. Incertae Sedis;Anaerococcus;Anaerococcus tetradius;Anaerococcus tetradius ATCC 35098	141607	1	4	0	0	4	0	K03530	hupB; DNA-binding protein HU-beta	DNA-binding protein HBsu
HMPREF0077_0265|NZ_ACGC01000012|F|25801|26973|phosphopantothenate--cysteine	1173	phosphopantothenate--cysteine ligase	Bacteria;Firmicutes;Clostridia;Clostridiales;Clostridiales Family XI. Incertae Sedis;Anaerococcus;Anaerococcus tetradius;Anaerococcus tetradius ATCC 35098	44012	1	4	0	0	2	0	K13038	coaBC, dfp; phosphopantothenoylcysteine decarboxylase / phosphopantothenate--cysteine ligase [EC:4.1.1.36 6.3.2.5]	Phosphopantothenoylcysteine decarboxylase (EC 4.1.1.36)
HMPREF0077_0266|NZ_ACGC01000012|F|26978|29347|DNA	2370	DNA replication factor Y	Bacteria;Firmicutes;Clostridia;Clostridiales;Clostridiales Family XI. Incertae Sedis;Anaerococcus;Anaerococcus tetradius;Anaerococcus tetradius ATCC 35098	6474	1	4	0	0	1	0	K04066	priA; primosomal protein N' (replication factor Y) (superfamily II helicase) [EC:3.6.1.-]	Helicase PriA essential for oriC/DnaA-independent DNA replication
HMPREF0077_0268|NZ_ACGC01000012|F|30680|31510|ribosomal	831	ribosomal protein S2	Bacteria;Firmicutes;Clostridia;Clostridiales;Clostridiales Family XI. Incertae Sedis;Anaerococcus;Anaerococcus tetradius;Anaerococcus tetradius ATCC 35098	76908	1	4	0	0	3	0	K02967	RP-S2, rpsB; small subunit ribosomal protein S2	SSU ribosomal protein S2p (SAe)
HMPREF0077_0272|NZ_ACGC01000012|F|33833|35383|2',3'-cyclic-nucleotide	1551	2',3'-cyclic-nucleotide 2'-phosphodiesterase	Bacteria;Firmicutes;Clostridia;Clostridiales;Clostridiales Family XI. Incertae Sedis;Anaerococcus;Anaerococcus tetradius;Anaerococcus tetradius ATCC 35098	21303	1	4	0	0	9	0	K06950	none	FIG002344: Hydrolase (HAD superfamily)
HMPREF0077_0279|NZ_ACGC01000012|R|44843|44409|dUTP	435	dUTP diphosphatase	Bacteria;Firmicutes;Clostridia;Clostridiales;Clostridiales Family XI. Incertae Sedis;Anaerococcus;Anaerococcus tetradius;Anaerococcus tetradius ATCC 35098	124116	1	4	0	0	2	0	K01520	E3.6.1.23, dut; dUTP pyrophosphatase [EC:3.6.1.23]	Deoxyuridine 5'-triphosphate nucleotidohydrolase (EC 3.6.1.23)
HMPREF0077_0285|NZ_ACGC01000013|R|1539|307|U32	1233	U32 family peptidase	Bacteria;Firmicutes;Clostridia;Clostridiales;Clostridiales Family XI. Incertae Sedis;Anaerococcus;Anaerococcus tetradius;Anaerococcus tetradius ATCC 35098	39520	1	4	0	0	2	0	K08303	K08303; putative protease [EC:3.4.-.-]	none
HMPREF0077_0287|NZ_ACGC01000013|R|3863|2157|metallo-beta	1707	metallo-beta lactamase superfamily hydrolase	Bacteria;Firmicutes;Clostridia;Clostridiales;Clostridiales Family XI. Incertae Sedis;Anaerococcus;Anaerococcus tetradius;Anaerococcus tetradius ATCC 35098	16618	1	4	0	0	4	0	K12574	rnj; ribonuclease J [EC:3.1.-.-]	Zn-dependent hydrolase, RNA-metabolising, CPSF 100 kDa analog
HMPREF0077_0289|NZ_ACGC01000013|R|4511|4269|conserved	243	conserved hypothetical protein	Bacteria;Firmicutes;Clostridia;Clostridiales;Clostridiales Family XI. Incertae Sedis;Anaerococcus;Anaerococcus tetradius;Anaerococcus tetradius ATCC 35098	145277	1	4	0	0	3	0	none	none	none
HMPREF0077_0290|NZ_ACGC01000013|R|4923|4504|crossover	420	crossover junction endodeoxyribonuclease	Bacteria;Firmicutes;Clostridia;Clostridiales;Clostridiales Family XI. Incertae Sedis;Anaerococcus;Anaerococcus tetradius;Anaerococcus tetradius ATCC 35098	125910	1	4	0	0	1	0	K07447	none	Putative Holliday junction resolvase (EC 3.1.-.-)
HMPREF0077_0291|NZ_ACGC01000013|R|5176|4916|protein	261	protein of hypothetical function DUF965	Bacteria;Firmicutes;Clostridia;Clostridiales;Clostridiales Family XI. Incertae Sedis;Anaerococcus;Anaerococcus tetradius;Anaerococcus tetradius ATCC 35098	143628	1	4	0	0	2	0	none	none	Hypothetical protein possible functionally linked with Alanyl-tRNA synthetase
HMPREF0077_0292|NZ_ACGC01000013|R|7799|5187|alanine--tRNA	2613	alanine--tRNA ligase	Bacteria;Firmicutes;Clostridia;Clostridiales;Clostridiales Family XI. Incertae Sedis;Anaerococcus;Anaerococcus tetradius;Anaerococcus tetradius ATCC 35098	4648	1	4	0	0	1	0	K01872	AARS, alaS; alanyl-tRNA synthetase [EC:6.1.1.7]	Alanyl-tRNA synthetase (EC 6.1.1.7)
HMPREF0077_0299|NZ_ACGC01000013|R|11922|10642|possible	1281	possible spo0B-associated GTP-binding protein	Bacteria;Firmicutes;Clostridia;Clostridiales;Clostridiales Family XI. Incertae Sedis;Anaerococcus;Anaerococcus tetradius;Anaerococcus tetradius ATCC 35098	36181	1	4	0	0	4	0	K03979	none	COG0536: GTP-binding protein Obg
HMPREF0077_0300|NZ_ACGC01000013|R|12266|11973|ribosomal	294	ribosomal protein L27	Bacteria;Firmicutes;Clostridia;Clostridiales;Clostridiales Family XI. Incertae Sedis;Anaerococcus;Anaerococcus tetradius;Anaerococcus tetradius ATCC 35098	139972	1	4	0	0	2	0	K02899	RP-L27, rpmA; large subunit ribosomal protein L27	LSU ribosomal protein L27p
HMPREF0077_0302|NZ_ACGC01000013|R|12887|12579|ribosomal	309	ribosomal protein L21	Bacteria;Firmicutes;Clostridia;Clostridiales;Clostridiales Family XI. Incertae Sedis;Anaerococcus;Anaerococcus tetradius;Anaerococcus tetradius ATCC 35098	138242	1	4	0	0	2	0	K02888	RP-L21, rplU; large subunit ribosomal protein L21	LSU ribosomal protein L21p
HMPREF0077_0308|NZ_ACGC01000013|R|18113|17346|conserved	768	conserved hypothetical protein	Bacteria;Firmicutes;Clostridia;Clostridiales;Clostridiales Family XI. Incertae Sedis;Anaerococcus;Anaerococcus tetradius;Anaerococcus tetradius ATCC 35098	84198	1	4	0	0	1	0	none	none	FIG001583: hypothetical protein, contains S4-like RNA binding domain
HMPREF0077_0309|NZ_ACGC01000013|R|18743|18144|conserved	600	conserved hypothetical protein	Bacteria;Firmicutes;Clostridia;Clostridiales;Clostridiales Family XI. Incertae Sedis;Anaerococcus;Anaerococcus tetradius;Anaerococcus tetradius ATCC 35098	104557	1	4	0	0	2	0	K09772	sepF; cell division inhibitor SepF	FIG001960: FtsZ-interacting protein related to cell division
HMPREF0077_0311|NZ_ACGC01000013|R|20405|19803|acyl-phosphate	603	acyl-phosphate glycerol-3-phosphate acyltransferase	Bacteria;Firmicutes;Clostridia;Clostridiales;Clostridiales Family XI. Incertae Sedis;Anaerococcus;Anaerococcus tetradius;Anaerococcus tetradius ATCC 35098	104184	1	4	0	0	1	0	K08591	plsY; glycerol-3-phosphate acyltransferase PlsY [EC:2.3.1.15]	Acyl-phosphate:glycerol-3-phosphate O-acyltransferase PlsY
HMPREF0077_0312|NZ_ACGC01000013|R|21693|20380|GTPase	1314	GTPase	Bacteria;Firmicutes;Clostridia;Clostridiales;Clostridiales Family XI. Incertae Sedis;Anaerococcus;Anaerococcus tetradius;Anaerococcus tetradius ATCC 35098	33843	1	4	0	0	3	0	K03977	none	GTP-binding protein EngA
HMPREF0077_0314|NZ_ACGC01000013|R|24009|22261|aspartate--tRNA	1749	aspartate--tRNA ligase	Bacteria;Firmicutes;Clostridia;Clostridiales;Clostridiales Family XI. Incertae Sedis;Anaerococcus;Anaerococcus tetradius;Anaerococcus tetradius ATCC 35098	15580	1	4	0	0	1	0	K01876	DARS, aspS; aspartyl-tRNA synthetase [EC:6.1.1.12]	Aspartyl-tRNA synthetase (EC 6.1.1.12)
HMPREF0077_0315|NZ_ACGC01000013|R|24620|24018|possible	603	possible hydroxyacylglutathione hydrolase	Bacteria;Firmicutes;Clostridia;Clostridiales;Clostridiales Family XI. Incertae Sedis;Anaerococcus;Anaerococcus tetradius;Anaerococcus tetradius ATCC 35098	104185	1	4	0	0	1	0	none	none	Hydroxyacylglutathione hydrolase (EC 3.1.2.6)
HMPREF0077_0317|NZ_ACGC01000013|R|27249|25069|GTP	2181	GTP diphosphokinase	Bacteria;Firmicutes;Clostridia;Clostridiales;Clostridiales Family XI. Incertae Sedis;Anaerococcus;Anaerococcus tetradius;Anaerococcus tetradius ATCC 35098	8353	1	4	0	0	4	0	K00951	relA; GTP pyrophosphokinase [EC:2.7.6.5]	GTP pyrophosphokinase (EC 2.7.6.5), (p)ppGpp synthetase I
HMPREF0077_0324|NZ_ACGC01000013|R|33571|33077|crossover	495	crossover junction endodeoxyribonuclease	Bacteria;Firmicutes;Clostridia;Clostridiales;Clostridiales Family XI. Incertae Sedis;Anaerococcus;Anaerococcus tetradius;Anaerococcus tetradius ATCC 35098	116727	1	4	0	0	1	0	K01159	ruvC; crossover junction endodeoxyribonuclease RuvC [EC:3.1.22.4]	Crossover junction endodeoxyribonuclease RuvC (EC 3.1.22.4)
HMPREF0077_0325|NZ_ACGC01000013|R|34314|33601|conserved	714	conserved hypothetical protein	Bacteria;Firmicutes;Clostridia;Clostridiales;Clostridiales Family XI. Incertae Sedis;Anaerococcus;Anaerococcus tetradius;Anaerococcus tetradius ATCC 35098	90563	1	4	0	0	1	0	none	none	none
HMPREF0077_0326|NZ_ACGC01000013|R|35309|34497|phosphoserine	813	phosphoserine phosphatase	Bacteria;Firmicutes;Clostridia;Clostridiales;Clostridiales Family XI. Incertae Sedis;Anaerococcus;Anaerococcus tetradius;Anaerococcus tetradius ATCC 35098	78953	1	4	0	0	2	0	none	none	Phosphoserine phosphatase (EC 3.1.3.3)
HMPREF0077_0329|NZ_ACGC01000013|R|36705|36130|nucleoside-triphosphatase	576	nucleoside-triphosphatase	Bacteria;Firmicutes;Clostridia;Clostridiales;Clostridiales Family XI. Incertae Sedis;Anaerococcus;Anaerococcus tetradius;Anaerococcus tetradius ATCC 35098	107273	1	4	0	0	1	0	K01516	E3.6.1.15; nucleoside-triphosphatase [EC:3.6.1.15]	Nucleoside 5-triphosphatase RdgB (dHAPTP, dITP, XTP-specific) (EC 3.6.1.15)
HMPREF0077_0336|NZ_ACGC01000013|R|43257|42829|conserved	429	conserved domain protein	Bacteria;Firmicutes;Clostridia;Clostridiales;Clostridiales Family XI. Incertae Sedis;Anaerococcus;Anaerococcus tetradius;Anaerococcus tetradius ATCC 35098	124871	1	4	0	0	1	0	none	none	none
HMPREF0077_0337|NZ_ACGC01000013|R|44206|43235|conserved	972	conserved hypothetical radical SAM protein	Bacteria;Firmicutes;Clostridia;Clostridiales;Clostridiales Family XI. Incertae Sedis;Anaerococcus;Anaerococcus tetradius;Anaerococcus tetradius ATCC 35098	60844	1	4	0	0	2	0	K07139	none	none
HMPREF0077_0338|NZ_ACGC01000013|R|44555|44199|conserved	357	conserved hypothetical protein	Bacteria;Firmicutes;Clostridia;Clostridiales;Clostridiales Family XI. Incertae Sedis;Anaerococcus;Anaerococcus tetradius;Anaerococcus tetradius ATCC 35098	133004	1	4	0	0	1	0	none	none	none
HMPREF0077_0340|NZ_ACGC01000013|R|46700|45951|possible	750	possible peptidylprolyl isomerase	Bacteria;Firmicutes;Clostridia;Clostridiales;Clostridiales Family XI. Incertae Sedis;Anaerococcus;Anaerococcus tetradius;Anaerococcus tetradius ATCC 35098	86443	1	4	0	0	2	0	K03769	ppiC; peptidyl-prolyl cis-trans isomerase C [EC:5.2.1.8]	Foldase protein PrsA precursor (EC 5.2.1.8)
HMPREF0077_0341|NZ_ACGC01000013|R|47451|46684|RNA-binding	768	RNA-binding domain protein	Bacteria;Firmicutes;Clostridia;Clostridiales;Clostridiales Family XI. Incertae Sedis;Anaerococcus;Anaerococcus tetradius;Anaerococcus tetradius ATCC 35098	84199	1	4	0	0	2	0	K00243	none	none
HMPREF0077_0343|NZ_ACGC01000013|R|49375|48482|kanamycin	894	kanamycin kinase	Bacteria;Firmicutes;Clostridia;Clostridiales;Clostridiales Family XI. Incertae Sedis;Anaerococcus;Anaerococcus tetradius;Anaerococcus tetradius ATCC 35098	69486	1	4	0	0	1	0	none	none	none
HMPREF0077_0344|NZ_ACGC01000013|R|51082|49379|phosphoenolpyruvate--protein	1704	phosphoenolpyruvate--protein phosphotransferase	Bacteria;Firmicutes;Clostridia;Clostridiales;Clostridiales Family XI. Incertae Sedis;Anaerococcus;Anaerococcus tetradius;Anaerococcus tetradius ATCC 35098	16700	1	4	0	0	2	0	K08483	PTS-EI.PTSI, ptsI; phosphotransferase system, enzyme I, PtsI [EC:2.7.3.9]	Phosphoenolpyruvate-protein phosphotransferase of PTS system (EC 2.7.3.9)
HMPREF0077_0345|NZ_ACGC01000013|R|51403|51143|PTS	261	PTS family porter component HPr	Bacteria;Firmicutes;Clostridia;Clostridiales;Clostridiales Family XI. Incertae Sedis;Anaerococcus;Anaerococcus tetradius;Anaerococcus tetradius ATCC 35098	143629	1	4	0	0	5	0	K11189	PTS-HPR; phosphocarrier protein	none
HMPREF0077_0346|NZ_ACGC01000013|R|52491|51481|PurR	1011	PurR family transcriptional regulator	Bacteria;Firmicutes;Clostridia;Clostridiales;Clostridiales Family XI. Incertae Sedis;Anaerococcus;Anaerococcus tetradius;Anaerococcus tetradius ATCC 35098	56848	1	4	0	0	3	0	K02529	lacI, galR; LacI family transcriptional regulator	Catabolite control protein A
HMPREF0077_0348|NZ_ACGC01000013|R|53612|52998|general	615	general stress protein	Bacteria;Firmicutes;Clostridia;Clostridiales;Clostridiales Family XI. Incertae Sedis;Anaerococcus;Anaerococcus tetradius;Anaerococcus tetradius ATCC 35098	102726	1	4	0	0	2	0	none	none	none
HMPREF0077_0353|NZ_ACGC01000013|R|58839|58336|FHA	504	FHA domain protein	Bacteria;Firmicutes;Clostridia;Clostridiales;Clostridiales Family XI. Incertae Sedis;Anaerococcus;Anaerococcus tetradius;Anaerococcus tetradius ATCC 35098	115658	1	4	0	0	1	0	none	none	Adenylate cyclase (EC 4.6.1.1)
HMPREF0077_0354|NZ_ACGC01000013|R|60646|58952|phosphoglucomutase	1695	phosphoglucomutase	Bacteria;Firmicutes;Clostridia;Clostridiales;Clostridiales Family XI. Incertae Sedis;Anaerococcus;Anaerococcus tetradius;Anaerococcus tetradius ATCC 35098	16921	1	4	0	0	2	0	K01840	E5.4.2.8, manB; phosphomannomutase [EC:5.4.2.8]	none
HMPREF0077_0356|NZ_ACGC01000013|R|64815|62539|phosphorylase	2277	phosphorylase	Bacteria;Firmicutes;Clostridia;Clostridiales;Clostridiales Family XI. Incertae Sedis;Anaerococcus;Anaerococcus tetradius;Anaerococcus tetradius ATCC 35098	7329	1	4	0	0	1	0	K00688	E2.4.1.1, glgP, PYG; starch phosphorylase [EC:2.4.1.1]	Glycogen phosphorylase (EC 2.4.1.1)
HMPREF0077_0358|NZ_ACGC01000013|R|67355|66231|possible	1125	possible glucose-1-phosphate adenylyltransferase	Bacteria;Firmicutes;Clostridia;Clostridiales;Clostridiales Family XI. Incertae Sedis;Anaerococcus;Anaerococcus tetradius;Anaerococcus tetradius ATCC 35098	47618	1	4	0	0	4	0	K00975	glgC; glucose-1-phosphate adenylyltransferase [EC:2.7.7.27]	Glycogen biosynthesis protein GlgD, glucose-1-phosphate adenylyltransferase family
HMPREF0077_0438|NZ_ACGC01000015|R|2863|1880|nitrate/sulfonate/bicarbonate	984	nitrate/sulfonate/bicarbonate ABC superfamily ATP binding cassette transporter, binding protein	Bacteria;Firmicutes;Clostridia;Clostridiales;Clostridiales Family XI. Incertae Sedis;Anaerococcus;Anaerococcus tetradius;Anaerococcus tetradius ATCC 35098	59612	1	4	0	0	1	0	none	none	ABC-type nitrate/sulfonate/bicarbonate transport systems, periplasmic components
HMPREF0077_0439|NZ_ACGC01000015|R|3461|2856|recombination	606	recombination protein RecR	Bacteria;Firmicutes;Clostridia;Clostridiales;Clostridiales Family XI. Incertae Sedis;Anaerococcus;Anaerococcus tetradius;Anaerococcus tetradius ATCC 35098	103832	1	4	0	0	1	0	K06187	recR; recombination protein RecR	Recombination protein RecR
HMPREF0077_0441|NZ_ACGC01000015|R|5632|3815|possible	1818	possible DNA-directed DNA polymerase	Bacteria;Firmicutes;Clostridia;Clostridiales;Clostridiales Family XI. Incertae Sedis;Anaerococcus;Anaerococcus tetradius;Anaerococcus tetradius ATCC 35098	14019	1	4	0	0	3	0	K02343	DPO3G, dnaX; DNA polymerase III subunit gamma/tau [EC:2.7.7.7]	DNA polymerase III subunits gamma and tau (EC 2.7.7.7)
HMPREF0077_0444|NZ_ACGC01000015|R|9224|8520|endo-beta-N-acetylglucosaminidase	705	endo-beta-N-acetylglucosaminidase	Bacteria;Firmicutes;Clostridia;Clostridiales;Clostridiales Family XI. Incertae Sedis;Anaerococcus;Anaerococcus tetradius;Anaerococcus tetradius ATCC 35098	91642	1	4	0	0	1	0	K01227	E3.2.1.96; mannosyl-glycoprotein endo-beta-N-acetylglucosaminidase [EC:3.2.1.96]	Peptidase, M23/M37 family
HMPREF0077_0453|NZ_ACGC01000015|R|16128|15451|metallophosphoesterase	678	metallophosphoesterase	Bacteria;Firmicutes;Clostridia;Clostridiales;Clostridiales Family XI. Incertae Sedis;Anaerococcus;Anaerococcus tetradius;Anaerococcus tetradius ATCC 35098	94968	1	4	0	0	3	0	K07099	none	none
HMPREF0077_0454|NZ_ACGC01000015|R|17978|16125|conserved	1854	conserved hypothetical protein	Bacteria;Firmicutes;Clostridia;Clostridiales;Clostridiales Family XI. Incertae Sedis;Anaerococcus;Anaerococcus tetradius;Anaerococcus tetradius ATCC 35098	13291	1	4	0	0	3	0	none	none	Exonuclease SbcC
HMPREF0077_0456|NZ_ACGC01000015|R|19556|18984|possible	573	possible fructose-2,6-bisphosphate 2-phosphatase	Bacteria;Firmicutes;Clostridia;Clostridiales;Clostridiales Family XI. Incertae Sedis;Anaerococcus;Anaerococcus tetradius;Anaerococcus tetradius ATCC 35098	107608	1	4	0	0	1	0	K02226	cobC2, cobC, phpB; alpha-ribazole phosphatase [EC:3.1.3.73]	Alpha-ribazole-5'-phosphate phosphatase (EC 3.1.3.73)
HMPREF0077_0462|NZ_ACGC01000015|R|27490|27263|conserved	228	conserved hypothetical protein	Bacteria;Firmicutes;Clostridia;Clostridiales;Clostridiales Family XI. Incertae Sedis;Anaerococcus;Anaerococcus tetradius;Anaerococcus tetradius ATCC 35098	146998	1	4	0	0	1	0	none	none	none
HMPREF0077_0464|NZ_ACGC01000015|R|30854|29559|phosphopyruvate	1296	phosphopyruvate hydratase	Bacteria;Firmicutes;Clostridia;Clostridiales;Clostridiales Family XI. Incertae Sedis;Anaerococcus;Anaerococcus tetradius;Anaerococcus tetradius ATCC 35098	35096	1	4	0	0	10	0	K01689	ENO, eno; enolase [EC:4.2.1.11]	Enolase (EC 4.2.1.11)
HMPREF0077_0465|NZ_ACGC01000015|R|31617|30865|triose-phosphate	753	triose-phosphate isomerase	Bacteria;Firmicutes;Clostridia;Clostridiales;Clostridiales Family XI. Incertae Sedis;Anaerococcus;Anaerococcus tetradius;Anaerococcus tetradius ATCC 35098	86049	1	4	0	0	2	0	K01803	TPI, tpiA; triosephosphate isomerase (TIM) [EC:5.3.1.1]	Triosephosphate isomerase (EC 5.3.1.1)
HMPREF0077_0466|NZ_ACGC01000015|R|32823|31627|phosphoglycerate	1197	phosphoglycerate kinase	Bacteria;Firmicutes;Clostridia;Clostridiales;Clostridiales Family XI. Incertae Sedis;Anaerococcus;Anaerococcus tetradius;Anaerococcus tetradius ATCC 35098	42140	1	5	1	0	7	0	K00927	PGK, pgk; phosphoglycerate kinase [EC:2.7.2.3]	Phosphoglycerate kinase (EC 2.7.2.3)
HMPREF0077_0467|NZ_ACGC01000015|R|33889|32882|glyceraldehyde-3-phosphate	1008	glyceraldehyde-3-phosphate dehydrogenase (phosphorylating)	Bacteria;Firmicutes;Clostridia;Clostridiales;Clostridiales Family XI. Incertae Sedis;Anaerococcus;Anaerococcus tetradius;Anaerococcus tetradius ATCC 35098	57154	1	4	0	0	21	0	K00134	GAPDH, gapA; glyceraldehyde 3-phosphate dehydrogenase [EC:1.2.1.12]	NAD-dependent glyceraldehyde-3-phosphate dehydrogenase (EC 1.2.1.12)
HMPREF0077_0468|NZ_ACGC01000015|R|34882|33956|thioredoxin-disulfide	927	thioredoxin-disulfide reductase	Bacteria;Firmicutes;Clostridia;Clostridiales;Clostridiales Family XI. Incertae Sedis;Anaerococcus;Anaerococcus tetradius;Anaerococcus tetradius ATCC 35098	65682	1	4	0	0	1	0	K00384	E1.8.1.9, trxB; thioredoxin reductase (NADPH) [EC:1.8.1.9]	Thioredoxin reductase (EC 1.8.1.9)
HMPREF0077_0470|NZ_ACGC01000015|R|36182|35343|haloacid	840	haloacid dehalogenase (HAD) superfamily hydrolase	Bacteria;Firmicutes;Clostridia;Clostridiales;Clostridiales Family XI. Incertae Sedis;Anaerococcus;Anaerococcus tetradius;Anaerococcus tetradius ATCC 35098	75869	1	4	0	0	1	0	K07024	none	none
HMPREF0077_0472|NZ_ACGC01000015|F|36920|38074|possible	1155	possible rod shape determining protein FtsW	Bacteria;Firmicutes;Clostridia;Clostridiales;Clostridiales Family XI. Incertae Sedis;Anaerococcus;Anaerococcus tetradius;Anaerococcus tetradius ATCC 35098	45314	1	4	0	0	1	0	K05837	rodA, mrdB; rod shape determining protein RodA	Rod shape-determining protein RodA
HMPREF0077_0484|NZ_ACGC01000016|R|3085|926|possible	2160	possible exodeoxyribonuclease V alpha subunit	Bacteria;Firmicutes;Clostridia;Clostridiales;Clostridiales Family XI. Incertae Sedis;Anaerococcus;Anaerococcus tetradius;Anaerococcus tetradius ATCC 35098	8614	1	4	0	0	1	0	K03581	recD; exodeoxyribonuclease V alpha subunit [EC:3.1.11.5]	RecD-like DNA helicase YrrC
HMPREF0077_0486|NZ_ACGC01000016|R|5010|4381|uracil	630	uracil phosphoribosyltransferase	Bacteria;Firmicutes;Clostridia;Clostridiales;Clostridiales Family XI. Incertae Sedis;Anaerococcus;Anaerococcus tetradius;Anaerococcus tetradius ATCC 35098	100883	1	4	0	0	2	0	K00761	E2.4.2.9, upp; uracil phosphoribosyltransferase [EC:2.4.2.9]	Uracil phosphoribosyltransferase (EC 2.4.2.9)
HMPREF0077_0488|NZ_ACGC01000016|R|7000|6065|CDF	936	CDF family cation diffusion facilitator	Bacteria;Firmicutes;Clostridia;Clostridiales;Clostridiales Family XI. Incertae Sedis;Anaerococcus;Anaerococcus tetradius;Anaerococcus tetradius ATCC 35098	64617	1	4	0	0	2	0	none	none	Cobalt-zinc-cadmium resistance protein
HMPREF0077_0491|NZ_ACGC01000016|R|9139|8936|ribosomal	204	ribosomal protein L31	Bacteria;Firmicutes;Clostridia;Clostridiales;Clostridiales Family XI. Incertae Sedis;Anaerococcus;Anaerococcus tetradius;Anaerococcus tetradius ATCC 35098	149661	1	4	0	0	21	0	K02909	RP-L31, rpmE; large subunit ribosomal protein L31	LSU ribosomal protein L31p
HMPREF0077_0493|NZ_ACGC01000016|R|11429|10566|fructose-bisphosphate	864	fructose-bisphosphate aldolase	Bacteria;Firmicutes;Clostridia;Clostridiales;Clostridiales Family XI. Incertae Sedis;Anaerococcus;Anaerococcus tetradius;Anaerococcus tetradius ATCC 35098	72969	1	4	0	0	10	0	K01624	FBA, fbaA; fructose-bisphosphate aldolase, class II [EC:4.1.2.13]	Fructose-bisphosphate aldolase class II (EC 4.1.2.13)
HMPREF0077_0494|NZ_ACGC01000016|R|13204|11486|proline--tRNA	1719	proline--tRNA ligase	Bacteria;Firmicutes;Clostridia;Clostridiales;Clostridiales Family XI. Incertae Sedis;Anaerococcus;Anaerococcus tetradius;Anaerococcus tetradius ATCC 35098	16343	1	4	0	0	1	0	K01881	PARS, proS; prolyl-tRNA synthetase [EC:6.1.1.15]	Prolyl-tRNA synthetase (EC 6.1.1.15), bacterial type
HMPREF0077_0495|NZ_ACGC01000016|R|15300|13201|S1	2100	S1 domain RNA-binding protein	Bacteria;Firmicutes;Clostridia;Clostridiales;Clostridiales Family XI. Incertae Sedis;Anaerococcus;Anaerococcus tetradius;Anaerococcus tetradius ATCC 35098	9347	1	4	0	0	4	0	K06959	none	Transcription accessory protein (S1 RNA-binding domain)
HMPREF0077_0497|NZ_ACGC01000016|R|17525|17352|ferredoxin	174	ferredoxin	Bacteria;Firmicutes;Clostridia;Clostridiales;Clostridiales Family XI. Incertae Sedis;Anaerococcus;Anaerococcus tetradius;Anaerococcus tetradius ATCC 35098	153194	1	4	0	0	1	0	none	none	Ferredoxin
HMPREF0077_0499|NZ_ACGC01000016|R|19271|18480|DNA	792	DNA polymerase III delta subunit	Bacteria;Firmicutes;Clostridia;Clostridiales;Clostridiales Family XI. Incertae Sedis;Anaerococcus;Anaerococcus tetradius;Anaerococcus tetradius ATCC 35098	81368	1	4	0	0	1	0	K02343	DPO3G, dnaX; DNA polymerase III subunit gamma/tau [EC:2.7.7.7]	DNA polymerase III delta prime subunit (EC 2.7.7.7)
HMPREF0077_0502|NZ_ACGC01000016|R|20957|20310|stress	648	stress induced RNA binding ribosomal protein L25p family protein	Bacteria;Firmicutes;Clostridia;Clostridiales;Clostridiales Family XI. Incertae Sedis;Anaerococcus;Anaerococcus tetradius;Anaerococcus tetradius ATCC 35098	98648	1	4	0	0	2	0	K02897	RP-L25, rplY; large subunit ribosomal protein L25	LSU ribosomal protein L25p
HMPREF0077_0503|NZ_ACGC01000016|F|21084|21593|thiol	510	thiol peroxidase	Bacteria;Firmicutes;Clostridia;Clostridiales;Clostridiales Family XI. Incertae Sedis;Anaerococcus;Anaerococcus tetradius;Anaerococcus tetradius ATCC 35098	114969	1	4	0	0	2	0	K11065	none	Thiol peroxidase, Tpx-type (EC 1.11.1.15)
HMPREF0077_0505|NZ_ACGC01000016|R|24008|22470|conserved	1539	conserved hypothetical protein	Bacteria;Firmicutes;Clostridia;Clostridiales;Clostridiales Family XI. Incertae Sedis;Anaerococcus;Anaerococcus tetradius;Anaerococcus tetradius ATCC 35098	21769	1	4	0	0	1	0	none	none	NLP/P60 family protein
HMPREF0077_0509|NZ_ACGC01000016|R|27895|26075|DNA-directed	1821	DNA-directed RNA polymerase sigma subunit RpoD	Bacteria;Firmicutes;Clostridia;Clostridiales;Clostridiales Family XI. Incertae Sedis;Anaerococcus;Anaerococcus tetradius;Anaerococcus tetradius ATCC 35098	13964	1	4	0	0	2	0	K03086	SIG1, rpoD; RNA polymerase primary sigma factor	RNA polymerase sigma factor RpoD
HMPREF0077_0510|NZ_ACGC01000016|R|29554|27920|DNA	1635	DNA primase	Bacteria;Firmicutes;Clostridia;Clostridiales;Clostridiales Family XI. Incertae Sedis;Anaerococcus;Anaerococcus tetradius;Anaerococcus tetradius ATCC 35098	18626	1	4	0	0	1	0	K02316	dnaG; DNA primase [EC:2.7.7.-]	DNA primase (EC 2.7.7.-)
HMPREF0077_0512|NZ_ACGC01000016|R|31411|30785|conserved	627	conserved hypothetical protein	Bacteria;Firmicutes;Clostridia;Clostridiales;Clostridiales Family XI. Incertae Sedis;Anaerococcus;Anaerococcus tetradius;Anaerococcus tetradius ATCC 35098	101268	1	4	0	0	2	0	none	none	none
HMPREF0077_0514|NZ_ACGC01000016|R|32991|32768|conserved	224	conserved hypothetical protein	Bacteria;Firmicutes;Clostridia;Clostridiales;Clostridiales Family XI. Incertae Sedis;Anaerococcus;Anaerococcus tetradius;Anaerococcus tetradius ATCC 35098	147641	1	4	0	0	2	0	K02358	EF-TU, tufA; elongation factor EF-Tu [EC:3.6.5.3]	Translation elongation factor Tu
HMPREF0077_0516|NZ_ACGC01000017|R|3387|2101|radical	1287	radical SAM domain protein	Bacteria;Firmicutes;Clostridia;Clostridiales;Clostridiales Family XI. Incertae Sedis;Anaerococcus;Anaerococcus tetradius;Anaerococcus tetradius ATCC 35098	35752	1	4	0	0	2	0	K06871	none	Putative arylsulfatase regulatory protein
HMPREF0077_0519|NZ_ACGC01000017|R|4931|4479|Fur	453	Fur family transcriptional regulator	Bacteria;Firmicutes;Clostridia;Clostridiales;Clostridiales Family XI. Incertae Sedis;Anaerococcus;Anaerococcus tetradius;Anaerococcus tetradius ATCC 35098	121772	1	4	0	0	1	0	K09825	perR; Fur family transcriptional regulator, peroxide stress response regulator	Peroxide stress regulator
HMPREF0077_0520|NZ_ACGC01000017|R|5427|5044|ribosomal	384	ribosomal protein L7/L12	Bacteria;Firmicutes;Clostridia;Clostridiales;Clostridiales Family XI. Incertae Sedis;Anaerococcus;Anaerococcus tetradius;Anaerococcus tetradius ATCC 35098	129938	1	4	0	0	6	0	K02935	RP-L7, rplL; large subunit ribosomal protein L7/L12	LSU ribosomal protein L7/L12 (P1/P2)
HMPREF0077_0521|NZ_ACGC01000017|R|6111|5464|ribosomal	648	ribosomal protein L10	Bacteria;Firmicutes;Clostridia;Clostridiales;Clostridiales Family XI. Incertae Sedis;Anaerococcus;Anaerococcus tetradius;Anaerococcus tetradius ATCC 35098	98649	1	4	0	0	3	0	K02864	RP-L10, rplJ; large subunit ribosomal protein L10	LSU ribosomal protein L10p (P0)
HMPREF0077_0522|NZ_ACGC01000017|R|6916|6206|ribosomal	711	ribosomal protein L1	Bacteria;Firmicutes;Clostridia;Clostridiales;Clostridiales Family XI. Incertae Sedis;Anaerococcus;Anaerococcus tetradius;Anaerococcus tetradius ATCC 35098	90906	1	4	0	0	10	0	K02863	RP-L1, rplA; large subunit ribosomal protein L1	LSU ribosomal protein L1p (L10Ae)
HMPREF0077_0523|NZ_ACGC01000017|R|7426|6953|ribosomal	474	ribosomal protein L11	Bacteria;Firmicutes;Clostridia;Clostridiales;Clostridiales Family XI. Incertae Sedis;Anaerococcus;Anaerococcus tetradius;Anaerococcus tetradius ATCC 35098	119194	1	4	0	0	6	0	K02867	RP-L11, rplK; large subunit ribosomal protein L11	LSU ribosomal protein L11p (L12e)
HMPREF0077_0525|NZ_ACGC01000017|R|8246|8064|Sec	183	Sec family type I general secretory pathway preprotein translocase subunit SecE	Bacteria;Firmicutes;Clostridia;Clostridiales;Clostridiales Family XI. Incertae Sedis;Anaerococcus;Anaerococcus tetradius;Anaerococcus tetradius ATCC 35098	152169	1	4	0	0	1	0	none	none	Preprotein translocase subunit SecE (TC 3.A.5.1.1)
HMPREF0077_0527|NZ_ACGC01000017|R|8807|8487|conserved	321	conserved hypothetical protein	Bacteria;Firmicutes;Clostridia;Clostridiales;Clostridiales Family XI. Incertae Sedis;Anaerococcus;Anaerococcus tetradius;Anaerococcus tetradius ATCC 35098	136902	1	4	0	0	1	0	none	none	none
HMPREF0077_0536|NZ_ACGC01000017|R|16422|15349|diaminohydroxyphosphoribosylaminopyrimidine	1074	diaminohydroxyphosphoribosylaminopyrimidine deaminase	Bacteria;Firmicutes;Clostridia;Clostridiales;Clostridiales Family XI. Incertae Sedis;Anaerococcus;Anaerococcus tetradius;Anaerococcus tetradius ATCC 35098	51464	1	4	0	0	1	0	K11752	ribD; diaminohydroxyphosphoribosylaminopyrimidine deaminase / 5-amino-6-(5-phosphoribosylamino)uracil reductase [EC:3.5.4.26 1.1.1.193]	5-amino-6-(5-phosphoribosylamino)uracil reductase (EC 1.1.1.193)
HMPREF0077_0537|NZ_ACGC01000017|R|17015|16833|ribosomal	183	ribosomal protein S21	Bacteria;Firmicutes;Clostridia;Clostridiales;Clostridiales Family XI. Incertae Sedis;Anaerococcus;Anaerococcus tetradius;Anaerococcus tetradius ATCC 35098	152170	1	4	0	0	2	0	K02970	RP-S21, rpsU; small subunit ribosomal protein S21	SSU ribosomal protein S21p
HMPREF0077_0538|NZ_ACGC01000017|R|17396|17055|HIT	342	HIT family histidine triad protein	Bacteria;Firmicutes;Clostridia;Clostridiales;Clostridiales Family XI. Incertae Sedis;Anaerococcus;Anaerococcus tetradius;Anaerococcus tetradius ATCC 35098	134642	1	4	0	0	3	0	K02503	none	Histidine triad (HIT) nucleotide-binding protein, cyanobacterial subgroup
HMPREF0077_0539|NZ_ACGC01000017|R|18767|17472|2-methylthioadenine	1296	2-methylthioadenine synthetase	Bacteria;Firmicutes;Clostridia;Clostridiales;Clostridiales Family XI. Incertae Sedis;Anaerococcus;Anaerococcus tetradius;Anaerococcus tetradius ATCC 35098	35097	1	4	0	0	1	0	none	none	MiaB family protein, possibly involved in tRNA or rRNA modification
HMPREF0077_0540|NZ_ACGC01000017|R|19894|18767|chaperone	1128	chaperone DnaJ	Bacteria;Firmicutes;Clostridia;Clostridiales;Clostridiales Family XI. Incertae Sedis;Anaerococcus;Anaerococcus tetradius;Anaerococcus tetradius ATCC 35098	47367	1	4	0	0	3	0	K03686	dnaJ; molecular chaperone DnaJ	Chaperone protein DnaJ
HMPREF0077_0541|NZ_ACGC01000017|R|21818|19998|chaperone	1821	chaperone DnaK	Bacteria;Firmicutes;Clostridia;Clostridiales;Clostridiales Family XI. Incertae Sedis;Anaerococcus;Anaerococcus tetradius;Anaerococcus tetradius ATCC 35098	13965	1	4	0	0	42	0	K04043	dnaK; molecular chaperone DnaK	Chaperone protein DnaK
HMPREF0077_0542|NZ_ACGC01000017|R|22370|21831|chaperone	540	chaperone GrpE	Bacteria;Firmicutes;Clostridia;Clostridiales;Clostridiales Family XI. Incertae Sedis;Anaerococcus;Anaerococcus tetradius;Anaerococcus tetradius ATCC 35098	111665	1	4	0	0	6	0	K03687	GRPE; molecular chaperone GrpE	Heat shock protein GrpE
HMPREF0077_0543|NZ_ACGC01000017|R|23399|22386|heat-inducible	1014	heat-inducible repressor	Bacteria;Firmicutes;Clostridia;Clostridiales;Clostridiales Family XI. Incertae Sedis;Anaerococcus;Anaerococcus tetradius;Anaerococcus tetradius ATCC 35098	56583	1	4	0	0	8	0	K03705	hrcA; heat-inducible transcriptional repressor	Heat-inducible transcription repressor HrcA
HMPREF0077_0546|NZ_ACGC01000017|R|25833|25546|conserved	288	conserved hypothetical protein	Bacteria;Firmicutes;Clostridia;Clostridiales;Clostridiales Family XI. Incertae Sedis;Anaerococcus;Anaerococcus tetradius;Anaerococcus tetradius ATCC 35098	140643	1	4	0	0	2	0	none	none	none
HMPREF0077_0547|NZ_ACGC01000017|R|26579|25842|conserved	738	conserved hypothetical protein	Bacteria;Firmicutes;Clostridia;Clostridiales;Clostridiales Family XI. Incertae Sedis;Anaerococcus;Anaerococcus tetradius;Anaerococcus tetradius ATCC 35098	87847	1	4	0	0	1	0	none	none	Flavodoxin reductases (ferredoxin-NADPH reductases) family 1
HMPREF0077_0549|NZ_ACGC01000017|R|29061|27253|GTP-binding	1809	GTP-binding protein LepA	Bacteria;Firmicutes;Clostridia;Clostridiales;Clostridiales Family XI. Incertae Sedis;Anaerococcus;Anaerococcus tetradius;Anaerococcus tetradius ATCC 35098	14207	1	4	0	0	2	0	K03596	none	Translation elongation factor LepA
HMPREF0077_0550|NZ_ACGC01000017|R|29655|29071|possible	585	possible signal peptidase I	Bacteria;Firmicutes;Clostridia;Clostridiales;Clostridiales Family XI. Incertae Sedis;Anaerococcus;Anaerococcus tetradius;Anaerococcus tetradius ATCC 35098	106255	1	4	0	0	2	0	K03100	lepB; signal peptidase I [EC:3.4.21.89]	Signal peptidase I (EC 3.4.21.89)
HMPREF0077_0551|NZ_ACGC01000017|F|29763|30074|30S	312	30S ribosomal protein S20	Bacteria;Firmicutes;Clostridia;Clostridiales;Clostridiales Family XI. Incertae Sedis;Anaerococcus;Anaerococcus tetradius;Anaerococcus tetradius ATCC 35098	137879	1	4	0	0	1	0	K02968	RP-S20, rpsT; small subunit ribosomal protein S20	SSU ribosomal protein S20p
HMPREF0077_0554|NZ_ACGC01000017|F|33369|33980|conserved	612	conserved hypothetical protein	Bacteria;Firmicutes;Clostridia;Clostridiales;Clostridiales Family XI. Incertae Sedis;Anaerococcus;Anaerococcus tetradius;Anaerococcus tetradius ATCC 35098	103103	1	4	0	0	1	0	none	none	none
HMPREF0077_0557|NZ_ACGC01000017|R|38282|37837|hypothetical	446	hypothetical protein	Bacteria;Firmicutes;Clostridia;Clostridiales;Clostridiales Family XI. Incertae Sedis;Anaerococcus;Anaerococcus tetradius;Anaerococcus tetradius ATCC 35098	122934	1	4	0	0	1	0	none	none	none
HMPREF0077_0558|NZ_ACGC01000018|R|3642|1|possible	3642	possible surface protein	Bacteria;Firmicutes;Clostridia;Clostridiales;Clostridiales Family XI. Incertae Sedis;Anaerococcus;Anaerococcus tetradius;Anaerococcus tetradius ATCC 35098	1209	1	4	0	0	3	0	K14192	none	Clumping factor ClfB, fibrinogen binding protein
HMPREF0077_0565|NZ_ACGC01000019|R|5113|3791|crossover	1323	crossover junction endodeoxyribonuclease ATPase	Bacteria;Firmicutes;Clostridia;Clostridiales;Clostridiales Family XI. Incertae Sedis;Anaerococcus;Anaerococcus tetradius;Anaerococcus tetradius ATCC 35098	33275	1	4	0	0	3	0	K07478	none	Holliday junction DNA helicase RuvB
HMPREF0077_0566|NZ_ACGC01000019|R|5606|5139|NrdR	468	NrdR family transcriptional regulator	Bacteria;Firmicutes;Clostridia;Clostridiales;Clostridiales Family XI. Incertae Sedis;Anaerococcus;Anaerococcus tetradius;Anaerococcus tetradius ATCC 35098	119976	1	4	0	0	4	0	K07738	nrdR; transcriptional repressor NrdR	Ribonucleotide reductase transcriptional regulator NrdR
HMPREF0077_0569|NZ_ACGC01000019|R|8618|7527|acetylglucosaminyltransferase	1092	acetylglucosaminyltransferase	Bacteria;Firmicutes;Clostridia;Clostridiales;Clostridiales Family XI. Incertae Sedis;Anaerococcus;Anaerococcus tetradius;Anaerococcus tetradius ATCC 35098	50042	1	4	0	0	1	0	K02563	murG; UDP-N-acetylglucosamine--N-acetylmuramyl-(pentapeptide) pyrophosphoryl-undecaprenol N-acetylglucosamine transferase [EC:2.4.1.227]	UDP-N-acetylglucosamine--N-acetylmuramyl-(pentapeptide) pyrophosphoryl-undecaprenol N-acetylglucosamine transferase (EC 2.4.1.227)
HMPREF0077_0572|NZ_ACGC01000019|R|11289|10888|conserved	402	conserved hypothetical protein	Bacteria;Firmicutes;Clostridia;Clostridiales;Clostridiales Family XI. Incertae Sedis;Anaerococcus;Anaerococcus tetradius;Anaerococcus tetradius ATCC 35098	127944	1	4	0	0	1	0	none	none	none
HMPREF0077_0573|NZ_ACGC01000019|R|12221|11292|S-adenosylmethionine-dependent	930	S-adenosylmethionine-dependent methyltransferase involved in cell envelope biogenesis	Bacteria;Firmicutes;Clostridia;Clostridiales;Clostridiales Family XI. Incertae Sedis;Anaerococcus;Anaerococcus tetradius;Anaerococcus tetradius ATCC 35098	65324	1	4	0	0	4	0	K03438	none	rRNA small subunit methyltransferase H
HMPREF0077_0574|NZ_ACGC01000019|R|12627|12214|cell	414	cell division protein MraZ	Bacteria;Firmicutes;Clostridia;Clostridiales;Clostridiales Family XI. Incertae Sedis;Anaerococcus;Anaerococcus tetradius;Anaerococcus tetradius ATCC 35098	126574	1	4	0	0	1	0	K03925	none	Cell division protein MraZ
HMPREF0077_0575|NZ_ACGC01000019|R|13553|12753|possible	801	possible prolipoprotein diacylglyceryl transferase	Bacteria;Firmicutes;Clostridia;Clostridiales;Clostridiales Family XI. Incertae Sedis;Anaerococcus;Anaerococcus tetradius;Anaerococcus tetradius ATCC 35098	80335	1	4	0	0	2	0	K13292	none	Prolipoprotein diacylglyceryl transferase (EC 2.4.99.-)
HMPREF0077_0579|NZ_ACGC01000019|F|16246|19239|penicillin-binding	2994	penicillin-binding protein 1A	Bacteria;Firmicutes;Clostridia;Clostridiales;Clostridiales Family XI. Incertae Sedis;Anaerococcus;Anaerococcus tetradius;Anaerococcus tetradius ATCC 35098	2796	1	4	0	0	2	0	K05366	mrcA; penicillin-binding protein 1A [EC:2.4.1.- 3.4.-.-]	Multimodular transpeptidase-transglycosylase (EC 2.4.1.129) (EC 3.4.-.-)
HMPREF0077_0580|NZ_ACGC01000019|R|19665|19402|membrane	264	membrane protein	Bacteria;Firmicutes;Clostridia;Clostridiales;Clostridiales Family XI. Incertae Sedis;Anaerococcus;Anaerococcus tetradius;Anaerococcus tetradius ATCC 35098	143279	1	4	0	0	4	0	none	none	none
HMPREF0077_0581|NZ_ACGC01000019|F|19840|20553|DNA-binding	714	DNA-binding response regulator	Bacteria;Firmicutes;Clostridia;Clostridiales;Clostridiales Family XI. Incertae Sedis;Anaerococcus;Anaerococcus tetradius;Anaerococcus tetradius ATCC 35098	90564	1	4	0	0	1	0	K02483	K02483; two-component system, OmpR family, response regulator	none
HMPREF0077_0583|NZ_ACGC01000019|F|21872|23230|conserved	1359	conserved hypothetical protein	Bacteria;Firmicutes;Clostridia;Clostridiales;Clostridiales Family XI. Incertae Sedis;Anaerococcus;Anaerococcus tetradius;Anaerococcus tetradius ATCC 35098	30747	1	4	0	0	2	0	none	none	none
HMPREF0077_0590|NZ_ACGC01000019|R|32542|31661|fructosamine	882	fructosamine kinase family protein	Bacteria;Firmicutes;Clostridia;Clostridiales;Clostridiales Family XI. Incertae Sedis;Anaerococcus;Anaerococcus tetradius;Anaerococcus tetradius ATCC 35098	70907	1	4	0	0	1	0	none	none	none
HMPREF0077_0593|NZ_ACGC01000019|R|35315|34503|spermidine/putrescine	813	spermidine/putrescine ABC superfamily ATP binding cassette transporter, membrane protein	Bacteria;Firmicutes;Clostridia;Clostridiales;Clostridiales Family XI. Incertae Sedis;Anaerococcus;Anaerococcus tetradius;Anaerococcus tetradius ATCC 35098	78954	1	4	0	0	1	0	K11070	potC; spermidine/putrescine transport system permease protein	Spermidine Putrescine ABC transporter permease component potC (TC_3.A.1.11.1)
HMPREF0077_0598|NZ_ACGC01000019|R|40151|39942|TOBE	210	TOBE domain protein	Bacteria;Firmicutes;Clostridia;Clostridiales;Clostridiales Family XI. Incertae Sedis;Anaerococcus;Anaerococcus tetradius;Anaerococcus tetradius ATCC 35098	149046	1	4	0	0	6	0	none	none	Molybdate-binding domain of ModE
HMPREF0077_0599|NZ_ACGC01000019|R|41123|40176|L-lactate	948	L-lactate dehydrogenase	Bacteria;Firmicutes;Clostridia;Clostridiales;Clostridiales Family XI. Incertae Sedis;Anaerococcus;Anaerococcus tetradius;Anaerococcus tetradius ATCC 35098	63293	1	4	0	0	2	0	K00016	LDH, ldh; L-lactate dehydrogenase [EC:1.1.1.27]	L-lactate dehydrogenase (EC 1.1.1.27)
HMPREF0077_0606|NZ_ACGC01000019|R|47130|44491|valine--tRNA	2640	valine--tRNA ligase	Bacteria;Firmicutes;Clostridia;Clostridiales;Clostridiales Family XI. Incertae Sedis;Anaerococcus;Anaerococcus tetradius;Anaerococcus tetradius ATCC 35098	4426	1	4	0	0	3	0	K01873	VARS, valS; valyl-tRNA synthetase [EC:6.1.1.9]	Valyl-tRNA synthetase (EC 6.1.1.9)
HMPREF0077_0608|NZ_ACGC01000019|F|48399|51029|pyruvate,	2631	pyruvate, phosphate dikinase	Bacteria;Firmicutes;Clostridia;Clostridiales;Clostridiales Family XI. Incertae Sedis;Anaerococcus;Anaerococcus tetradius;Anaerococcus tetradius ATCC 35098	4514	1	4	0	0	2	0	K01006	ppdK; pyruvate,orthophosphate dikinase [EC:2.7.9.1]	Pyruvate,phosphate dikinase (EC 2.7.9.1)
HMPREF0077_0612|NZ_ACGC01000019|R|56926|55793|tryptophan--tRNA	1134	tryptophan--tRNA ligase	Bacteria;Firmicutes;Clostridia;Clostridiales;Clostridiales Family XI. Incertae Sedis;Anaerococcus;Anaerococcus tetradius;Anaerococcus tetradius ATCC 35098	46952	1	4	0	0	1	0	K01867	WARS, trpS; tryptophanyl-tRNA synthetase [EC:6.1.1.2]	Tryptophanyl-tRNA synthetase (EC 6.1.1.2)
HMPREF0077_0613|NZ_ACGC01000019|R|57920|56919|peptide	1002	peptide chain release factor RF2	Bacteria;Firmicutes;Clostridia;Clostridiales;Clostridiales Family XI. Incertae Sedis;Anaerococcus;Anaerococcus tetradius;Anaerococcus tetradius ATCC 35098	57713	1	4	0	0	2	0	K02836	RF-2, prfB; peptide chain release factor RF-2	Peptide chain release factor 2
HMPREF0077_0614|NZ_ACGC01000019|R|60766|58031|IISP	2736	IISP family type II (general) secretory pathway protein SecA	Bacteria;Firmicutes;Clostridia;Clostridiales;Clostridiales Family XI. Incertae Sedis;Anaerococcus;Anaerococcus tetradius;Anaerococcus tetradius ATCC 35098	3866	1	4	0	0	3	0	K03070	secA; preprotein translocase subunit SecA	none
HMPREF0077_0615|NZ_ACGC01000019|R|61680|61066|ribosome-associated	615	ribosome-associated inhibitor protein Y	Bacteria;Firmicutes;Clostridia;Clostridiales;Clostridiales Family XI. Incertae Sedis;Anaerococcus;Anaerococcus tetradius;Anaerococcus tetradius ATCC 35098	102728	1	4	0	0	2	0	K05808	none	Ribosomal subunit interface protein
HMPREF0077_0616|NZ_ACGC01000019|F|61703|63649|acylaminoacyl-peptidase	1947	acylaminoacyl-peptidase	Bacteria;Firmicutes;Clostridia;Clostridiales;Clostridiales Family XI. Incertae Sedis;Anaerococcus;Anaerococcus tetradius;Anaerococcus tetradius ATCC 35098	11664	1	4	0	0	1	0	none	none	Acylamino-acid-releasing enzyme (EC 3.4.19.1)
HMPREF0077_0623|NZ_ACGC01000019|F|71068|72912|acyltransferase	1845	acyltransferase	Bacteria;Firmicutes;Clostridia;Clostridiales;Clostridiales Family XI. Incertae Sedis;Anaerococcus;Anaerococcus tetradius;Anaerococcus tetradius ATCC 35098	13473	1	4	0	0	3	0	none	none	none
HMPREF0077_0624|NZ_ACGC01000019|F|73115|73864|membrane	750	membrane protein	Bacteria;Firmicutes;Clostridia;Clostridiales;Clostridiales Family XI. Incertae Sedis;Anaerococcus;Anaerococcus tetradius;Anaerococcus tetradius ATCC 35098	86445	1	4	0	0	1	0	none	none	Substrate-specific component PanT of predicted pantothenate ECF transporter
HMPREF0077_0625|NZ_ACGC01000019|F|73866|74636|pantothenate	771	pantothenate kinase	Bacteria;Firmicutes;Clostridia;Clostridiales;Clostridiales Family XI. Incertae Sedis;Anaerococcus;Anaerococcus tetradius;Anaerococcus tetradius ATCC 35098	83828	1	4	0	0	1	0	K03525	coaX; type III pantothenate kinase [EC:2.7.1.33]	Pantothenate kinase type III, CoaX-like (EC 2.7.1.33)
HMPREF0077_0627|NZ_ACGC01000019|R|75664|75005|conserved	660	conserved hypothetical protein	Bacteria;Firmicutes;Clostridia;Clostridiales;Clostridiales Family XI. Incertae Sedis;Anaerococcus;Anaerococcus tetradius;Anaerococcus tetradius ATCC 35098	97068	1	4	0	0	6	0	none	none	YjeF protein, function unknown
HMPREF0077_0628|NZ_ACGC01000019|R|76626|75667|DNA	960	DNA replication protein DnaC	Bacteria;Firmicutes;Clostridia;Clostridiales;Clostridiales Family XI. Incertae Sedis;Anaerococcus;Anaerococcus tetradius;Anaerococcus tetradius ATCC 35098	62024	1	4	0	0	3	0	K02315	dnaC; DNA replication protein DnaC	DNA replication protein DnaC
HMPREF0077_0631|NZ_ACGC01000019|R|79251|77920|replicative	1332	replicative DNA helicase DnaB	Bacteria;Firmicutes;Clostridia;Clostridiales;Clostridiales Family XI. Incertae Sedis;Anaerococcus;Anaerococcus tetradius;Anaerococcus tetradius ATCC 35098	32700	1	4	0	0	2	0	K02314	dnaB; replicative DNA helicase [EC:3.6.1.-]	Replicative DNA helicase (EC 3.6.1.-) [SA14-24]
HMPREF0077_0632|NZ_ACGC01000019|R|79700|79251|ribosomal	450	ribosomal protein L9	Bacteria;Firmicutes;Clostridia;Clostridiales;Clostridiales Family XI. Incertae Sedis;Anaerococcus;Anaerococcus tetradius;Anaerococcus tetradius ATCC 35098	122193	1	4	0	0	3	0	K02939	RP-L9, rplI; large subunit ribosomal protein L9	LSU ribosomal protein L9p
HMPREF0077_0634|NZ_ACGC01000019|R|82579|81677|conserved	903	conserved hypothetical protein	Bacteria;Firmicutes;Clostridia;Clostridiales;Clostridiales Family XI. Incertae Sedis;Anaerococcus;Anaerococcus tetradius;Anaerococcus tetradius ATCC 35098	68465	1	4	0	0	1	0	none	none	none
HMPREF0077_0636|NZ_ACGC01000019|R|86425|84950|ATP-dependent	1476	ATP-dependent Zn protease	Bacteria;Firmicutes;Clostridia;Clostridiales;Clostridiales Family XI. Incertae Sedis;Anaerococcus;Anaerococcus tetradius;Anaerococcus tetradius ATCC 35098	24356	1	4	0	0	2	0	none	none	none
HMPREF0077_0642|NZ_ACGC01000019|F|91884|92288|conserved	405	conserved hypothetical protein	Bacteria;Firmicutes;Clostridia;Clostridiales;Clostridiales Family XI. Incertae Sedis;Anaerococcus;Anaerococcus tetradius;Anaerococcus tetradius ATCC 35098	127598	1	4	0	0	2	0	none	none	PhnB protein
HMPREF0077_0644|NZ_ACGC01000019|R|94207|92999|serine	1209	serine family D-Ala-D-Ala carboxypeptidase	Bacteria;Firmicutes;Clostridia;Clostridiales;Clostridiales Family XI. Incertae Sedis;Anaerococcus;Anaerococcus tetradius;Anaerococcus tetradius ATCC 35098	41252	1	4	0	0	1	0	K07258	dacC, dacA, dacD; D-alanyl-D-alanine carboxypeptidase (penicillin-binding protein 5/6) [EC:3.4.16.4]	D-alanyl-D-alanine carboxypeptidase (EC 3.4.16.4)
HMPREF0077_0648|NZ_ACGC01000019|R|98232|96178|DNA	2055	DNA topoisomerase	Bacteria;Firmicutes;Clostridia;Clostridiales;Clostridiales Family XI. Incertae Sedis;Anaerococcus;Anaerococcus tetradius;Anaerococcus tetradius ATCC 35098	10020	1	4	0	0	4	0	K03168	topA; DNA topoisomerase I [EC:5.99.1.2]	DNA topoisomerase I (EC 5.99.1.2)
HMPREF0077_0653|NZ_ACGC01000019|R|102287|101508|conserved	780	conserved hypothetical protein	Bacteria;Firmicutes;Clostridia;Clostridiales;Clostridiales Family XI. Incertae Sedis;Anaerococcus;Anaerococcus tetradius;Anaerococcus tetradius ATCC 35098	82715	1	4	0	0	1	0	none	none	none
HMPREF0077_0658|NZ_ACGC01000019|R|106665|106318|ribosomal	348	ribosomal protein L19	Bacteria;Firmicutes;Clostridia;Clostridiales;Clostridiales Family XI. Incertae Sedis;Anaerococcus;Anaerococcus tetradius;Anaerococcus tetradius ATCC 35098	134015	1	4	0	0	1	0	K02884	RP-L19, rplS; large subunit ribosomal protein L19	LSU ribosomal protein L19p
HMPREF0077_0659|NZ_ACGC01000019|R|107359|106643|tRNA	717	tRNA (guanine-N(1)-)-methyltransferase	Bacteria;Firmicutes;Clostridia;Clostridiales;Clostridiales Family XI. Incertae Sedis;Anaerococcus;Anaerococcus tetradius;Anaerococcus tetradius ATCC 35098	90222	1	4	0	0	6	0	K00554	none	tRNA (Guanine37-N1) -methyltransferase (EC 2.1.1.31)
HMPREF0077_0662|NZ_ACGC01000019|R|108308|108063|ribosomal	246	ribosomal protein S16	Bacteria;Firmicutes;Clostridia;Clostridiales;Clostridiales Family XI. Incertae Sedis;Anaerococcus;Anaerococcus tetradius;Anaerococcus tetradius ATCC 35098	145028	1	4	0	0	1	0	K02959	RP-S16, rpsP; small subunit ribosomal protein S16	SSU ribosomal protein S16p
HMPREF0077_0663|NZ_ACGC01000019|R|109670|108333|signal	1338	signal recognition particle protein Ffh	Bacteria;Firmicutes;Clostridia;Clostridiales;Clostridiales Family XI. Incertae Sedis;Anaerococcus;Anaerococcus tetradius;Anaerococcus tetradius ATCC 35098	32250	1	4	0	0	6	0	K03106	SRP54, ffh; signal recognition particle subunit SRP54	Signal recognition particle, subunit Ffh SRP54 (TC 3.A.5.1.1)
HMPREF0077_0665|NZ_ACGC01000019|R|111384|110137|trypsin	1248	trypsin family serine protease Do	Bacteria;Firmicutes;Clostridia;Clostridiales;Clostridiales Family XI. Incertae Sedis;Anaerococcus;Anaerococcus tetradius;Anaerococcus tetradius ATCC 35098	38471	1	4	0	0	5	0	K01362	none	none
HMPREF0077_0666|NZ_ACGC01000019|F|112098|112703|possible	606	possible regulatory protein RecX	Bacteria;Firmicutes;Clostridia;Clostridiales;Clostridiales Family XI. Incertae Sedis;Anaerococcus;Anaerococcus tetradius;Anaerococcus tetradius ATCC 35098	103833	1	4	0	0	2	0	none	none	none
HMPREF0077_0680|NZ_ACGC01000019|R|124655|124110|NADH	546	NADH dehydrogenase (ubiquinone), RnfG subunit	Bacteria;Firmicutes;Clostridia;Clostridiales;Clostridiales Family XI. Incertae Sedis;Anaerococcus;Anaerococcus tetradius;Anaerococcus tetradius ATCC 35098	110941	1	4	0	0	1	0	none	none	Electron transport complex protein RnfG
HMPREF0077_0682|NZ_ACGC01000019|R|126957|125632|NADH	1326	NADH dehydrogenase (ubiquinone), RnfC subunit	Bacteria;Firmicutes;Clostridia;Clostridiales;Clostridiales Family XI. Incertae Sedis;Anaerococcus;Anaerococcus tetradius;Anaerococcus tetradius ATCC 35098	33082	1	4	0	0	1	0	K03615	none	Electron transport complex protein RnfC
HMPREF0077_0685|NZ_ACGC01000019|R|130901|128259|possible	2643	possible DNA-directed DNA polymerase I	Bacteria;Firmicutes;Clostridia;Clostridiales;Clostridiales Family XI. Incertae Sedis;Anaerococcus;Anaerococcus tetradius;Anaerococcus tetradius ATCC 35098	4401	1	4	0	0	1	0	K02335	DPO1, polA; DNA polymerase I [EC:2.7.7.7]	DNA polymerase I (EC 2.7.7.7)
HMPREF0077_0686|NZ_ACGC01000019|R|132549|130987|conserved	1563	conserved hypothetical protein	Bacteria;Firmicutes;Clostridia;Clostridiales;Clostridiales Family XI. Incertae Sedis;Anaerococcus;Anaerococcus tetradius;Anaerococcus tetradius ATCC 35098	20882	1	4	0	0	2	0	none	none	none
HMPREF0077_0687|NZ_ACGC01000019|R|133619|132546|dolichyl-phosphate	1074	dolichyl-phosphate beta-D-mannosyltransferase	Bacteria;Firmicutes;Clostridia;Clostridiales;Clostridiales Family XI. Incertae Sedis;Anaerococcus;Anaerococcus tetradius;Anaerococcus tetradius ATCC 35098	51465	1	4	0	0	2	0	K00721	DPM1; dolichol-phosphate mannosyltransferase [EC:2.4.1.83]	Glycosyltransferase
HMPREF0077_0694|NZ_ACGC01000019|R|141872|139635|conserved	2238	conserved hypothetical protein	Bacteria;Firmicutes;Clostridia;Clostridiales;Clostridiales Family XI. Incertae Sedis;Anaerococcus;Anaerococcus tetradius;Anaerococcus tetradius ATCC 35098	7761	1	4	0	0	1	0	none	none	none
HMPREF0077_0695|NZ_ACGC01000019|R|142676|141882|ABC	795	ABC superfamily ATP binding cassette transporter, membrane protein	Bacteria;Firmicutes;Clostridia;Clostridiales;Clostridiales Family XI. Incertae Sedis;Anaerococcus;Anaerococcus tetradius;Anaerococcus tetradius ATCC 35098	81013	1	4	0	0	1	0	K09816	znuB; zinc transport system permease protein	Zinc ABC transporter, inner membrane permease protein ZnuB
HMPREF0077_0696|NZ_ACGC01000019|R|143348|142680|ABC	669	ABC superfamily ATP binding cassette transporter, ABC protein	Bacteria;Firmicutes;Clostridia;Clostridiales;Clostridiales Family XI. Incertae Sedis;Anaerococcus;Anaerococcus tetradius;Anaerococcus tetradius ATCC 35098	96021	1	4	0	0	3	0	K09817	znuC; zinc transport system ATP-binding protein [EC:3.6.3.-]	Zinc ABC transporter, ATP-binding protein ZnuC
HMPREF0077_0697|NZ_ACGC01000019|R|144273|143341|metal	933	metal cation ABC superfamily ATP binding cassette transporter, binding protein	Bacteria;Firmicutes;Clostridia;Clostridiales;Clostridiales Family XI. Incertae Sedis;Anaerococcus;Anaerococcus tetradius;Anaerococcus tetradius ATCC 35098	64970	1	4	0	0	2	0	K09815	znuA; zinc transport system substrate-binding protein	Zinc ABC transporter, periplasmic-binding protein ZnuA
HMPREF0077_0723|NZ_ACGC01000033|R|15343|13568|ABC	1776	ABC superfamily ATP binding cassette transporter, membrane protein	Bacteria;Firmicutes;Clostridia;Clostridiales;Clostridiales Family XI. Incertae Sedis;Anaerococcus	14941	2	8	0	0	0	2	K06147	ABCB-BAC; ATP-binding cassette, subfamily B, bacterial	Lipid A export ATP-binding/permease protein MsbA
HMPREF0077_0725|NZ_ACGC01000033|R|16891|16754|hypothetical	138	hypothetical protein	Bacteria;Firmicutes;Clostridia;Clostridiales;Clostridiales Family XI. Incertae Sedis;Anaerococcus;Anaerococcus tetradius;Anaerococcus tetradius ATCC 35098	157506	1	8	0	0	0	12	none	none	none
HMPREF0077_0727|NZ_ACGC01000033|R|19792|18512|conserved	1281	conserved hypothetical protein	Bacteria;Firmicutes;Clostridia;Clostridiales;Clostridiales Family XI. Incertae Sedis;Anaerococcus	36182	2	8	0	0	0	2	none	none	none
HMPREF0077_0728|NZ_ACGC01000033|R|20681|19794|ABC	888	ABC superfamily ATP binding cassette transporter ABC protein	Bacteria;Firmicutes;Clostridia;Clostridiales;Clostridiales Family XI. Incertae Sedis;Anaerococcus;Anaerococcus tetradius;Anaerococcus tetradius ATCC 35098	70160	1	8	0	0	0	2	K01990	ABC-2.A; ABC-2 type transport system ATP-binding protein	Export ABC transporter ATP-binding protein
HMPREF0077_0743|NZ_ACGC01000044|F|1198|1383|hypothetical	186	hypothetical protein	Bacteria;Firmicutes;Clostridia;Clostridiales;Clostridiales Family XI. Incertae Sedis;Anaerococcus;Anaerococcus tetradius;Anaerococcus tetradius ATCC 35098	151751	1	4	0	0	1	0	none	none	none
HMPREF0077_0744|NZ_ACGC01000044|R|2156|1521|cyclic	636	cyclic nucleotide-binding protein	Bacteria;Firmicutes;Clostridia;Clostridiales;Clostridiales Family XI. Incertae Sedis;Anaerococcus;Anaerococcus tetradius;Anaerococcus tetradius ATCC 35098	100207	1	4	0	0	2	0	none	none	cAMP-binding proteins - catabolite gene activator and regulatory subunit of cAMP-dependent protein kinases
HMPREF0077_0746|NZ_ACGC01000044|F|2969|4171|iron(III)	1203	iron(III) dicitrate-binding protein	Bacteria;Firmicutes;Clostridia;Clostridiales;Clostridiales Family XI. Incertae Sedis	41702	3	12	0	0	3	12	K02016	ABC.FEV.S; iron complex transport system substrate-binding protein	Vitamin B12 ABC transporter, B12-binding component BtuF
HMPREF0077_0747|NZ_ACGC01000044|F|4168|5196|iron	1029	iron (Fe) ABC superfamily ATP binding cassette transporter, membrane protein	Bacteria;Firmicutes;Clostridia;Clostridiales;Clostridiales Family XI. Incertae Sedis	55115	3	8	0	0	0	3	K02015	ABC.FEV.P; iron complex transport system permease protein	Vitamin B12 ABC transporter, permease component BtuC
HMPREF0077_0748|NZ_ACGC01000044|F|5183|5986|ABC	804	ABC superfamily ATP binding cassette transporter, ABC protein	Bacteria;Firmicutes;Clostridia;Clostridiales;Clostridiales Family XI. Incertae Sedis;Anaerococcus;Anaerococcus tetradius;Anaerococcus tetradius ATCC 35098	80007	1	12	0	0	1	2	K02013	ABC.FEV.A; iron complex transport system ATP-binding protein [EC:3.6.3.34]	none
HMPREF0077_0749|NZ_ACGC01000044|F|5979|6635|conserved	657	conserved hypothetical protein	Bacteria;Firmicutes;Clostridia;Clostridiales;Clostridiales Family XI. Incertae Sedis;Anaerococcus;Anaerococcus tetradius;Anaerococcus tetradius ATCC 35098	97432	1	8	0	0	0	2	none	none	none
HMPREF0077_0751|NZ_ACGC01000044|R|8104|7676|DPS	429	DPS family DNA-binding protein	Bacteria;Firmicutes;Clostridia;Clostridiales;Clostridiales Family XI. Incertae Sedis;Anaerococcus;Anaerococcus tetradius;Anaerococcus tetradius ATCC 35098	124873	1	4	0	0	5	0	K04047	dps; starvation-inducible DNA-binding protein	Ferroxidase (EC 1.16.3.1)
HMPREF0077_0761|NZ_ACGC01000044|F|15513|17222|ABC	1710	ABC superfamily ATP binding cassette	Bacteria;Firmicutes	16563	2	12	0	0	4	10	K06147	ABCB-BAC; ATP-binding cassette, subfamily B, bacterial	Transport ATP-binding protein CydC
HMPREF0077_0762|NZ_ACGC01000044|F|17198|18730|ABC	1533	ABC superfamily ATP binding cassette transporter, ABC protein	Bacteria	22009	2	8	0	0	0	7	K02006	cbiO; cobalt/nickel transport system ATP-binding protein	Duplicated ATPase component BL0693 of energizing module of predicted ECF transporter
HMPREF0077_0784|NZ_ACGC01000045|F|3741|3962|hypothetical	222	hypothetical protein	Bacteria;Firmicutes;Clostridia;Clostridiales;Clostridiales Family XI. Incertae Sedis;Anaerococcus;Anaerococcus tetradius;Anaerococcus tetradius ATCC 35098	147685	1	8	0	0	0	3	none	none	none
HMPREF0077_0785|NZ_ACGC01000045|F|3995|4159|conserved	165	conserved hypothetical protein	Bacteria;Firmicutes;Clostridia;Clostridiales;Clostridiales Family XI. Incertae Sedis;Anaerococcus;Anaerococcus tetradius;Anaerococcus tetradius ATCC 35098	154177	1	4	0	0	3	0	none	none	none
HMPREF0077_0786|NZ_ACGC01000045|F|4267|5829|ABC	1563	ABC superfamily ATP binding cassette transporter, ABC protein	Bacteria;Firmicutes;Clostridia;Clostridiales;Clostridiales Family XI. Incertae Sedis	20883	2	12	0	0	7	6	none	none	none
HMPREF0077_0790|NZ_ACGC01000045|F|7611|8228|methyltransferase	618	methyltransferase	Bacteria;Firmicutes;Clostridia;Clostridiales;Clostridiales Family XI. Incertae Sedis;Anaerococcus;Anaerococcus tetradius;Anaerococcus tetradius ATCC 35098	102383	1	4	0	0	1	0	none	none	none
HMPREF0077_0793|NZ_ACGC01000045|F|8920|9876|conserved	957	conserved hypothetical protein	Bacteria;Firmicutes;Clostridia;Clostridiales;Clostridiales Family XI. Incertae Sedis;Anaerococcus;Anaerococcus tetradius;Anaerococcus tetradius ATCC 35098	62346	1	4	0	0	1	0	none	none	none
HMPREF0077_0795|NZ_ACGC01000045|R|11769|10867|possible	903	possible diacylglycerol kinase	Bacteria;Firmicutes;Clostridia;Clostridiales;Clostridiales Family XI. Incertae Sedis;Anaerococcus;Anaerococcus tetradius;Anaerococcus tetradius ATCC 35098	68466	1	4	0	0	1	0	K07029	none	Transcription regulator [contains diacylglycerol kinase catalytic domain]
HMPREF0077_0796|NZ_ACGC01000045|F|11891|13303|conserved	1413	conserved hypothetical protein	Bacteria;Firmicutes;Clostridia;Clostridiales;Clostridiales Family XI. Incertae Sedis;Anaerococcus;Anaerococcus tetradius;Anaerococcus tetradius ATCC 35098	27444	1	4	0	0	2	0	K07282	none	Poly-gamma-glutamate synthase subunit PgsA/CapA (EC 6.3.2.-)
HMPREF0077_0808|NZ_ACGC01000045|F|21126|22340|acetate	1215	acetate kinase	Bacteria;Firmicutes;Clostridia;Clostridiales;Clostridiales Family XI. Incertae Sedis;Anaerococcus;Anaerococcus tetradius;Anaerococcus tetradius ATCC 35098	40803	1	4	0	0	3	0	K00925	E2.7.2.1, ackA; acetate kinase [EC:2.7.2.1]	Acetate kinase (EC 2.7.2.1)
HMPREF0077_0809|NZ_ACGC01000045|F|22404|22583|ribosomal	180	ribosomal protein L32	Bacteria;Firmicutes;Clostridia;Clostridiales;Clostridiales Family XI. Incertae Sedis;Anaerococcus;Anaerococcus tetradius;Anaerococcus tetradius ATCC 35098	152509	1	4	0	0	2	0	none	none	LSU ribosomal protein L32p
HMPREF0077_0814|NZ_ACGC01000045|F|25794|29132|possible	3339	possible chromosome segregation protein Smc	Bacteria;Firmicutes;Clostridia;Clostridiales;Clostridiales Family XI. Incertae Sedis;Anaerococcus;Anaerococcus tetradius;Anaerococcus tetradius ATCC 35098	1838	1	4	0	0	3	0	K03529	smc; chromosome segregation protein	Chromosome partition protein smc
HMPREF0077_0820|NZ_ACGC01000045|F|33621|35579|possible	1959	possible non-specific serine/threonine protein kinase	Bacteria;Firmicutes;Clostridia;Clostridiales;Clostridiales Family XI. Incertae Sedis;Anaerococcus;Anaerococcus tetradius;Anaerococcus tetradius ATCC 35098	11456	1	4	0	0	1	0	K08884	K08884; serine/threonine protein kinase, bacterial [EC:2.7.11.1]	Serine/threonine protein kinase PrkC, regulator of stationary phase
HMPREF0077_0821|NZ_ACGC01000045|F|35576|36448|possible	873	possible GTP-binding protein EngC	Bacteria;Firmicutes;Clostridia;Clostridiales;Clostridiales Family XI. Incertae Sedis;Anaerococcus;Anaerococcus tetradius;Anaerococcus tetradius ATCC 35098	71961	1	4	0	0	1	0	K06949	none	Ribosome small subunit-stimulated GTPase EngC
HMPREF0077_0823|NZ_ACGC01000045|R|37415|37227|possible	189	possible ribosomal protein L28	Bacteria;Firmicutes;Clostridia;Clostridiales;Clostridiales Family XI. Incertae Sedis;Anaerococcus;Anaerococcus tetradius;Anaerococcus tetradius ATCC 35098	151441	1	4	0	0	4	0	K02902	RP-L28, rpmB; large subunit ribosomal protein L28	LSU ribosomal protein L28p
HMPREF0077_0824|NZ_ACGC01000045|F|37610|38512|UDP-N-acetylmuramate	903	UDP-N-acetylmuramate dehydrogenase	Bacteria;Firmicutes;Clostridia;Clostridiales;Clostridiales Family XI. Incertae Sedis;Anaerococcus;Anaerococcus tetradius;Anaerococcus tetradius ATCC 35098	68467	1	4	0	0	1	0	K00075	murB; UDP-N-acetylmuramate dehydrogenase [EC:1.1.1.158]	UDP-N-acetylenolpyruvoylglucosamine reductase (EC 1.1.1.158)
HMPREF0077_0827|NZ_ACGC01000045|F|40089|40991|conserved	903	conserved hypothetical protein	Bacteria;Firmicutes;Clostridia;Clostridiales;Clostridiales Family XI. Incertae Sedis;Anaerococcus;Anaerococcus tetradius;Anaerococcus tetradius ATCC 35098	68468	1	4	0	0	1	0	K09762	none	FIG001886: Cytoplasmic hypothetical protein
HMPREF0077_0829|NZ_ACGC01000045|F|44466|45425|6-phosphofructokinase	960	6-phosphofructokinase	Bacteria;Firmicutes;Clostridia;Clostridiales;Clostridiales Family XI. Incertae Sedis;Anaerococcus;Anaerococcus tetradius;Anaerococcus tetradius ATCC 35098	62025	1	4	0	0	4	0	K00850	PFK, pfk; 6-phosphofructokinase [EC:2.7.1.11]	6-phosphofructokinase (EC 2.7.1.11)
HMPREF0077_0830|NZ_ACGC01000045|F|45434|47206|pyruvate	1773	pyruvate kinase	Bacteria;Firmicutes;Clostridia;Clostridiales;Clostridiales Family XI. Incertae Sedis;Anaerococcus;Anaerococcus tetradius;Anaerococcus tetradius ATCC 35098	15020	1	4	0	0	1	0	K00873	PK, pyk; pyruvate kinase [EC:2.7.1.40]	Pyruvate kinase (EC 2.7.1.40)
HMPREF0077_0831|NZ_ACGC01000045|F|47206|48723|TrmA	1518	TrmA family RNA methyltransferase	Bacteria;Firmicutes;Clostridia;Clostridiales;Clostridiales Family XI. Incertae Sedis;Anaerococcus;Anaerococcus tetradius;Anaerococcus tetradius ATCC 35098	22616	1	4	0	0	1	0	K00599	E2.1.1.-; [EC:2.1.1.-]	RNA methyltransferase, TrmA family
HMPREF0077_0849|NZ_ACGC01000047|F|4434|4598|hypothetical	165	hypothetical protein	Bacteria;Firmicutes;Clostridia;Clostridiales;Clostridiales Family XI. Incertae Sedis;Anaerococcus;Anaerococcus tetradius;Anaerococcus tetradius ATCC 35098	154178	1	13	1	0	8	6	none	none	none
HMPREF0077_0859|NZ_ACGC01000048|R|7334|5493|possible	1842	possible zinc-exporting ATPase	Bacteria;Firmicutes;Clostridia;Clostridiales;Clostridiales Family XI. Incertae Sedis;Anaerococcus;Anaerococcus tetradius;Anaerococcus tetradius ATCC 35098	13517	1	4	0	0	3	0	K01534	none	Copper-translocating P-type ATPase (EC 3.6.3.4)
HMPREF0077_0860|NZ_ACGC01000048|R|7565|7341|conserved	225	conserved hypothetical protein	Bacteria;Firmicutes;Clostridia;Clostridiales;Clostridiales Family XI. Incertae Sedis;Anaerococcus;Anaerococcus tetradius;Anaerococcus tetradius ATCC 35098	147349	1	4	0	0	2	0	none	none	Heavy metal-(Cd/Co/Hg/Pb/Zn)-translocating P-type ATPase:Heavy metal translocating P-type ATPase
HMPREF0077_0864|NZ_ACGC01000048|F|10019|12826|excision	2808	excision endonuclease subunit A	Bacteria;Firmicutes;Clostridia;Clostridiales;Clostridiales Family XI. Incertae Sedis;Anaerococcus;Anaerococcus tetradius;Anaerococcus tetradius ATCC 35098	3525	1	4	0	0	1	0	K03701	uvrA; excinuclease ABC subunit A	Excinuclease ABC subunit A
HMPREF0077_0876|NZ_ACGC01000048|F|24122|24511|ribosomal	390	ribosomal protein S9	Bacteria;Firmicutes;Clostridia;Clostridiales;Clostridiales Family XI. Incertae Sedis;Anaerococcus;Anaerococcus tetradius;Anaerococcus tetradius ATCC 35098	129299	1	4	0	0	1	0	K02996	RP-S9, rpsI; small subunit ribosomal protein S9	SSU ribosomal protein S9p (S16e)
HMPREF0077_0881|NZ_ACGC01000048|R|27747|26944|possible	804	possible hydrolase	Bacteria;Firmicutes;Clostridia;Clostridiales;Clostridiales Family XI. Incertae Sedis;Anaerococcus;Anaerococcus tetradius;Anaerococcus tetradius ATCC 35098	80008	1	4	0	0	1	0	K07024	none	none
HMPREF0077_0883|NZ_ACGC01000048|F|28102|28881|C60	780	C60 family sortase B	Bacteria;Firmicutes;Clostridia;Clostridiales;Clostridiales Family XI. Incertae Sedis;Anaerococcus;Anaerococcus tetradius;Anaerococcus tetradius ATCC 35098	82716	1	4	0	0	5	0	K08600	srtB; sortase B	NPQTN specific sortase B
HMPREF0077_0884|NZ_ACGC01000048|F|28881|29789|8-oxoguanine	909	8-oxoguanine DNA glycosylase	Bacteria;Firmicutes;Clostridia;Clostridiales;Clostridiales Family XI. Incertae Sedis;Anaerococcus;Anaerococcus tetradius;Anaerococcus tetradius ATCC 35098	67814	1	4	0	0	2	0	K03660	OGG1; N-glycosylase/DNA lyase [EC:3.2.2.- 4.2.99.18]	DNA-3-methyladenine glycosylase II (EC 3.2.2.21)
HMPREF0077_0887|NZ_ACGC01000048|F|32053|32604|TRAP-T	552	TRAP-T family tripartite ATP-independent periplasmic transporter, membrane protein	Bacteria;Firmicutes;Clostridia;Clostridiales;Clostridiales Family XI. Incertae Sedis;Anaerococcus;Anaerococcus tetradius;Anaerococcus tetradius ATCC 35098	110227	1	4	0	0	1	0	none	none	none
HMPREF0077_0888|NZ_ACGC01000048|F|32601|33902|TRAP-T	1302	TRAP-T family tripartite ATP-independent periplasmic transporter, membrane protein	Bacteria;Firmicutes;Clostridia;Clostridiales;Clostridiales Family XI. Incertae Sedis;Anaerococcus;Anaerococcus tetradius;Anaerococcus tetradius ATCC 35098	34648	1	4	0	0	3	0	none	none	TRAP-type C4-dicarboxylate transport system, large permease component
HMPREF0077_0889|NZ_ACGC01000048|F|33939|34934|2-dehydro-3-deoxygluconokinase	996	2-dehydro-3-deoxygluconokinase	Bacteria;Firmicutes;Clostridia;Clostridiales;Clostridiales Family XI. Incertae Sedis;Anaerococcus;Anaerococcus tetradius;Anaerococcus tetradius ATCC 35098	58347	1	4	0	0	2	0	K00874	kdgK; 2-dehydro-3-deoxygluconokinase [EC:2.7.1.45]	2-dehydro-3-deoxygluconate kinase (EC 2.7.1.45)
HMPREF0077_0896|NZ_ACGC01000048|F|41281|42489|conserved	1209	conserved hypothetical protein	Bacteria;Firmicutes;Clostridia;Clostridiales;Clostridiales Family XI. Incertae Sedis;Anaerococcus;Anaerococcus tetradius;Anaerococcus tetradius ATCC 35098	41253	1	4	0	0	1	0	none	none	Putative permease often clustered with de novo purine synthesis
HMPREF0077_0898|NZ_ACGC01000048|F|43084|44607|4-alpha-glucanotransferase	1524	4-alpha-glucanotransferase	Bacteria;Firmicutes;Clostridia;Clostridiales;Clostridiales Family XI. Incertae Sedis;Anaerococcus;Anaerococcus tetradius;Anaerococcus tetradius ATCC 35098	22385	1	4	0	0	1	0	K00705	E2.4.1.25, malQ; 4-alpha-glucanotransferase [EC:2.4.1.25]	4-alpha-glucanotransferase (amylomaltase) (EC 2.4.1.25)
HMPREF0077_0899|NZ_ACGC01000048|F|44570|46969|phosphorylase	2400	phosphorylase	Bacteria;Firmicutes;Clostridia;Clostridiales;Clostridiales Family XI. Incertae Sedis;Anaerococcus;Anaerococcus tetradius;Anaerococcus tetradius ATCC 35098	6183	1	4	0	0	3	0	K00688	E2.4.1.1, glgP, PYG; starch phosphorylase [EC:2.4.1.1]	Glycogen phosphorylase (EC 2.4.1.1)
HMPREF0077_0900|NZ_ACGC01000048|F|46945|47763|ZIP	819	ZIP family zinc (Zn2+)-iron (Fe2+) permease	Bacteria;Firmicutes;Clostridia;Clostridiales;Clostridiales Family XI. Incertae Sedis;Anaerococcus;Anaerococcus tetradius;Anaerococcus tetradius ATCC 35098	78276	1	4	0	0	2	0	K07238	none	Zinc transporter, ZIP family
HMPREF0077_0905|NZ_ACGC01000048|F|52422|53786|peptidylprolyl	1365	peptidylprolyl isomerase	Bacteria;Firmicutes;Clostridia;Clostridiales;Clostridiales Family XI. Incertae Sedis;Anaerococcus;Anaerococcus tetradius;Anaerococcus tetradius ATCC 35098	30368	1	4	0	0	10	0	K03545	none	Cell division trigger factor (EC 5.2.1.8)
HMPREF0077_0907|NZ_ACGC01000048|F|54412|55626|ATP	1215	ATP dependent protease ATP-binding subunit	Bacteria;Firmicutes;Clostridia;Clostridiales;Clostridiales Family XI. Incertae Sedis;Anaerococcus;Anaerococcus tetradius;Anaerococcus tetradius ATCC 35098	40804	1	4	0	0	3	0	K03544	clpX, CLPX; ATP-dependent Clp protease ATP-binding subunit ClpX	ATP-dependent Clp protease ATP-binding subunit ClpX
HMPREF0077_0908|NZ_ACGC01000048|F|55672|58002|endopeptidase	2331	endopeptidase La	Bacteria;Firmicutes;Clostridia;Clostridiales;Clostridiales Family XI. Incertae Sedis;Anaerococcus;Anaerococcus tetradius;Anaerococcus tetradius ATCC 35098	6809	1	4	0	0	5	0	K01338	E3.4.21.53, lon; ATP-dependent Lon protease [EC:3.4.21.53]	ATP-dependent protease La (EC 3.4.21.53) Type I
HMPREF0077_0916|NZ_ACGC01000048|F|73919|74608|DeoR	690	DeoR family transcriptional regulator	Bacteria;Firmicutes;Clostridia;Clostridiales;Clostridiales Family XI. Incertae Sedis;Anaerococcus;Anaerococcus tetradius;Anaerococcus tetradius ATCC 35098	93486	1	4	0	0	2	0	K03436	fruR2, fruR; DeoR family transcriptional regulator, fructose operon transcriptional repressor	Transcriptional repressor of the fructose operon, DeoR family
HMPREF0077_0917|NZ_ACGC01000048|F|74605|75513|1-phosphofructokinase	909	1-phosphofructokinase	Bacteria;Firmicutes;Clostridia;Clostridiales;Clostridiales Family XI. Incertae Sedis;Anaerococcus;Anaerococcus tetradius;Anaerococcus tetradius ATCC 35098	67815	1	4	0	0	6	0	K00882	E2.7.1.56, fruK; 1-phosphofructokinase [EC:2.7.1.56]	1-phosphofructokinase (EC 2.7.1.56)
HMPREF0077_0918|NZ_ACGC01000048|F|75497|77380|PTS	1884	PTS system, fructose-specific IIABC component	Bacteria;Firmicutes;Clostridia;Clostridiales;Clostridiales Family XI. Incertae Sedis;Anaerococcus;Anaerococcus tetradius;Anaerococcus tetradius ATCC 35098	12769	1	4	0	0	5	0	K02770	PTS-Fru-EIIC, fruA; PTS system, fructose-specific IIC component	PTS system, fructose-specific IIC component (EC 2.7.1.69)
HMPREF0077_0928|NZ_ACGC01000048|F|86103|87332|DAACS	1230	DAACS family dicarboxylate/amino acid:cation symporter	Bacteria;Firmicutes;Clostridia;Clostridiales;Clostridiales Family XI. Incertae Sedis;Anaerococcus;Anaerococcus tetradius;Anaerococcus tetradius ATCC 35098	39727	1	4	0	0	1	0	K11102	none	Sodium/glutamate symport protein
HMPREF0077_0933|NZ_ACGC01000048|F|92967|94820|heat	1854	heat shock protein HtpG	Bacteria;Firmicutes;Clostridia;Clostridiales;Clostridiales Family XI. Incertae Sedis;Anaerococcus;Anaerococcus tetradius;Anaerococcus tetradius ATCC 35098	13292	1	4	0	0	9	0	K04079	htpG, HSP90A; molecular chaperone HtpG	Chaperone protein HtpG
HMPREF0077_0934|NZ_ACGC01000048|F|94805|96211|aminopeptidase	1407	aminopeptidase 1	Bacteria;Firmicutes;Clostridia;Clostridiales;Clostridiales Family XI. Incertae Sedis;Anaerococcus;Anaerococcus tetradius;Anaerococcus tetradius ATCC 35098	27767	1	4	0	0	9	0	K01269	none	none
HMPREF0077_1002|NZ_ACGC01000050|F|15152|15679|hypothetical	528	hypothetical protein	Bacteria;Firmicutes;Clostridia;Clostridiales;Clostridiales Family XI. Incertae Sedis;Anaerococcus;Anaerococcus tetradius;Anaerococcus tetradius ATCC 35098	113062	1	4	0	0	1	0	none	none	none
HMPREF0077_1007|NZ_ACGC01000050|R|19747|18407|MOP/MATE	1341	MOP/MATE superfamily multidrug-resistance efflux pump NorM	Bacteria;Firmicutes;Clostridia;Clostridiales;Clostridiales Family XI. Incertae Sedis;Anaerococcus;Anaerococcus tetradius;Anaerococcus tetradius ATCC 35098	32039	1	4	0	0	1	0	K03327	none	Multi antimicrobial extrusion protein (Na(+)/drug antiporter), MATE family of MDR efflux pumps
HMPREF0077_1008|NZ_ACGC01000050|R|20512|19760|possible	753	possible pyridoxal kinase	Bacteria;Firmicutes;Clostridia;Clostridiales;Clostridiales Family XI. Incertae Sedis;Anaerococcus;Anaerococcus tetradius;Anaerococcus tetradius ATCC 35098	86050	1	4	0	0	1	0	K00868	pdxK, pdxY; pyridoxine kinase [EC:2.7.1.35]	Pyridoxal kinase (EC 2.7.1.35)
HMPREF0077_1011|NZ_ACGC01000050|F|22715|23584|ABC	870	ABC superfamily ATP binding cassette transporter, ABC protein	Bacteria;Firmicutes;Clostridia;Clostridiales;Clostridiales Family XI. Incertae Sedis;Anaerococcus;Anaerococcus tetradius;Anaerococcus tetradius ATCC 35098	72299	1	4	0	0	1	0	K01990	ABC-2.A; ABC-2 type transport system ATP-binding protein	ABC-type multidrug transport system, ATPase component
HMPREF0077_1013|NZ_ACGC01000050|F|24831|25277|competence	447	competence protein ComEB family protein	Bacteria;Firmicutes;Clostridia;Clostridiales;Clostridiales Family XI. Incertae Sedis;Anaerococcus;Anaerococcus tetradius;Anaerococcus tetradius ATCC 35098	122592	1	4	0	0	1	0	K01493	comEB; dCMP deaminase [EC:3.5.4.12]	Late competence protein ComEB
HMPREF0077_1015|NZ_ACGC01000050|R|26956|26024|1-phosphofructokinase	933	1-phosphofructokinase	Bacteria;Firmicutes;Clostridia;Clostridiales;Clostridiales Family XI. Incertae Sedis;Anaerococcus;Anaerococcus tetradius;Anaerococcus tetradius ATCC 35098	64972	1	4	0	0	2	0	K00882	E2.7.1.56, fruK; 1-phosphofructokinase [EC:2.7.1.56]	1-phosphofructokinase (EC 2.7.1.56)
HMPREF0077_1016|NZ_ACGC01000050|R|28370|26988|UDP-N-acetylmuramoyl-tripeptide--D-alanyl-D-	1383	UDP-N-acetylmuramoyl-tripeptide--D-alanyl-D- alanine ligase	Bacteria;Firmicutes;Clostridia;Clostridiales;Clostridiales Family XI. Incertae Sedis;Anaerococcus;Anaerococcus tetradius;Anaerococcus tetradius ATCC 35098	29169	1	4	0	0	2	0	K01929	murF; UDP-N-acetylmuramoylalanyl-D-glutamyl-2,6-diaminopimelate--D-alanyl-D-alanine ligase [EC:6.3.2.10]	UDP-N-acetylmuramoylalanyl-D-glutamyl-2,6-diaminopimelate--D-alanyl-D-alanine ligase (EC 6.3.2.10)
HMPREF0077_1018|NZ_ACGC01000050|F|29799|30665|peptidoglycan-binding	867	peptidoglycan-binding protein	Bacteria;Firmicutes;Clostridia;Clostridiales;Clostridiales Family XI. Incertae Sedis;Anaerococcus;Anaerococcus tetradius;Anaerococcus tetradius ATCC 35098	72618	1	4	0	0	1	0	none	none	NLP/P60 family protein
HMPREF0077_1020|NZ_ACGC01000050|F|31164|32519|protein	1356	protein of hypothetical function DUF711	Bacteria;Firmicutes;Clostridia;Clostridiales;Clostridiales Family XI. Incertae Sedis;Anaerococcus;Anaerococcus tetradius;Anaerococcus tetradius ATCC 35098	30999	1	4	0	0	5	0	K09157	none	none
HMPREF0077_1022|NZ_ACGC01000050|F|33321|35015|SSS	1695	SSS family solute:sodium (Na+) symporter	Bacteria;Firmicutes;Clostridia;Clostridiales;Clostridiales Family XI. Incertae Sedis;Anaerococcus;Anaerococcus tetradius;Anaerococcus tetradius ATCC 35098	16922	1	4	0	0	1	0	K03307	none	Sodium-Choline Symporter
HMPREF0077_1031|NZ_ACGC01000050|F|43716|47423|DNA-directed	3708	DNA-directed RNA polymerase	Bacteria;Firmicutes;Clostridia;Clostridiales;Clostridiales Family XI. Incertae Sedis;Anaerococcus;Anaerococcus tetradius;Anaerococcus tetradius ATCC 35098	1095	1	4	0	0	7	0	K03043	rpoB; DNA-directed RNA polymerase subunit beta [EC:2.7.7.6]	DNA-directed RNA polymerase beta subunit (EC 2.7.7.6)
HMPREF0077_1032|NZ_ACGC01000050|F|47432|50992|DNA-directed	3561	DNA-directed RNA polymerase	Bacteria;Firmicutes;Clostridia;Clostridiales;Clostridiales Family XI. Incertae Sedis;Anaerococcus;Anaerococcus tetradius;Anaerococcus tetradius ATCC 35098	1371	1	4	0	0	6	0	K03046	rpoC; DNA-directed RNA polymerase subunit beta' [EC:2.7.7.6]	DNA-directed RNA polymerase beta' subunit (EC 2.7.7.6)
HMPREF0077_1046|NZ_ACGC01000051|F|8474|9325|myo-inositol	852	myo-inositol catabolism protein	Bacteria;Firmicutes;Clostridia;Clostridiales;Clostridiales Family XI. Incertae Sedis;Anaerococcus;Anaerococcus tetradius;Anaerococcus tetradius ATCC 35098	74375	1	4	0	0	1	0	K03337	iolB; 5-deoxy-glucuronate isomerase [EC:5.3.1.-]	5-deoxy-glucuronate isomerase (EC 5.3.1.-)
HMPREF0077_1047|NZ_ACGC01000051|F|9325|10785|methylmalonate-semialdehyde	1461	methylmalonate-semialdehyde dehydrogenase (acylating)	Bacteria;Firmicutes;Clostridia;Clostridiales;Clostridiales Family XI. Incertae Sedis;Anaerococcus;Anaerococcus tetradius;Anaerococcus tetradius ATCC 35098	25008	1	4	0	0	1	0	K00140	E1.2.1.27, mmsA, iolA; methylmalonate-semialdehyde dehydrogenase [EC:1.2.1.27]	Methylmalonate-semialdehyde dehydrogenase [inositol] (EC 1.2.1.27)
HMPREF0077_1051|NZ_ACGC01000051|F|14664|16271|SSS	1608	SSS family solute:sodium (Na+) symporter	Bacteria;Firmicutes;Clostridia;Clostridiales;Clostridiales Family XI. Incertae Sedis;Anaerococcus;Anaerococcus tetradius;Anaerococcus tetradius ATCC 35098	19436	1	4	0	0	1	0	K03307	none	Sodium/myo-inositol cotransporter
HMPREF0077_1054|NZ_ACGC01000051|F|18062|19399|MATE	1338	MATE family multi antimicrobial extrusion protein	Bacteria;Firmicutes;Clostridia;Clostridiales;Clostridiales Family XI. Incertae Sedis;Anaerococcus;Anaerococcus tetradius;Anaerococcus tetradius ATCC 35098	32251	1	4	0	0	1	0	none	none	Multi antimicrobial extrusion protein (Na(+)/drug antiporter), MATE family of MDR efflux pumps
HMPREF0077_1055|NZ_ACGC01000051|R|20488|19505|family	984	family S9 peptidase	Bacteria;Firmicutes;Clostridia;Clostridiales;Clostridiales Family XI. Incertae Sedis;Anaerococcus;Anaerococcus tetradius;Anaerococcus tetradius ATCC 35098	59613	1	4	0	0	1	0	K06889	none	Lysophospholipase (EC 3.1.1.5)
HMPREF0077_1057|NZ_ACGC01000051|R|21525|21025|thiol	501	thiol peroxidase	Bacteria;Firmicutes;Clostridia;Clostridiales;Clostridiales Family XI. Incertae Sedis;Anaerococcus;Anaerococcus tetradius;Anaerococcus tetradius ATCC 35098	116012	1	4	0	0	2	0	K11065	none	Thiol peroxidase, Tpx-type (EC 1.11.1.15)
HMPREF0077_1058|NZ_ACGC01000051|F|21792|23378|protein-N(pi)-phosphohistidine--sugar	1587	protein-N(pi)-phosphohistidine--sugar phosphotransferase	Bacteria;Firmicutes;Clostridia;Clostridiales;Clostridiales Family XI. Incertae Sedis;Anaerococcus;Anaerococcus tetradius;Anaerococcus tetradius ATCC 35098	20086	1	4	0	0	3	0	K02749	PTS-Arb-EIIB, glvB; PTS system, arbutin-like IIB component [EC:2.7.1.69]	PTS system, maltose and glucose-specific IIC component (EC 2.7.1.69)
HMPREF0077_1059|NZ_ACGC01000051|F|23438|24766|maltose-6'-phosphate	1329	maltose-6'-phosphate glucosidase	Bacteria;Firmicutes;Clostridia;Clostridiales;Clostridiales Family XI. Incertae Sedis;Anaerococcus;Anaerococcus tetradius;Anaerococcus tetradius ATCC 35098	32907	1	4	0	0	1	0	K01232	E3.2.1.122, glvA; maltose-6'-phosphate glucosidase [EC:3.2.1.122]	Maltose-6'-phosphate glucosidase (EC 3.2.1.122)
HMPREF0077_1062|NZ_ACGC01000051|F|26445|26852|ribosomal	408	ribosomal protein S12	Bacteria;Firmicutes;Clostridia;Clostridiales;Clostridiales Family XI. Incertae Sedis;Anaerococcus;Anaerococcus tetradius;Anaerococcus tetradius ATCC 35098	127277	1	4	0	0	4	0	K02950	RP-S12, rpsL; small subunit ribosomal protein S12	SSU ribosomal protein S12p (S23e)
HMPREF0077_1063|NZ_ACGC01000051|F|26953|27444|ribosomal	492	ribosomal protein S7	Bacteria;Firmicutes;Clostridia;Clostridiales;Clostridiales Family XI. Incertae Sedis;Anaerococcus;Anaerococcus tetradius;Anaerococcus tetradius ATCC 35098	117090	1	4	0	0	2	0	K02992	RP-S7, rpsG; small subunit ribosomal protein S7	SSU ribosomal protein S7p (S5e)
HMPREF0077_1064|NZ_ACGC01000051|F|27459|29531|elongation	2073	elongation factor EF2	Bacteria;Firmicutes;Clostridia;Clostridiales;Clostridiales Family XI. Incertae Sedis;Anaerococcus;Anaerococcus tetradius;Anaerococcus tetradius ATCC 35098	9760	1	5	1	0	27	0	K02355	EF-G, fusA; elongation factor EF-G [EC:3.6.5.3]	Translation elongation factor G
HMPREF0077_1065|NZ_ACGC01000052|F|349|2595|formate	2247	formate C-acetyltransferase	Bacteria;Firmicutes;Clostridia;Clostridiales;Clostridiales Family XI. Incertae Sedis;Anaerococcus;Anaerococcus tetradius;Anaerococcus tetradius ATCC 35098	7665	1	4	0	0	42	0	K00656	E2.3.1.54, pflD; formate C-acetyltransferase [EC:2.3.1.54]	Pyruvate formate-lyase (EC 2.3.1.54)
HMPREF0077_1066|NZ_ACGC01000052|F|2608|3327|[formate-C-acetyltransferase]-activating	720	[formate-C-acetyltransferase]-activating enzyme	Bacteria;Firmicutes;Clostridia;Clostridiales;Clostridiales Family XI. Incertae Sedis;Anaerococcus;Anaerococcus tetradius;Anaerococcus tetradius ATCC 35098	89879	1	4	0	0	14	0	K04069	none	Pyruvate formate-lyase activating enzyme (EC 1.97.1.4)
HMPREF0077_1067|NZ_ACGC01000052|F|3337|4011|Crp/Fnr	675	Crp/Fnr family transcriptional regulator	Bacteria;Firmicutes;Clostridia;Clostridiales;Clostridiales Family XI. Incertae Sedis;Anaerococcus;Anaerococcus tetradius;Anaerococcus tetradius ATCC 35098	95323	1	4	0	0	3	0	K10914	crp; CRP/FNR family transcriptional regulator, cyclic AMP receptor protein	transcriptional regulator, Crp/Fnr family
HMPREF0077_1068|NZ_ACGC01000052|F|4190|5428|conserved	1239	conserved hypothetical protein	Bacteria;Firmicutes;Clostridia;Clostridiales;Clostridiales Family XI. Incertae Sedis;Anaerococcus;Anaerococcus tetradius;Anaerococcus tetradius ATCC 35098	39068	1	4	0	0	1	0	none	none	none
HMPREF0077_1083|NZ_ACGC01000052|F|20009|20293|ribosomal	285	ribosomal protein S6	Bacteria;Firmicutes;Clostridia;Clostridiales;Clostridiales Family XI. Incertae Sedis;Anaerococcus;Anaerococcus tetradius;Anaerococcus tetradius ATCC 35098	140941	1	4	0	0	2	0	K02990	RP-S6, rpsF; small subunit ribosomal protein S6	SSU ribosomal protein S6p
HMPREF0077_1084|NZ_ACGC01000052|F|20297|20827|possible	531	possible single-stranded DNA-binding protein	Bacteria;Firmicutes;Clostridia;Clostridiales;Clostridiales Family XI. Incertae Sedis;Anaerococcus;Anaerococcus tetradius;Anaerococcus tetradius ATCC 35098	112716	1	4	0	0	4	0	K03111	ssb; single-strand DNA-binding protein	Single-stranded DNA-binding protein
HMPREF0077_1085|NZ_ACGC01000052|F|20843|21073|possible	231	possible ribosomal protein S18	Bacteria;Firmicutes;Clostridia;Clostridiales;Clostridiales Family XI. Incertae Sedis;Anaerococcus;Anaerococcus tetradius;Anaerococcus tetradius ATCC 35098	146668	1	4	0	0	4	0	K02963	RP-S18, rpsR; small subunit ribosomal protein S18	SSU ribosomal protein S18p
HMPREF0077_1086|NZ_ACGC01000052|F|21327|23291|inorganic	1965	inorganic diphosphatase	Bacteria;Firmicutes;Clostridia;Clostridiales;Clostridiales Family XI. Incertae Sedis;Anaerococcus;Anaerococcus tetradius;Anaerococcus tetradius ATCC 35098	11373	1	4	0	0	7	0	K01507	E3.6.1.1, ppa; inorganic pyrophosphatase [EC:3.6.1.1]	Pyrophosphate-energized proton pump (EC 3.6.1.1)
HMPREF0077_1089|NZ_ACGC01000052|F|26288|27763|amino	1476	amino acid ABC superfamily ATP binding cassette transporter, membrane protein	Bacteria;Firmicutes;Clostridia;Clostridiales;Clostridiales Family XI. Incertae Sedis;Anaerococcus;Anaerococcus tetradius;Anaerococcus tetradius ATCC 35098	24357	1	4	0	0	1	0	K02029	ABC.PA.P; polar amino acid transport system permease protein	none
HMPREF0077_1092|NZ_ACGC01000052|F|29920|30147|conserved	228	conserved hypothetical protein	Bacteria;Firmicutes;Clostridia;Clostridiales;Clostridiales Family XI. Incertae Sedis;Anaerococcus;Anaerococcus tetradius;Anaerococcus tetradius ATCC 35098	147001	1	4	0	0	1	0	none	none	none
HMPREF0077_1093|NZ_ACGC01000052|F|30137|30403|plasmid	267	plasmid stabilization system protein	Bacteria;Firmicutes;Clostridia;Clostridiales;Clostridiales Family XI. Incertae Sedis;Anaerococcus;Anaerococcus tetradius;Anaerococcus tetradius ATCC 35098	142954	1	4	0	0	1	0	none	none	RelE/StbE replicon stabilization toxin
HMPREF0077_1099|NZ_ACGC01000052|F|36674|37045|endoribonuclease	372	endoribonuclease L-PSP	Bacteria;Firmicutes;Clostridia;Clostridiales;Clostridiales Family XI. Incertae Sedis;Anaerococcus;Anaerococcus tetradius;Anaerococcus tetradius ATCC 35098	131274	1	4	0	0	3	0	K07567	none	Endoribonuclease L-PSP
HMPREF0077_1103|NZ_ACGC01000052|F|39988|41706|ABC	1719	ABC superfamily ATP binding cassette transporter, ABC protein	Bacteria;Firmicutes;Clostridia;Clostridiales;Clostridiales Family XI. Incertae Sedis;Anaerococcus;Anaerococcus tetradius;Anaerococcus tetradius ATCC 35098	16344	1	4	0	0	1	0	K02006	cbiO; cobalt/nickel transport system ATP-binding protein	Duplicated ATPase component MtsB of energizing module of methionine-regulated ECF transporter
HMPREF0077_1104|NZ_ACGC01000052|F|41681|42526|iron	846	iron ABC superfamily ATP binding cassette transporter, membrane protein	Bacteria;Firmicutes;Clostridia;Clostridiales;Clostridiales Family XI. Incertae Sedis;Anaerococcus;Anaerococcus tetradius;Anaerococcus tetradius ATCC 35098	75118	1	4	0	0	1	0	K02008	cbiQ; cobalt/nickel transport system permease protein	Transmembrane component MtsC of energizing module of methionine-regulated ECF transporter
HMPREF0077_1106|NZ_ACGC01000052|F|44521|51144|serine	6624	serine protease	Bacteria;Firmicutes;Clostridia;Clostridiales;Clostridiales Family XI. Incertae Sedis;Anaerococcus;Anaerococcus tetradius;Anaerococcus tetradius ATCC 35098	206	1	12	0	0	2	3	K01362	none	C5a peptidase (EC 3.4.21.-)
HMPREF0077_1107|NZ_ACGC01000052|R|52540|51326|flavoprotein	1215	flavoprotein	Bacteria;Firmicutes;Clostridia;Clostridiales;Clostridiales Family XI. Incertae Sedis;Anaerococcus;Anaerococcus tetradius;Anaerococcus tetradius ATCC 35098	40805	1	4	0	0	4	0	K12264	none	none
HMPREF0077_1119|NZ_ACGC01000052|F|63707|64792|zinc	1086	zinc ABC superfamily ATP binding cassette transporter substrate-binding protein	Bacteria;Firmicutes;Clostridia;Clostridiales;Clostridiales Family XI. Incertae Sedis;Anaerococcus;Anaerococcus tetradius;Anaerococcus tetradius ATCC 35098	50526	1	4	0	0	6	0	K09815	znuA; zinc transport system substrate-binding protein	Zinc ABC transporter, periplasmic-binding protein ZnuA
HMPREF0077_1120|NZ_ACGC01000052|F|64937|65602|ABC	666	ABC superfamily ATP binding cassette transporter, ABC protein	Bacteria;Firmicutes;Clostridia;Clostridiales;Clostridiales Family XI. Incertae Sedis;Anaerococcus;Anaerococcus tetradius;Anaerococcus tetradius ATCC 35098	96371	1	4	0	0	1	0	K09817	znuC; zinc transport system ATP-binding protein [EC:3.6.3.-]	Zinc ABC transporter, ATP-binding protein ZnuC
HMPREF0077_1157|NZ_ACGC01000052|R|111203|110478|3-oxoacyl-[acyl-carrier-protein]	726	3-oxoacyl-[acyl-carrier-protein] reductase	Bacteria;Firmicutes;Clostridia;Clostridiales;Clostridiales Family XI. Incertae Sedis;Anaerococcus;Anaerococcus tetradius;Anaerococcus tetradius ATCC 35098	89188	1	4	0	0	1	0	K00059	fabG; 3-oxoacyl-[acyl-carrier protein] reductase [EC:1.1.1.100]	3-oxoacyl-[acyl-carrier protein] reductase paralog (EC 1.1.1.100) in cluster with unspecified monosaccharide transporter
HMPREF0077_1158|NZ_ACGC01000052|F|111285|112121|2,5-didehydrogluconate	837	2,5-didehydrogluconate reductase	Bacteria;Firmicutes;Clostridia;Clostridiales;Clostridiales Family XI. Incertae Sedis;Anaerococcus;Anaerococcus tetradius;Anaerococcus tetradius ATCC 35098	76194	1	4	0	0	1	0	K06221	none	none
HMPREF0077_1159|NZ_ACGC01000052|R|113601|112210|possible	1392	possible glutamate synthase (NADPH)	Bacteria;Firmicutes;Clostridia;Clostridiales;Clostridiales Family XI. Incertae Sedis;Anaerococcus;Anaerococcus tetradius;Anaerococcus tetradius ATCC 35098	28621	1	4	0	0	1	0	K00266	gltD; glutamate synthase (NADPH/NADH) small chain [EC:1.4.1.13 1.4.1.14]	Glutamate synthase [NADPH] small chain (EC 1.4.1.13)
HMPREF0077_1161|NZ_ACGC01000052|F|114873|115640|heat	768	heat shock protein	Bacteria;Firmicutes;Clostridia;Clostridiales;Clostridiales Family XI. Incertae Sedis;Anaerococcus;Anaerococcus tetradius;Anaerococcus tetradius ATCC 35098	84201	1	4	0	0	1	0	K03686	dnaJ; molecular chaperone DnaJ	Chaperone protein DnaJ
HMPREF0077_1168|NZ_ACGC01000054|R|2560|1202|MOP/MATE	1359	MOP/MATE family multidrug-resistance efflux pump	Bacteria;Firmicutes;Clostridia;Clostridiales;Clostridiales Family XI. Incertae Sedis	30748	7	14	0	1	1	9	none	none	Multi antimicrobial extrusion protein (Na(+)/drug antiporter), MATE family of MDR efflux pumps
HMPREF0077_1198|NZ_ACGC01000054|R|41458|39920|possible	1539	possible sensor histidine kinase	Bacteria;Firmicutes;Clostridia;Clostridiales;Clostridiales Family XI. Incertae Sedis	21771	2	8	0	0	0	2	none	none	Sensor histidine protein kinase UhpB, glucose-6-phosphate specific (EC 2.7.13.3)
HMPREF0077_1201|NZ_ACGC01000054|R|44687|43131|spermidine	1557	spermidine synthase	Bacteria;Firmicutes;Clostridia;Clostridiales;Clostridiales Family XI. Incertae Sedis	21091	2	4	0	0	3	0	none	none	Spermidine synthase (EC 2.5.1.16)
HMPREF0077_1233|NZ_ACGC01000059|F|1|973|elongation	973	elongation factor EF1A	Bacteria;Firmicutes;Clostridia;Clostridiales;Clostridiales Family XI. Incertae Sedis;Anaerococcus;Anaerococcus tetradius;Anaerococcus tetradius ATCC 35098	60829	1	12	0	0	20	1	K02358	EF-TU, tufA; elongation factor EF-Tu [EC:3.6.5.3]	Translation elongation factor Tu
HMPREF0077_1241|NZ_ACGC01000061|F|1|609|conserved	609	conserved hypothetical protein	Bacteria;Firmicutes;Clostridia;Clostridiales;Clostridiales Family XI. Incertae Sedis;Anaerococcus;Anaerococcus tetradius;Anaerococcus tetradius ATCC 35098	103469	1	8	0	0	0	19	none	none	HNH homing endonuclease
HMPREF0077_1243|NZ_ACGC01000061|F|1124|1339|conjugative	216	conjugative transposon membrane protein	Bacteria;Firmicutes;Clostridia;Clostridiales;Clostridiales Family XI. Incertae Sedis	148393	4	8	0	0	0	2	none	none	none
HMPREF0077_1244|NZ_ACGC01000061|F|1341|2204|conjugative	864	conjugative transposon membrane protein	Bacteria;Firmicutes;Clostridia;Clostridiales;Clostridiales Family XI. Incertae Sedis	72970	5	4	0	0	1	0	none	none	none
HMPREF0077_1264|NZ_ACGC01000067|F|66|1034|integrase	969	integrase	Bacteria;Firmicutes;Clostridia;Clostridiales;Clostridiales Family XI. Incertae Sedis;Anaerococcus;Anaerococcus tetradius;Anaerococcus tetradius ATCC 35098	61144	1	8	0	0	0	6	K07482	none	none
HMPREF0077_1268|NZ_ACGC01000070|R|1787|723|band	1065	band 7 family membrane protein	Bacteria;Firmicutes;Clostridia;Clostridiales;Clostridiales Family XI. Incertae Sedis;Anaerococcus;Anaerococcus tetradius;Anaerococcus tetradius ATCC 35098	52138	1	4	0	0	2	0	none	none	Membrane protease family protein BA0301
HMPREF0077_1277|NZ_ACGC01000070|R|10710|9901|HAD	810	HAD superfamily hydrolase	Bacteria;Firmicutes;Clostridia;Clostridiales;Clostridiales Family XI. Incertae Sedis;Anaerococcus;Anaerococcus tetradius;Anaerococcus tetradius ATCC 35098	79349	1	4	0	0	1	0	K07024	none	none
HMPREF0077_1279|NZ_ACGC01000070|F|11449|13065|hydroxylamine	1617	hydroxylamine reductase	Bacteria;Firmicutes;Clostridia;Clostridiales;Clostridiales Family XI. Incertae Sedis;Anaerococcus;Anaerococcus tetradius;Anaerococcus tetradius ATCC 35098	19183	1	4	0	0	1	0	K00378	none	Hydroxylamine reductase (EC 1.7.-.-)
HMPREF0077_1284|NZ_ACGC01000070|F|16322|17500|possible	1179	possible hippurate hydrolase	Bacteria;Firmicutes;Clostridia;Clostridiales;Clostridiales Family XI. Incertae Sedis;Anaerococcus;Anaerococcus tetradius;Anaerococcus tetradius ATCC 35098	43554	1	4	0	0	2	0	K01436	E3.5.1.14; aminoacylase [EC:3.5.1.14]	none
HMPREF0077_1285|NZ_ACGC01000070|F|17590|18123|hypothetical	534	hypothetical protein	Bacteria;Firmicutes;Clostridia;Clostridiales;Clostridiales Family XI. Incertae Sedis;Anaerococcus;Anaerococcus tetradius;Anaerococcus tetradius ATCC 35098	112395	1	4	0	0	5	0	none	none	none
HMPREF0077_1302|NZ_ACGC01000071|F|14612|15784|glycosyl	1173	glycosyl transferase family 2	Bacteria;Firmicutes;Clostridia;Clostridiales;Clostridiales Family XI. Incertae Sedis;Anaerococcus;Anaerococcus tetradius;Anaerococcus tetradius ATCC 35098	44014	1	4	0	0	1	0	none	none	none
HMPREF0077_1303|NZ_ACGC01000071|F|15787|16566|glycosyltransferase	780	glycosyltransferase	Bacteria;Firmicutes;Clostridia;Clostridiales;Clostridiales Family XI. Incertae Sedis;Anaerococcus;Anaerococcus tetradius;Anaerococcus tetradius ATCC 35098	82717	1	4	0	0	2	0	none	none	none
HMPREF0077_1304|NZ_ACGC01000071|F|16544|17521|conserved	978	conserved hypothetical protein	Bacteria;Firmicutes;Clostridia;Clostridiales;Clostridiales Family XI. Incertae Sedis;Anaerococcus;Anaerococcus tetradius;Anaerococcus tetradius ATCC 35098	60194	1	4	0	0	2	0	none	none	none
HMPREF0077_1308|NZ_ACGC01000071|R|20311|19220|peptidoglycan	1092	peptidoglycan binding domain protein	Bacteria;Firmicutes;Clostridia;Clostridiales;Clostridiales Family XI. Incertae Sedis;Anaerococcus;Anaerococcus tetradius;Anaerococcus tetradius ATCC 35098	50044	1	4	0	0	2	0	none	none	none
HMPREF0077_1310|NZ_ACGC01000071|F|21822|22052|hypothetical	231	hypothetical protein	Bacteria;Firmicutes;Clostridia;Clostridiales;Clostridiales Family XI. Incertae Sedis;Anaerococcus;Anaerococcus tetradius;Anaerococcus tetradius ATCC 35098	146669	1	4	0	0	2	0	none	none	none
HMPREF0077_1311|NZ_ACGC01000071|F|22187|23452|NCS2	1266	NCS2 family nucleobase:cation symporter-2	Bacteria;Firmicutes;Clostridia;Clostridiales;Clostridiales Family XI. Incertae Sedis;Anaerococcus;Anaerococcus tetradius;Anaerococcus tetradius ATCC 35098	37225	1	4	0	0	1	0	K02824	none	Uracil permease
HMPREF0077_1314|NZ_ACGC01000071|R|25454|24411|conserved	1044	conserved hypothetical protein	Bacteria;Firmicutes;Clostridia;Clostridiales;Clostridiales Family XI. Incertae Sedis;Anaerococcus;Anaerococcus tetradius;Anaerococcus tetradius ATCC 35098	53746	1	4	0	0	10	0	none	none	none
HMPREF0077_1315|NZ_ACGC01000071|F|25642|26847|possible	1206	possible C-terminal processing peptidase	Bacteria;Firmicutes;Clostridia;Clostridiales;Clostridiales Family XI. Incertae Sedis;Anaerococcus;Anaerococcus tetradius;Anaerococcus tetradius ATCC 35098	41487	1	4	0	0	1	0	K03797	E3.4.21.102, prc, ctpA; carboxyl-terminal processing protease [EC:3.4.21.102]	Carboxyl-terminal protease (EC 3.4.21.102)
HMPREF0077_1316|NZ_ACGC01000071|F|26851|28221|MgtE	1371	MgtE family magnesium (Mg2+)/cobalt (Co2+) transporter-E	Bacteria;Firmicutes;Clostridia;Clostridiales;Clostridiales Family XI. Incertae Sedis;Anaerococcus;Anaerococcus tetradius;Anaerococcus tetradius ATCC 35098	29968	1	4	0	0	3	0	K06213	none	none
HMPREF0077_1317|NZ_ACGC01000071|F|28247|28942|conserved	696	conserved hypothetical protein	Bacteria;Firmicutes;Clostridia;Clostridiales;Clostridiales Family XI. Incertae Sedis;Anaerococcus;Anaerococcus tetradius;Anaerococcus tetradius ATCC 35098	92753	1	4	0	0	3	0	none	none	none
HMPREF0077_1324|NZ_ACGC01000071|F|33805|33939|hypothetical	135	hypothetical protein	Bacteria;Firmicutes;Clostridia;Clostridiales;Clostridiales Family XI. Incertae Sedis;Anaerococcus;Anaerococcus tetradius;Anaerococcus tetradius ATCC 35098	157894	1	4	0	0	1	0	none	none	none
HMPREF0077_1329|NZ_ACGC01000071|F|37434|37919|conserved	486	conserved hypothetical protein	Bacteria;Firmicutes;Clostridia;Clostridiales;Clostridiales Family XI. Incertae Sedis;Anaerococcus;Anaerococcus tetradius;Anaerococcus tetradius ATCC 35098	117721	1	4	0	0	1	0	none	none	COG2078: Uncharacterized ACR
HMPREF0077_1332|NZ_ACGC01000071|F|41789|42883|membrane	1095	membrane spanning protein	Bacteria;Firmicutes;Clostridia;Clostridiales;Clostridiales Family XI. Incertae Sedis;Anaerococcus;Anaerococcus tetradius;Anaerococcus tetradius ATCC 35098	49831	1	4	0	0	2	0	none	none	Choline permease LicB
HMPREF0077_1337|NZ_ACGC01000071|F|45200|47749|possible	2550	possible formate C-acetyltransferase	Bacteria;Firmicutes;Clostridia;Clostridiales;Clostridiales Family XI. Incertae Sedis;Anaerococcus;Anaerococcus tetradius;Anaerococcus tetradius ATCC 35098	5061	1	12	0	0	1	2	K00656	E2.3.1.54, pflD; formate C-acetyltransferase [EC:2.3.1.54]	Pyruvate formate-lyase (EC 2.3.1.54)
HMPREF0077_1338|NZ_ACGC01000071|F|47767|48729|possible	963	possible [formate-C-acetyltransferase]-activating enzyme	Bacteria;Firmicutes;Clostridia;Clostridiales;Clostridiales Family XI. Incertae Sedis;Anaerococcus;Anaerococcus tetradius;Anaerococcus tetradius ATCC 35098	61712	1	4	0	0	1	0	K04069	none	Pyruvate formate-lyase activating enzyme (EC 1.97.1.4)
HMPREF0077_1340|NZ_ACGC01000071|F|49073|49528|ethanolamine	456	ethanolamine utilization protein EutP	Bacteria;Firmicutes;Clostridia;Clostridiales;Clostridiales Family XI. Incertae Sedis;Anaerococcus;Anaerococcus tetradius;Anaerococcus tetradius ATCC 35098	121408	1	4	0	0	1	0	none	none	Propanediol utilization protein PduV
HMPREF0077_1342|NZ_ACGC01000071|F|50189|50890|ethanolamine	702	ethanolamine utilization protein eutJ	Bacteria;Firmicutes;Clostridia;Clostridiales;Clostridiales Family XI. Incertae Sedis;Anaerococcus;Anaerococcus tetradius;Anaerococcus tetradius ATCC 35098	92020	1	4	0	0	1	0	K04024	none	Ethanolamine utilization protein EutJ
HMPREF0077_1348|NZ_ACGC01000071|F|52854|54446|aldehyde	1593	aldehyde dehydrogenase (NAD+)	Bacteria;Firmicutes;Clostridia;Clostridiales;Clostridiales Family XI. Incertae Sedis;Anaerococcus;Anaerococcus tetradius;Anaerococcus tetradius ATCC 35098	19899	1	4	0	0	1	0	K04072	adhE; acetaldehyde dehydrogenase / alcohol dehydrogenase [EC:1.2.1.10 1.1.1.1]	Acetaldehyde dehydrogenase, ethanolamine utilization cluster
HMPREF0077_1352|NZ_ACGC01000071|F|56483|57112|conserved	630	conserved hypothetical protein	Bacteria;Firmicutes;Clostridia;Clostridiales;Clostridiales Family XI. Incertae Sedis;Anaerococcus;Anaerococcus tetradius;Anaerococcus tetradius ATCC 35098	100889	1	4	0	0	2	0	none	none	none
HMPREF0077_1354|NZ_ACGC01000071|F|57972|59057|ethanolamine/propanediol	1086	ethanolamine/propanediol utilization propanol dehydrogenase	Bacteria;Firmicutes;Clostridia;Clostridiales;Clostridiales Family XI. Incertae Sedis;Anaerococcus;Anaerococcus tetradius;Anaerococcus tetradius ATCC 35098	50528	1	4	0	0	1	0	K04072	adhE; acetaldehyde dehydrogenase / alcohol dehydrogenase [EC:1.2.1.10 1.1.1.1]	Alcohol dehydrogenase (EC 1.1.1.1)
HMPREF0077_1360|NZ_ACGC01000071|F|63358|64611|ABC	1254	ABC superfamily ATP binding cassette transporter	Bacteria;Firmicutes;Clostridia;Clostridiales;Clostridiales Family XI. Incertae Sedis;Anaerococcus;Anaerococcus tetradius;Anaerococcus tetradius ATCC 35098	38059	1	4	0	0	1	0	K02004	ABC.CD.P;	Cell division protein FtsX
HMPREF0077_1362|NZ_ACGC01000071|F|65383|65865|SPOUT	483	SPOUT methyltransferase superfamily protein	Bacteria;Firmicutes;Clostridia;Clostridiales;Clostridiales Family XI. Incertae Sedis;Anaerococcus;Anaerococcus tetradius;Anaerococcus tetradius ATCC 35098	118093	1	4	0	0	1	0	K00783	none	LSU m3Psi1915 methyltransferase RlmH
HMPREF0077_1363|NZ_ACGC01000071|F|65889|66473|possible	585	possible transcriptional regulator	Bacteria;Firmicutes;Clostridia;Clostridiales;Clostridiales Family XI. Incertae Sedis;Anaerococcus;Anaerococcus tetradius;Anaerococcus tetradius ATCC 35098	106256	1	4	0	0	1	0	K03152	thiJ; 4-methyl-5(b-hydroxyethyl)-thiazole monophosphate biosynthesis	ThiJ/PfpI family protein
HMPREF0077_1366|NZ_ACGC01000071|F|68027|69805|acyltransferase	1779	acyltransferase family 3 protein	Bacteria;Firmicutes;Clostridia;Clostridiales;Clostridiales Family XI. Incertae Sedis;Anaerococcus;Anaerococcus tetradius;Anaerococcus tetradius ATCC 35098	14870	1	4	0	0	1	0	none	none	STRUCTURAL ELEMENTS; Cell Exterior; surface polysaccharides/antigens
HMPREF0077_1367|NZ_ACGC01000071|R|71041|69944|cell	1098	cell wall-associated hydrolase	Bacteria;Firmicutes;Clostridia;Clostridiales;Clostridiales Family XI. Incertae Sedis;Anaerococcus;Anaerococcus tetradius;Anaerococcus tetradius ATCC 35098	49624	1	4	0	0	2	0	K13694	spr; lipoprotein Spr	NLP/P60 family protein
HMPREF0077_1371|NZ_ACGC01000071|F|74472|75749|MOP/MATE	1278	MOP/MATE family multidrug-resistance efflux pump	Bacteria;Firmicutes;Clostridia;Clostridiales;Clostridiales Family XI. Incertae Sedis;Anaerococcus;Anaerococcus tetradius;Anaerococcus tetradius ATCC 35098	36393	1	4	0	0	1	0	none	none	Multi antimicrobial extrusion protein (Na(+)/drug antiporter), MATE family of MDR efflux pumps
HMPREF0077_1380|NZ_ACGC01000071|F|82558|83973|possible	1416	possible Xaa-His dipeptidase	Bacteria;Firmicutes;Clostridia;Clostridiales;Clostridiales Family XI. Incertae Sedis;Anaerococcus;Anaerococcus tetradius;Anaerococcus tetradius ATCC 35098	27306	1	4	0	0	1	0	K01270	E3.4.13.3, pepD; aminoacylhistidine dipeptidase [EC:3.4.13.3]	Aminoacyl-histidine dipeptidase (Peptidase D) (EC 3.4.13.3)
HMPREF0077_1384|NZ_ACGC01000072|F|2469|3665|conserved	1197	conserved hypothetical protein	Bacteria;Firmicutes;Clostridia;Clostridiales;Clostridiales Family XI. Incertae Sedis;Anaerococcus;Anaerococcus tetradius;Anaerococcus tetradius ATCC 35098	42142	1	4	0	0	25	0	none	none	none
HMPREF0077_1386|NZ_ACGC01000072|F|5028|6926|conserved	1899	conserved hypothetical protein	Bacteria;Firmicutes;Clostridia;Clostridiales;Clostridiales Family XI. Incertae Sedis;Anaerococcus;Anaerococcus tetradius;Anaerococcus tetradius ATCC 35098	12518	1	4	0	0	10	0	none	none	none
HMPREF0077_1387|NZ_ACGC01000072|F|6941|7447|possible	507	possible ran binding protein 1	Bacteria;Firmicutes;Clostridia;Clostridiales;Clostridiales Family XI. Incertae Sedis;Anaerococcus;Anaerococcus tetradius;Anaerococcus tetradius ATCC 35098	115322	1	4	0	0	1	0	none	none	none
HMPREF0077_1388|NZ_ACGC01000072|F|7569|8183|conserved	615	conserved hypothetical protein	Bacteria;Firmicutes;Clostridia;Clostridiales;Clostridiales Family XI. Incertae Sedis;Anaerococcus;Anaerococcus tetradius;Anaerococcus tetradius ATCC 35098	102731	1	4	0	0	2	0	none	none	Putative membrane-bound ClpP-class protease associated with aq_911
HMPREF0077_1390|NZ_ACGC01000072|F|9120|9470|hypothetical	351	hypothetical protein	Bacteria;Firmicutes;Clostridia;Clostridiales;Clostridiales Family XI. Incertae Sedis;Anaerococcus;Anaerococcus tetradius;Anaerococcus tetradius ATCC 35098	133688	1	4	0	0	2	0	none	none	none
HMPREF0077_1397|NZ_ACGC01000072|F|14751|16817|glycine--tRNA	2067	glycine--tRNA ligase	Bacteria;Firmicutes;Clostridia;Clostridiales;Clostridiales Family XI. Incertae Sedis;Anaerococcus;Anaerococcus tetradius;Anaerococcus tetradius ATCC 35098	9851	1	4	0	0	3	0	K01879	glyS; glycyl-tRNA synthetase beta chain [EC:6.1.1.14]	Glycyl-tRNA synthetase beta chain (EC 6.1.1.14)
HMPREF0077_1398|NZ_ACGC01000072|F|16821|17654|protein	834	protein of hypothetical function DUF299	Bacteria;Firmicutes;Clostridia;Clostridiales;Clostridiales Family XI. Incertae Sedis;Anaerococcus;Anaerococcus tetradius;Anaerococcus tetradius ATCC 35098	76540	1	4	0	0	2	0	K09773	none	none
HMPREF0077_1399|NZ_ACGC01000072|F|17674|19206|GMP	1533	GMP synthase (glutamine-hydrolyzing)	Bacteria;Firmicutes;Clostridia;Clostridiales;Clostridiales Family XI. Incertae Sedis;Anaerococcus;Anaerococcus tetradius;Anaerococcus tetradius ATCC 35098	22010	1	4	0	0	4	0	K01951	E6.3.5.2, guaA; GMP synthase (glutamine-hydrolysing) [EC:6.3.5.2]	GMP synthase [glutamine-hydrolyzing] (EC 6.3.5.2)
HMPREF0077_1401|NZ_ACGC01000072|R|20935|20495|hypothetical	441	hypothetical protein	Bacteria;Firmicutes;Clostridia;Clostridiales;Clostridiales Family XI. Incertae Sedis	123342	2	8	0	0	0	1	none	none	none
HMPREF0077_1402|NZ_ACGC01000072|R|21985|21554|transcriptional	432	transcriptional regulator	Bacteria;Firmicutes;Clostridia;Clostridiales;Clostridiales Family XI. Incertae Sedis	124475	2	12	0	0	13	53	none	none	Transcriptional regulator, MerR family, near polyamine transporter
HMPREF0077_1405|NZ_ACGC01000072|F|23560|23922|conserved	363	conserved hypothetical protein	Bacteria;Firmicutes;Clostridia;Clostridiales;Clostridiales Family XI. Incertae Sedis;Anaerococcus;Anaerococcus tetradius;Anaerococcus tetradius ATCC 35098	132311	1	8	0	0	0	1	none	none	none
HMPREF0077_1408|NZ_ACGC01000072|F|26304|26519|conserved	216	conserved hypothetical protein	Bacteria;Firmicutes;Clostridia;Clostridiales;Clostridiales Family XI. Incertae Sedis;Anaerococcus;Anaerococcus tetradius;Anaerococcus tetradius ATCC 35098	148394	1	8	0	0	0	2	none	none	Guanylate kinase (EC 2.7.4.8)
HMPREF0077_1409|NZ_ACGC01000072|F|26526|27323|conserved	798	conserved hypothetical protein	Bacteria;Firmicutes;Clostridia;Clostridiales;Clostridiales Family XI. Incertae Sedis;Anaerococcus;Anaerococcus tetradius;Anaerococcus tetradius ATCC 35098	80663	1	4	0	0	1	0	K03427	none	Type I restriction-modification system, DNA-methyltransferase subunit M (EC 2.1.1.72)
HMPREF0077_1438|NZ_ACGC01000077|F|1|1496|conserved	1496	conserved hypothetical protein	Bacteria;Firmicutes;Clostridia;Clostridiales;Clostridiales Family XI. Incertae Sedis;Anaerococcus;Anaerococcus tetradius;Anaerococcus tetradius ATCC 35098	23598	1	4	0	0	1	0	none	none	none
HMPREF0077_1439|NZ_ACGC01000078|F|107|2341|conserved	2235	conserved hypothetical protein	Bacteria;Firmicutes;Clostridia;Clostridiales;Clostridiales Family XI. Incertae Sedis;Anaerococcus;Anaerococcus tetradius;Anaerococcus tetradius ATCC 35098	7795	1	4	0	0	9	0	none	none	none
HMPREF0077_1440|NZ_ACGC01000078|F|2406|3113|membrane	708	membrane spanning protein	Bacteria;Firmicutes;Clostridia;Clostridiales;Clostridiales Family XI. Incertae Sedis;Anaerococcus;Anaerococcus tetradius;Anaerococcus tetradius ATCC 35098	91251	1	4	0	0	1	0	none	none	none
HMPREF0077_1442|NZ_ACGC01000078|F|4208|5536|bleomycin	1329	bleomycin hydrolase	Bacteria;Firmicutes;Clostridia;Clostridiales;Clostridiales Family XI. Incertae Sedis;Anaerococcus;Anaerococcus tetradius;Anaerococcus tetradius ATCC 35098	32908	1	4	0	0	1	0	K01372	E3.4.22.40, pepC; bleomycin hydrolase [EC:3.4.22.40]	Aminopeptidase C (EC 3.4.22.40)
HMPREF0077_1446|NZ_ACGC01000078|F|7916|8785|fructokinase	870	fructokinase	Bacteria;Firmicutes;Clostridia;Clostridiales;Clostridiales Family XI. Incertae Sedis;Anaerococcus;Anaerococcus tetradius;Anaerococcus tetradius ATCC 35098	72301	1	4	0	0	2	0	K00847	E2.7.1.4, scrK; fructokinase [EC:2.7.1.4]	Fructokinase (EC 2.7.1.4)
HMPREF0077_1447|NZ_ACGC01000078|R|10280|8838|possible	1443	possible nicotinate phosphoribosyltransferase	Bacteria;Firmicutes;Clostridia;Clostridiales;Clostridiales Family XI. Incertae Sedis;Anaerococcus;Anaerococcus tetradius;Anaerococcus tetradius ATCC 35098	25898	1	4	0	0	3	0	K00763	E2.4.2.11, pncB; nicotinate phosphoribosyltransferase [EC:2.4.2.11]	Nicotinate phosphoribosyltransferase (EC 2.4.2.11)
HMPREF0077_1448|NZ_ACGC01000078|F|10401|11051|possible	651	possible phosphoglycolate phosphatase	Bacteria;Firmicutes;Clostridia;Clostridiales;Clostridiales Family XI. Incertae Sedis;Anaerococcus;Anaerococcus tetradius;Anaerococcus tetradius ATCC 35098	98265	1	4	0	0	1	0	K01091	E3.1.3.18, gph; phosphoglycolate phosphatase [EC:3.1.3.18]	Phosphoglycolate phosphatase (EC 3.1.3.18)
HMPREF0077_1449|NZ_ACGC01000078|F|11051|11533|possible	483	possible phosphotransferase transporter system protein	Bacteria;Firmicutes;Clostridia;Clostridiales;Clostridiales Family XI. Incertae Sedis;Anaerococcus;Anaerococcus tetradius;Anaerococcus tetradius ATCC 35098	118095	1	4	0	0	1	0	K02794	PTS-Man-EIIB, manX; PTS system, mannose-specific IIB component [EC:2.7.1.69]	PTS system, mannose-specific IIB component (EC 2.7.1.69)
HMPREF0077_1455|NZ_ACGC01000078|F|15361|16413|conserved	1053	conserved hypothetical protein	Bacteria;Firmicutes;Clostridia;Clostridiales;Clostridiales Family XI. Incertae Sedis;Anaerococcus;Anaerococcus tetradius;Anaerococcus tetradius ATCC 35098	53023	1	4	0	0	3	0	none	none	none
HMPREF0077_1457|NZ_ACGC01000078|F|17720|18877|conserved	1158	conserved hypothetical protein	Bacteria;Firmicutes;Clostridia;Clostridiales;Clostridiales Family XI. Incertae Sedis;Anaerococcus;Anaerococcus tetradius;Anaerococcus tetradius ATCC 35098	45137	1	4	0	0	1	0	none	none	Tyrosine-protein kinase transmembrane modulator EpsC
HMPREF0077_1459|NZ_ACGC01000078|F|19337|19882|PTT	546	PTT family thiamin transporter	Bacteria;Firmicutes;Clostridia;Clostridiales;Clostridiales Family XI. Incertae Sedis;Anaerococcus;Anaerococcus tetradius;Anaerococcus tetradius ATCC 35098	110946	1	4	0	0	1	0	none	none	Substrate-specific component ThiT of thiamin ECF transporter
HMPREF0077_1463|NZ_ACGC01000078|F|22807|23490|ABC	684	ABC superfamily ATP binding cassette transporter, ABC protein	Bacteria;Firmicutes;Clostridia;Clostridiales;Clostridiales Family XI. Incertae Sedis;Anaerococcus;Anaerococcus tetradius;Anaerococcus tetradius ATCC 35098	94268	1	4	0	0	2	0	K01990	ABC-2.A; ABC-2 type transport system ATP-binding protein	ABC-type multidrug transport system, ATPase component
HMPREF0077_1464|NZ_ACGC01000078|F|23491|24264|conserved	774	conserved hypothetical protein	Bacteria;Firmicutes;Clostridia;Clostridiales;Clostridiales Family XI. Incertae Sedis;Anaerococcus;Anaerococcus tetradius;Anaerococcus tetradius ATCC 35098	83438	1	4	0	0	2	0	none	none	none
HMPREF0077_1466|NZ_ACGC01000078|F|25375|25854|transcription	480	transcription factor CarD	Bacteria;Firmicutes;Clostridia;Clostridiales;Clostridiales Family XI. Incertae Sedis;Anaerococcus;Anaerococcus tetradius;Anaerococcus tetradius ATCC 35098	118429	1	4	0	0	3	0	K07736	K07736; CarD family transcriptional regulator	none
HMPREF0077_1469|NZ_ACGC01000078|F|27665|28141|2-C-methyl-D-erythritol	477	2-C-methyl-D-erythritol 2,4-cyclodiphosphate synthase	Bacteria;Firmicutes;Clostridia;Clostridiales;Clostridiales Family XI. Incertae Sedis;Anaerococcus;Anaerococcus tetradius;Anaerococcus tetradius ATCC 35098	118813	1	4	0	0	3	0	K01770	ispF; 2-C-methyl-D-erythritol 2,4-cyclodiphosphate synthase [EC:4.6.1.12]	2-C-methyl-D-erythritol 2,4-cyclodiphosphate synthase (EC 4.6.1.12)
HMPREF0077_1470|NZ_ACGC01000078|F|28141|29310|methionine	1170	methionine adenosyltransferase	Bacteria;Firmicutes;Clostridia;Clostridiales;Clostridiales Family XI. Incertae Sedis;Anaerococcus;Anaerococcus tetradius;Anaerococcus tetradius ATCC 35098	44240	1	4	0	0	2	0	K00789	E2.5.1.6, metK; S-adenosylmethionine synthetase [EC:2.5.1.6]	S-adenosylmethionine synthetase (EC 2.5.1.6)
HMPREF0077_1471|NZ_ACGC01000078|F|29319|30368|rod	1050	rod shape-determining protein Mbl	Bacteria;Firmicutes;Clostridia;Clostridiales;Clostridiales Family XI. Incertae Sedis;Anaerococcus;Anaerococcus tetradius;Anaerococcus tetradius ATCC 35098	53238	1	4	0	0	2	0	K03569	mreB; rod shape-determining protein MreB and related proteins	MreB-like protein (Mbl protein)
HMPREF0077_1472|NZ_ACGC01000078|F|30368|31057|phosphoglycerate	690	phosphoglycerate mutase	Bacteria;Firmicutes;Clostridia;Clostridiales;Clostridiales Family XI. Incertae Sedis;Anaerococcus;Anaerococcus tetradius;Anaerococcus tetradius ATCC 35098	93490	1	4	0	0	1	0	K01834	PGAM, gpm; phosphoglycerate mutase [EC:5.4.2.1]	Phosphoglycerate mutase (EC 5.4.2.1)
HMPREF0077_1474|NZ_ACGC01000078|F|32183|32779|membrane	597	membrane protein family protein	Bacteria;Firmicutes;Clostridia;Clostridiales;Clostridiales Family XI. Incertae Sedis;Anaerococcus;Anaerococcus tetradius;Anaerococcus tetradius ATCC 35098	104914	1	4	0	0	3	0	none	none	Substrate-specific component RibU of riboflavin ECF transporter
HMPREF0077_1478|NZ_ACGC01000078|F|34371|35381|O-sialoglycoprotein	1011	O-sialoglycoprotein endopeptidase	Bacteria;Firmicutes;Clostridia;Clostridiales;Clostridiales Family XI. Incertae Sedis;Anaerococcus;Anaerococcus tetradius;Anaerococcus tetradius ATCC 35098	56849	1	4	0	0	1	0	K01409	E3.4.24.57, gcp; O-sialoglycoprotein endopeptidase [EC:3.4.24.57]	YgjD/Kae1/Qri7 family, required for N6-threonylcarbamoyl adenosine t(6)A37 modification in tRNA
HMPREF0077_1480|NZ_ACGC01000078|F|35729|37129|conserved	1401	conserved hypothetical protein	Bacteria;Firmicutes;Clostridia;Clostridiales;Clostridiales Family XI. Incertae Sedis;Anaerococcus;Anaerococcus tetradius;Anaerococcus tetradius ATCC 35098	28134	1	4	0	0	2	0	none	none	none
HMPREF0077_1481|NZ_ACGC01000078|F|37235|38512|glutamate	1278	glutamate dehydrogenase	Bacteria;Firmicutes;Clostridia;Clostridiales;Clostridiales Family XI. Incertae Sedis;Anaerococcus;Anaerococcus tetradius;Anaerococcus tetradius ATCC 35098	36394	1	4	0	0	1	0	K00260	E1.4.1.2; glutamate dehydrogenase [EC:1.4.1.2]	NAD-specific glutamate dehydrogenase (EC 1.4.1.2)
HMPREF0077_1482|NZ_ACGC01000078|F|38650|39858|transcriptional	1209	transcriptional regulator	Bacteria;Firmicutes;Clostridia;Clostridiales;Clostridiales Family XI. Incertae Sedis;Anaerococcus;Anaerococcus tetradius;Anaerococcus tetradius ATCC 35098	41255	1	4	0	0	1	0	none	none	Cell envelope-associated transcriptional attenuator LytR-CpsA-Psr, subfamily M (as in PMID19099556)
HMPREF0077_1483|NZ_ACGC01000078|F|39870|40880|possible	1011	possible isopentenyl-diphosphate delta-isomerase	Bacteria;Firmicutes;Clostridia;Clostridiales;Clostridiales Family XI. Incertae Sedis;Anaerococcus;Anaerococcus tetradius;Anaerococcus tetradius ATCC 35098	56850	1	4	0	0	1	0	K01823	E5.3.3.2, idi; isopentenyl-diphosphate delta-isomerase [EC:5.3.3.2]	Isopentenyl-diphosphate delta-isomerase, FMN-dependent (EC 5.3.3.2)
HMPREF0077_1492|NZ_ACGC01000078|F|50328|52376|elongation	2049	elongation factor EF2	Bacteria;Firmicutes;Clostridia;Clostridiales;Clostridiales Family XI. Incertae Sedis;Anaerococcus;Anaerococcus tetradius;Anaerococcus tetradius ATCC 35098	10105	1	4	0	0	2	0	K02355	EF-G, fusA; elongation factor EF-G [EC:3.6.5.3]	Translation elongation factor G-related protein
HMPREF0077_1493|NZ_ACGC01000078|F|52404|54395|1,4-alpha-glucan	1992	1,4-alpha-glucan branching enzyme	Bacteria;Firmicutes;Clostridia;Clostridiales;Clostridiales Family XI. Incertae Sedis;Anaerococcus;Anaerococcus tetradius;Anaerococcus tetradius ATCC 35098	10964	1	4	0	0	3	0	K00700	E2.4.1.18, glgB; 1,4-alpha-glucan branching enzyme [EC:2.4.1.18]	1,4-alpha-glucan (glycogen) branching enzyme, GH-13-type (EC 2.4.1.18)
HMPREF0077_1494|NZ_ACGC01000078|F|54392|54907|conserved	516	conserved hypothetical protein	Bacteria;Firmicutes;Clostridia;Clostridiales;Clostridiales Family XI. Incertae Sedis;Anaerococcus;Anaerococcus tetradius;Anaerococcus tetradius ATCC 35098	114346	1	4	0	0	2	0	none	none	none
HMPREF0077_1505|NZ_ACGC01000087|F|1|737|conserved	737	conserved hypothetical protein	Bacteria;Firmicutes;Clostridia;Clostridiales;Clostridiales Family XI. Incertae Sedis;Anaerococcus;Anaerococcus tetradius;Anaerococcus tetradius ATCC 35098	88140	1	4	0	0	2	0	none	none	none
HMPREF0077_1527|NZ_ACGC01000104|R|712|308|conserved	405	conserved hypothetical protein	Bacteria;Firmicutes;Clostridia;Clostridiales;Clostridiales Family XI. Incertae Sedis;Anaerococcus;Anaerococcus tetradius;Anaerococcus tetradius ATCC 35098	127600	1	15	3530	2404	1591	1899	none	none	none
HMPREF0077_1529|NZ_ACGC01000106|R|3648|1|conserved	3648	conserved hypothetical protein	Bacteria;Firmicutes;Clostridia;Clostridiales;Clostridiales Family XI. Incertae Sedis;Anaerococcus;Anaerococcus tetradius;Anaerococcus tetradius ATCC 35098	1198	1	4	0	0	7	0	none	none	Polyferredoxin NapH (periplasmic nitrate reductase)
HMPREF0077_1530|NZ_ACGC01000106|R|6347|4980|possible	1368	possible DNA repair protein RadA	Bacteria;Firmicutes;Clostridia;Clostridiales;Clostridiales Family XI. Incertae Sedis;Anaerococcus;Anaerococcus tetradius;Anaerococcus tetradius ATCC 35098	30162	1	4	0	0	1	0	K04485	sms, radA; DNA repair protein RadA/Sms	DNA repair protein RadA
HMPREF0077_1531|NZ_ACGC01000106|R|7645|6347|glutamate-cysteine	1299	glutamate-cysteine ligase	Bacteria;Firmicutes;Clostridia;Clostridiales;Clostridiales Family XI. Incertae Sedis;Anaerococcus;Anaerococcus tetradius;Anaerococcus tetradius ATCC 35098	34870	1	4	0	0	4	0	K01919	gshA; glutamate--cysteine ligase [EC:6.3.2.2]	Glutamate--cysteine ligase (EC 6.3.2.2)
HMPREF0077_1537|NZ_ACGC01000106|R|14126|12801|conserved	1326	conserved hypothetical protein	Bacteria;Firmicutes;Clostridia;Clostridiales;Clostridiales Family XI. Incertae Sedis;Anaerococcus;Anaerococcus tetradius;Anaerococcus tetradius ATCC 35098	33084	1	4	0	0	3	0	none	none	Maltose/maltodextrin ABC transporter, substrate binding periplasmic protein MalE
HMPREF0077_1539|NZ_ACGC01000106|R|18147|17179|arginine	969	arginine kinase	Bacteria;Firmicutes;Clostridia;Clostridiales;Clostridiales Family XI. Incertae Sedis;Anaerococcus;Anaerococcus tetradius;Anaerococcus tetradius ATCC 35098	61146	1	4	0	0	3	0	none	none	Putative ATP:guanido phosphotransferase YacI (EC 2.7.3.-)
HMPREF0077_1540|NZ_ACGC01000106|R|18725|18144|transcriptional	582	transcriptional regulator	Bacteria;Firmicutes;Clostridia;Clostridiales;Clostridiales Family XI. Incertae Sedis;Anaerococcus;Anaerococcus tetradius;Anaerococcus tetradius ATCC 35098	106577	1	4	0	0	2	0	none	none	Nucleotide excision repair protein, with UvrB/UvrC motif
HMPREF0077_1541|NZ_ACGC01000106|R|19194|18727|CtsR	468	CtsR family transcriptional regulator	Bacteria;Firmicutes;Clostridia;Clostridiales;Clostridiales Family XI. Incertae Sedis;Anaerococcus;Anaerococcus tetradius;Anaerococcus tetradius ATCC 35098	119979	1	4	0	0	2	0	K03708	ctsR; transcriptional regulator CtsR	Transcriptional regulator CtsR
HMPREF0077_1542|NZ_ACGC01000106|R|20159|19425|peptidase	735	peptidase membrane zinc metallopeptidase	Bacteria;Firmicutes;Clostridia;Clostridiales;Clostridiales Family XI. Incertae Sedis;Anaerococcus;Anaerococcus tetradius;Anaerococcus tetradius ATCC 35098	88179	1	4	0	0	1	0	K06973	none	none
HMPREF0077_1549|NZ_ACGC01000106|F|26910|29582|possible	2673	possible calcium-transporting ATPase	Bacteria;Firmicutes;Clostridia;Clostridiales;Clostridiales Family XI. Incertae Sedis;Anaerococcus;Anaerococcus tetradius;Anaerococcus tetradius ATCC 35098	4184	1	4	0	0	2	0	K01537	none	none
HMPREF0077_1555|NZ_ACGC01000106|R|35633|34758|L-serine	876	L-serine ammonia-lyase	Bacteria;Firmicutes;Clostridia;Clostridiales;Clostridiales Family XI. Incertae Sedis;Anaerococcus;Anaerococcus tetradius;Anaerococcus tetradius ATCC 35098	71644	1	4	0	0	3	0	K01752	E4.3.1.17, sdaA; L-serine dehydratase [EC:4.3.1.17]	L-serine dehydratase, alpha subunit (EC 4.3.1.17)
HMPREF0077_1561|NZ_ACGC01000106|R|42547|40784|conserved	1764	conserved hypothetical protein	Bacteria;Firmicutes;Clostridia;Clostridiales;Clostridiales Family XI. Incertae Sedis;Anaerococcus;Anaerococcus tetradius;Anaerococcus tetradius ATCC 35098	15249	1	4	0	0	2	0	none	none	Choline binding protein A
HMPREF0077_1562|NZ_ACGC01000106|R|43396|42716|conserved	681	conserved hypothetical protein	Bacteria;Firmicutes;Clostridia;Clostridiales;Clostridiales Family XI. Incertae Sedis;Anaerococcus;Anaerococcus tetradius;Anaerococcus tetradius ATCC 35098	94621	1	4	0	0	11	0	none	none	Cytochrome c-type biogenesis protein ResA
HMPREF0077_1563|NZ_ACGC01000106|R|44243|43386|4Fe-4S	858	4Fe-4S ferredoxin iron-sulfur binding domain protein	Bacteria;Firmicutes;Clostridia;Clostridiales;Clostridiales Family XI. Incertae Sedis;Anaerococcus;Anaerococcus tetradius;Anaerococcus tetradius ATCC 35098	73694	1	4	0	0	20	0	K02574	napH; ferredoxin-type protein NapH	Polyferredoxin NapH (periplasmic nitrate reductase)
HMPREF0077_1567|NZ_ACGC01000106|F|46367|46672|conserved	306	conserved hypothetical protein	Bacteria;Firmicutes;Clostridia;Clostridiales;Clostridiales Family XI. Incertae Sedis;Anaerococcus;Anaerococcus tetradius;Anaerococcus tetradius ATCC 35098	138607	1	4	0	0	10	0	none	none	none
HMPREF0077_1568|NZ_ACGC01000106|R|48216|46972|flavoprotein	1245	flavoprotein	Bacteria;Firmicutes;Clostridia;Clostridiales;Clostridiales Family XI. Incertae Sedis;Anaerococcus;Anaerococcus tetradius;Anaerococcus tetradius ATCC 35098	38680	1	4	0	0	9	0	K12264	none	Anaerobic nitric oxide reductase flavorubredoxin
HMPREF0077_1569|NZ_ACGC01000106|R|50157|48229|acyl-CoA	1929	acyl-CoA dehydrogenase	Bacteria;Firmicutes;Clostridia;Clostridiales;Clostridiales Family XI. Incertae Sedis;Anaerococcus;Anaerococcus tetradius;Anaerococcus tetradius ATCC 35098	11992	1	4	0	0	3	0	K00257	E1.3.99.-; [EC:1.3.99.-]	Butyryl-CoA dehydrogenase (EC 1.3.99.2)
HMPREF0077_1571|NZ_ACGC01000106|R|52147|51164|tagatose	984	tagatose 1,6-diphosphate aldolase	Bacteria;Firmicutes;Clostridia;Clostridiales;Clostridiales Family XI. Incertae Sedis;Anaerococcus;Anaerococcus tetradius;Anaerococcus tetradius ATCC 35098	59614	1	4	0	0	1	0	K01635	lacD; tagatose 1,6-diphosphate aldolase [EC:4.1.2.40]	Tagatose 1,6-diphosphate aldolase (EC 4.1.2.40)
HMPREF0077_1572|NZ_ACGC01000106|R|53073|52144|tagatose-6-phosphate	930	tagatose-6-phosphate kinase	Bacteria;Firmicutes;Clostridia;Clostridiales;Clostridiales Family XI. Incertae Sedis;Anaerococcus;Anaerococcus tetradius;Anaerococcus tetradius ATCC 35098	65328	1	4	0	0	1	0	K00917	E2.7.1.144, lacC; tagatose 6-phosphate kinase [EC:2.7.1.144]	Tagatose-6-phosphate kinase (EC 2.7.1.144)
HMPREF0077_1573|NZ_ACGC01000106|R|54197|53070|N-acetylglucosamine-6-phosphate	1128	N-acetylglucosamine-6-phosphate deacetylase	Bacteria;Firmicutes;Clostridia;Clostridiales;Clostridiales Family XI. Incertae Sedis;Anaerococcus;Anaerococcus tetradius;Anaerococcus tetradius ATCC 35098	47369	1	4	0	0	1	0	K01443	E3.5.1.25, nagA, AMDHD2; N-acetylglucosamine-6-phosphate deacetylase [EC:3.5.1.25]	N-acetylglucosamine-6-phosphate deacetylase (EC 3.5.1.25)
HMPREF0077_1575|NZ_ACGC01000106|R|56052|54919|phosphosugar	1134	phosphosugar isomerase	Bacteria;Firmicutes;Clostridia;Clostridiales;Clostridiales Family XI. Incertae Sedis;Anaerococcus;Anaerococcus tetradius;Anaerococcus tetradius ATCC 35098	46954	1	4	0	0	9	0	K02082	none	Predicted galactosamine-6-phosphate isomerase (EC 5.3.1.-)
HMPREF0077_1577|NZ_ACGC01000106|R|57670|57137|galactose-6-phosphate	534	galactose-6-phosphate isomerase	Bacteria;Firmicutes;Clostridia;Clostridiales;Clostridiales Family XI. Incertae Sedis;Anaerococcus;Anaerococcus tetradius;Anaerococcus tetradius ATCC 35098	112396	1	4	0	0	1	0	K01819	E5.3.1.26, lacA, lacB; galactose-6-phosphate isomerase [EC:5.3.1.26]	Galactose-6-phosphate isomerase, LacB subunit (EC 5.3.1.26)
HMPREF0077_1579|NZ_ACGC01000106|R|59580|58852|conserved	729	conserved hypothetical protein	Bacteria;Firmicutes;Clostridia;Clostridiales;Clostridiales Family XI. Incertae Sedis;Anaerococcus;Anaerococcus tetradius;Anaerococcus tetradius ATCC 35098	88839	1	4	0	0	2	0	none	none	none
HMPREF0077_1580|NZ_ACGC01000106|R|59895|59644|hypothetical	252	hypothetical protein	Bacteria;Firmicutes;Clostridia;Clostridiales;Clostridiales Family XI. Incertae Sedis;Anaerococcus;Anaerococcus tetradius;Anaerococcus tetradius ATCC 35098	144470	1	4	0	0	1	0	none	none	none
HMPREF0077_1586|NZ_ACGC01000108|F|3267|4292|acyl-CoA	1026	acyl-CoA thioesterase	Bacteria;Firmicutes;Clostridia;Clostridiales;Clostridiales Family XI. Incertae Sedis;Anaerococcus;Anaerococcus tetradius;Anaerococcus tetradius ATCC 35098	55417	1	15	7	21	43	184	K06889	none	none
HMPREF0077_1597|NZ_ACGC01000108|R|13598|12699|ABC	900	ABC ATP binding cassette transporter, ABC protein	Bacteria;Firmicutes;Clostridia;Clostridiales;Clostridiales Family XI. Incertae Sedis;Anaerococcus;Anaerococcus tetradius;Anaerococcus tetradius ATCC 35098	68790	1	4	0	0	1	0	K09687	ABC-2.AB.A; antibiotic transport system ATP-binding protein	ABC-type multidrug transport system, ATPase component
HMPREF0077_1600|NZ_ACGC01000108|F|15734|16081|conserved	348	conserved hypothetical protein	Bacteria;Firmicutes;Clostridia;Clostridiales;Clostridiales Family XI. Incertae Sedis;Anaerococcus;Anaerococcus tetradius;Anaerococcus tetradius ATCC 35098	134018	1	4	0	0	2	0	none	none	none
HMPREF0077_1603|NZ_ACGC01000108|F|17485|18096|urease	612	urease accessory protein UreG	Bacteria;Firmicutes;Clostridia;Clostridiales;Clostridiales Family XI. Incertae Sedis;Anaerococcus;Anaerococcus tetradius;Anaerococcus tetradius ATCC 35098	103104	1	4	0	0	1	0	K03189	none	Urease accessory protein UreG
HMPREF0077_1607|NZ_ACGC01000108|F|19598|21319|urease	1722	urease subunit alpha	Bacteria;Firmicutes;Clostridia;Clostridiales;Clostridiales Family XI. Incertae Sedis;Anaerococcus;Anaerococcus tetradius;Anaerococcus tetradius ATCC 35098	16271	1	4	0	0	2	0	K01428	ureC; urease alpha subunit [EC:3.5.1.5]	Urease alpha subunit (EC 3.5.1.5)
HMPREF0077_1616|NZ_ACGC01000113|R|5490|3712|M03	1779	M03 oligoendopeptidase F	Bacteria;Firmicutes;Clostridia;Clostridiales;Clostridiales Family XI. Incertae Sedis;Anaerococcus;Anaerococcus tetradius;Anaerococcus tetradius ATCC 35098	14871	1	4	0	0	2	0	K08602	pepF, pepB; oligoendopeptidase F [EC:3.4.24.-]	none
HMPREF0077_1617|NZ_ACGC01000113|R|6329|5499|hypothetical	831	hypothetical protein	Bacteria;Firmicutes;Clostridia;Clostridiales;Clostridiales Family XI. Incertae Sedis;Anaerococcus;Anaerococcus tetradius;Anaerococcus tetradius ATCC 35098	76910	1	4	0	0	1	0	none	none	none
HMPREF0077_1621|NZ_ACGC01000114|R|2187|1258|Fe(3+)-transporting	930	Fe(3+)-transporting ATPase	Bacteria;Firmicutes;Clostridia;Clostridiales;Clostridiales Family XI. Incertae Sedis;Anaerococcus;Anaerococcus tetradius;Anaerococcus tetradius ATCC 35098	65329	1	4	0	0	1	0	K11072	potA; spermidine/putrescine transport system ATP-binding protein [EC:3.6.3.31]	Putrescine transport ATP-binding protein PotA (TC 3.A.1.11.1)
HMPREF0077_1623|NZ_ACGC01000114|R|5019|3880|iron	1140	iron (Fe3+) ABC superfamily ATP binding cassette transporter, binding protein	Bacteria;Firmicutes;Clostridia;Clostridiales;Clostridiales Family XI. Incertae Sedis;Anaerococcus;Anaerococcus tetradius;Anaerococcus tetradius ATCC 35098	46495	1	4	0	0	1	0	K02012	ABC.FE.S; iron(III) transport system substrate-binding protein	Ferric iron ABC transporter, iron-binding protein
HMPREF0077_1625|NZ_ACGC01000114|F|6474|7043|peroxiredoxin	570	peroxiredoxin	Bacteria;Firmicutes;Clostridia;Clostridiales;Clostridiales Family XI. Incertae Sedis;Anaerococcus;Anaerococcus tetradius;Anaerococcus tetradius ATCC 35098	108008	1	4	0	0	8	0	K03386	none	Alkyl hydroperoxide reductase protein C (EC 1.6.4.-)
HMPREF0077_1626|NZ_ACGC01000114|F|7045|8574|NADH	1530	NADH dehydrogenase	Bacteria;Firmicutes;Clostridia;Clostridiales;Clostridiales Family XI. Incertae Sedis;Anaerococcus;Anaerococcus tetradius;Anaerococcus tetradius ATCC 35098	22142	1	4	0	0	6	0	K03387	none	Alkyl hydroperoxide reductase protein F (EC 1.6.4.-)
HMPREF0077_1627|NZ_ACGC01000114|F|8878|9573|conserved	696	conserved hypothetical protein	Bacteria;Firmicutes;Clostridia;Clostridiales;Clostridiales Family XI. Incertae Sedis;Anaerococcus;Anaerococcus tetradius;Anaerococcus tetradius ATCC 35098	92755	1	4	0	0	2	0	none	none	Candidate zinc-binding lipoprotein ZinT
HMPREF0077_1628|NZ_ACGC01000114|F|9557|10939|conserved	1383	conserved hypothetical protein	Bacteria;Firmicutes;Clostridia;Clostridiales;Clostridiales Family XI. Incertae Sedis;Anaerococcus;Anaerococcus tetradius;Anaerococcus tetradius ATCC 35098	29170	1	4	0	0	5	0	K09815	znuA; zinc transport system substrate-binding protein	Zinc ABC transporter, periplasmic-binding protein ZnuA
HMPREF0077_1629|NZ_ACGC01000114|F|10936|11607|ABC	672	ABC superfamily ATP binding cassette transporter, ABC protein	Bacteria;Firmicutes;Clostridia;Clostridiales;Clostridiales Family XI. Incertae Sedis;Anaerococcus;Anaerococcus tetradius;Anaerococcus tetradius ATCC 35098	95687	1	4	0	0	6	0	K09817	znuC; zinc transport system ATP-binding protein [EC:3.6.3.-]	Zinc ABC transporter, ATP-binding protein ZnuC
HMPREF0077_1630|NZ_ACGC01000114|F|11601|12395|ABC	795	ABC superfamily ATP binding cassette transporter, membrane protein	Bacteria;Firmicutes;Clostridia;Clostridiales;Clostridiales Family XI. Incertae Sedis;Anaerococcus;Anaerococcus tetradius;Anaerococcus tetradius ATCC 35098	81014	1	4	0	0	3	0	K09816	znuB; zinc transport system permease protein	Zinc ABC transporter, inner membrane permease protein ZnuB
HMPREF0077_1635|NZ_ACGC01000114|R|18729|16654|P-ATPase	2076	P-ATPase family cation transporter	Bacteria;Firmicutes;Clostridia;Clostridiales;Clostridiales Family XI. Incertae Sedis;Anaerococcus;Anaerococcus tetradius;Anaerococcus tetradius ATCC 35098	9702	1	4	0	0	26	0	K01533	none	Copper-translocating P-type ATPase (EC 3.6.3.4)
HMPREF0077_1636|NZ_ACGC01000114|R|19046|18729|conserved	318	conserved hypothetical protein	Bacteria;Firmicutes;Clostridia;Clostridiales;Clostridiales Family XI. Incertae Sedis;Anaerococcus;Anaerococcus tetradius;Anaerococcus tetradius ATCC 35098	137237	1	4	0	0	1	0	none	none	none
HMPREF0077_1638|NZ_ACGC01000114|R|21290|20286|ornithine	1005	ornithine carbamoyltransferase	Bacteria;Firmicutes;Clostridia;Clostridiales;Clostridiales Family XI. Incertae Sedis;Anaerococcus;Anaerococcus tetradius;Anaerococcus tetradius ATCC 35098	57428	1	4	0	0	2	0	K00611	E2.1.3.3, OTC, argF, argI; ornithine carbamoyltransferase [EC:2.1.3.3]	Ornithine carbamoyltransferase (EC 2.1.3.3)
HMPREF0077_1642|NZ_ACGC01000114|R|24714|24427|hypothetical	288	hypothetical protein	Bacteria;Firmicutes;Clostridia;Clostridiales;Clostridiales Family XI. Incertae Sedis;Anaerococcus;Anaerococcus tetradius;Anaerococcus tetradius ATCC 35098	140644	1	4	0	0	6	0	none	none	none
HMPREF0077_1643|NZ_ACGC01000114|R|26705|24882|glutamine--fructose-6-phosphate	1824	glutamine--fructose-6-phosphate transaminase (isomerizing)	Bacteria;Firmicutes;Clostridia;Clostridiales;Clostridiales Family XI. Incertae Sedis;Anaerococcus;Anaerococcus tetradius;Anaerococcus tetradius ATCC 35098	13910	1	4	0	0	2	0	K00820	E2.6.1.16, glmS; glucosamine--fructose-6-phosphate aminotransferase (isomerizing) [EC:2.6.1.16]	Glucosamine--fructose-6-phosphate aminotransferase [isomerizing] (EC 2.6.1.16)
HMPREF0077_1645|NZ_ACGC01000114|R|28747|27128|ABC	1620	ABC superfamily ATP binding cassette transporter, ABC protein	Bacteria;Firmicutes;Clostridia;Clostridiales;Clostridiales Family XI. Incertae Sedis;Anaerococcus;Anaerococcus tetradius;Anaerococcus tetradius ATCC 35098	19088	1	4	0	0	1	0	K02032	ABC.PE.A1; peptide/nickel transport system ATP-binding protein	Oligopeptide transport ATP-binding protein OppF (TC 3.A.1.5.1)
HMPREF0077_1647|NZ_ACGC01000114|R|31711|29747|conserved	1965	conserved hypothetical protein	Bacteria;Firmicutes;Clostridia;Clostridiales;Clostridiales Family XI. Incertae Sedis;Anaerococcus;Anaerococcus tetradius;Anaerococcus tetradius ATCC 35098	11374	1	4	0	0	3	0	K02034	ABC.PE.P1; peptide/nickel transport system permease protein	Oligopeptide transport system permease protein OppC (TC 3.A.1.5.1)
HMPREF0077_1648|NZ_ACGC01000114|R|32675|31713|oligopeptide	963	oligopeptide ABC superfamily ATP binding cassette transporter, membrane protein	Bacteria;Firmicutes;Clostridia;Clostridiales;Clostridiales Family XI. Incertae Sedis;Anaerococcus;Anaerococcus tetradius;Anaerococcus tetradius ATCC 35098	61713	1	4	0	0	1	0	K02033	ABC.PE.P; peptide/nickel transport system permease protein	Oligopeptide transport system permease protein OppB (TC 3.A.1.5.1)
HMPREF0077_1649|NZ_ACGC01000114|R|35175|33010|conserved	2166	conserved hypothetical protein	Bacteria;Firmicutes;Clostridia;Clostridiales;Clostridiales Family XI. Incertae Sedis;Anaerococcus;Anaerococcus tetradius;Anaerococcus tetradius ATCC 35098	8514	1	4	0	0	6	0	none	none	Oligopeptide ABC transporter, periplasmic oligopeptide-binding protein OppA (TC 3.A.1.5.1)
HMPREF0077_1650|NZ_ACGC01000114|R|37692|35551|conserved	2142	conserved hypothetical protein	Bacteria;Firmicutes;Clostridia;Clostridiales;Clostridiales Family XI. Incertae Sedis;Anaerococcus;Anaerococcus tetradius;Anaerococcus tetradius ATCC 35098	8860	1	4	0	0	1	0	K02035	ABC.PE.S; peptide/nickel transport system substrate-binding protein	Oligopeptide ABC transporter, periplasmic oligopeptide-binding protein OppA (TC 3.A.1.5.1)
HMPREF0077_1654|NZ_ACGC01000114|R|43019|42267|hypothetical	753	hypothetical protein	Bacteria;Firmicutes;Clostridia;Clostridiales;Clostridiales Family XI. Incertae Sedis;Anaerococcus;Anaerococcus tetradius;Anaerococcus tetradius ATCC 35098	86054	1	4	0	0	1	0	none	none	none
HMPREF0077_1655|NZ_ACGC01000114|R|44131|43004|hypothetical	1128	hypothetical protein	Bacteria;Firmicutes;Clostridia;Clostridiales;Clostridiales Family XI. Incertae Sedis;Anaerococcus;Anaerococcus tetradius;Anaerococcus tetradius ATCC 35098	47371	1	4	0	0	1	0	none	none	none
HMPREF0077_1656|NZ_ACGC01000114|R|45214|44141|hypothetical	1074	hypothetical protein	Bacteria;Firmicutes;Clostridia;Clostridiales;Clostridiales Family XI. Incertae Sedis;Anaerococcus;Anaerococcus tetradius;Anaerococcus tetradius ATCC 35098	51467	1	4	0	0	1	0	none	none	none
HMPREF0077_1659|NZ_ACGC01000114|R|49936|48632|sensory	1305	sensory box protein	Bacteria;Firmicutes;Clostridia;Clostridiales;Clostridiales Family XI. Incertae Sedis;Anaerococcus;Anaerococcus tetradius;Anaerococcus tetradius ATCC 35098	34464	1	4	0	0	1	0	K09155	none	PaaD-like protein (DUF59) involved in Fe-S cluster assembly
HMPREF0077_1662|NZ_ACGC01000115|R|821|51|possible	771	possible DNA-directed RNA polymerase sigma subunit SigB	Bacteria;Firmicutes;Clostridia;Clostridiales;Clostridiales Family XI. Incertae Sedis;Anaerococcus;Anaerococcus tetradius;Anaerococcus tetradius ATCC 35098	83829	1	4	0	0	1	0	K03086	SIG1, rpoD; RNA polymerase primary sigma factor	RNA polymerase sigma factor SigB
HMPREF0077_1665|NZ_ACGC01000115|R|3900|1456|DNA	2445	DNA topoisomerase (ATP-hydrolyzing)	Bacteria;Firmicutes;Clostridia;Clostridiales;Clostridiales Family XI. Incertae Sedis;Anaerococcus;Anaerococcus tetradius;Anaerococcus tetradius ATCC 35098	5787	1	4	0	0	2	0	K02469	gyrA; DNA gyrase subunit A [EC:5.99.1.3]	DNA gyrase subunit A (EC 5.99.1.3)
HMPREF0077_1666|NZ_ACGC01000115|R|5834|3909|DNA	1926	DNA topoisomerase (ATP-hydrolyzing)	Bacteria;Firmicutes;Clostridia;Clostridiales;Clostridiales Family XI. Incertae Sedis;Anaerococcus;Anaerococcus tetradius;Anaerococcus tetradius ATCC 35098	12041	1	4	0	0	2	0	K02470	gyrB; DNA gyrase subunit B [EC:5.99.1.3]	DNA gyrase subunit B (EC 5.99.1.3)
HMPREF0077_1667|NZ_ACGC01000115|R|6891|5812|possible	1080	possible recombination protein F	Bacteria;Firmicutes;Clostridia;Clostridiales;Clostridiales Family XI. Incertae Sedis;Anaerococcus;Anaerococcus tetradius;Anaerococcus tetradius ATCC 35098	51027	1	4	0	0	1	0	K03629	recF; DNA replication and repair protein RecF	DNA recombination and repair protein RecF
HMPREF0077_1670|NZ_ACGC01000115|R|9821|8442|DNA-directed	1380	DNA-directed DNA replication initiator protein	Bacteria;Firmicutes;Clostridia;Clostridiales;Clostridiales Family XI. Incertae Sedis;Anaerococcus;Anaerococcus tetradius;Anaerococcus tetradius ATCC 35098	29381	1	4	0	0	2	0	K02313	dnaA; chromosomal replication initiator protein	Chromosomal replication initiator protein DnaA
HMPREF0077_1673|NZ_ACGC01000115|F|11102|11317|alpha-hemolysin	216	alpha-hemolysin	Bacteria;Firmicutes;Clostridia;Clostridiales;Clostridiales Family XI. Incertae Sedis;Anaerococcus;Anaerococcus tetradius;Anaerococcus tetradius ATCC 35098	148395	1	4	0	0	2	0	K08998	none	Protein YidD
HMPREF0077_1674|NZ_ACGC01000115|F|11365|12099|sporulation	735	sporulation associated-membrane protein	Bacteria;Firmicutes;Clostridia;Clostridiales;Clostridiales Family XI. Incertae Sedis;Anaerococcus;Anaerococcus tetradius;Anaerococcus tetradius ATCC 35098	88180	1	4	0	0	1	0	K03217	yidC, spoIIIJ, OXA1; preprotein translocase subunit YidC	Inner membrane protein translocase component YidC, short form OxaI-like
HMPREF0077_1675|NZ_ACGC01000115|F|12080|12961|possible	882	possible RNA-binding protein	Bacteria;Firmicutes;Clostridia;Clostridiales;Clostridiales Family XI. Incertae Sedis;Anaerococcus;Anaerococcus tetradius;Anaerococcus tetradius ATCC 35098	70912	1	4	0	0	1	0	K06346	none	RNA-binding protein Jag
HMPREF0077_1676|NZ_ACGC01000115|R|14931|13201|PnaS	1731	PnaS family phosphate:sodium (Na+) symporter	Bacteria;Firmicutes;Clostridia;Clostridiales;Clostridiales Family XI. Incertae Sedis;Anaerococcus;Anaerococcus tetradius;Anaerococcus tetradius ATCC 35098	16048	1	4	0	0	2	0	K03324	none	Sodium-dependent phosphate transporter
HMPREF0077_1683|NZ_ACGC01000115|F|22035|22574|hypothetical	540	hypothetical protein	Bacteria;Firmicutes;Clostridia;Clostridiales;Clostridiales Family XI. Incertae Sedis;Anaerococcus;Anaerococcus tetradius;Anaerococcus tetradius ATCC 35098	111669	1	4	0	0	1	0	none	none	Formiminotetrahydrofolate cyclodeaminase (EC 4.3.1.4)
HMPREF0077_1685|NZ_ACGC01000115|F|23122|24108|phosphate	987	phosphate acetyltransferase	Bacteria;Firmicutes;Clostridia;Clostridiales;Clostridiales Family XI. Incertae Sedis;Anaerococcus;Anaerococcus tetradius;Anaerococcus tetradius ATCC 35098	59262	1	4	0	0	4	0	K00625	E2.3.1.8, pta; phosphate acetyltransferase [EC:2.3.1.8]	Phosphate acetyltransferase (EC 2.3.1.8)
HMPREF0077_1691|NZ_ACGC01000115|F|27472|29439|cell	1968	cell division protein FtsH	Bacteria;Firmicutes;Clostridia;Clostridiales;Clostridiales Family XI. Incertae Sedis;Anaerococcus;Anaerococcus tetradius;Anaerococcus tetradius ATCC 35098	11329	1	4	0	0	6	0	K03798	ftsH, hflB; cell division protease FtsH [EC:3.4.24.-]	Cell division protein FtsH (EC 3.4.24.-)
HMPREF0077_1694|NZ_ACGC01000115|R|32690|31731|Fe3+	960	Fe3+ ABC superfamily ATP binding cassette transporter, membrane protein	Bacteria;Firmicutes;Clostridia;Clostridiales;Clostridiales Family XI. Incertae Sedis;Anaerococcus;Anaerococcus tetradius;Anaerococcus tetradius ATCC 35098	62027	1	4	0	0	2	0	K02015	ABC.FEV.P; iron complex transport system permease protein	none
HMPREF0077_1698|NZ_ACGC01000115|R|35895|35149|phosphoribosylaminoimidazole	747	phosphoribosylaminoimidazole carboxylase catalytic subunit	Bacteria;Firmicutes;Clostridia;Clostridiales;Clostridiales Family XI. Incertae Sedis;Anaerococcus;Anaerococcus tetradius;Anaerococcus tetradius ATCC 35098	86845	1	4	0	0	2	0	K06898	none	Circadian phase modifier
HMPREF0077_1701|NZ_ACGC01000115|F|37521|38504|S49	984	S49 family peptidase	Bacteria;Firmicutes;Clostridia;Clostridiales;Clostridiales Family XI. Incertae Sedis;Anaerococcus;Anaerococcus tetradius;Anaerococcus tetradius ATCC 35098	59615	1	4	0	0	1	0	K04773	sppA; protease IV [EC:3.4.21.-]	none
HMPREF0077_1706|NZ_ACGC01000115|F|42605|43663|ribonucleoside-diphosphate	1059	ribonucleoside-diphosphate reductase	Bacteria;Firmicutes;Clostridia;Clostridiales;Clostridiales Family XI. Incertae Sedis;Anaerococcus;Anaerococcus tetradius;Anaerococcus tetradius ATCC 35098	52602	1	4	0	0	2	0	K00526	E1.17.4.1B, nrdB, nrdF; ribonucleoside-diphosphate reductase beta chain [EC:1.17.4.1]	Ribonucleotide reductase of class Ia (aerobic), beta subunit (EC 1.17.4.1)
HMPREF0077_1709|NZ_ACGC01000115|F|46440|47414|Zn2+	975	Zn2+ ABC superfamily ATP binding cassette transporter, binding protein	Bacteria;Firmicutes;Clostridia;Clostridiales;Clostridiales Family XI. Incertae Sedis;Anaerococcus;Anaerococcus tetradius;Anaerococcus tetradius ATCC 35098	60549	1	4	0	0	15	0	K11707	troA, mntA, znuA; manganese/zinc/iron transport system substrate-binding protein	Zinc ABC transporter, periplasmic-binding protein ZnuA
HMPREF0077_1710|NZ_ACGC01000115|F|47423|48130|ABC	708	ABC superfamily ATP binding cassette transporter, ABC protein	Bacteria;Firmicutes;Clostridia;Clostridiales;Clostridiales Family XI. Incertae Sedis;Anaerococcus;Anaerococcus tetradius;Anaerococcus tetradius ATCC 35098	91253	1	4	0	0	4	0	K09820	ABC.MN.A; manganese/iron transport system ATP-binding protein	Manganese ABC transporter, ATP-binding protein SitB
HMPREF0077_1711|NZ_ACGC01000115|F|48132|48974|Mn2+,	843	Mn2+, Zn2+ ABC superfamily ATP binding cassette transporter, membrane protein	Bacteria;Firmicutes;Clostridia;Clostridiales;Clostridiales Family XI. Incertae Sedis;Anaerococcus;Anaerococcus tetradius;Anaerococcus tetradius ATCC 35098	75496	1	4	0	0	2	0	K11708	troC, mntC, znuB; manganese/zinc/iron transport system permease protein	Manganese ABC transporter, inner membrane permease protein SitC
HMPREF0077_1712|NZ_ACGC01000115|F|49068|49853|Mn2+,	786	Mn2+, Zn2+ ABC superfamily ATP binding cassette transporter, membrane protein	Bacteria;Firmicutes;Clostridia;Clostridiales;Clostridiales Family XI. Incertae Sedis;Anaerococcus;Anaerococcus tetradius;Anaerococcus tetradius ATCC 35098	82002	1	4	0	0	3	0	K11709	troD, mntD, znuB; manganese/zinc/iron transport system permease protein	Manganese ABC transporter, inner membrane permease protein SitD
HMPREF0077_1713|NZ_ACGC01000115|F|49834|50493|metal-dependent	660	metal-dependent transcriptional regulator	Bacteria;Firmicutes;Clostridia;Clostridiales;Clostridiales Family XI. Incertae Sedis;Anaerococcus;Anaerococcus tetradius;Anaerococcus tetradius ATCC 35098	97072	1	4	0	0	2	0	K03709	troR; DtxR family transcriptional regulator, Mn-dependent transcriptional regulator	Mn-dependent transcriptional regulator MntR
HMPREF0077_1715|NZ_ACGC01000115|F|51796|52119|V	324	V family two sector ATPase	Bacteria;Firmicutes;Clostridia;Clostridiales;Clostridiales Family XI. Incertae Sedis;Anaerococcus;Anaerococcus tetradius;Anaerococcus tetradius ATCC 35098	136593	1	4	0	0	1	0	none	none	V-type ATP synthase subunit G (EC 3.6.3.14)
HMPREF0077_1716|NZ_ACGC01000115|F|52106|54043|V	1938	V family two sector ATPase, V(0) subunit I	Bacteria;Firmicutes;Clostridia;Clostridiales;Clostridiales Family XI. Incertae Sedis;Anaerococcus;Anaerococcus tetradius;Anaerococcus tetradius ATCC 35098	11827	1	4	0	0	5	0	K02123	ATPVI, ntpI; V-type H+-transporting ATPase subunit I [EC:3.6.3.14]	V-type ATP synthase subunit I (EC 3.6.3.14)
HMPREF0077_1718|NZ_ACGC01000115|F|54522|55073|V	552	V family two sector ATPase, V(1) subunit E	Bacteria;Firmicutes;Clostridia;Clostridiales;Clostridiales Family XI. Incertae Sedis;Anaerococcus;Anaerococcus tetradius;Anaerococcus tetradius ATCC 35098	110229	1	4	0	0	1	0	none	none	V-type ATP synthase subunit E (EC 3.6.3.14)
HMPREF0077_1721|NZ_ACGC01000115|F|56463|58220|H(+)-transporting	1758	H(+)-transporting two-sector ATPase	Bacteria;Firmicutes;Clostridia;Clostridiales;Clostridiales Family XI. Incertae Sedis;Anaerococcus;Anaerococcus tetradius;Anaerococcus tetradius ATCC 35098	15387	1	4	0	0	6	0	K02117	ATPVA, ntpA; V-type H+-transporting ATPase subunit A [EC:3.6.3.14]	V-type ATP synthase subunit A (EC 3.6.3.14)
HMPREF0077_1722|NZ_ACGC01000115|F|58220|59587|V	1368	V family two sector ATPase, V(1) subunit B	Bacteria;Firmicutes;Clostridia;Clostridiales;Clostridiales Family XI. Incertae Sedis;Anaerococcus;Anaerococcus tetradius;Anaerococcus tetradius ATCC 35098	30163	1	4	0	0	1	0	K02118	ATPVB, ntpB; V-type H+-transporting ATPase subunit B [EC:3.6.3.14]	V-type ATP synthase subunit B (EC 3.6.3.14)
HMPREF0077_1735|NZ_ACGC01000115|F|71510|73513|threonine--tRNA	2004	threonine--tRNA ligase	Bacteria;Firmicutes;Clostridia;Clostridiales;Clostridiales Family XI. Incertae Sedis;Anaerococcus;Anaerococcus tetradius;Anaerococcus tetradius ATCC 35098	10760	1	4	0	0	1	0	K01868	TARS, thrS; threonyl-tRNA synthetase [EC:6.1.1.3]	Threonyl-tRNA synthetase (EC 6.1.1.3)
HMPREF0077_1736|NZ_ACGC01000115|F|73515|74690|ATP-grasp	1176	ATP-grasp superfamily protein	Bacteria;Firmicutes;Clostridia;Clostridiales;Clostridiales Family XI. Incertae Sedis;Anaerococcus;Anaerococcus tetradius;Anaerococcus tetradius ATCC 35098	43770	1	4	0	0	2	0	none	none	Carbamoyl-phosphate synthase large chain (EC 6.3.5.5)
HMPREF0077_1737|NZ_ACGC01000115|F|74725|76119|MOP/MATE	1395	MOP/MATE family multidrug-resistance efflux pump	Bacteria;Firmicutes;Clostridia;Clostridiales;Clostridiales Family XI. Incertae Sedis;Anaerococcus;Anaerococcus tetradius;Anaerococcus tetradius ATCC 35098	28465	1	4	0	0	1	0	none	none	Multi antimicrobial extrusion protein (Na(+)/drug antiporter), MATE family of MDR efflux pumps
HMPREF0077_1745|NZ_ACGC01000115|R|85258|83981|glucose-6-phosphate	1278	glucose-6-phosphate isomerase	Bacteria;Firmicutes;Clostridia;Clostridiales;Clostridiales Family XI. Incertae Sedis;Anaerococcus;Anaerococcus tetradius;Anaerococcus tetradius ATCC 35098	36395	1	4	0	0	8	0	K01810	GPI, pgi; glucose-6-phosphate isomerase [EC:5.3.1.9]	Glucose-6-phosphate isomerase (EC 5.3.1.9)
HMPREF0077_1746|NZ_ACGC01000115|F|85574|86164|rubrerythrin	591	rubrerythrin	Bacteria;Firmicutes;Clostridia;Clostridiales;Clostridiales Family XI. Incertae Sedis;Anaerococcus;Anaerococcus tetradius;Anaerococcus tetradius ATCC 35098	105581	1	4	0	0	4	0	none	none	Rubrerythrin
HMPREF0077_1754|NZ_ACGC01000115|F|92906|94387|glutamate--tRNA	1482	glutamate--tRNA ligase	Bacteria;Firmicutes;Clostridia;Clostridiales;Clostridiales Family XI. Incertae Sedis;Anaerococcus;Anaerococcus tetradius;Anaerococcus tetradius ATCC 35098	24091	1	4	0	0	1	0	K01885	EARS, gltX; glutamyl-tRNA synthetase [EC:6.1.1.17]	Glutamyl-tRNA synthetase (EC 6.1.1.17)
HMPREF0077_1755|NZ_ACGC01000115|F|94387|95802|cysteine--tRNA	1416	cysteine--tRNA ligase	Bacteria;Firmicutes;Clostridia;Clostridiales;Clostridiales Family XI. Incertae Sedis;Anaerococcus;Anaerococcus tetradius;Anaerococcus tetradius ATCC 35098	27307	1	4	0	0	6	0	K01883	CARS, cysS; cysteinyl-tRNA synthetase [EC:6.1.1.16]	Cysteinyl-tRNA synthetase (EC 6.1.1.16)
HMPREF0077_1756|NZ_ACGC01000115|F|95802|96506|tRNA/rRNA	705	tRNA/rRNA methyltransferase	Bacteria;Firmicutes;Clostridia;Clostridiales;Clostridiales Family XI. Incertae Sedis;Anaerococcus;Anaerococcus tetradius;Anaerococcus tetradius ATCC 35098	91646	1	4	0	0	1	0	K03218	none	23S rRNA (guanosine-2'-O-) -methyltransferase rlmB (EC 2.1.1.-)
HMPREF0077_1760|NZ_ACGC01000115|F|98724|99455|ABC	732	ABC superfamily ATP binding cassette transporter, ABC protein	Bacteria;Firmicutes;Clostridia;Clostridiales;Clostridiales Family XI. Incertae Sedis;Anaerococcus;Anaerococcus tetradius;Anaerococcus tetradius ATCC 35098	88501	1	4	0	0	3	0	K09013	sufC; Fe-S cluster assembly ATP-binding protein	Iron-sulfur cluster assembly ATPase protein SufC
HMPREF0077_1761|NZ_ACGC01000115|F|99457|100869|ABC	1413	ABC superfamily ATP binding cassette transporter, membrane protein	Bacteria;Firmicutes;Clostridia;Clostridiales;Clostridiales Family XI. Incertae Sedis;Anaerococcus;Anaerococcus tetradius;Anaerococcus tetradius ATCC 35098	27446	1	12	0	0	1	36	K09014	none	Iron-sulfur cluster assembly protein SufB
HMPREF0077_1762|NZ_ACGC01000115|F|100869|101924|iron-regulated	1056	iron-regulated ABC superfamily ATP binding cassette transporter membrane protein	Bacteria;Firmicutes;Clostridia;Clostridiales;Clostridiales Family XI. Incertae Sedis;Anaerococcus;Anaerococcus tetradius;Anaerococcus tetradius ATCC 35098	52805	1	4	0	0	6	0	K07033	none	Iron-sulfur cluster assembly protein SufD
HMPREF0077_1763|NZ_ACGC01000115|F|101921|103144|cysteine	1224	cysteine desulfurase	Bacteria;Firmicutes;Clostridia;Clostridiales;Clostridiales Family XI. Incertae Sedis;Anaerococcus;Anaerococcus tetradius;Anaerococcus tetradius ATCC 35098	40142	1	4	0	0	6	0	K11717	sufS; cysteine desulfurase / selenocysteine lyase [EC:2.8.1.7 4.4.1.16]	Cysteine desulfurase (EC 2.8.1.7), SufS subfamily
HMPREF0077_1768|NZ_ACGC01000116|F|1511|5086|ABC	3576	ABC superfamily ATP binding cassette transporter permease protein	Bacteria;Firmicutes;Clostridia;Clostridiales;Clostridiales Family XI. Incertae Sedis;Anaerococcus;Anaerococcus tetradius;Anaerococcus tetradius ATCC 35098	1326	1	4	0	0	1	0	K02004	ABC.CD.P;	none
HMPREF0077_1774|NZ_ACGC01000116|F|8853|9674|possible	822	possible hydroxyethylthiazole kinase	Bacteria;Firmicutes;Clostridia;Clostridiales;Clostridiales Family XI. Incertae Sedis;Anaerococcus;Anaerococcus tetradius;Anaerococcus tetradius ATCC 35098	77925	1	4	0	0	1	0	K00878	E2.7.1.50, thiM; hydroxyethylthiazole kinase [EC:2.7.1.50]	Hydroxyethylthiazole kinase (EC 2.7.1.50)
HMPREF0077_1775|NZ_ACGC01000116|F|9671|10285|thiamine-phosphate	615	thiamine-phosphate diphosphorylase	Bacteria;Firmicutes;Clostridia;Clostridiales;Clostridiales Family XI. Incertae Sedis;Anaerococcus;Anaerococcus tetradius;Anaerococcus tetradius ATCC 35098	102732	1	4	0	0	1	0	K00788	E2.5.1.3, thiE; thiamine-phosphate pyrophosphorylase [EC:2.5.1.3]	Thiamin-phosphate pyrophosphorylase (EC 2.5.1.3)
HMPREF0077_1781|NZ_ACGC01000116|F|15201|16106|possible	906	possible N-acetylglucosamine kinase	Bacteria;Firmicutes;Clostridia;Clostridiales;Clostridiales Family XI. Incertae Sedis;Anaerococcus;Anaerococcus tetradius;Anaerococcus tetradius ATCC 35098	68153	1	4	0	0	2	0	none	none	N-acetylglucosamine kinase of eukaryotic type (EC 2.7.1.59)
HMPREF0077_1790|NZ_ACGC01000116|F|24522|25796|conserved	1275	conserved hypothetical protein	Bacteria;Firmicutes;Clostridia;Clostridiales;Clostridiales Family XI. Incertae Sedis;Anaerococcus;Anaerococcus tetradius;Anaerococcus tetradius ATCC 35098	36603	1	4	0	0	1	0	none	none	Predicted D-mannonate epimerase
HMPREF0077_1792|NZ_ACGC01000116|F|27259|28452|aminoacylase	1194	aminoacylase	Bacteria;Firmicutes;Clostridia;Clostridiales;Clostridiales Family XI. Incertae Sedis;Anaerococcus;Anaerococcus tetradius;Anaerococcus tetradius ATCC 35098	42384	1	4	0	0	4	0	K01436	E3.5.1.14; aminoacylase [EC:3.5.1.14]	N-acetyl-L,L-diaminopimelate deacetylase (EC 3.5.1.47)
HMPREF0077_1793|NZ_ACGC01000116|F|28445|29236|conserved	792	conserved hypothetical protein	Bacteria;Firmicutes;Clostridia;Clostridiales;Clostridiales Family XI. Incertae Sedis;Anaerococcus;Anaerococcus tetradius;Anaerococcus tetradius ATCC 35098	81370	1	4	0	0	2	0	none	none	none
HMPREF0077_1794|NZ_ACGC01000116|F|29237|29689|conserved	453	conserved hypothetical protein	Bacteria;Firmicutes;Clostridia;Clostridiales;Clostridiales Family XI. Incertae Sedis;Anaerococcus;Anaerococcus tetradius;Anaerococcus tetradius ATCC 35098	121775	1	4	0	0	1	0	none	none	none
HMPREF0077_1795|NZ_ACGC01000116|F|29811|31466|oligo-1,6-glucosidase	1656	oligo-1,6-glucosidase	Bacteria;Firmicutes;Clostridia;Clostridiales;Clostridiales Family XI. Incertae Sedis;Anaerococcus;Anaerococcus tetradius;Anaerococcus tetradius ATCC 35098	18050	1	4	0	0	1	0	K01187	E3.2.1.20, malZ; alpha-glucosidase [EC:3.2.1.20]	Family 13 glycosyl hydrolase, row 724
HMPREF0077_1796|NZ_ACGC01000116|F|31736|33343|mannitol	1608	mannitol dehydrogenase	Bacteria;Firmicutes;Clostridia;Clostridiales;Clostridiales Family XI. Incertae Sedis;Anaerococcus;Anaerococcus tetradius;Anaerococcus tetradius ATCC 35098	19437	1	4	0	0	3	0	K00040	uxuB; fructuronate reductase [EC:1.1.1.57]	D-mannonate oxidoreductase (EC 1.1.1.57)
HMPREF0077_1797|NZ_ACGC01000116|F|33361|34431|mannonate	1071	mannonate dehydratase	Bacteria;Firmicutes;Clostridia;Clostridiales;Clostridiales Family XI. Incertae Sedis;Anaerococcus;Anaerococcus tetradius;Anaerococcus tetradius ATCC 35098	51698	1	4	0	0	2	0	K01686	uxuA; mannonate dehydratase [EC:4.2.1.8]	Mannonate dehydratase (EC 4.2.1.8)
HMPREF0077_1798|NZ_ACGC01000116|F|34565|35971|Glucuronate	1407	Glucuronate isomerase	Bacteria;Firmicutes;Clostridia;Clostridiales;Clostridiales Family XI. Incertae Sedis;Anaerococcus;Anaerococcus tetradius;Anaerococcus tetradius ATCC 35098	27770	1	4	0	0	6	0	K01812	uxaC; glucuronate isomerase [EC:5.3.1.12]	Uronate isomerase (EC 5.3.1.12)
HMPREF0077_1799|NZ_ACGC01000116|F|35989|36615|possible	627	possible 4-hydroxy-2-oxoglutarate aldolase	Bacteria;Firmicutes;Clostridia;Clostridiales;Clostridiales Family XI. Incertae Sedis;Anaerococcus;Anaerococcus tetradius;Anaerococcus tetradius ATCC 35098	101269	1	4	0	0	3	0	K01625	eda; 2-dehydro-3-deoxyphosphogluconate aldolase / 4-hydroxy-2-oxoglutarate aldolase [EC:4.1.2.14 4.1.3.16]	2-dehydro-3-deoxyphosphogluconate aldolase (EC 4.1.2.14)
HMPREF0077_1800|NZ_ACGC01000116|F|36615|37640|2-dehydro-3-deoxygluconokinase	1026	2-dehydro-3-deoxygluconokinase	Bacteria;Firmicutes;Clostridia;Clostridiales;Clostridiales Family XI. Incertae Sedis;Anaerococcus;Anaerococcus tetradius;Anaerococcus tetradius ATCC 35098	55418	1	4	0	0	5	0	K00874	kdgK; 2-dehydro-3-deoxygluconokinase [EC:2.7.1.45]	2-dehydro-3-deoxygluconate kinase (EC 2.7.1.45)
HMPREF0077_1801|NZ_ACGC01000116|F|37746|38915|oxidoreductase	1170	oxidoreductase domain protein	Bacteria;Firmicutes;Clostridia;Clostridiales;Clostridiales Family XI. Incertae Sedis;Anaerococcus;Anaerococcus tetradius;Anaerococcus tetradius ATCC 35098	44241	1	4	0	0	1	0	K00010	E1.1.1.18, iolG; myo-inositol 2-dehydrogenase [EC:1.1.1.18]	Gluconokinase (EC 2.7.1.12)
HMPREF0077_1802|NZ_ACGC01000116|F|38921|39946|oxidoreductase	1026	oxidoreductase domain protein	Bacteria;Firmicutes;Clostridia;Clostridiales;Clostridiales Family XI. Incertae Sedis;Anaerococcus;Anaerococcus tetradius;Anaerococcus tetradius ATCC 35098	55419	1	4	0	0	2	0	K00010	E1.1.1.18, iolG; myo-inositol 2-dehydrogenase [EC:1.1.1.18]	none
HMPREF0077_1803|NZ_ACGC01000116|F|39939|40793|sugar	855	sugar phosphate isomerase epimerase	Bacteria;Firmicutes;Clostridia;Clostridiales;Clostridiales Family XI. Incertae Sedis;Anaerococcus;Anaerococcus tetradius;Anaerococcus tetradius ATCC 35098	74043	1	4	0	0	2	0	none	none	Inosose dehydratase (EC 4.2.1.44)
HMPREF0077_1804|NZ_ACGC01000116|F|40793|41875|oxidoreductase	1083	oxidoreductase domain protein	Bacteria;Firmicutes;Clostridia;Clostridiales;Clostridiales Family XI. Incertae Sedis;Anaerococcus;Anaerococcus tetradius;Anaerococcus tetradius ATCC 35098	50772	1	4	0	0	1	0	none	none	none
HMPREF0077_1805|NZ_ACGC01000116|F|41891|43285|GPH	1395	GPH family glycoside-pentoside-hexuronide:cation symporter	Bacteria;Firmicutes;Clostridia;Clostridiales;Clostridiales Family XI. Incertae Sedis;Anaerococcus;Anaerococcus tetradius;Anaerococcus tetradius ATCC 35098	28466	1	4	0	0	2	0	K03292	none	Glucuronide transporter UidB
HMPREF0077_1806|NZ_ACGC01000116|F|43365|45482|xylan	2118	xylan 1,4-beta-xylosidase	Bacteria;Firmicutes;Clostridia;Clostridiales;Clostridiales Family XI. Incertae Sedis;Anaerococcus;Anaerococcus tetradius;Anaerococcus tetradius ATCC 35098	9130	1	4	0	0	1	0	K05349	bglX; beta-glucosidase [EC:3.2.1.21]	Beta-xylosidase (EC 3.2.1.37)
HMPREF0077_1808|NZ_ACGC01000116|F|47301|48290|LIVCS	990	LIVCS family branched chain amino acid:cation symporter	Bacteria;Firmicutes;Clostridia;Clostridiales;Clostridiales Family XI. Incertae Sedis;Anaerococcus;Anaerococcus tetradius;Anaerococcus tetradius ATCC 35098	58954	1	4	0	0	1	0	K03311	none	none
HMPREF0077_1810|NZ_ACGC01000116|F|49357|50391|membrane	1035	membrane protein	Bacteria;Firmicutes;Clostridia;Clostridiales;Clostridiales Family XI. Incertae Sedis;Anaerococcus;Anaerococcus tetradius;Anaerococcus tetradius ATCC 35098	54562	1	4	0	0	1	0	none	none	Putative membrane protein YeiH
HMPREF0077_1814|NZ_ACGC01000116|F|54328|57054|possible	2727	possible LPXTG anchored adhesin	Bacteria;Firmicutes;Clostridia;Clostridiales;Clostridiales Family XI. Incertae Sedis;Anaerococcus;Anaerococcus tetradius;Anaerococcus tetradius ATCC 35098	3900	1	4	0	0	1	0	none	none	none
HMPREF0077_1818|NZ_ACGC01000116|F|60502|61131|ribosomal	630	ribosomal protein L3	Bacteria;Firmicutes;Clostridia;Clostridiales;Clostridiales Family XI. Incertae Sedis;Anaerococcus;Anaerococcus tetradius;Anaerococcus tetradius ATCC 35098	100890	1	4	0	0	1	0	K02906	RP-L3, rplC; large subunit ribosomal protein L3	LSU ribosomal protein L3p (L3e)
HMPREF0077_1819|NZ_ACGC01000116|F|61146|61769|ribosomal	624	ribosomal protein L4	Bacteria;Firmicutes;Clostridia;Clostridiales;Clostridiales Family XI. Incertae Sedis;Anaerococcus;Anaerococcus tetradius;Anaerococcus tetradius ATCC 35098	101680	1	4	0	0	2	0	K02926	RP-L4, rplD; large subunit ribosomal protein L4	LSU ribosomal protein L4p (L1e)
HMPREF0077_1820|NZ_ACGC01000116|F|61769|62062|ribosomal	294	ribosomal protein L23	Bacteria;Firmicutes;Clostridia;Clostridiales;Clostridiales Family XI. Incertae Sedis;Anaerococcus;Anaerococcus tetradius;Anaerococcus tetradius ATCC 35098	139978	1	4	0	0	1	0	K02892	RP-L23, rplW; large subunit ribosomal protein L23	LSU ribosomal protein L23p (L23Ae)
HMPREF0077_1821|NZ_ACGC01000116|F|62074|62907|ribosomal	834	ribosomal protein L2	Bacteria;Firmicutes;Clostridia;Clostridiales;Clostridiales Family XI. Incertae Sedis;Anaerococcus;Anaerococcus tetradius;Anaerococcus tetradius ATCC 35098	76542	1	12	0	0	6	1	K02886	RP-L2, rplB; large subunit ribosomal protein L2	LSU ribosomal protein L2p (L8e)
HMPREF0077_1824|NZ_ACGC01000116|F|63564|64283|ribosomal	720	ribosomal protein S3	Bacteria;Firmicutes;Clostridia;Clostridiales;Clostridiales Family XI. Incertae Sedis;Anaerococcus;Anaerococcus tetradius;Anaerococcus tetradius ATCC 35098	89880	1	4	0	0	3	0	K02982	RP-S3, rpsC; small subunit ribosomal protein S3	SSU ribosomal protein S3p (S3e)
HMPREF0077_1825|NZ_ACGC01000116|F|64320|64748|ribosomal	429	ribosomal protein L16	Bacteria;Firmicutes;Clostridia;Clostridiales;Clostridiales Family XI. Incertae Sedis;Anaerococcus;Anaerococcus tetradius;Anaerococcus tetradius ATCC 35098	124875	1	4	0	0	1	0	K02878	RP-L16, rplP; large subunit ribosomal protein L16	LSU ribosomal protein L16p (L10e)
HMPREF0077_1826|NZ_ACGC01000116|F|64751|64957|ribosomal	207	ribosomal protein L29	Bacteria;Firmicutes;Clostridia;Clostridiales;Clostridiales Family XI. Incertae Sedis;Anaerococcus;Anaerococcus tetradius;Anaerococcus tetradius ATCC 35098	149370	1	4	0	0	1	0	none	none	LSU ribosomal protein L29p (L35e)
HMPREF0077_1828|NZ_ACGC01000116|F|65242|65610|ribosomal	369	ribosomal protein L14	Bacteria;Firmicutes;Clostridia;Clostridiales;Clostridiales Family XI. Incertae Sedis;Anaerococcus;Anaerococcus tetradius;Anaerococcus tetradius ATCC 35098	131609	1	4	0	0	1	0	K02874	RP-L14, rplN; large subunit ribosomal protein L14	LSU ribosomal protein L14p (L23e)
HMPREF0077_1829|NZ_ACGC01000116|F|65620|65928|ribosomal	309	ribosomal protein L24	Bacteria;Firmicutes;Clostridia;Clostridiales;Clostridiales Family XI. Incertae Sedis;Anaerococcus;Anaerococcus tetradius;Anaerococcus tetradius ATCC 35098	138244	1	4	0	0	2	0	K02895	RP-L24, rplX; large subunit ribosomal protein L24	LSU ribosomal protein L24p (L26e)
HMPREF0077_1830|NZ_ACGC01000116|F|65944|66486|ribosomal	543	ribosomal protein L5	Bacteria;Firmicutes;Clostridia;Clostridiales;Clostridiales Family XI. Incertae Sedis;Anaerococcus;Anaerococcus tetradius;Anaerococcus tetradius ATCC 35098	111315	1	6	0	1	3	0	K02931	RP-L5, rplE; large subunit ribosomal protein L5	LSU ribosomal protein L5p (L11e)
HMPREF0077_1832|NZ_ACGC01000116|F|66705|67100|ribosomal	396	ribosomal protein S8	Bacteria;Firmicutes;Clostridia;Clostridiales;Clostridiales Family XI. Incertae Sedis;Anaerococcus;Anaerococcus tetradius;Anaerococcus tetradius ATCC 35098	128661	1	4	0	0	5	0	K02994	RP-S8, rpsH; small subunit ribosomal protein S8	SSU ribosomal protein S8p (S15Ae)
HMPREF0077_1833|NZ_ACGC01000116|F|67111|67650|ribosomal	540	ribosomal protein L6	Bacteria;Firmicutes;Clostridia;Clostridiales;Clostridiales Family XI. Incertae Sedis;Anaerococcus;Anaerococcus tetradius;Anaerococcus tetradius ATCC 35098	111671	1	4	0	0	1	0	K02933	RP-L6, rplF; large subunit ribosomal protein L6	LSU ribosomal protein L6p (L9e)
HMPREF0077_1834|NZ_ACGC01000116|F|67661|68026|ribosomal	366	ribosomal protein L18	Bacteria;Firmicutes;Clostridia;Clostridiales;Clostridiales Family XI. Incertae Sedis;Anaerococcus;Anaerococcus tetradius;Anaerococcus tetradius ATCC 35098	131991	1	4	0	0	5	0	K02881	RP-L18, rplR; large subunit ribosomal protein L18	LSU ribosomal protein L18p (L5e)
HMPREF0077_1835|NZ_ACGC01000116|F|68042|68551|ribosomal	510	ribosomal protein S5	Bacteria;Firmicutes;Clostridia;Clostridiales;Clostridiales Family XI. Incertae Sedis;Anaerococcus;Anaerococcus tetradius;Anaerococcus tetradius ATCC 35098	114973	1	4	0	0	6	0	K02988	RP-S5, rpsE; small subunit ribosomal protein S5	SSU ribosomal protein S5p (S2e)
HMPREF0077_1836|NZ_ACGC01000116|F|68541|68744|ribosomal	204	ribosomal protein L30	Bacteria;Firmicutes;Clostridia;Clostridiales;Clostridiales Family XI. Incertae Sedis;Anaerococcus;Anaerococcus tetradius;Anaerococcus tetradius ATCC 35098	149665	1	4	0	0	1	0	K02907	RP-L30, rpmD; large subunit ribosomal protein L30	LSU ribosomal protein L30p (L7e)
HMPREF0077_1837|NZ_ACGC01000116|F|68755|69234|ribosomal	480	ribosomal protein L15	Bacteria;Firmicutes;Clostridia;Clostridiales;Clostridiales Family XI. Incertae Sedis;Anaerococcus;Anaerococcus tetradius;Anaerococcus tetradius ATCC 35098	118432	1	4	0	0	4	0	K02876	RP-L15, rplO; large subunit ribosomal protein L15	LSU ribosomal protein L15p (L27Ae)
HMPREF0077_1838|NZ_ACGC01000116|F|69253|70527|possible	1275	possible preprotein translocase subunit SecY	Bacteria;Firmicutes;Clostridia;Clostridiales;Clostridiales Family XI. Incertae Sedis;Anaerococcus;Anaerococcus tetradius;Anaerococcus tetradius ATCC 35098	36604	1	4	0	0	4	0	K03076	secY; preprotein translocase subunit SecY	none
HMPREF0077_1839|NZ_ACGC01000116|F|70531|71187|adenylate	657	adenylate kinase	Bacteria;Firmicutes;Clostridia;Clostridiales;Clostridiales Family XI. Incertae Sedis;Anaerococcus;Anaerococcus tetradius;Anaerococcus tetradius ATCC 35098	97435	1	4	0	0	9	0	K00939	E2.7.4.3, adk; adenylate kinase [EC:2.7.4.3]	Adenylate kinase (EC 2.7.4.3)
HMPREF0077_1840|NZ_ACGC01000116|F|71273|71542|initiation	270	initiation factor IF1	Bacteria;Firmicutes;Clostridia;Clostridiales;Clostridiales Family XI. Incertae Sedis;Anaerococcus;Anaerococcus tetradius;Anaerococcus tetradius ATCC 35098	142609	1	4	0	0	2	0	K02518	IF-1, infA; translation initiation factor IF-1	Translation initiation factor 1
HMPREF0077_1843|NZ_ACGC01000116|F|72302|72697|ribosomal	396	ribosomal protein S11	Bacteria;Firmicutes;Clostridia;Clostridiales;Clostridiales Family XI. Incertae Sedis;Anaerococcus;Anaerococcus tetradius;Anaerococcus tetradius ATCC 35098	128662	1	4	0	0	3	0	K02948	RP-S11, rpsK; small subunit ribosomal protein S11	SSU ribosomal protein S11p (S14e)
HMPREF0077_1844|NZ_ACGC01000116|F|72710|73303|ribosomal	594	ribosomal protein S4	Bacteria;Firmicutes;Clostridia;Clostridiales;Clostridiales Family XI. Incertae Sedis;Anaerococcus;Anaerococcus tetradius;Anaerococcus tetradius ATCC 35098	105217	1	4	0	0	6	0	K02986	RP-S4, rpsD; small subunit ribosomal protein S4	SSU ribosomal protein S4p (S9e)
HMPREF0077_1845|NZ_ACGC01000116|F|73335|74291|DNA-directed	957	DNA-directed RNA polymerase	Bacteria;Firmicutes;Clostridia;Clostridiales;Clostridiales Family XI. Incertae Sedis;Anaerococcus;Anaerococcus tetradius;Anaerococcus tetradius ATCC 35098	62347	1	4	0	0	9	0	K03040	rpoA; DNA-directed RNA polymerase subunit alpha [EC:2.7.7.6]	DNA-directed RNA polymerase alpha subunit (EC 2.7.7.6)
HMPREF0077_1846|NZ_ACGC01000116|F|74301|74642|ribosomal	342	ribosomal protein L17	Bacteria;Firmicutes;Clostridia;Clostridiales;Clostridiales Family XI. Incertae Sedis;Anaerococcus;Anaerococcus tetradius;Anaerococcus tetradius ATCC 35098	134645	1	4	0	0	1	0	K02879	RP-L17, rplQ; large subunit ribosomal protein L17	LSU ribosomal protein L17p
HMPREF0077_1849|NZ_ACGC01000117|F|1733|2824|response	1092	response regulator receiver modulated serine phosphatase	Bacteria;Firmicutes;Clostridia;Clostridiales;Clostridiales Family XI. Incertae Sedis;Anaerococcus;Anaerococcus tetradius;Anaerococcus tetradius ATCC 35098	50045	1	4	0	0	2	0	K07315	none	Serine phosphatase RsbU, regulator of sigma subunit
HMPREF0077_1851|NZ_ACGC01000117|F|3464|4915|Glucan	1452	Glucan 1,4-alpha-maltohexaosidase	Bacteria;Firmicutes;Clostridia;Clostridiales;Clostridiales Family XI. Incertae Sedis;Anaerococcus;Anaerococcus tetradius;Anaerococcus tetradius ATCC 35098	25438	1	4	0	0	1	0	K01176	E3.2.1.1, amyA, malS; alpha-amylase [EC:3.2.1.1]	Cytoplasmic alpha-amylase (EC 3.2.1.1)
HMPREF0077_1853|NZ_ACGC01000117|F|5615|6791|sodium/hydrogen	1177	sodium/hydrogen exchanger	Bacteria;Firmicutes;Clostridia;Clostridiales;Clostridiales Family XI. Incertae Sedis;Anaerococcus;Anaerococcus tetradius;Anaerococcus tetradius ATCC 35098	43761	1	4	0	0	1	0	none	none	Na+/H+ antiporter
HMPREF0077_1855|NZ_ACGC01000118|R|2319|754|amino	1566	amino acid ABC superfamily ATP binding cassette transporter, membrane protein	Bacteria;Firmicutes;Clostridia;Clostridiales;Clostridiales Family XI. Incertae Sedis;Anaerococcus;Anaerococcus tetradius;Anaerococcus tetradius ATCC 35098	20784	1	4	0	0	1	0	K02029	ABC.PA.P; polar amino acid transport system permease protein	none
HMPREF0077_1858|NZ_ACGC01000118|F|5035|6330|tyrosine--tRNA	1296	tyrosine--tRNA ligase	Bacteria;Firmicutes;Clostridia;Clostridiales;Clostridiales Family XI. Incertae Sedis;Anaerococcus;Anaerococcus tetradius;Anaerococcus tetradius ATCC 35098	35101	1	4	0	0	1	0	K01866	YARS, tyrS; tyrosyl-tRNA synthetase [EC:6.1.1.1]	Tyrosyl-tRNA synthetase (EC 6.1.1.1)
HMPREF0077_1862|NZ_ACGC01000118|F|11784|13079|conserved	1296	conserved hypothetical protein	Bacteria;Firmicutes;Clostridia;Clostridiales;Clostridiales Family XI. Incertae Sedis;Anaerococcus;Anaerococcus tetradius;Anaerococcus tetradius ATCC 35098	35102	1	4	0	0	5	0	none	none	Predicted D-mannonate epimerase
HMPREF0077_1863|NZ_ACGC01000118|F|13093|13800|MIP	708	MIP family major intrinsic protein channel protein	Bacteria;Firmicutes;Clostridia;Clostridiales;Clostridiales Family XI. Incertae Sedis;Anaerococcus;Anaerococcus tetradius;Anaerococcus tetradius ATCC 35098	91254	1	4	0	0	2	0	K02440	GLPF; glycerol uptake facilitator protein	Glycerol uptake facilitator protein
HMPREF0077_1865|NZ_ACGC01000118|R|16471|15494|inosine-5'-monophosphate	978	inosine-5'-monophosphate dehydrogenase	Bacteria;Firmicutes;Clostridia;Clostridiales;Clostridiales Family XI. Incertae Sedis;Anaerococcus;Anaerococcus tetradius;Anaerococcus tetradius ATCC 35098	60195	1	4	0	0	1	0	none	none	none
HMPREF0077_1869|NZ_ACGC01000118|F|19458|21395|methionine--tRNA	1938	methionine--tRNA ligase	Bacteria;Firmicutes;Clostridia;Clostridiales;Clostridiales Family XI. Incertae Sedis;Anaerococcus;Anaerococcus tetradius;Anaerococcus tetradius ATCC 35098	11828	1	4	0	0	3	0	K01874	MARS, metG; methionyl-tRNA synthetase [EC:6.1.1.10]	Methionyl-tRNA synthetase (EC 6.1.1.10)
HMPREF0077_1878|NZ_ACGC01000118|F|27240|28532|possible	1293	possible homoserine dehydrogenase	Bacteria;Firmicutes;Clostridia;Clostridiales;Clostridiales Family XI. Incertae Sedis;Anaerococcus;Anaerococcus tetradius;Anaerococcus tetradius ATCC 35098	35326	1	4	0	0	1	0	none	none	Homoserine dehydrogenase (EC 1.1.1.3)
HMPREF0077_1880|NZ_ACGC01000118|F|29531|30763|possible	1233	possible aromatic amino acid transferase	Bacteria;Firmicutes;Clostridia;Clostridiales;Clostridiales Family XI. Incertae Sedis;Anaerococcus;Anaerococcus tetradius;Anaerococcus tetradius ATCC 35098	39523	1	4	0	0	1	0	K00832	tyrB; aromatic-amino-acid transaminase [EC:2.6.1.57]	Aspartate aminotransferase (EC 2.6.1.1)
HMPREF0077_1881|NZ_ACGC01000118|F|30826|31137|chaperone	312	chaperone GroES	Bacteria;Firmicutes;Clostridia;Clostridiales;Clostridiales Family XI. Incertae Sedis;Anaerococcus;Anaerococcus tetradius;Anaerococcus tetradius ATCC 35098	137882	1	4	0	0	1	0	K04078	groES, HSPE1; chaperonin GroES	Heat shock protein 60 family co-chaperone GroES
HMPREF0077_1882|NZ_ACGC01000118|F|31156|32775|chaperone	1620	chaperone GroEL	Bacteria;Firmicutes;Clostridia;Clostridiales;Clostridiales Family XI. Incertae Sedis;Anaerococcus;Anaerococcus tetradius;Anaerococcus tetradius ATCC 35098	19089	1	4	0	0	27	0	K04077	groEL, HSPD1; chaperonin GroEL	Heat shock protein 60 family chaperone GroEL
HMPREF0077_1891|NZ_ACGC01000118|F|41519|42217|pseudouridylate	699	pseudouridylate synthase	Bacteria;Firmicutes;Clostridia;Clostridiales;Clostridiales Family XI. Incertae Sedis;Anaerococcus;Anaerococcus tetradius;Anaerococcus tetradius ATCC 35098	92399	1	4	0	0	1	0	K06183	none	Ribosomal small subunit pseudouridine synthase A (EC 4.2.1.70)
HMPREF0077_1895|NZ_ACGC01000118|F|45259|46680|glycerol-3-phosphate	1422	glycerol-3-phosphate dehydrogenase	Bacteria;Firmicutes;Clostridia;Clostridiales;Clostridiales Family XI. Incertae Sedis;Anaerococcus;Anaerococcus tetradius;Anaerococcus tetradius ATCC 35098	26964	1	4	0	0	2	0	K00111	glpA, glpD; glycerol-3-phosphate dehydrogenase [EC:1.1.5.3]	Glycerol-3-phosphate dehydrogenase (EC 1.1.5.3)
HMPREF0077_1898|NZ_ACGC01000118|F|48640|50508|conserved	1869	conserved hypothetical protein	Bacteria;Firmicutes;Clostridia;Clostridiales;Clostridiales Family XI. Incertae Sedis;Anaerococcus;Anaerococcus tetradius;Anaerococcus tetradius ATCC 35098	13040	1	4	0	0	5	0	none	none	none
HMPREF0077_1900|NZ_ACGC01000118|F|51504|52379|sortase	876	sortase family protein	Bacteria;Firmicutes;Clostridia;Clostridiales;Clostridiales Family XI. Incertae Sedis;Anaerococcus;Anaerococcus tetradius;Anaerococcus tetradius ATCC 35098	71646	1	4	0	0	1	0	K07284	srtA; sortase A	Sortase A, LPXTG specific
HMPREF0077_1901|NZ_ACGC01000118|F|52348|53226|sortase	879	sortase family protein	Bacteria;Firmicutes;Clostridia;Clostridiales;Clostridiales Family XI. Incertae Sedis;Anaerococcus;Anaerococcus tetradius;Anaerococcus tetradius ATCC 35098	71267	1	4	0	0	1	0	none	none	Sortase A, LPXTG specific
HMPREF0077_1902|NZ_ACGC01000118|R|54933|53461|glycerol-3-phosphate	1473	glycerol-3-phosphate dehydrogenase	Bacteria;Firmicutes;Clostridia;Clostridiales;Clostridiales Family XI. Incertae Sedis;Anaerococcus;Anaerococcus tetradius;Anaerococcus tetradius ATCC 35098	24493	1	4	0	0	1	0	K00111	glpA, glpD; glycerol-3-phosphate dehydrogenase [EC:1.1.5.3]	Glycerol-3-phosphate dehydrogenase (EC 1.1.5.3)
HMPREF0077_1905|NZ_ACGC01000118|F|57209|58738|ABC	1530	ABC superfamily ATP binding cassette transporter, ABC protein	Bacteria;Firmicutes;Clostridia;Clostridiales;Clostridiales Family XI. Incertae Sedis;Anaerococcus;Anaerococcus tetradius;Anaerococcus tetradius ATCC 35098	22144	1	4	0	0	1	0	K02056	ABC.SS.A; simple sugar transport system ATP-binding protein [EC:3.6.3.17]	Unspecified monosaccharide ABC transport system, ATP-binding protein
HMPREF0077_1913|NZ_ACGC01000118|F|64830|65570|Sir2	741	Sir2 family NAD-dependent deacetylase	Bacteria;Firmicutes;Clostridia;Clostridiales;Clostridiales Family XI. Incertae Sedis;Anaerococcus;Anaerococcus tetradius;Anaerococcus tetradius ATCC 35098	87509	1	4	0	0	1	0	K12410	npdA; NAD-dependent deacetylase [EC:3.5.1.-]	NAD-dependent protein deacetylase of SIR2 family
HMPREF0077_1915|NZ_ACGC01000118|F|66184|67365|conserved	1182	conserved hypothetical protein	Bacteria;Firmicutes;Clostridia;Clostridiales;Clostridiales Family XI. Incertae Sedis;Anaerococcus;Anaerococcus tetradius;Anaerococcus tetradius ATCC 35098	43308	1	4	0	0	12	0	none	none	none
HMPREF0077_1916|NZ_ACGC01000118|F|67472|68329|transporter	858	transporter	Bacteria;Firmicutes;Clostridia;Clostridiales;Clostridiales Family XI. Incertae Sedis;Anaerococcus;Anaerococcus tetradius;Anaerococcus tetradius ATCC 35098	73696	1	4	0	0	2	0	none	none	hypothetical protein BH3604
HMPREF0077_1917|NZ_ACGC01000118|F|68429|69202|possible	774	possible ER biogenesis protein	Bacteria;Firmicutes;Clostridia;Clostridiales;Clostridiales Family XI. Incertae Sedis;Anaerococcus;Anaerococcus tetradius;Anaerococcus tetradius ATCC 35098	83439	1	4	0	0	1	0	none	none	none
HMPREF0077_1918|NZ_ACGC01000118|R|69504|69325|rubredoxin	180	rubredoxin	Bacteria;Firmicutes;Clostridia;Clostridiales;Clostridiales Family XI. Incertae Sedis;Anaerococcus;Anaerococcus tetradius;Anaerococcus tetradius ATCC 35098	152511	1	4	0	0	1	0	none	none	Rubredoxin
HMPREF0077_1919|NZ_ACGC01000118|R|69814|69635|rubredoxin	180	rubredoxin	Bacteria;Firmicutes;Clostridia;Clostridiales;Clostridiales Family XI. Incertae Sedis;Anaerococcus;Anaerococcus tetradius;Anaerococcus tetradius ATCC 35098	152512	1	4	0	0	7	0	none	none	Rubredoxin
HMPREF0077_1921|NZ_ACGC01000118|F|70405|72276|GTP-binding	1872	GTP-binding protein TypA	Bacteria;Firmicutes;Clostridia;Clostridiales;Clostridiales Family XI. Incertae Sedis;Anaerococcus;Anaerococcus tetradius;Anaerococcus tetradius ATCC 35098	12976	1	4	0	0	2	0	K06207	none	GTP-binding protein TypA/BipA
HMPREF0077_1922|NZ_ACGC01000118|F|72285|72899|conserved	615	conserved hypothetical protein	Bacteria;Firmicutes;Clostridia;Clostridiales;Clostridiales Family XI. Incertae Sedis;Anaerococcus;Anaerococcus tetradius;Anaerococcus tetradius ATCC 35098	102733	1	4	0	0	2	0	none	none	none
HMPREF0077_1924|NZ_ACGC01000118|F|73563|75482|ABC	1920	ABC superfamily ATP binding cassette transporter, ABC protein	Bacteria;Firmicutes;Clostridia;Clostridiales;Clostridiales Family XI. Incertae Sedis;Anaerococcus;Anaerococcus tetradius;Anaerococcus tetradius ATCC 35098	12137	1	4	0	0	3	0	K06158	none	ABC transporter ATP-binding protein uup
HMPREF0077_1925|NZ_ACGC01000118|F|75501|76064|conserved	564	conserved hypothetical protein	Bacteria;Firmicutes;Clostridia;Clostridiales;Clostridiales Family XI. Incertae Sedis;Anaerococcus;Anaerococcus tetradius;Anaerococcus tetradius ATCC 35098	108744	1	4	0	0	1	0	none	none	none
HMPREF0077_1927|NZ_ACGC01000118|F|76369|76818|general	450	general stress protein Gls20	Bacteria;Firmicutes;Clostridia;Clostridiales;Clostridiales Family XI. Incertae Sedis;Anaerococcus;Anaerococcus tetradius;Anaerococcus tetradius ATCC 35098	122194	1	4	0	0	2	0	none	none	none
HMPREF0077_1933|NZ_ACGC01000118|F|81081|81299|conserved	219	conserved hypothetical protein	Bacteria;Firmicutes;Clostridia;Clostridiales;Clostridiales Family XI. Incertae Sedis;Anaerococcus;Anaerococcus tetradius;Anaerococcus tetradius ATCC 35098	148024	1	4	0	0	3	0	none	none	Ferrous iron transport protein A
HMPREF0077_1934|NZ_ACGC01000118|F|81300|81527|FeoA	228	FeoA family protein	Bacteria;Firmicutes;Clostridia;Clostridiales;Clostridiales Family XI. Incertae Sedis;Anaerococcus;Anaerococcus tetradius;Anaerococcus tetradius ATCC 35098	147006	1	4	0	0	2	0	K04758	none	Ferrous iron transport protein A
HMPREF0077_1935|NZ_ACGC01000118|F|81524|83674|FeoB	2151	FeoB family ferrous iron (Fe2+) uptake protein	Bacteria;Firmicutes;Clostridia;Clostridiales;Clostridiales Family XI. Incertae Sedis;Anaerococcus;Anaerococcus tetradius;Anaerococcus tetradius ATCC 35098	8748	1	5	1	0	43	0	K04759	none	Ferrous iron transport protein B
HMPREF0077_1936|NZ_ACGC01000118|F|83745|83909|hypothetical	165	hypothetical protein	Bacteria;Firmicutes;Clostridia;Clostridiales;Clostridiales Family XI. Incertae Sedis;Anaerococcus;Anaerococcus tetradius;Anaerococcus tetradius ATCC 35098	154181	1	4	0	0	1	0	none	none	none
HMPREF0077_1937|NZ_ACGC01000118|F|84018|84452|possible	435	possible flavodoxin	Bacteria;Firmicutes;Clostridia;Clostridiales;Clostridiales Family XI. Incertae Sedis;Anaerococcus;Anaerococcus tetradius;Anaerococcus tetradius ATCC 35098	124117	1	4	0	0	8	0	none	none	Flavodoxin
HMPREF0077_1938|NZ_ACGC01000118|F|84449|85000|conserved	552	conserved hypothetical protein	Bacteria;Firmicutes;Clostridia;Clostridiales;Clostridiales Family XI. Incertae Sedis;Anaerococcus;Anaerococcus tetradius;Anaerococcus tetradius ATCC 35098	110230	1	4	0	0	8	0	none	none	none
HMPREF0077_1940|NZ_ACGC01000119|F|1|14771|conserved	14771	conserved hypothetical protein	Bacteria;Firmicutes;Clostridia;Clostridiales;Clostridiales Family XI. Incertae Sedis;Anaerococcus;Anaerococcus tetradius;Anaerococcus tetradius ATCC 35098	13	1	4	0	0	9	0	none	none	Fibronectin-binding protein
HMPREF0077_1941|NZ_ACGC01000119|F|16191|18434|cell	2244	cell wall surface anchor family protein	Bacteria;Firmicutes;Clostridia;Clostridiales;Clostridiales Family XI. Incertae Sedis;Anaerococcus;Anaerococcus tetradius;Anaerococcus tetradius ATCC 35098	7699	1	4	0	0	1	0	none	none	Cell wall surface anchor family protein
HMPREF0077_1946|NZ_ACGC01000119|F|21878|24418|possible	2541	possible magnesium-importing ATPase	Bacteria;Firmicutes;Clostridia;Clostridiales;Clostridiales Family XI. Incertae Sedis;Anaerococcus;Anaerococcus tetradius;Anaerococcus tetradius ATCC 35098	5120	1	4	0	0	1	0	K01531	none	none
[truncated: 32,148 more rows]
